# Supplementary material for: Chromatin Accessibility Is Associated with Artemisinin Biosynthesis Regulation in Artemisia annua
Source: Molecules. 2021 Feb 23;26(4):1194. doi: 10.3390/molecules26041194 (PMC7926469; doi:10.3390/molecules26041194)
Supplement: Supplementary file 1 [file molecules-26-01194-s001.zip]

Archive with 30 entries (27 files):
- Supplimentary tables/
- Supplimentary tables/.DS_Store
- __MACOSX/
- __MACOSX/Supplimentary tables/
- __MACOSX/Supplimentary tables/._.DS_Store
- Supplimentary tables/Table S4_ Glandular trichome up regulated DEG information .csv
- __MACOSX/Supplimentary tables/._Table S4_ Glandular trichome up regulated DEG information .csv
- Supplimentary tables/Table S6_ List of overlap gene for GT-up DEG and GT high DAR associated genes.txt
- Supplimentary tables/Table S2_ Glandular trichome high DAR information.csv
- __MACOSX/Supplimentary tables/._Table S2_ Glandular trichome high DAR information.csv
- Supplimentary tables/Table S13_ ATAC-qPCR primers.xlsx
- __MACOSX/Supplimentary tables/._Table S13_ ATAC-qPCR primers.xlsx
- Supplimentary tables/Table S11_TF selected for network construction.csv
- __MACOSX/Supplimentary tables/._Table S11_TF selected for network construction.csv
- Supplimentary tables/Table S10_ Motif enrichment in GT high DAR.xlsx
- __MACOSX/Supplimentary tables/._Table S10_ Motif enrichment in GT high DAR.xlsx
- Supplimentary tables/Table S3_ Glandular trichome low DAR information.csv
- __MACOSX/Supplimentary tables/._Table S3_ Glandular trichome low DAR information.csv
- Supplimentary tables/Table S8_ Full list for GO analysis (Molecular Function).txt
- __MACOSX/Supplimentary tables/._Table S8_ Full list for GO analysis (Molecular Function).txt
- Supplimentary tables/Table S12_ RT-qPCR primers.xlsx
- __MACOSX/Supplimentary tables/._Table S12_ RT-qPCR primers.xlsx
- Supplimentary tables/Table S7_ Full list for GO analysis (Biological Process).txt
- __MACOSX/Supplimentary tables/._Table S7_ Full list for GO analysis (Biological Process).txt
- Supplimentary tables/Table S9_ Full list for GO analysis (Cellular component).txt
- __MACOSX/Supplimentary tables/._Table S9_ Full list for GO analysis (Cellular component).txt
- Supplimentary tables/Table S1_Library information statistics.xlsx
- __MACOSX/Supplimentary tables/._Table S1_Library information statistics.xlsx
- Supplimentary tables/Table S5_ Glandular trichome down regulated DEG information.csv
- __MACOSX/Supplimentary tables/._Table S5_ Glandular trichome down regulated DEG information.csv
