# Supplementary material for: Chromatin Accessibility Is Associated with Artemisinin Biosynthesis Regulation in Artemisia annua
Source: Molecules. 2021 Feb 23;26(4):1194. doi: 10.3390/molecules26041194 (PMC7926469; doi:10.3390/molecules26041194)
Supplement: Supplementary file 1 [file molecules-26-01194-s001.zip › Supplimentary tables/Table S4_ Glandular trichome up regulated DEG information .csv]

Row.names	baseMean	log2FoldChange	lfcSE	stat	pvalue	padj	GT1	GT2	GT3	Leaf1	Leaf1	Leaf2
CTI12_AA000410	15.62892996	2.844706139	0.716802649	3.96860439	7.23E-05	0.000297842	31.90211796	30.1887588	20.35277821	3.036508268	4.649063609	3.644352929
CTI12_AA000490	26.88754757	2.149695012	0.503189336	4.272139448	1.94E-05	8.63E-05	44.66296514	46.79257613	40.02713048	12.14603307	11.62265902	6.073921549
CTI12_AA000640	78.98038616	2.235724777	0.300107472	7.449747118	9.35E-14	8.90E-13	129.2035777	148.6796371	113.297132	25.81032028	31.38117936	25.51047051
CTI12_AA000680	66.66535077	3.253118428	0.382467547	8.505606424	1.81E-17	2.09E-16	130.7986836	113.9625645	118.0461136	6.073016537	10.46039312	20.65133327
CTI12_AA000730	21.38945227	3.722065383	0.710701493	5.23717119	1.63E-07	9.36E-07	35.8898827	37.7359485	45.454538	4.554762403	3.486797707	1.21478431
CTI12_AA000760	44.29226513	1.161562716	0.379998995	3.056752072	0.002237493	0.007062204	70.98221245	45.2831382	67.84259404	19.73730374	27.89438165	34.01396067
CTI12_AA001490	8.345808742	2.261525858	0.932809557	2.42442398	0.015332693	0.039140406	12.76084718	18.11325528	10.85481505	0	3.486797707	4.859137239
CTI12_AA001680	120.5882195	1.620671711	0.236340749	6.857352014	7.01E-12	5.87E-11	168.2836722	173.5853631	204.884634	50.10238643	73.22275184	53.45050963
CTI12_AA001710	85.64893165	1.47496902	0.269486098	5.473265705	4.42E-08	2.68E-07	126.8109189	141.8871663	109.2265764	47.06587816	48.8151679	40.08788222
CTI12_AA001840	88.2003519	4.029717061	0.380463728	10.59159327	3.26E-26	5.35E-25	181.8420723	139.6230094	177.7475964	7.591270671	15.10945673	7.288705859
CTI12_AA002520	24.34265001	2.648189054	0.571084591	4.637122235	3.53E-06	1.73E-05	51.84094168	33.20763468	41.38398236	3.036508268	9.298127218	7.288705859
CTI12_AA002540	18.46761896	1.867486176	0.645015621	2.895257285	0.003788479	0.011356714	27.91435321	30.1887588	29.17231544	3.036508268	3.486797707	17.00698034
CTI12_AA002570	158.9920445	1.621053364	0.213331573	7.598750333	2.99E-14	2.92E-13	267.1802379	246.7931032	207.5983378	57.6936571	86.00767677	88.67925461
CTI12_AA002710	41.37329	3.625373407	1.22391962	2.9621009	0.003055476	0.00937236	73.3748713	85.2832436	70.5562978	16.70079548	2.324531805	0
CTI12_AA003240	9.138736707	3.307140747	1.050758771	3.147383431	0.001647388	0.005362426	15.95105898	21.13213116	12.89009287	0	0	4.859137239
CTI12_AA003440	4428.614412	2.261734637	0.04293868	52.67359529	0	0	7339.879789	7270.207837	7374.489972	1544.064454	1478.402228	1564.642191
CTI12_AA003670	20.18344264	1.776209328	0.626666293	2.834378278	0.004591495	0.013508349	47.05562398	16.60381734	30.52916732	3.036508268	9.298127218	14.57741172
CTI12_AA003760	21.78715146	4.26778341	0.783827802	5.444797186	5.19E-08	3.12E-07	40.67520039	40.00010541	43.41926018	3.036508268	1.162265902	2.42956862
CTI12_AA003890	31.3361732	1.487678173	0.468144063	3.177821295	0.001483862	0.004878652	27.11680026	57.35864171	54.27407523	13.66428721	18.59625444	17.00698034
CTI12_AA003910	905.0791396	2.660450525	0.094218476	28.23703633	2.05E-175	2.16E-173	1605.474086	1544.155012	1540.705311	238.3658991	267.3211575	234.4533718
CTI12_AA004030	29.13200103	1.778538977	0.478988127	3.713117043	0.000204722	0.000788124	60.61402412	36.98122953	37.99185266	10.62777894	12.78492492	15.79219603
CTI12_AA004070	124.821906	1.815843703	0.225767655	8.042975445	8.77E-16	9.34E-15	191.4127077	181.1325528	210.3120415	59.21191123	54.62649741	52.23572532
CTI12_AA004100	12.47348399	2.98765504	0.925106591	3.22952519	0.00123996	0.004142929	19.93882372	30.1887588	15.60379663	9.109524805	0	0
CTI12_AA004120	42.34377985	1.073360995	0.377738255	2.841546973	0.004489524	0.013235653	56.62625937	65.66055038	49.52509365	34.91984509	27.89438165	19.43654896
CTI12_AA002120	23.48420455	1.433317883	0.538162608	2.663354646	0.007736583	0.02148437	27.91435321	38.49066747	35.95657484	19.73730374	13.94719083	4.859137239
CTI12_AA002160	126.3161815	1.979115027	0.237643233	8.328093357	8.22E-17	9.19E-16	200.9833431	217.3590633	186.5671336	45.54762403	41.84157248	65.59835273
CTI12_AA002230	379.0756576	1.593950916	0.130982155	12.16922191	4.53E-34	9.42E-33	552.7041936	581.1336068	575.3051974	183.7087502	211.5323942	170.0698034
CTI12_AA002300	97.83688098	4.887413316	0.444292085	11.00045102	3.80E-28	6.65E-27	161.1056957	192.4533373	214.3825972	4.554762403	1.162265902	13.36262741
CTI12_AA004210	277.791351	5.266457893	0.284186494	18.53169666	1.15E-76	5.13E-75	495.2803813	563.7750705	565.8072343	12.14603307	13.94719083	15.79219603
CTI12_AA004490	14.62921818	1.9969693	0.684546562	2.917214711	0.003531726	0.010666054	24.72414142	15.84909837	29.85074138	3.036508268	5.811329511	8.503490169
CTI12_AA005140	56.35928678	4.175594271	0.483024043	8.644692399	5.40E-18	6.39E-17	110.0623069	107.9248127	103.1207429	1.518254134	5.811329511	9.718274478
CTI12_AA005210	12.35940063	2.340443248	0.821718368	2.848230414	0.004396308	0.01298257	27.91435321	15.84909837	17.63907445	9.109524805	0	3.644352929
CTI12_AA005270	59.76171866	4.271645156	0.481832465	8.865415811	7.62E-19	9.33E-18	114.8476246	111.6984075	115.3324099	0	6.973595414	9.718274478
CTI12_AA005810	25.03412898	1.133486215	0.473315316	2.394780345	0.016630325	0.041974575	36.68743565	35.47179159	31.20759326	13.66428721	18.59625444	14.57741172
CTI12_AA006180	525.3968071	3.732803177	0.147834519	25.24987543	1.14E-140	9.37E-139	981.7876801	963.0214056	986.4313173	80.46746911	86.00767677	54.66529394
CTI12_AA005350	119.2197207	2.638074638	0.261182109	10.10051815	5.50E-24	8.30E-23	216.1368491	217.3590633	183.8534298	25.81032028	43.00383838	29.15482344
CTI12_AA005890	74.24348782	1.120814098	0.291374857	3.846639713	0.000119749	0.000478213	110.8598599	86.79268154	107.1912986	53.1388947	53.4642315	34.01396067
CTI12_AA005900	7.648098638	4.098705941	1.285444171	3.188552278	0.001429872	0.004718296	12.76084718	15.0943794	15.60379663	0	0	2.42956862
CTI12_AA005920	24.69805392	3.006995152	0.594643087	5.056806711	4.26E-07	2.33E-06	32.6996709	43.77370026	55.63092711	3.036508268	6.973595414	6.073921549
CTI12_AA006050	16.78314628	3.862214714	0.846831496	4.560783029	5.10E-06	2.45E-05	28.71190616	21.88685013	43.41926018	3.036508268	0	3.644352929
CTI12_AA002780	38.47792306	3.661841031	0.530163072	6.907008856	4.95E-12	4.20E-11	62.20913001	72.45302111	78.69740908	9.109524805	2.324531805	6.073921549
CTI12_AA002890	18.98102278	2.066228885	0.614788873	3.360875537	0.000776958	0.002696439	31.10456501	30.1887588	30.52916732	7.591270671	2.324531805	12.1478431
CTI12_AA007340	86.81237401	1.266802693	0.271111639	4.672623779	2.97E-06	1.47E-05	111.6574128	150.189075	106.5128726	45.54762403	52.3019656	54.66529394
CTI12_AA007420	13.51379281	2.124800762	0.783978722	2.71027861	0.006722671	0.018944559	23.12903552	21.13213116	21.03120415	12.14603307	0	3.644352929
CTI12_AA007430	73.05217988	1.251552236	0.291764505	4.289597314	1.79E-05	8.01E-05	105.2769893	102.6417799	101.7638911	28.84682855	49.9774338	49.8061567
CTI12_AA007660	122.3911648	6.003278405	1.071873285	5.600735169	2.13E-08	1.34E-07	248.8365201	229.4345669	244.2333385	10.62777894	0	1.21478431
CTI12_AA008060	83.68288621	1.479000082	0.292574138	5.055129257	4.30E-07	2.35E-06	117.2402835	120.0003162	133.6499103	24.29206615	53.4642315	53.45050963
CTI12_AA008130	29.2649603	1.030577881	0.440870843	2.337595913	0.01940822	0.048094164	47.85317693	35.47179159	34.59972296	19.73730374	20.92078624	17.00698034
CTI12_AA008180	53.33980988	1.130434213	0.348509561	3.243624678	0.001180191	0.003957804	82.14795374	56.60392274	80.7326869	37.95635336	39.51704068	23.08090189
CTI12_AA008930	157.7687775	1.45071366	0.21446708	6.76427197	1.34E-11	1.10E-10	244.8487553	230.1892858	219.8100047	57.6936571	87.16994267	106.9010193
CTI12_AA009050	88.5201178	1.414773251	0.296800956	4.766740885	1.87E-06	9.50E-06	106.8720952	136.6041336	143.1478734	37.95635336	34.86797707	71.67227428
CTI12_AA010140	23.77004812	2.312476179	0.600234835	3.852619082	0.000116861	0.000467179	28.71190616	54.33976583	35.95657484	6.073016537	15.10945673	2.42956862
CTI12_AA010190	15.18717288	1.957895783	0.703182596	2.784334817	0.005363763	0.015542199	32.6996709	14.33966043	25.78018573	3.036508268	11.62265902	3.644352929
CTI12_AA010330	226.1698322	4.358943753	0.250201306	17.42174659	5.64E-68	2.24E-66	445.8320984	426.416218	420.624083	27.32857442	18.59625444	18.22176465
CTI12_AA010380	103.6310858	1.011710908	0.23452501	4.313872137	1.60E-05	7.22E-05	139.5717661	135.8494146	139.7557437	74.39445258	58.11329511	74.1018429
CTI12_AA010420	27.39785732	2.503799939	0.525019962	4.768961415	1.85E-06	9.40E-06	39.0800945	46.03785717	54.27407523	10.62777894	4.649063609	9.718274478
CTI12_AA010430	673.3877468	5.874740975	0.217382975	27.02484396	7.55E-161	7.22E-159	1297.618648	1283.022249	1393.486882	16.70079548	33.70571117	15.79219603
CTI12_AA003630	176.5452022	1.328154051	0.201159972	6.602476814	4.04E-11	3.21E-10	267.1802379	251.321417	240.8412088	77.43096084	130.1737811	92.32360754
CTI12_AA010440	18.81165541	2.121751925	0.620537472	3.41921644	0.000628018	0.002214701	28.71190616	35.47179159	27.13703761	12.14603307	6.973595414	2.42956862
CTI12_AA010520	16.72300297	2.89634072	0.721492979	4.014371314	5.96E-05	0.000248638	21.53392962	40.00010541	26.45861167	7.591270671	2.324531805	2.42956862
CTI12_AA010530	27.56239675	1.504761238	0.507252175	2.966495389	0.003012149	0.009248931	55.03115347	23.39628807	44.09768612	10.62777894	12.78492492	19.43654896
CTI12_AA010540	8.406395518	5.15096397	1.40499892	3.666169345	0.000246211	0.000935253	12.76084718	25.66044498	10.85481505	0	1.162265902	0
CTI12_AA010610	224.9162449	5.352103248	0.325896219	16.42272276	1.32E-60	4.72E-59	417.9177452	417.3595904	480.3255658	19.73730374	9.298127218	4.859137239
CTI12_AA011090	2556.718419	4.564541728	0.082793451	55.13167631	0	0	4755.808234	4843.03163	5116.688442	218.6285953	178.9889489	227.1646659
CTI12_AA011130	1410.786993	1.836675007	0.07270033	25.26364051	8.02E-141	6.65E-139	2248.301763	2189.439732	2179.10412	569.3453003	605.5405351	672.9905076
CTI12_AA011200	309.5596378	2.852746708	0.161418765	17.67295585	6.78E-70	2.77E-68	543.1335582	525.2844031	562.4151046	80.46746911	74.38501774	71.67227428
CTI12_AA009300	271.1638782	2.334953585	0.181215827	12.88493191	5.47E-38	1.28E-36	449.8198632	436.9822836	473.5413064	66.8031819	120.8756538	78.96098014
CTI12_AA011010	22.49799794	3.146031575	0.639401536	4.920275285	8.64E-07	4.56E-06	37.4849886	43.01898129	41.38398236	0	5.811329511	7.288705859
CTI12_AA011020	27.42087129	2.021038749	0.492491785	4.103700429	4.07E-05	0.000173897	45.46051809	40.00010541	46.13296395	15.18254134	10.46039312	7.288705859
CTI12_AA011900	17.9526562	2.734349863	0.649489533	4.209998354	2.55E-05	0.000111971	28.71190616	31.69819674	33.24287108	4.554762403	4.649063609	4.859137239
CTI12_AA012000	155.5454162	1.435668	0.199449138	7.198165997	6.10E-13	5.49E-12	232.8854611	209.8118736	239.484357	74.39445258	95.30580399	81.39054876
CTI12_AA012010	12.13609036	2.765703676	0.861294346	3.211101626	0.001322272	0.004391003	28.71190616	11.32078455	23.06648197	6.073016537	0	3.644352929
CTI12_AA012020	28.63163018	3.017510296	0.545758312	5.529023068	3.22E-08	1.98E-07	49.44828283	48.30201407	55.63092711	3.036508268	9.298127218	6.073921549
CTI12_AA012090	14.82242151	5.098787279	1.178039834	4.328195984	1.50E-05	6.79E-05	19.93882372	28.67932086	37.99185266	0	2.324531805	0
CTI12_AA012370	41.51680581	1.491295504	0.377767073	3.947658782	7.89E-05	0.000323089	66.19689476	62.6416745	54.95250117	21.25555788	19.75852034	24.2956862
CTI12_AA012440	36.49068092	1.146325315	0.409660843	2.798230135	0.005138349	0.014951237	46.25807104	51.32088995	53.59564929	18.21904961	32.54344526	17.00698034
CTI12_AA012470	237.6177794	1.984898295	0.168871572	11.75389244	6.74E-32	1.32E-30	390.800945	350.944321	396.8791751	89.57699392	91.81900628	105.686235
CTI12_AA012520	542.3364139	1.552032827	0.10839595	14.31818099	1.68E-46	4.81E-45	792.7676312	825.6625531	806.6484431	289.9865396	251.0494349	287.9038814
CTI12_AA012540	59.83746928	2.891541979	0.368029456	7.856822138	3.94E-15	4.06E-14	105.2769893	110.1889696	100.4070392	18.21904961	12.78492492	12.1478431
CTI12_AA012550	16.51552313	3.573751472	0.79859991	4.47502113	7.64E-06	3.60E-05	31.90211796	24.90572601	34.59972296	3.036508268	4.649063609	0
CTI12_AA012560	246.6261822	1.236835671	0.15565931	7.945786658	1.93E-15	2.03E-14	373.2547801	331.3216278	334.4639886	145.7523969	139.4719083	155.4923917
CTI12_AA012630	68.72228452	1.033678548	0.288531234	3.582553383	0.000340252	0.00125921	98.89656566	88.30211948	89.55222413	48.58413229	37.19250887	49.8061567
CTI12_AA008310	95.85802482	3.905387472	0.347455688	11.23995837	2.60E-29	4.69E-28	181.8420723	169.0570493	187.9239855	13.66428721	9.298127218	13.36262741
CTI12_AA008440	221.0613089	1.157553918	0.16207798	7.141956726	9.20E-13	8.19E-12	313.4383089	312.4536535	290.3663025	130.5698555	131.336047	148.2036858
CTI12_AA012960	308.4105182	4.348316363	0.2228011	19.51658393	7.94E-85	3.90E-83	613.3182177	566.0392274	586.1600125	16.70079548	22.08305214	46.16180377
CTI12_AA013070	15.83876285	3.500215949	0.782696688	4.471995352	7.75E-06	3.65E-05	28.71190616	28.67932086	29.85074138	3.036508268	2.324531805	2.42956862
CTI12_AA013090	3.071973831	4.690513138	1.770879086	2.648691927	0.008080395	0.022306748	8.773082438	8.301908669	1.356851881	0	0	0
CTI12_AA013540	11.06050422	2.462329969	0.815344538	3.019987078	0.002527855	0.007902053	11.16574128	22.6415691	22.38805603	3.036508268	3.486797707	3.644352929
CTI12_AA013400	17.53301534	4.746881274	0.986957511	4.809610567	1.51E-06	7.75E-06	32.6996709	31.69819674	37.31342672	0	3.486797707	0
CTI12_AA013420	26.67076148	3.00838397	0.567994872	5.296498467	1.18E-07	6.88E-07	38.28254155	52.83032789	51.56037147	3.036508268	5.811329511	8.503490169
CTI12_AA013690	104.4449722	2.156577935	0.261221705	8.25573792	1.51E-16	1.67E-15	150.7375073	175.84952	184.5318558	44.02936989	30.21891346	41.30266653
CTI12_AA013710	41.16481024	6.584789735	1.079515979	6.09976125	1.06E-09	7.47E-09	86.13571848	64.90583141	93.62277977	0	2.324531805	0
CTI12_AA013870	31.48744515	1.782815969	0.455186109	3.916674812	8.98E-05	0.000364952	50.24583578	57.35864171	38.6702786	15.18254134	10.46039312	17.00698034
CTI12_AA013910	78.50582538	4.467822134	0.441871094	10.11114371	4.93E-24	7.46E-23	121.2280482	155.4721078	174.3554667	4.554762403	8.135861316	7.288705859
CTI12_AA014100	110.1823784	2.569622366	0.27957418	9.191200575	3.88E-20	5.05E-19	197.7931313	171.3212062	197.4219486	22.77381201	24.40758395	47.37658808
CTI12_AA014160	24.08543469	1.246127588	0.497312089	2.505725508	0.012220045	0.032092754	38.28254155	33.20763468	30.52916732	9.109524805	13.94719083	19.43654896
CTI12_AA014260	31.35681329	2.19373175	0.49358711	4.444467255	8.81E-06	4.11E-05	51.04338873	41.50954335	62.41518651	6.073016537	18.59625444	8.503490169
CTI12_AA006980	76.84780192	2.545669965	0.313189439	8.128211385	4.36E-16	4.72E-15	129.2035777	130.5663818	132.9714843	30.36508268	19.75852034	18.22176465
CTI12_AA007020	49.28617085	1.051497693	0.351629757	2.990354694	0.002786537	0.008628727	55.82870642	75.47189699	68.52101998	27.32857442	41.84157248	26.72525482
CTI12_AA007030	52.74195789	1.846149518	0.353186079	5.227129909	1.72E-07	9.86E-07	92.51614207	87.54740051	67.84259404	19.73730374	22.08305214	26.72525482
CTI12_AA007100	27.72018698	1.21649187	0.47808739	2.544496876	0.010943529	0.029136368	44.66296514	43.01898129	29.17231544	9.109524805	20.92078624	19.43654896
CTI12_AA007110	428.1060044	3.584886733	0.167304792	21.42728071	7.44E-102	4.37E-100	839.0257022	750.1906561	783.5819611	50.10238643	54.62649741	91.10882323
CTI12_AA004900	10.59618141	3.984262436	1.07488831	3.706675752	0.000209998	0.000806463	25.52169436	12.07550352	22.38805603	0	1.162265902	2.42956862
CTI12_AA004920	132.1427594	1.98160096	0.22897482	8.654230898	4.96E-18	5.88E-17	185.8298371	233.2081617	214.3825972	45.54762403	60.43782692	53.45050963
CTI12_AA004940	94.53420409	2.315200045	0.281891679	8.213084017	2.16E-16	2.36E-15	155.522825	160.0004216	156.7163922	30.36508268	22.08305214	42.51745084
CTI12_AA011590	105.9992422	6.13342866	0.586497446	10.45772442	1.35E-25	2.17E-24	219.3270609	212.8307495	195.3866708	0	1.162265902	7.288705859
CTI12_AA011780	121.5156317	1.575948964	0.230335165	6.841981615	7.81E-12	6.52E-11	196.1980254	172.8306441	177.7475964	50.10238643	58.11329511	74.1018429
CTI12_AA008590	339.9578174	2.717099346	0.152399209	17.82882841	4.22E-71	1.76E-69	590.1891822	587.1713586	594.3011238	81.98572325	102.2793994	83.82011738
CTI12_AA014650	3213.150458	3.159845618	0.055566355	56.86616719	0	0	5787.044197	5815.109663	5740.840307	620.9659409	686.8991482	628.0434882
CTI12_AA014660	12.32044701	2.458360706	0.781972774	3.143793219	0.001667732	0.005421579	23.92658847	21.13213116	17.63907445	3.036508268	6.973595414	1.21478431
CTI12_AA014890	119.9489314	2.90265015	0.276084074	10.51364575	7.47E-26	1.21E-24	185.8298371	244.5289463	205.5630599	18.21904961	27.89438165	37.6583136
CTI12_AA015700	1133.379235	5.658087793	0.156580468	36.13533593	6.32E-286	1.12E-283	2260.265057	2172.081195	2234.735048	50.10238643	43.00383838	40.08788222
CTI12_AA015380	96.43604425	1.763150809	0.254471529	6.928676143	4.25E-12	3.62E-11	160.3081427	139.6230094	147.2184291	42.51111576	47.65290199	41.30266653
CTI12_AA001240	2.597987305	4.459302106	1.836273018	2.428452666	0.015163404	0.038765449	2.392658847	3.01887588	10.17638911	0	0	0
CTI12_AA001420	23.28533152	1.631454245	0.534906291	3.049981413	0.002288555	0.007210454	41.47275334	26.41516395	37.99185266	9.109524805	17.43398853	7.288705859
CTI12_AA016800	32.43572248	3.086450609	0.523448537	5.896378325	3.72E-09	2.51E-08	65.39934181	62.6416745	46.13296395	6.073016537	4.649063609	9.718274478
CTI12_AA017130	76.08017496	1.203108228	0.290777643	4.137554094	3.51E-05	0.000151364	111.6574128	101.132342	104.4775948	62.2484195	44.16610429	32.79917636
CTI12_AA017150	150.5911421	2.090937294	0.212746367	9.828310204	8.50E-23	1.22E-21	220.1246139	246.7931032	264.5861167	59.21191123	56.95102921	55.88007825
CTI12_AA015850	9.273742528	2.180007671	0.860066398	2.534696945	0.011254464	0.029887155	20.73637667	12.83022249	12.21166693	1.518254134	3.486797707	4.859137239
CTI12_AA018190	12.84690868	6.759153206	1.320252063	5.11959299	3.06E-07	1.71E-06	26.31924731	25.66044498	25.10175979	0	0	0
CTI12_AA018200	88.88790413	6.683638671	0.7574137	8.824290702	1.10E-18	1.34E-17	195.4004725	175.84952	156.7163922	3.036508268	2.324531805	0
CTI12_AA018250	67.97840246	1.046219819	0.310780265	3.366429396	0.000761481	0.002647633	116.4427305	86.03796257	72.59157562	40.99286162	38.35477477	53.45050963
CTI12_AA018260	44.7195635	4.487037757	0.586258228	7.653688326	1.95E-14	1.93E-13	81.35040079	101.8870609	73.9484275	1.518254134	2.324531805	7.288705859
CTI12_AA017540	343.0723774	1.358860885	0.138148821	9.8362105	7.86E-23	1.13E-21	528.7776051	466.4163234	487.7882511	165.4897006	202.234267	207.728117
CTI12_AA017570	1405.870164	2.494012205	0.075641702	32.97139189	2.09E-238	2.96E-236	2461.2484	2393.968573	2311.397179	400.8190914	447.4723724	420.3153712
CTI12_AA017660	22.40785157	2.060724545	0.601369962	3.426716789	0.000610926	0.00215879	47.85317693	21.13213116	40.02713048	3.036508268	15.10945673	7.288705859
CTI12_AA017790	43.47557686	1.673087201	0.432453934	3.868821785	0.000109363	0.000439019	57.42381232	90.56627639	50.88194553	15.18254134	12.78492492	34.01396067
CTI12_AA019270	604.2238293	2.094651393	0.115361347	18.15730696	1.12E-73	4.85E-72	941.1124797	1014.342296	983.0391876	212.5555788	203.3965329	270.8969011
CTI12_AA019310	127.623578	1.275029645	0.237414318	5.370483353	7.85E-08	4.64E-07	152.3326132	188.6797425	202.1709302	51.62064056	88.33220857	82.60533307
CTI12_AA019320	11.79764851	3.079207394	0.865888529	3.55612448	0.000376366	0.001381592	18.34371782	24.90572601	20.35277821	0	2.324531805	4.859137239
CTI12_AA019330	3.918061226	5.051192075	1.66042253	3.042112464	0.002349241	0.007391545	2.392658847	7.547189699	13.56851881	0	0	0
CTI12_AA019340	48.90316446	1.1023637	0.349914605	3.150379218	0.001630587	0.005312934	59.81647117	64.90583141	75.98370532	22.77381201	38.35477477	31.58439205
CTI12_AA019360	36.68816786	1.666037014	0.441411928	3.774336194	0.000160434	0.000629441	51.84094168	54.33976583	61.73676057	9.109524805	13.94719083	29.15482344
CTI12_AA019430	6.407610081	4.751691313	1.44845265	3.28052927	0.001036125	0.003513229	8.773082438	13.58494146	14.92537069	0	1.162265902	0
CTI12_AA019440	80.36511987	1.832276564	0.297603867	6.15676329	7.42E-10	5.29E-09	118.0378364	135.0946956	122.1166693	50.10238643	32.54344526	24.2956862
CTI12_AA019450	77.20064354	1.894442533	0.339774937	5.575580555	2.47E-08	1.54E-07	117.2402835	116.2267214	132.2930584	25.81032028	54.62649741	17.00698034
CTI12_AA019830	7.936957446	6.068091776	1.422993117	4.264315621	2.01E-05	8.92E-05	10.36818834	12.83022249	24.42333385	0	0	0
CTI12_AA019850	85.07793276	2.599022764	0.308092558	8.435850503	3.29E-17	3.75E-16	165.8910134	137.3588525	134.3283362	30.36508268	26.73211575	15.79219603
CTI12_AA019860	17.42806183	1.727096443	0.677685732	2.548521182	0.010818072	0.028856221	23.92658847	33.96235365	23.06648197	0	15.10945673	8.503490169
CTI12_AA019950	11.39068227	2.464621914	0.834595237	2.953074501	0.00314626	0.009616356	15.15350603	24.15100704	18.31750039	6.073016537	4.649063609	0
CTI12_AA019970	1421.887126	2.765594412	0.077483705	35.69259368	5.15E-279	8.92E-277	2458.855741	2445.289463	2530.528758	384.118296	334.7325799	377.7979203
CTI12_AA019980	177.1361485	1.972390127	0.195329356	10.09776599	5.65E-24	8.53E-23	256.0144966	306.4159018	284.938895	66.8031819	70.89822004	77.74619583
CTI12_AA020030	8075.379763	2.34129284	0.039599804	59.12384873	0	0	13350.23881	13450.60148	13657.39261	2749.558237	2467.490511	2776.996932
CTI12_AA020070	1954.782619	1.316720821	0.060247429	21.85522009	6.93E-106	4.25E-104	2741.987038	2708.686383	2919.945247	1091.624722	1163.428168	1103.024153
CTI12_AA020080	73.76322056	1.475913948	0.287203327	5.138916617	2.76E-07	1.55E-06	107.6696481	120.0003162	97.69333541	40.99286162	33.70571117	42.51745084
CTI12_AA020370	96.21697621	1.076245318	0.262266998	4.103624652	4.07E-05	0.000173929	122.0256012	129.0569439	139.0773178	83.50397738	45.32837019	58.30964687
CTI12_AA020390	6.620085032	2.831494804	1.156016367	2.449355291	0.01431122	0.036860115	11.16574128	8.301908669	15.60379663	0	4.649063609	0
CTI12_AA020430	21.93016195	2.32756157	0.567906618	4.098493478	4.16E-05	0.000177475	31.10456501	38.49066747	40.02713048	7.591270671	4.649063609	9.718274478
CTI12_AA020440	275.9768617	6.318261613	0.383933583	16.45665262	7.51E-61	2.71E-59	555.8944054	517.7372134	561.7366786	6.073016537	3.486797707	10.93305879
CTI12_AA020450	1735.499729	1.169944088	0.062892941	18.60215277	3.09E-77	1.40E-75	2488.365201	2335.100493	2381.953477	1132.617584	1046.039312	1028.92231
CTI12_AA020120	42.13453604	1.117000329	0.379151513	2.946052679	0.003218576	0.009811349	61.41157706	55.84920377	55.63092711	30.36508268	32.54344526	17.00698034
CTI12_AA020220	124.8826631	3.129179279	0.263313776	11.88384189	1.44E-32	2.87E-31	224.1123786	233.9628807	214.3825972	25.81032028	26.73211575	24.2956862
CTI12_AA020250	3.528656339	3.848322244	1.619716893	2.375922769	0.017505126	0.043956567	6.380423591	6.792470729	6.784259404	0	0	1.21478431
CTI12_AA020320	177.7877164	1.212166065	0.180067165	6.731744046	1.68E-11	1.36E-10	252.0267318	232.4534427	260.5155611	107.7960435	104.6039312	109.3305879
CTI12_AA021230	129.6404595	1.234807441	0.21646821	5.704336182	1.17E-08	7.52E-08	190.6151548	178.8683959	176.3907445	80.46746911	88.33220857	63.16878411
CTI12_AA021260	39.11042293	1.096527679	0.387126218	2.832481057	0.00461883	0.013584768	63.80423591	43.01898129	52.91722335	27.32857442	22.08305214	25.51047051
CTI12_AA021280	23.90295943	2.028237638	0.536471907	3.780696831	0.00015639	0.000614863	31.10456501	46.03785717	37.99185266	9.109524805	5.811329511	13.36262741
CTI12_AA021640	4.477375209	4.209727556	1.558599466	2.700968176	0.006913795	0.019417371	13.55840013	6.037751759	6.105833463	0	1.162265902	0
CTI12_AA021690	516.072744	1.821618665	0.117916427	15.44838755	7.74E-54	2.50E-52	771.2337016	839.2474945	805.9700172	195.8547833	254.5362326	229.5942346
CTI12_AA021700	65.20771619	2.990036344	0.368981002	8.103496725	5.34E-16	5.75E-15	108.467201	127.5475059	111.2618542	15.18254134	8.135861316	20.65133327
CTI12_AA020740	11.68607953	1.706382421	0.725218262	2.352922577	0.018626512	0.046379658	16.74861193	17.35853631	19.67435227	4.554762403	8.135861316	3.644352929
CTI12_AA020760	163.0392436	1.860321273	0.213483069	8.714139636	2.93E-18	3.50E-17	257.6096025	267.1705154	241.5196348	81.98572325	81.35861316	48.59137239
CTI12_AA020790	119.1072331	4.820635986	0.392708374	12.27535825	1.23E-34	2.59E-33	246.4438612	198.4910891	244.9117645	9.109524805	2.324531805	13.36262741
CTI12_AA020820	89.71331459	1.601287537	0.296582716	5.399126285	6.70E-08	3.99E-07	121.2280482	157.7362647	126.8656508	33.40159095	66.24915643	32.79917636
CTI12_AA020870	12.52391751	3.12741824	0.837091369	3.736053619	0.000186931	0.00072485	22.33148257	15.84909837	29.17231544	3.036508268	2.324531805	2.42956862
CTI12_AA000190	30.04598725	2.435174141	0.486511541	5.005377947	5.58E-07	3.01E-06	46.25807104	47.5472951	58.34463087	9.109524805	9.298127218	9.718274478
CTI12_AA000250	55.96537464	1.470013067	0.400933251	3.666478308	0.000245914	0.000934466	88.52837733	72.45302111	86.83852037	9.109524805	29.05664756	49.8061567
CTI12_AA000280	702.9279622	2.614882724	0.1043426	25.06054792	1.34E-138	1.08E-136	1215.470694	1205.286195	1206.241322	188.2635126	210.3701283	191.9359209
CTI12_AA000350	70.27167282	1.252333891	0.394590217	3.173758088	0.001504791	0.004938516	132.3937895	79.24549184	86.16009443	28.84682855	75.54728365	19.43654896
CTI12_AA021540	184.9391033	1.188682227	0.193558206	6.141213276	8.19E-10	5.82E-09	268.7753438	254.3402929	246.2686164	145.7523969	104.6039312	89.89403892
CTI12_AA007760	155.1218692	1.104467509	0.194961411	5.66505702	1.47E-08	9.36E-08	199.3882372	212.0760305	223.8805603	94.13175632	89.49447447	111.7601565
CTI12_AA022060	596.3860653	2.979182867	0.122562851	24.30738884	1.64E-130	1.24E-128	1006.511822	1096.606663	1073.269838	130.5698555	151.0945673	120.2636467
CTI12_AA004250	528.981445	1.6530429	0.115313152	14.33525029	1.32E-46	3.77E-45	760.8655132	805.2851409	841.926592	248.993678	230.1286486	286.6890971
CTI12_AA022300	12.73450979	3.409286036	0.888147689	3.838647645	0.000123714	0.000492798	30.30701206	18.86797425	20.35277821	4.554762403	2.324531805	0
CTI12_AA023250	253.0111381	2.648325597	0.182694009	14.495963	1.28E-47	3.77E-46	379.6352037	461.8880096	468.7923248	59.21191123	73.22275184	75.31662721
CTI12_AA023260	36.33744748	3.077014774	0.504262473	6.102010239	1.05E-09	7.37E-09	75.76753014	57.35864171	61.73676057	9.109524805	11.62265902	2.42956862
CTI12_AA023350	346.6863816	1.070929563	0.130563647	8.20235641	2.36E-16	2.58E-15	489.6975106	451.321944	469.4707507	208.0008164	241.7513077	219.8759601
CTI12_AA023360	1074.582242	6.474478169	0.204714285	31.62689977	1.58E-219	2.12E-217	2198.85348	2118.496149	2059.022729	21.25555788	25.56984985	24.2956862
CTI12_AA023370	14.17226151	1.74180926	0.693774367	2.51062787	0.012051667	0.031722885	29.50945911	11.32078455	24.42333385	9.109524805	5.811329511	4.859137239
CTI12_AA023510	5.438572251	3.585352843	1.382313368	2.593733756	0.009493998	0.025720876	11.16574128	14.33966043	4.748981583	0	1.162265902	1.21478431
CTI12_AA024090	19.52561281	2.319321873	0.607737814	3.816319833	0.000135457	0.00053736	34.2947768	25.66044498	37.31342672	9.109524805	3.486797707	7.288705859
CTI12_AA024450	319.6449098	1.323916373	0.138090224	9.587328759	9.04E-22	1.26E-20	439.4516748	462.6427286	466.757047	203.446054	175.5021512	170.0698034
CTI12_AA024110	3.710690769	4.967329475	1.625449921	3.055972018	0.002243322	0.007077619	7.17797654	8.301908669	6.784259404	0	0	0
CTI12_AA024160	211.0873139	3.828742571	0.236924953	16.16014914	9.63E-59	3.35E-57	418.7152982	423.3973421	341.248248	27.32857442	27.89438165	27.94003913
CTI12_AA024170	21.56763785	2.441157203	0.581938652	4.194870364	2.73E-05	0.000119415	39.0800945	33.96235365	36.63500078	3.036508268	6.973595414	9.718274478
CTI12_AA024270	34.45755024	1.756307513	0.461764317	3.803471701	0.000142682	0.000564006	47.05562398	59.62279862	53.59564929	7.591270671	26.73211575	12.1478431
CTI12_AA024290	38.92620901	1.378718407	0.465471637	2.961981563	0.003056661	0.009374073	55.82870642	66.41526935	47.48981583	4.554762403	32.54344526	26.72525482
CTI12_AA024300	38.39316766	3.959878596	0.567878408	6.973109984	3.10E-12	2.67E-11	74.9699772	55.0944848	86.83852037	1.518254134	4.649063609	7.288705859
CTI12_AA024690	9.432890168	4.338730822	1.230690996	3.525442889	0.000422775	0.001538191	16.74861193	21.88685013	14.92537069	3.036508268	0	0
CTI12_AA021910	12.21635366	2.133662268	0.77747356	2.744353477	0.006063021	0.017308799	23.92658847	15.0943794	21.03120415	1.518254134	9.298127218	2.42956862
CTI12_AA024820	210.1645838	2.017151175	0.178753208	11.28455927	1.56E-29	2.86E-28	330.1869208	361.5103866	319.5386179	81.98572325	77.87181545	89.89403892
CTI12_AA024890	34.85039267	1.790103537	0.440017511	4.068255222	4.74E-05	0.000200606	51.84094168	67.16998832	42.74083424	21.25555788	13.94719083	12.1478431
CTI12_AA025180	10.08877268	2.306497258	0.838029742	2.75228568	0.005918087	0.016954841	21.53392962	10.56606558	18.31750039	3.036508268	4.649063609	2.42956862
CTI12_AA025240	14.63785676	2.092542264	0.669851218	3.123891109	0.001784765	0.005759521	21.53392962	20.37741219	29.17231544	6.073016537	5.811329511	4.859137239
CTI12_AA025450	65.66976513	1.13993724	0.328229557	3.472987777	0.000514699	0.001844404	97.30145976	76.22661596	98.37176135	24.29206615	39.51704068	58.30964687
CTI12_AA025090	206.4343576	3.490650568	0.550795732	6.337468443	2.34E-10	1.73E-09	377.2425448	387.9255505	372.4558413	31.88333682	56.95102921	12.1478431
CTI12_AA025100	235.0320863	1.086782857	0.165430866	6.569408024	5.05E-11	3.97E-10	300.6774617	308.6800587	349.3893593	151.8254134	170.8530876	128.7671368
CTI12_AA025880	26.19112886	1.903023478	0.529819101	3.591836296	0.000328356	0.001218045	51.84094168	36.22651056	35.2781489	18.21904961	4.649063609	10.93305879
CTI12_AA025910	72.07845464	4.001083685	0.420831093	9.507576195	1.95E-21	2.67E-20	121.2280482	127.5475059	158.75167	4.554762403	5.811329511	14.57741172
CTI12_AA025960	36.60872436	1.32669485	0.411137638	3.226887366	0.001251447	0.00417479	55.82870642	49.81145201	50.88194553	28.84682855	20.92078624	13.36262741
CTI12_AA025700	15.11324216	2.815203822	0.790507534	3.561261218	0.000369078	0.001356168	10.36818834	27.16988292	42.0624083	1.518254134	3.486797707	6.073921549
CTI12_AA025720	19.20389892	5.467227776	1.135759253	4.813720657	1.48E-06	7.60E-06	31.10456501	43.01898129	38.6702786	0	0	2.42956862
CTI12_AA025840	18.24836739	2.386186138	0.62643955	3.809124343	0.00013946	0.000551705	26.31924731	34.71707262	31.20759326	3.036508268	8.135861316	6.073921549
CTI12_AA026160	16.92519349	4.685425654	0.994463759	4.711509706	2.46E-06	1.23E-05	41.47275334	21.88685013	34.59972296	0	1.162265902	2.42956862
CTI12_AA026170	130.560293	3.303462181	0.268619018	12.29794602	9.29E-35	1.97E-33	240.8609906	218.1137823	251.6960239	28.84682855	24.40758395	19.43654896
CTI12_AA026280	32.50493715	1.672796376	0.44320771	3.774294399	0.000160461	0.000629464	52.63849463	46.79257613	49.52509365	10.62777894	22.08305214	13.36262741
CTI12_AA026380	109.8731146	2.709045715	0.279249069	9.70118084	2.98E-22	4.23E-21	212.9466374	198.4910891	161.4653738	21.25555788	38.35477477	26.72525482
CTI12_AA026430	60.29201177	1.789098194	0.330947091	5.405994625	6.44E-08	3.85E-07	103.6818834	76.98133493	100.4070392	21.25555788	29.05664756	30.36960774
CTI12_AA026690	1543.991168	4.493873131	0.102365928	43.90008678	0	0	2912.663369	2974.34746	2985.752564	121.4603307	160.3926945	109.3305879
CTI12_AA026770	19.15258127	2.522902204	0.625025163	4.036481016	5.43E-05	0.000227831	27.91435321	36.98122953	32.56444514	9.109524805	3.486797707	4.859137239
CTI12_AA026840	12.37863427	2.928856958	0.860513175	3.403616637	0.000665	0.002337139	27.91435321	21.88685013	16.28222257	0	6.973595414	1.21478431
CTI12_AA022550	7221.265927	1.58530966	0.0382407	41.45608413	0	0	10750.2162	11000.02899	10738.12578	3756.160728	3394.978701	3688.085165
CTI12_AA022570	29.71269467	1.429061662	0.45780648	3.121540918	0.001799072	0.005801941	55.82870642	38.49066747	35.95657484	13.66428721	19.75852034	14.57741172
CTI12_AA026880	46.55812204	1.097560407	0.356364912	3.079877869	0.002070855	0.006585525	73.3748713	55.0944848	61.73676057	31.88333682	23.24531805	34.01396067
CTI12_AA016140	10.98260468	2.91333825	0.858383645	3.393981543	0.000688843	0.002413853	14.35595308	23.39628807	20.35277821	3.036508268	2.324531805	2.42956862
CTI12_AA027030	23.32007554	1.864449732	0.532625934	3.500486197	0.00046441	0.001680891	27.91435321	41.50954335	40.70555642	6.073016537	12.78492492	10.93305879
CTI12_AA027150	82.54104011	1.535721427	0.27775132	5.529123781	3.22E-08	1.98E-07	130.7986836	127.5475059	110.5834283	33.40159095	40.67930658	52.23572532
CTI12_AA027220	19.00805604	2.010579574	0.619022881	3.247989107	0.001162237	0.003903277	31.10456501	33.20763468	26.45861167	13.66428721	2.324531805	7.288705859
CTI12_AA027410	54.49254522	1.768697507	0.34255004	5.163325945	2.43E-07	1.37E-06	69.38710655	89.05683845	94.30120571	24.29206615	24.40758395	25.51047051
CTI12_AA027460	3301.981927	1.080048491	0.046508886	23.22241134	2.70E-119	1.86E-117	4442.369925	4402.275752	4605.833709	2089.117689	2072.320104	2199.974385
CTI12_AA027500	54.28698171	2.536837022	0.382924815	6.624895864	3.47E-11	2.78E-10	93.31369502	102.6417799	81.41111284	21.25555788	18.59625444	8.503490169
CTI12_AA014410	482.8626949	2.368427003	0.128649772	18.40988107	1.09E-75	4.83E-74	839.0257022	814.3417685	774.083998	150.3071593	135.9851106	183.4324308
CTI12_AA014420	27.97671175	2.642290972	0.543264531	4.863728109	1.15E-06	5.99E-06	59.01891822	48.30201407	37.31342672	7.591270671	3.486797707	12.1478431
CTI12_AA014440	16.13029899	1.763316	0.622283462	2.833621825	0.004602376	0.013537703	31.10456501	21.13213116	22.38805603	9.109524805	6.973595414	6.073921549
CTI12_AA028310	42.89409487	1.552710941	0.378068172	4.106960213	4.01E-05	0.000171584	67.79200066	67.16998832	56.98777899	21.25555788	17.43398853	26.72525482
CTI12_AA028360	128.6858399	1.798837967	0.229172114	7.849288176	4.18E-15	4.31E-14	209.7564256	209.0571547	179.7828742	71.35794431	51.1396997	51.02094101
CTI12_AA028370	6.112453078	3.780218139	1.352672869	2.794628492	0.005195939	0.015101201	10.36818834	9.056627639	14.92537069	0	2.324531805	0
CTI12_AA006590	36.15197534	5.383901576	0.815428035	6.602546567	4.04E-11	3.21E-10	51.04338873	83.77380566	77.3405572	0	2.324531805	2.42956862
CTI12_AA014000	161.8680413	1.440643737	0.196378965	7.33603897	2.20E-13	2.04E-12	225.7074845	264.1516395	220.4884306	80.46746911	94.14353808	86.249686
CTI12_AA014010	18.50756486	7.284131787	1.284766178	5.669616709	1.43E-08	9.12E-08	44.66296514	39.24538644	27.13703761	0	0	0
CTI12_AA014040	18.1889689	1.511899386	0.604673193	2.500357884	0.01240679	0.032497695	27.11680026	27.16988292	26.45861167	9.109524805	3.486797707	15.79219603
CTI12_AA014080	23.9517119	4.158099896	0.733623281	5.667895231	1.45E-08	9.21E-08	47.05562398	36.98122953	52.23879741	1.518254134	3.486797707	2.42956862
CTI12_AA028530	80.94785798	1.691122456	0.292559844	5.780432587	7.45E-09	4.90E-08	111.6574128	115.4720024	144.5047253	28.84682855	49.9774338	35.22874498
CTI12_AA028550	31.77357321	1.668387308	0.443421613	3.762530419	0.000168203	0.00065768	43.86541219	57.35864171	44.09768612	12.14603307	18.59625444	14.57741172
CTI12_AA028610	29.01073	1.314150805	0.441606809	2.975839091	0.002921881	0.009004999	41.47275334	39.24538644	43.41926018	16.70079548	17.43398853	15.79219603
CTI12_AA028890	89.66733028	2.490413138	0.303245418	8.212533458	2.17E-16	2.37E-15	161.9032486	126.038068	168.2496332	30.36508268	17.43398853	34.01396067
CTI12_AA028930	5.805532094	5.616206075	1.492122806	3.76390338	0.000167282	0.000654505	9.570635387	8.301908669	16.96064851	0	0	0
CTI12_AA007150	165.2280389	2.53340623	0.220479262	11.49045131	1.47E-30	2.77E-29	284.7264028	292.0762414	268.6566724	45.54762403	37.19250887	63.16878411
CTI12_AA007170	32.52773443	3.093679819	0.520772994	5.940553469	2.84E-09	1.93E-08	54.23360052	71.69830214	48.84666771	6.073016537	5.811329511	8.503490169
CTI12_AA007180	2.754781319	4.542036103	1.805132694	2.516178516	0.011863508	0.031279844	1.595105898	6.792470729	8.141111284	0	0	0
CTI12_AA029240	52.67835467	2.550379077	0.461146496	5.530518174	3.19E-08	1.97E-07	90.92103617	70.1888642	107.1912986	33.40159095	4.649063609	9.718274478
CTI12_AA029260	39.80325204	2.119847136	0.405483187	5.227953226	1.71E-07	9.82E-07	65.39934181	67.16998832	61.73676057	13.66428721	16.27172263	14.57741172
CTI12_AA029280	79.33153666	2.290710339	0.313767567	7.300660048	2.86E-13	2.64E-12	152.3326132	110.1889696	131.6146324	37.95635336	23.24531805	20.65133327
CTI12_AA029370	134.7767931	1.098506523	0.215733399	5.091963173	3.54E-07	1.96E-06	207.3637667	175.84952	168.2496332	81.98572325	74.38501774	100.8270977
CTI12_AA029010	229.3221864	3.614543462	0.218337631	16.55483503	1.48E-61	5.37E-60	392.3960509	417.3595904	462.0080654	34.91984509	26.73211575	42.51745084
CTI12_AA009470	52.24116958	1.032613685	0.368127854	2.805040899	0.00503102	0.014671725	62.20913001	58.11336068	89.55222413	42.51111576	19.75852034	41.30266653
CTI12_AA009480	53.41279337	2.473140764	0.378172581	6.539714632	6.16E-11	4.80E-10	79.75529489	95.84930918	95.65805759	19.73730374	19.75852034	9.718274478
CTI12_AA009510	35.13794563	3.263917818	0.533837214	6.114069477	9.71E-10	6.86E-09	68.5895536	65.66055038	57.66620493	0	11.62265902	7.288705859
CTI12_AA009540	112.5339385	1.209845475	0.243193029	4.974836157	6.53E-07	3.49E-06	145.1546367	164.5287354	162.1437997	57.6936571	55.78876331	89.89403892
CTI12_AA009610	161.2395992	1.105079888	0.220868235	5.003344587	5.63E-07	3.04E-06	228.8976963	193.9627753	239.484357	66.8031819	130.1737811	108.1158036
CTI12_AA009620	18.12680553	1.545043907	0.61074828	2.529755643	0.011414199	0.030260359	20.73637667	41.50954335	18.99592633	6.073016537	9.298127218	12.1478431
CTI12_AA025580	5.298559347	3.53687319	1.438328342	2.459016546	0.01393182	0.035983881	7.17797654	18.11325528	4.070555642	0	0	2.42956862
CTI12_AA025600	103.3485156	1.861909109	0.254436987	7.317761175	2.52E-13	2.33E-12	161.1056957	164.5287354	159.430096	57.6936571	36.03024297	41.30266653
CTI12_AA029880	174.2495951	4.690022232	0.315925278	14.84535289	7.46E-50	2.27E-48	332.5795797	321.5102812	350.0677852	25.81032028	5.811329511	9.718274478
CTI12_AA029970	56.57362966	1.715407519	0.366336626	4.682599003	2.83E-06	1.41E-05	77.36263604	77.7360539	103.7991689	42.51111576	18.59625444	19.43654896
CTI12_AA030060	90.58772513	1.999773268	0.283767844	7.047215917	1.83E-12	1.60E-11	146.7497426	162.2645785	126.8656508	24.29206615	37.19250887	46.16180377
CTI12_AA030010	7.926190817	5.055841147	1.4118034	3.58112266	0.000342121	0.001264876	15.95105898	9.056627639	21.03120415	1.518254134	0	0
CTI12_AA030420	86.58244761	1.511122085	0.286144476	5.28097592	1.28E-07	7.46E-07	131.5962366	101.8870609	151.9674106	31.88333682	51.1396997	51.02094101
CTI12_AA030450	7.340468307	2.961044256	1.115645767	2.654107912	0.007951839	0.021994433	10.36818834	16.60381734	12.21166693	0	0	4.859137239
CTI12_AA030480	115.6720925	1.430591589	0.236091282	6.059485039	1.37E-09	9.53E-09	195.4004725	160.0004216	150.6105588	68.32143604	66.24915643	53.45050963
CTI12_AA030920	541.7600849	1.55708977	0.108469781	14.35505589	9.90E-47	2.84E-45	833.4428316	798.4926702	792.4014984	299.0960644	270.8079552	256.3194894
CTI12_AA031170	74.88877314	3.687629312	0.387745271	9.510443045	1.90E-21	2.60E-20	121.2280482	166.7928924	128.2225027	15.18254134	6.973595414	10.93305879
CTI12_AA031210	10.54225306	4.506172384	1.228694132	3.667448447	0.000244983	0.000931383	31.10456501	12.83022249	16.28222257	3.036508268	0	0
CTI12_AA031020	93.61865143	3.979681686	0.360325954	11.04467121	2.33E-28	4.08E-27	196.1980254	159.2457027	172.3201889	13.66428721	8.135861316	12.1478431
CTI12_AA031320	11.79130538	1.9089519	0.758165591	2.517856154	0.011807153	0.031150455	21.53392962	21.13213116	13.56851881	1.518254134	8.135861316	4.859137239
CTI12_AA030770	16.14401005	1.870313631	0.626150816	2.987001828	0.00281728	0.008711316	23.92658847	23.39628807	28.4938895	9.109524805	4.649063609	7.288705859
CTI12_AA031800	155.5105891	2.318400912	0.213817829	10.8428793	2.16E-27	3.68E-26	242.4560965	252.8308549	282.2251912	48.58413229	52.3019656	54.66529394
CTI12_AA031830	497.3826213	1.711423999	0.130493741	13.11498918	2.70E-39	6.51E-38	780.804337	762.2661596	742.1979788	238.3658991	182.4757467	278.1856069
CTI12_AA030540	54.31446817	2.510004607	0.905392279	2.772284086	0.005566443	0.016070402	91.71858912	93.58515227	92.26592789	1.518254134	12.78492492	34.01396067
CTI12_AA030570	72.37776719	2.538680808	0.325737639	7.793636665	6.51E-15	6.62E-14	120.4304953	120.7550352	128.2225027	30.36508268	16.27172263	18.22176465
CTI12_AA032790	47.81171659	3.132476387	0.434730034	7.205566993	5.78E-13	5.22E-12	95.70635387	86.03796257	75.98370532	7.591270671	6.973595414	14.57741172
CTI12_AA032160	69.9889391	3.730200195	0.414955687	8.989394067	2.49E-19	3.12E-18	137.1791072	96.60402815	156.7163922	10.62777894	13.94719083	4.859137239
CTI12_AA032200	88.82934561	3.274451831	0.322517472	10.15278896	3.22E-24	4.92E-23	173.0689899	161.5098596	148.5752809	16.70079548	19.75852034	13.36262741
CTI12_AA032220	174.8658438	1.323786076	0.184266098	7.18410002	6.77E-13	6.08E-12	256.0144966	233.2081617	260.5155611	100.2047729	106.928463	92.32360754
CTI12_AA032280	56.01344059	1.130771639	0.331214236	3.414018827	0.000640122	0.002254996	94.90880092	75.47189699	60.37990869	36.43809922	34.86797707	34.01396067
CTI12_AA032300	120.3287939	1.439605841	0.22845642	6.301446199	2.95E-10	2.17E-09	198.5906843	169.8117682	158.75167	69.83969017	56.95102921	68.02792135
CTI12_AA032340	5.543187274	3.607972034	1.374831487	2.624301282	0.008682694	0.023757026	7.975529489	11.32078455	11.53324099	0	0	2.42956862
CTI12_AA032620	25.62579286	2.106550406	0.513556194	4.101888808	4.10E-05	0.000175114	38.28254155	47.5472951	39.34870454	6.073016537	12.78492492	9.718274478
CTI12_AA032640	38.55273648	2.578501253	0.443452159	5.814609758	6.08E-09	4.03E-08	75.76753014	58.11336068	64.45046434	9.109524805	9.298127218	14.57741172
CTI12_AA032840	235.5063068	1.750689493	0.170443654	10.27136797	9.49E-25	1.48E-23	350.9232975	378.1142039	358.2088965	132.0881097	95.30580399	98.39752909
CTI12_AA032960	31.71534513	1.20361424	0.423465775	2.842294018	0.004479016	0.013209878	43.86541219	46.79257613	42.0624083	18.21904961	16.27172263	23.08090189
CTI12_AA033000	51.47743393	2.155586157	0.374548993	5.755151385	8.66E-09	5.66E-08	82.94550668	85.2832436	84.80324255	12.14603307	27.89438165	15.79219603
CTI12_AA032520	16.99912084	1.998030083	0.620611959	3.219451467	0.001284361	0.004276966	20.73637667	31.69819674	29.17231544	6.073016537	5.811329511	8.503490169
CTI12_AA033720	5.827278687	3.692660726	1.336262977	2.763423659	0.005719847	0.016460913	11.16574128	10.56606558	10.85481505	0	1.162265902	1.21478431
CTI12_AA033560	28.94145614	1.522311082	0.476600529	3.194102796	0.001402662	0.004638417	35.8898827	60.37751759	32.56444514	15.18254134	16.27172263	13.36262741
CTI12_AA033590	86.63096278	2.119601972	0.293012479	7.233828318	4.70E-13	4.26E-12	146.7497426	152.4532319	123.4735211	33.40159095	41.84157248	21.86611758
CTI12_AA034210	6.243336571	3.818692421	1.389975069	2.74731001	0.006008631	0.01717967	3.987764744	12.83022249	18.31750039	0	2.324531805	0
CTI12_AA034390	33.69603368	2.443669419	0.479252068	5.098923057	3.42E-07	1.90E-06	64.60178886	51.32088995	54.27407523	15.18254134	4.649063609	12.1478431
CTI12_AA034470	468.5179301	3.734101148	0.153633087	24.30531877	1.72E-130	1.30E-128	881.2960085	849.8135601	885.3458522	53.1388947	67.41142233	74.1018429
CTI12_AA034480	13.06055297	2.121969856	0.762973015	2.781185986	0.00541607	0.015683141	30.30701206	11.32078455	21.70963009	9.109524805	3.486797707	2.42956862
CTI12_AA034500	28.93039218	1.624870342	0.457819391	3.54915142	0.000386475	0.001416617	49.44828283	41.50954335	40.02713048	15.18254134	11.62265902	15.79219603
CTI12_AA034550	5.705176609	5.590588395	1.491550072	3.74817346	0.000178127	0.000693857	9.570635387	9.056627639	15.60379663	0	0	0
CTI12_AA035100	5.231475659	5.46528233	1.515623733	3.605962489	0.000310998	0.001158246	7.17797654	11.32078455	12.89009287	0	0	0
CTI12_AA035110	19.86363636	2.837992481	0.687826338	4.126030547	3.69E-05	0.000158759	28.71190616	46.79257613	28.4938895	9.109524805	0	6.073921549
CTI12_AA035230	183.4546989	1.709395043	0.203966989	8.380743639	5.26E-17	5.94E-16	300.6774617	262.6422015	280.8683393	66.8031819	75.54728365	114.1897251
CTI12_AA035900	182.1962812	2.318552193	0.200813663	11.54578904	7.75E-31	1.47E-29	299.0823558	323.7744381	288.3310247	57.6936571	72.06048594	52.23572532
CTI12_AA035950	112.6059278	1.707193426	0.272390105	6.267457563	3.67E-10	2.68E-09	186.62739	181.1325528	149.2537069	53.1388947	31.38117936	74.1018429
CTI12_AA036090	117.4720034	1.245056722	0.229023047	5.436381799	5.44E-08	3.27E-07	169.8787781	168.3023303	157.3948182	74.39445258	80.19634726	54.66529394
CTI12_AA037990	83.95124392	1.296210914	0.274024967	4.73026574	2.24E-06	1.13E-05	107.6696481	107.1700937	142.4694475	56.17540297	46.49063609	43.73223515
CTI12_AA036670	46.58776247	2.130966733	0.40917451	5.207965504	1.91E-07	1.09E-06	61.41157706	88.30211948	77.3405572	21.25555788	8.135861316	23.08090189
CTI12_AA036710	2.381915364	4.325916278	1.844673754	2.345084744	0.019022755	0.047236688	4.785317693	6.792470729	2.713703761	0	0	0
CTI12_AA036930	235.9885537	5.062983653	0.29561622	17.12688041	9.35E-66	3.63E-64	513.6240991	412.0765576	448.4395466	16.70079548	9.298127218	15.79219603
CTI12_AA036940	290.1741825	1.04274756	0.147002846	7.093383493	1.31E-12	1.16E-11	380.4327566	409.8124007	379.9185266	221.6651036	175.5021512	173.7141563
CTI12_AA036950	58.38521615	1.147769635	0.33734516	3.402359872	0.000668066	0.002347363	74.9699772	70.1888642	97.01490947	22.77381201	46.49063609	38.87309791
CTI12_AA036960	20.91976868	3.921414375	0.765787911	5.120757741	3.04E-07	1.70E-06	34.2947768	30.94347777	52.23879741	4.554762403	3.486797707	0
CTI12_AA036970	147.6985033	4.517512065	0.325668542	13.87150273	9.43E-44	2.52E-42	309.4505442	275.472424	264.5861167	9.109524805	8.135861316	19.43654896
CTI12_AA037010	4.616766253	4.256116862	1.586467836	2.682762781	0.007301676	0.020401502	7.975529489	15.84909837	2.713703761	0	1.162265902	0
CTI12_AA037110	127.4373563	1.124827308	0.219828218	5.116846765	3.11E-07	1.73E-06	173.0689899	182.6419907	168.2496332	81.98572325	63.92462462	94.75317616
CTI12_AA037360	10.09505903	3.9070868	1.094900987	3.568438467	0.000359115	0.001322482	13.55840013	19.62269322	23.74490791	0	0	3.644352929
CTI12_AA037410	56.41580848	1.623738364	0.327644732	4.955789631	7.20E-07	3.84E-06	88.52837733	76.98133493	90.23065007	25.81032028	30.21891346	26.72525482
CTI12_AA038160	23.49597879	2.159857784	0.541694295	3.987226385	6.69E-05	0.000276859	39.0800945	33.20763468	42.74083424	10.62777894	10.46039312	4.859137239
CTI12_AA038180	38.43730053	1.589625824	0.414958478	3.830806956	0.000127724	0.000507825	63.00668296	49.81145201	60.37990869	16.70079548	12.78492492	27.94003913
CTI12_AA038260	140.9308838	1.258360046	0.220339847	5.710996281	1.12E-08	7.25E-08	222.5172727	160.7551406	213.7041712	74.39445258	96.46806989	77.74619583
CTI12_AA038340	21.84351782	1.598263816	0.600412863	2.661941333	0.007769142	0.02156079	39.0800945	30.1887588	28.4938895	21.25555788	2.324531805	9.718274478
CTI12_AA038390	14.01102107	2.848815378	0.769059354	3.704285454	0.000211987	0.000813583	33.49722385	16.60381734	23.74490791	3.036508268	2.324531805	4.859137239
CTI12_AA038420	2884.517693	2.186313225	0.051949742	42.08516055	0	0	4644.150821	4758.503105	4785.616583	1043.04059	1000.710942	1075.084114
CTI12_AA037510	8.250176625	3.601831464	1.120162304	3.215454985	0.001302379	0.00433071	11.96329423	20.37741219	13.56851881	0	1.162265902	2.42956862
CTI12_AA037530	3.394116776	3.792819098	1.634380454	2.320646389	0.020305936	0.049938563	6.380423591	6.037751759	6.784259404	0	1.162265902	0
CTI12_AA038550	96.96865046	3.506379243	0.335222318	10.45986216	1.32E-25	2.12E-24	170.6763311	184.1514287	180.4613001	13.66428721	25.56984985	7.288705859
CTI12_AA033290	11.60223875	6.610685551	1.345303161	4.913900257	8.93E-07	4.70E-06	31.90211796	17.35853631	20.35277821	0	0	0
CTI12_AA033370	28.4299089	2.215351093	0.522124498	4.242955655	2.21E-05	9.75E-05	55.82870642	38.49066747	45.454538	16.70079548	10.46039312	3.644352929
CTI12_AA027840	10.81194875	6.514088596	1.368913676	4.758582452	1.95E-06	9.86E-06	12.76084718	18.86797425	33.24287108	0	0	0
CTI12_AA027990	151.7956323	2.431924065	0.22619825	10.75129476	5.84E-27	9.84E-26	222.5172727	260.3780446	286.2957468	39.47460749	52.3019656	49.8061567
CTI12_AA037840	44.37564556	1.202909188	0.361714258	3.325578575	0.000882352	0.003028516	51.84094168	67.92470729	65.80731622	27.32857442	29.05664756	24.2956862
CTI12_AA037860	16.05354755	1.828971882	0.639461138	2.860176756	0.004234049	0.012545471	21.53392962	24.15100704	29.85074138	3.036508268	10.46039312	7.288705859
CTI12_AA038610	531.3093936	3.116220279	0.132596096	23.50159908	3.93E-122	2.79E-120	990.5607625	891.3231035	977.6117801	98.68651872	105.7661971	123.9079996
CTI12_AA038660	31.21615823	1.672854748	0.456709674	3.662840624	0.000249434	0.000946382	47.85317693	51.32088995	42.74083424	22.77381201	10.46039312	12.1478431
CTI12_AA038770	22.25954273	1.949294454	0.544437709	3.580381047	0.000343094	0.001268159	39.0800945	34.71707262	31.8860192	13.66428721	8.135861316	6.073921549
CTI12_AA038780	23.16245975	2.819486664	0.623593144	4.521356098	6.14E-06	2.92E-05	43.06785924	40.75482438	38.6702786	0	11.62265902	4.859137239
CTI12_AA038790	11.56244125	2.241482883	0.863792445	2.594932263	0.009460956	0.025652083	16.74861193	15.84909837	25.10175979	0	10.46039312	1.21478431
CTI12_AA039260	19.11215971	1.593188392	0.58585052	2.719445215	0.006539153	0.018490039	17.54616488	38.49066747	29.85074138	12.14603307	8.135861316	8.503490169
CTI12_AA039290	18.4314397	1.875709152	0.598529648	3.133861719	0.001725221	0.005584824	30.30701206	32.45291571	23.74490791	12.14603307	4.649063609	7.288705859
CTI12_AA040480	60.75185984	3.541607825	0.821553098	4.31086905	1.63E-05	7.32E-05	111.6574128	109.4342506	113.975558	21.25555788	6.973595414	1.21478431
CTI12_AA039600	209.1242964	3.380712544	0.23358045	14.47343966	1.78E-47	5.22E-46	399.5740274	332.8310657	414.5182496	22.77381201	53.4642315	31.58439205
CTI12_AA040200	28.18278846	3.347074529	0.595598984	5.619678034	1.91E-08	1.21E-07	51.84094168	40.75482438	61.73676057	3.036508268	9.298127218	2.42956862
CTI12_AA040390	2.758385805	4.537635728	1.854994049	2.446172661	0.014438184	0.037152457	10.36818834	0.75471897	5.427407523	0	0	0
CTI12_AA040400	111.8766106	2.1166363	0.24800386	8.534690967	1.41E-17	1.63E-16	189.8176018	167.5476113	187.9239855	42.51111576	34.86797707	48.59137239
CTI12_AA039530	4.425607614	4.176110903	1.573297607	2.65436805	0.007945711	0.021979513	3.987764744	13.58494146	7.462685344	1.518254134	0	0
CTI12_AA040840	22.48688946	1.203205132	0.509460295	2.361725031	0.018190128	0.045448004	27.11680026	31.69819674	35.2781489	12.14603307	10.46039312	18.22176465
CTI12_AA041000	117.5618165	3.196142529	0.289709821	11.03222016	2.67E-28	4.68E-27	224.1123786	183.3967097	229.9863938	12.14603307	30.21891346	25.51047051
CTI12_AA041060	53.46268985	1.475653527	0.330162631	4.469474698	7.84E-06	3.69E-05	82.14795374	76.98133493	76.66213126	30.36508268	27.89438165	26.72525482
CTI12_AA039860	5.568522673	5.549831132	1.513927042	3.665851112	0.000246517	0.000936266	15.15350603	12.83022249	5.427407523	0	0	0
CTI12_AA039900	129.0559087	1.077184711	0.225728645	4.772033747	1.82E-06	9.26E-06	200.1857902	175.094801	150.6105588	74.39445258	73.22275184	100.8270977
CTI12_AA039920	132.0565113	1.539571065	0.219783044	7.00495832	2.47E-12	2.14E-11	196.1980254	205.2835598	188.6024114	59.21191123	60.43782692	82.60533307
CTI12_AA041680	10.34848208	2.536525119	0.835628524	3.035469765	0.002401613	0.007533372	19.14127077	17.35853631	16.28222257	4.554762403	2.324531805	2.42956862
CTI12_AA041740	58.62284345	1.292181895	0.314210896	4.112466853	3.91E-05	0.000167735	78.95774194	88.30211948	82.08953878	39.47460749	32.54344526	30.36960774
CTI12_AA041760	20.00395826	3.905062188	0.777889059	5.020075987	5.17E-07	2.80E-06	43.86541219	25.66044498	43.41926018	0	4.649063609	2.42956862
CTI12_AA041780	515.9636697	2.624017692	0.12420831	21.12594313	4.59E-99	2.60E-97	894.0568557	925.2854571	842.6050179	159.4166841	137.1473765	137.270627
CTI12_AA041800	30.52244228	1.124895397	0.451413393	2.491940677	0.012704726	0.033182314	45.46051809	43.01898129	36.63500078	27.32857442	19.75852034	10.93305879
CTI12_AA030190	3.607210308	4.925992041	1.681864955	2.928886785	0.003401783	0.010311052	3.987764744	13.58494146	4.070555642	0	0	0
CTI12_AA030210	49.43770944	1.544542455	0.390515372	3.955138687	7.65E-05	0.000313874	56.62625937	65.66055038	98.37176135	28.84682855	32.54344526	14.57741172
CTI12_AA030240	19.66225542	2.411716138	0.654027058	3.687486792	0.00022648	0.000865432	20.73637667	32.45291571	45.454538	12.14603307	2.324531805	4.859137239
CTI12_AA030310	10.89223174	2.057961543	0.7904791	2.603435745	0.009229457	0.025092559	24.72414142	16.60381734	11.53324099	3.036508268	5.811329511	3.644352929
CTI12_AA042040	18.83117583	3.499940198	0.75013104	4.665771728	3.07E-06	1.52E-05	39.0800945	39.24538644	25.10175979	6.073016537	3.486797707	0
CTI12_AA042120	114.8843214	1.840647391	0.252378271	7.293208657	3.03E-13	2.79E-12	177.8543076	206.0382788	154.6811144	56.17540297	58.11329511	36.44352929
CTI12_AA040720	27.74062598	3.961729762	0.667274649	5.937180089	2.90E-09	1.97E-08	55.82870642	61.13223656	40.02713048	0	5.811329511	3.644352929
CTI12_AA042580	56.95239596	3.395072257	0.411726579	8.245939003	1.64E-16	1.81E-15	95.70635387	116.2267214	99.72861323	12.14603307	6.973595414	10.93305879
CTI12_AA042650	26.3968373	2.035719024	0.524655311	3.880107534	0.00010441	0.000420435	59.81647117	28.67932086	38.6702786	12.14603307	8.135861316	10.93305879
CTI12_AA042700	41.73334836	1.15777998	0.399060334	2.901265499	0.003716588	0.011172313	51.04338873	57.35864171	65.12889028	16.70079548	39.51704068	20.65133327
CTI12_AA042820	42.55831487	2.275148337	0.406099662	5.602438397	2.11E-08	1.33E-07	81.35040079	66.41526935	63.77203839	15.18254134	11.62265902	17.00698034
CTI12_AA041430	9.774645872	2.799662433	0.956177577	2.927973319	0.003411793	0.010335117	21.53392962	9.056627639	21.03120415	0	5.811329511	1.21478431
CTI12_AA042530	68.94610043	1.773214579	0.308437563	5.749022798	8.98E-09	5.85E-08	103.6818834	113.9625645	103.1207429	24.29206615	40.67930658	27.94003913
CTI12_AA043250	9.450920275	2.23937755	0.896637832	2.497527395	0.01250628	0.032718229	19.93882372	13.58494146	13.56851881	0	2.324531805	7.288705859
CTI12_AA039190	40.69067443	1.22789477	0.386272421	3.178831065	0.001478702	0.004864627	59.01891822	63.39639347	48.16824177	31.88333682	18.59625444	23.08090189
CTI12_AA044200	402.3249864	1.01895344	0.122859357	8.293657629	1.10E-16	1.22E-15	497.6730401	566.7939464	552.2387155	255.0666945	260.3475621	281.8299599
CTI12_AA044220	41.28244217	3.133589372	0.472122002	6.637244953	3.20E-11	2.56E-10	56.62625937	79.24549184	86.83852037	6.073016537	11.62265902	7.288705859
CTI12_AA044250	190.2691862	1.117016759	0.178028117	6.274383959	3.51E-10	2.57E-09	239.2658847	260.3780446	280.8683393	129.0516014	106.928463	125.1227839
CTI12_AA042950	40.76320919	2.80479623	0.463688135	6.048885058	1.46E-09	1.02E-08	67.79200066	71.69830214	74.62685344	7.591270671	4.649063609	18.22176465
CTI12_AA043410	80.26951972	6.534792256	0.760811934	8.589234691	8.76E-18	1.03E-16	166.6885663	169.8117682	139.7557437	3.036508268	2.324531805	0
CTI12_AA043930	57.56191849	1.056751318	0.310680213	3.401411717	0.000670388	0.002355244	82.14795374	74.71717802	76.66213126	33.40159095	38.35477477	40.08788222
CTI12_AA043980	41.88160979	2.099746622	0.417701666	5.026905064	4.98E-07	2.71E-06	49.44828283	74.71717802	79.37583502	18.21904961	18.59625444	10.93305879
CTI12_AA029730	6.829040779	3.829391652	1.307613281	2.928535299	0.003405632	0.010319584	11.16574128	9.811346609	16.96064851	3.036508268	0	0
CTI12_AA044320	73.25838822	2.803728575	0.326748157	8.580702022	9.43E-18	1.10E-16	121.2280482	127.5475059	135.6851881	18.21904961	17.43398853	19.43654896
CTI12_AA044420	30.4103469	1.889091954	0.48088431	3.928370954	8.55E-05	0.000348363	51.84094168	55.84920377	36.63500078	6.073016537	16.27172263	15.79219603
CTI12_AA044560	718.2303903	4.163532856	0.134807954	30.88491993	1.90E-209	2.35E-207	1365.410649	1326.795949	1390.094752	71.35794431	75.54728365	80.17576445
CTI12_AA045010	20.30630081	1.313704316	0.550248296	2.387475481	0.016964534	0.042746059	31.90211796	31.69819674	23.74490791	6.073016537	16.27172263	12.1478431
CTI12_AA045130	12.7672156	2.111982207	0.743652568	2.840011986	0.004511184	0.013290352	24.72414142	19.62269322	17.63907445	7.591270671	5.811329511	1.21478431
CTI12_AA044650	38.92067375	2.135716799	0.419622337	5.089616566	3.59E-07	1.98E-06	74.9699772	62.6416745	52.91722335	12.14603307	16.27172263	14.57741172
CTI12_AA045400	19.05320174	3.166300873	0.687073163	4.608389676	4.06E-06	1.97E-05	24.72414142	35.47179159	42.74083424	3.036508268	3.486797707	4.859137239
CTI12_AA045430	269.5946464	3.651788147	0.198432361	18.40318852	1.24E-75	5.45E-74	473.7464516	515.4730565	508.8194553	42.51111576	43.00383838	34.01396067
CTI12_AA045290	266.7562787	1.132578618	0.14604004	7.755260916	8.82E-15	8.89E-14	362.8865917	381.8877988	354.8167668	162.4531924	170.8530876	167.6402348
CTI12_AA045310	16.4557221	3.163420865	0.764962032	4.135395921	3.54E-05	0.000152684	35.09232975	33.20763468	21.03120415	0	6.973595414	2.42956862
CTI12_AA045340	79.34762524	1.524290971	0.275813722	5.526523343	3.27E-08	2.01E-07	116.4427305	107.9248127	128.9009287	40.99286162	44.16610429	37.6583136
CTI12_AA045280	96.16263041	1.793081003	0.258954441	6.924310697	4.38E-12	3.73E-11	152.3326132	157.7362647	137.04204	50.10238643	36.03024297	43.73223515
CTI12_AA044810	61.49799663	2.149860835	0.343524895	6.258238817	3.89E-10	2.83E-09	98.89656566	101.132342	101.0854651	24.29206615	30.21891346	13.36262741
CTI12_AA044900	52.18359072	2.443957394	0.378390517	6.458823046	1.06E-10	8.09E-10	96.50390682	78.49077287	89.55222413	16.70079548	20.92078624	10.93305879
CTI12_AA044910	5.497619908	3.474374787	1.364488631	2.546283426	0.010887675	0.029010873	11.16574128	11.32078455	7.462685344	3.036508268	0	0
CTI12_AA045710	128.108461	3.335469885	0.272497955	12.24034833	1.89E-34	3.98E-33	221.7197198	246.0383842	231.3432457	25.81032028	26.73211575	17.00698034
CTI12_AA045830	80.82102889	1.983236692	0.285610743	6.943844877	3.82E-12	3.26E-11	122.0256012	126.7927869	137.7204659	37.95635336	33.70571117	26.72525482
CTI12_AA046460	36.59247605	1.182399107	0.403543254	2.930043054	0.00338915	0.010277963	54.23360052	49.81145201	48.16824177	24.29206615	15.10945673	27.94003913
CTI12_AA047000	91.97514869	1.121401204	0.270521459	4.145331791	3.39E-05	0.000146633	120.4304953	112.4531265	143.8262994	78.94921498	48.8151679	47.37658808
CTI12_AA047630	86.49144271	1.228216464	0.282934826	4.340987215	1.42E-05	6.43E-05	98.09901271	138.1135715	128.2225027	40.99286162	68.57368823	44.94701946
CTI12_AA047670	133.0110364	1.153027441	0.214530593	5.374652739	7.67E-08	4.55E-07	169.8787781	175.094801	206.2414859	69.83969017	88.33220857	88.67925461
CTI12_AA047690	23.76976247	7.647306351	1.256530049	6.086051309	1.16E-09	8.11E-09	47.05562398	46.03785717	49.52509365	0	0	0
CTI12_AA047140	17.06068245	1.767333942	0.614476317	2.876162826	0.00402542	0.011983027	31.10456501	17.35853631	30.52916732	9.109524805	6.973595414	7.288705859
CTI12_AA047170	57.1044709	1.381341702	0.345206794	4.001490487	6.29E-05	0.000261665	78.95774194	89.05683845	80.05426096	22.77381201	24.40758395	47.37658808
CTI12_AA047190	14.08031339	1.519593713	0.646332218	2.35110315	0.018717844	0.046581956	17.54616488	22.6415691	22.38805603	7.591270671	5.811329511	8.503490169
CTI12_AA047280	9.561010066	3.276008397	1.005201077	3.259057785	0.001117829	0.003765961	22.33148257	14.33966043	14.92537069	4.554762403	0	1.21478431
CTI12_AA047340	15.42713415	2.84214854	0.723507955	3.928289275	8.56E-05	0.000348434	31.90211796	27.92460189	21.70963009	1.518254134	4.649063609	4.859137239
CTI12_AA047410	15.84173835	2.438620496	0.699328399	3.487089186	0.000488308	0.00175952	27.91435321	26.41516395	26.45861167	0	6.973595414	7.288705859
CTI12_AA047940	252.3189437	5.317432837	0.302496263	17.57850753	3.60E-69	1.45E-67	462.5807104	504.1522719	510.8547331	7.591270671	9.298127218	19.43654896
CTI12_AA048050	73.87918922	1.847585947	0.296887557	6.223184175	4.87E-10	3.52E-09	118.8353894	98.86818506	128.9009287	34.91984509	31.38117936	30.36960774
CTI12_AA046780	52.5419378	2.219188338	0.363591748	6.103516789	1.04E-09	7.30E-09	93.31369502	81.50964875	84.12481661	24.29206615	17.43398853	14.57741172
CTI12_AA046810	73.26099582	1.968342793	0.307661119	6.397762583	1.58E-10	1.19E-09	135.5840013	108.6795317	105.1560208	37.95635336	27.89438165	24.2956862
CTI12_AA046840	168.7720388	1.596374492	0.210113817	7.597665466	3.02E-14	2.94E-13	227.3025904	219.6232202	313.4327845	89.57699392	82.52087906	80.17576445
CTI12_AA046860	127.6130477	1.444810347	0.23012073	6.278488445	3.42E-10	2.50E-09	195.4004725	168.3023303	194.7082449	89.57699392	56.95102921	60.73921549
CTI12_AA046230	61.93437465	1.081252814	0.303845389	3.558562527	0.00037289	0.001369504	86.93327143	76.98133493	88.87379819	33.40159095	45.32837019	40.08788222
CTI12_AA046280	271.4749471	2.23573173	0.164041313	13.62907727	2.69E-42	6.97E-41	480.9244282	442.2653164	421.9809349	80.46746911	99.95486759	103.2566663
CTI12_AA049640	15.36974074	1.846273283	0.706385749	2.613689879	0.00895703	0.024422851	31.10456501	12.07550352	28.4938895	12.14603307	2.324531805	6.073921549
CTI12_AA049670	146.2390344	1.582027787	0.206191928	7.672598045	1.69E-14	1.67E-13	213.7441903	206.7929978	237.4490791	68.32143604	69.73595414	81.39054876
CTI12_AA049700	235.2030901	3.979881152	0.227620897	17.48469142	1.87E-68	7.49E-67	434.6663571	437.7370026	455.9022319	19.73730374	26.73211575	36.44352929
CTI12_AA049710	316.1305872	4.098713803	0.201561611	20.33479381	6.33E-92	3.37E-90	634.8521473	576.605293	582.0894568	27.32857442	40.67930658	35.22874498
CTI12_AA049720	1229.037984	5.554456432	0.146031572	38.03599711	0	0	2440.512024	2407.553514	2373.133939	47.06587816	47.65290199	58.30964687
CTI12_AA049750	862.4384001	1.327516769	0.374045573	3.549077614	0.000386583	0.001416841	1321.545236	1185.663502	1191.994377	730.2802386	446.3101065	298.8369402
CTI12_AA048200	14.75225611	2.746259962	0.730049475	3.761745002	0.000168732	0.000659491	20.73637667	27.16988292	29.17231544	3.036508268	2.324531805	6.073921549
CTI12_AA048320	30.11343444	2.534527041	0.575120284	4.406951225	1.05E-05	4.84E-05	39.0800945	56.60392274	57.66620493	15.18254134	0	12.1478431
CTI12_AA048330	205.2581198	4.765133777	0.293497346	16.2356963	2.82E-59	9.90E-58	393.9911568	369.8122953	423.3377868	19.73730374	18.59625444	6.073921549
CTI12_AA046730	33.91567533	6.302119839	1.086658053	5.799542755	6.65E-09	4.40E-08	70.98221245	66.41526935	63.77203839	0	2.324531805	0
CTI12_AA022170	42.14035378	1.396732291	0.381457622	3.661566085	0.000250678	0.000950381	53.43604758	59.62279862	69.87787186	27.32857442	25.56984985	17.00698034
CTI12_AA050550	207.033191	1.241800636	0.448610564	2.768103866	0.005638348	0.016254488	302.2725676	209.8118736	361.6010262	75.91270671	191.7738739	100.8270977
CTI12_AA050560	134.8599475	2.043886498	0.241522233	8.462519039	2.62E-17	3.00E-16	193.8053666	249.811979	208.9551896	39.47460749	69.73595414	47.37658808
CTI12_AA050580	183.5683933	2.53826162	0.210758573	12.04345609	2.10E-33	4.30E-32	313.4383089	309.4347777	318.860192	36.43809922	68.57368823	54.66529394
CTI12_AA050610	9.212975339	3.352527721	1.074735509	3.119397929	0.00181221	0.005840536	19.93882372	8.301908669	22.38805603	0	4.649063609	0
CTI12_AA050720	45.84929367	3.464420111	0.460965305	7.515576711	5.67E-14	5.46E-13	87.73082438	81.50964875	83.44639067	4.554762403	8.135861316	9.718274478
CTI12_AA048900	14.38802758	6.92197361	1.306966624	5.296212989	1.18E-07	6.89E-07	32.6996709	27.16988292	26.45861167	0	0	0
CTI12_AA048940	66.21187856	1.026419955	0.311912986	3.290725298	0.000999294	0.003399508	104.4794363	76.98133493	84.12481661	59.21191123	36.03024297	36.44352929
CTI12_AA050930	75.94129307	1.752649797	0.303546559	5.77390764	7.75E-09	5.09E-08	128.4060248	109.4342506	113.975558	31.88333682	47.65290199	24.2956862
CTI12_AA009630	18.35036787	4.38827935	0.901383734	4.868380894	1.13E-06	5.86E-06	37.4849886	41.50954335	26.45861167	0	4.649063609	0
CTI12_AA050490	32.03778857	6.189044804	1.094515771	5.65459628	1.56E-08	9.93E-08	75.76753014	41.50954335	71.91314968	3.036508268	0	0
CTI12_AA049800	23.64407801	2.652589302	0.662378677	4.004641745	6.21E-05	0.000258484	43.06785924	33.96235365	46.13296395	0	16.27172263	2.42956862
CTI12_AA050640	7203.057074	7.354505369	0.105277828	69.85806509	0	0	14407.79402	14198.52798	14351.42234	80.46746911	99.95486759	80.17576445
CTI12_AA051620	16.32785512	1.567230875	0.662735828	2.364789722	0.018040311	0.045115088	13.55840013	23.39628807	36.63500078	3.036508268	11.62265902	9.718274478
CTI12_AA052030	27.21913725	2.765002612	0.567092518	4.875752234	1.08E-06	5.66E-06	40.67520039	47.5472951	53.59564929	12.14603307	8.135861316	1.21478431
CTI12_AA052040	19.29569962	4.082661363	0.806427132	5.062653776	4.13E-07	2.27E-06	27.91435321	38.49066747	42.74083424	3.036508268	1.162265902	2.42956862
CTI12_AA023090	22.17702868	1.946129813	0.557111143	3.493252355	0.000477175	0.001723136	36.68743565	41.50954335	27.13703761	12.14603307	4.649063609	10.93305879
CTI12_AA023130	39.89502709	2.410579069	0.437129744	5.514561981	3.50E-08	2.15E-07	76.56508309	52.83032789	72.59157562	7.591270671	12.78492492	17.00698034
CTI12_AA023140	20.04963132	1.382728092	0.588895544	2.3480023	0.018874405	0.04691499	29.50945911	36.98122953	21.03120415	3.036508268	13.94719083	15.79219603
CTI12_AA017930	46.90712686	3.549676064	0.471911074	7.521917277	5.40E-14	5.21E-13	91.71858912	93.58515227	73.27000156	12.14603307	4.649063609	6.073921549
CTI12_AA017960	17.64821599	1.576000968	0.610632417	2.580932364	0.009853388	0.026595712	30.30701206	30.1887588	18.99592633	7.591270671	13.94719083	4.859137239
CTI12_AA017970	51.72434048	1.614194498	0.34963714	4.616770678	3.90E-06	1.90E-05	90.12348322	70.1888642	73.9484275	21.25555788	23.24531805	31.58439205
CTI12_AA018020	28.2189846	3.015446735	0.58017946	5.197437934	2.02E-07	1.15E-06	46.25807104	43.77370026	59.70148275	13.66428721	3.486797707	2.42956862
CTI12_AA018070	104.4916395	1.439761485	0.565822663	2.544545455	0.010942007	0.029134905	169.8787781	178.1136769	110.5834283	25.81032028	44.16610429	98.39752909
CTI12_AA052870	19.83944129	3.839210134	0.770214252	4.984600222	6.21E-07	3.33E-06	28.71190616	35.47179159	46.81138989	4.554762403	3.486797707	0
CTI12_AA052920	30.58526615	2.444702086	0.588768698	4.152228361	3.29E-05	0.000142591	28.71190616	33.20763468	93.62277977	3.036508268	12.78492492	12.1478431
CTI12_AA052560	986.8159107	5.172499027	0.147401905	35.09112742	9.21E-270	1.54E-267	1929.280583	1963.77876	1870.420318	40.99286162	58.11329511	58.30964687
CTI12_AA052570	9.391395388	6.305206564	1.38655192	4.547400262	5.43E-06	2.60E-05	27.91435321	12.83022249	15.60379663	0	0	0
CTI12_AA052600	8.820373295	3.181494957	1.013259058	3.139863326	0.001690267	0.005482673	18.34371782	12.83022249	16.28222257	3.036508268	0	2.42956862
CTI12_AA054040	151.3178988	4.492116276	0.324926207	13.82503527	1.80E-43	4.77E-42	287.1190616	247.5478221	333.7855627	18.21904961	13.94719083	7.288705859
CTI12_AA053130	14.97665064	2.471503426	0.731285949	3.379667597	0.000725735	0.002532168	30.30701206	13.58494146	32.56444514	1.518254134	5.811329511	6.073921549
CTI12_AA053140	8.572123281	2.844530798	0.995685796	2.856855856	0.004278601	0.012672462	12.76084718	12.83022249	19.67435227	1.518254134	4.649063609	0
CTI12_AA053300	221.3174102	1.673382458	0.203390591	8.227432992	1.91E-16	2.11E-15	354.9110623	300.37815	353.4599149	135.1246179	67.41142233	116.6192937
CTI12_AA053040	130.568996	2.674910071	0.245338129	10.90295291	1.12E-27	1.93E-26	215.3392962	230.1892858	232.0216716	34.91984509	43.00383838	27.94003913
CTI12_AA053050	3.272205292	4.788872126	1.698400728	2.819636171	0.004807813	0.014090778	3.190211796	8.301908669	8.141111284	0	0	0
CTI12_AA053440	15.59764763	5.159235034	1.162678683	4.437369591	9.11E-06	4.24E-05	38.28254155	26.41516395	26.45861167	0	0	2.42956862
CTI12_AA037190	266.8879725	3.339656413	0.195287413	17.10123744	1.45E-65	5.63E-64	437.8565689	485.2842977	533.2427891	53.1388947	38.35477477	53.45050963
CTI12_AA010900	27.36480404	4.966636886	0.83883492	5.92087521	3.20E-09	2.17E-08	57.42381232	55.0944848	46.81138989	0	0	4.859137239
CTI12_AA053500	2.796052809	4.561514559	1.753854274	2.600851523	0.009299269	0.02525943	4.785317693	4.52831382	7.462685344	0	0	0
CTI12_AA053630	10.26816485	4.553412427	1.255597741	3.62648982	0.0002873	0.001078573	31.90211796	15.84909837	11.53324099	0	2.324531805	0
CTI12_AA054720	55.09514788	2.871564127	0.403079103	7.124070949	1.05E-12	9.31E-12	102.8843304	93.58515227	94.30120571	15.18254134	19.75852034	4.859137239
CTI12_AA055020	126.8355958	1.076525173	0.225903472	4.765421108	1.88E-06	9.55E-06	189.8176018	150.943794	175.0338926	86.54048565	63.92462462	94.75317616
CTI12_AA054230	52.82917044	3.977623684	0.491274336	8.0965428	5.65E-16	6.08E-15	121.2280482	99.62290403	78.01898314	1.518254134	9.298127218	7.288705859
CTI12_AA054270	9.221194256	2.323367735	0.916196231	2.535884405	0.011216375	0.029793932	19.14127077	9.811346609	16.96064851	4.554762403	0	4.859137239
CTI12_AA054330	8.728283184	3.611938964	1.106956241	3.262946475	0.001102603	0.003719016	23.12903552	12.83022249	12.21166693	3.036508268	1.162265902	0
CTI12_AA054360	29.53482992	1.297447639	0.514781686	2.52038422	0.01172268	0.030960322	55.03115347	28.67932086	41.38398236	31.88333682	9.298127218	10.93305879
CTI12_AA054410	49.5017214	1.036448741	0.336299307	3.08192351	0.002056677	0.006543912	62.20913001	70.94358317	66.48574216	33.40159095	36.03024297	27.94003913
CTI12_AA054860	63.44098877	1.369690455	0.311354497	4.399134964	1.09E-05	5.01E-05	77.36263604	96.60402815	100.4070392	36.43809922	40.67930658	29.15482344
CTI12_AA054930	31.4820038	1.3265554	0.441552801	3.004296194	0.00266196	0.008274624	43.86541219	42.26426232	48.84666771	19.73730374	23.24531805	10.93305879
CTI12_AA054940	33.02445296	5.669289226	0.914945571	6.196313102	5.78E-10	4.16E-09	70.1846595	55.84920377	68.52101998	0	1.162265902	2.42956862
CTI12_AA055010	47.1392851	1.958062744	0.428106168	4.573778401	4.79E-06	2.31E-05	82.14795374	62.6416745	80.05426096	18.21904961	6.973595414	32.79917636
CTI12_AA054520	24.23958521	1.697198936	0.537765015	3.156023338	0.001599361	0.005220847	47.05562398	24.90572601	38.6702786	18.21904961	9.298127218	7.288705859
CTI12_AA054590	52.86728376	1.957930892	0.39483554	4.958851702	7.09E-07	3.78E-06	101.2892245	80.00021081	71.23472374	21.25555788	33.70571117	9.718274478
CTI12_AA054650	59.34604676	1.523983816	0.346980265	4.392133987	1.12E-05	5.16E-05	93.31369502	73.20774008	98.37176135	22.77381201	45.32837019	23.08090189
CTI12_AA051860	39.52206002	2.429376641	0.432798424	5.613182741	1.99E-08	1.25E-07	73.3748713	51.32088995	75.30527938	12.14603307	11.62265902	13.36262741
CTI12_AA051870	25.78464084	1.428270428	0.495353548	2.883335419	0.003934882	0.011738013	49.44828283	31.69819674	31.8860192	12.14603307	18.59625444	10.93305879
CTI12_AA051880	10.22592679	3.512565925	1.029177985	3.412981987	0.000642562	0.002262794	15.15350603	15.0943794	26.45861167	0	4.649063609	0
CTI12_AA051910	204.1573151	1.514044673	0.179536241	8.43308663	3.37E-17	3.84E-16	294.2970381	269.4346723	343.2835258	107.7960435	108.0907289	102.041882
CTI12_AA031420	18.96591225	2.431241109	0.61067579	3.981230546	6.86E-05	0.000283427	34.2947768	27.92460189	33.92129702	4.554762403	5.811329511	7.288705859
CTI12_AA031430	19.52992002	2.271621906	0.652235162	3.4828265	0.00049615	0.001784983	35.8898827	17.35853631	44.09768612	3.036508268	4.649063609	12.1478431
CTI12_AA055630	58.2694476	2.184341657	0.351684353	6.211085698	5.26E-10	3.79E-09	107.6696481	86.79268154	92.94435383	13.66428721	27.89438165	20.65133327
CTI12_AA055260	64.84631459	3.929693106	0.956949806	4.106477771	4.02E-05	0.000171894	110.8598599	123.7739111	130.9362065	0	17.43398853	6.073921549
CTI12_AA055340	32.31082459	2.061397829	0.481471225	4.281455927	1.86E-05	8.29E-05	36.68743565	62.6416745	57.66620493	6.073016537	17.43398853	13.36262741
CTI12_AA055420	63.51835105	1.384069644	0.310503366	4.457502873	8.29E-06	3.88E-05	94.90880092	100.377623	80.05426096	39.47460749	38.35477477	27.94003913
CTI12_AA055430	18.83099108	1.823163617	0.590727888	3.086300232	0.002026641	0.006457263	27.91435321	29.43403983	31.20759326	3.036508268	10.46039312	10.93305879
CTI12_AA055720	558.9352795	1.326854457	0.106245127	12.48861468	8.61E-36	1.90E-34	800.7431607	815.8512065	778.8329795	350.716705	294.0532733	313.4143519
CTI12_AA055780	8.451702537	2.249982238	0.918948224	2.448432001	0.014347951	0.036936138	11.16574128	9.811346609	21.03120415	1.518254134	2.324531805	4.859137239
CTI12_AA056600	11.16449241	4.671749562	1.217019689	3.838680346	0.000123697	0.000492798	15.95105898	31.69819674	16.96064851	0	1.162265902	1.21478431
CTI12_AA056630	98.5436418	6.520643222	0.684549609	9.525450214	1.64E-21	2.26E-20	206.5662138	204.5288408	174.3554667	0	5.811329511	0
CTI12_AA056020	13.49487816	2.120684531	0.768503023	2.759500572	0.005788979	0.016633294	39.87764744	10.56606558	15.60379663	3.036508268	5.811329511	6.073921549
CTI12_AA056070	35.95104213	1.206262183	0.437512873	2.75708958	0.005831837	0.016731752	70.1846595	42.26426232	38.6702786	13.66428721	29.05664756	21.86611758
CTI12_AA056100	5.670536257	3.642694375	1.365746033	2.667182835	0.007649005	0.021270754	9.570635387	9.811346609	12.21166693	0	0	2.42956862
CTI12_AA056220	7.320740476	5.951690742	1.445584843	4.117150764	3.84E-05	0.000164597	10.36818834	9.811346609	23.74490791	0	0	0
CTI12_AA055960	22.382302	1.412057848	0.535072651	2.6390021	0.008315047	0.0228765	25.52169436	36.98122953	35.2781489	10.62777894	18.59625444	7.288705859
CTI12_AA056550	76.06152569	1.472030187	0.313238495	4.699391078	2.61E-06	1.30E-05	92.51614207	117.7361593	124.830373	47.06587816	51.1396997	23.08090189
CTI12_AA056560	51.01626353	1.355998019	0.342702349	3.956780638	7.60E-05	0.000311811	66.99444771	84.52852463	68.52101998	28.84682855	24.40758395	32.79917636
CTI12_AA056820	490.1229852	6.507659098	0.305285376	21.31664208	7.96E-101	4.61E-99	1005.714269	935.8515227	968.1138169	6.073016537	11.62265902	13.36262741
CTI12_AA056840	1837.789954	3.6278495	0.079155499	45.83193281	0	0	3510.030528	3402.273116	3293.757941	245.9571697	292.8910074	281.8299599
CTI12_AA057120	3.061903792	4.691432103	1.710358925	2.742951807	0.006088962	0.017372918	6.380423591	4.52831382	7.462685344	0	0	0
CTI12_AA057350	120.7835506	1.762959746	0.238711216	7.385324324	1.52E-13	1.43E-12	198.5906843	200.755246	160.7869479	50.10238643	47.65290199	66.81313704
CTI12_AA058070	29.10138923	1.206661619	0.446396201	2.70311803	0.006869235	0.019304897	43.06785924	40.00010541	38.6702786	18.21904961	12.78492492	21.86611758
CTI12_AA058370	65.42504727	3.314194889	0.413120616	8.022342045	1.04E-15	1.10E-14	140.369319	113.2078455	103.1207429	13.66428721	19.75852034	2.42956862
CTI12_AA058160	666.6177492	1.2203099	0.098420225	12.39897485	2.65E-35	5.74E-34	915.5907853	960.7572487	919.2671492	443.3302072	369.6005569	391.1605478
CTI12_AA058230	6.664775259	2.448334583	1.04353415	2.346194979	0.018966183	0.047111835	11.16574128	11.32078455	11.53324099	0	2.324531805	3.644352929
CTI12_AA059650	50.6942489	1.242857431	0.351633941	3.534520663	0.000408515	0.001491565	71.7797654	72.45302111	69.87787186	24.29206615	23.24531805	42.51745084
CTI12_AA059720	24.16490497	1.649561297	0.553925669	2.977947025	0.002901861	0.008946983	31.90211796	38.49066747	38.6702786	22.77381201	4.649063609	8.503490169
CTI12_AA059310	10.27420133	2.377804497	0.958237506	2.481435429	0.013085442	0.034066741	21.53392962	12.07550352	18.31750039	0	0	9.718274478
CTI12_AA059330	258.8950814	1.968204439	0.162277311	12.12864835	7.45E-34	1.54E-32	392.3960509	418.1143093	426.7299165	101.723027	94.14353808	120.2636467
CTI12_AA059410	1489.545851	3.593954794	0.091892911	39.1102509	0	0	2747.569909	2883.781184	2623.473111	214.0738329	199.9097352	268.4673325
CTI12_AA059500	80.83906566	4.340248469	0.430070548	10.09194535	6.00E-24	9.05E-23	127.6084718	175.84952	159.430096	4.554762403	13.94719083	3.644352929
CTI12_AA056250	32.93862451	1.424753381	0.447553907	3.183422957	0.001455448	0.004796557	48.65072988	58.86807965	36.63500078	15.18254134	12.78492492	25.51047051
CTI12_AA056320	13.46859808	2.634329636	0.791361517	3.328857393	0.00087203	0.002995907	29.50945911	24.15100704	16.28222257	1.518254134	8.135861316	1.21478431
CTI12_AA060220	50.58145212	1.414711943	0.355228438	3.982541347	6.82E-05	0.000282141	61.41157706	67.16998832	91.58750195	33.40159095	24.40758395	25.51047051
CTI12_AA060280	24.20878182	1.54820142	0.510969442	3.029929569	0.002446108	0.007660907	39.87764744	25.66044498	42.74083424	12.14603307	15.10945673	9.718274478
CTI12_AA056420	8.884565698	2.394182698	1.027062997	2.331096247	0.019748285	0.048795536	15.15350603	18.86797425	10.17638911	9.109524805	0	0
CTI12_AA056470	15.6518919	3.785847379	0.836814724	4.524116591	6.06E-06	2.89E-05	28.71190616	26.41516395	32.56444514	1.518254134	3.486797707	1.21478431
CTI12_AA056480	23.21113861	3.853339941	0.713897053	5.397612895	6.75E-08	4.02E-07	38.28254155	49.81145201	42.0624083	3.036508268	0	6.073921549
CTI12_AA060180	71.38565409	2.387910045	0.355561777	6.715879488	1.87E-11	1.52E-10	150.7375073	106.4153748	103.7991689	10.62777894	34.86797707	21.86611758
CTI12_AA019630	316.0851824	1.774877265	0.141817418	12.51522757	6.16E-36	1.36E-34	496.8754872	492.8314874	478.9687139	133.6063638	155.7436309	138.4854113
CTI12_AA062160	43.46542144	3.655930396	0.492198781	7.427751836	1.10E-13	1.05E-12	72.57731835	75.47189699	93.62277977	6.073016537	6.973595414	6.073921549
CTI12_AA062230	21.14812237	4.559601714	0.863846364	5.278255375	1.30E-07	7.56E-07	29.50945911	44.52841923	47.48981583	3.036508268	2.324531805	0
CTI12_AA061460	30.95587826	2.381718235	0.486025673	4.900395937	9.56E-07	5.02E-06	62.20913001	43.01898129	50.20351959	13.66428721	8.135861316	8.503490169
CTI12_AA061480	5.889853164	5.635097027	1.518405701	3.711193275	0.000206285	0.000793424	4.785317693	20.37741219	10.17638911	0	0	0
CTI12_AA061990	4.961749666	4.369033294	1.510991876	2.891500187	0.003834074	0.011479604	8.773082438	8.301908669	11.53324099	0	1.162265902	0
CTI12_AA062010	54.83835037	1.49751862	0.33349399	4.490391622	7.11E-06	3.36E-05	80.55284784	82.26436772	80.05426096	28.84682855	22.08305214	35.22874498
CTI12_AA062040	85.01632231	4.334448959	0.406589911	10.66049313	1.56E-26	2.59E-25	151.5350603	169.8117682	165.5359295	3.036508268	10.46039312	9.718274478
CTI12_AA062070	28.09057707	3.178783402	0.578238144	5.497360273	3.86E-08	2.35E-07	47.85317693	39.24538644	64.45046434	7.591270671	6.973595414	2.42956862
CTI12_AA062120	6.774161398	3.197314182	1.160912361	2.754139148	0.005884674	0.016868799	10.36818834	15.84909837	10.17638911	3.036508268	0	1.21478431
CTI12_AA062140	16.00551312	2.496671626	0.694237913	3.596276692	0.000322804	0.001199234	35.09232975	27.16988292	18.99592633	7.591270671	2.324531805	4.859137239
CTI12_AA062380	3.087334802	4.70220236	1.701125735	2.764170961	0.005706763	0.016432734	6.380423591	6.037751759	6.105833463	0	0	0
CTI12_AA062440	105.2111085	1.040949904	0.235438128	4.421331048	9.81E-06	4.55E-05	122.8231541	145.6607612	156.0379663	71.35794431	68.57368823	66.81313704
CTI12_AA042250	72.25123644	4.234366921	0.430213463	9.842478872	7.39E-23	1.07E-21	152.3326132	132.8305387	126.1872249	9.109524805	6.973595414	6.073921549
CTI12_AA042270	89.82541159	1.402521518	0.268039641	5.232515279	1.67E-07	9.59E-07	132.3937895	134.3399766	123.4735211	59.21191123	34.86797707	54.66529394
CTI12_AA042340	18.38653701	1.697524313	0.606053633	2.800947345	0.005095283	0.014838949	22.33148257	27.16988292	35.2781489	3.036508268	12.78492492	9.718274478
CTI12_AA042380	158.9343444	2.097207908	0.217962506	9.621874614	6.46E-22	9.02E-21	260.0022613	287.5479275	224.5589863	71.35794431	62.76235872	47.37658808
CTI12_AA061610	20.76568478	4.987254614	0.958717156	5.202008309	1.97E-07	1.12E-06	46.25807104	34.71707262	40.02713048	0	1.162265902	2.42956862
CTI12_AA060800	38.97824404	1.490455317	0.425789659	3.500449781	0.000464474	0.001680918	49.44828283	47.5472951	75.98370532	13.66428721	30.21891346	17.00698034
CTI12_AA059860	46.02538914	4.684726994	0.606838604	7.71988954	1.16E-14	1.17E-13	84.54061258	104.9059368	75.98370532	6.073016537	4.649063609	0
CTI12_AA059880	5389.480101	4.085344799	0.051023533	80.06785445	0	0	10134.50532	10278.51765	10129.57772	567.8270462	602.0537374	624.3991352
CTI12_AA060000	142.8059811	3.104386109	0.246766469	12.58025905	2.71E-36	6.05E-35	260.0022613	263.3969205	244.9117645	24.29206615	30.21891346	34.01396067
CTI12_AA060010	10.90532179	3.215982177	0.895734741	3.590328733	0.000330261	0.001224657	19.93882372	18.86797425	20.35277821	1.518254134	2.324531805	2.42956862
CTI12_AA062700	614.3430196	1.017792301	0.097329342	10.45719903	1.36E-25	2.18E-24	813.5040079	818.1153634	834.4639067	428.1476658	407.9553317	383.8718419
CTI12_AA062710	311.279476	3.564481924	0.182670712	19.51315503	8.49E-85	4.17E-83	559.0846172	568.3033843	595.6579756	40.99286162	45.32837019	58.30964687
CTI12_AA052170	7.71557946	3.074314863	1.103855138	2.785070936	0.005351601	0.015514463	12.76084718	10.56606558	18.31750039	0	4.649063609	0
CTI12_AA052250	48.25147238	1.700696315	0.379372076	4.482924346	7.36E-06	3.48E-05	77.36263604	81.50964875	61.73676057	33.40159095	20.92078624	14.57741172
CTI12_AA052320	65.76552843	2.908865884	0.366046592	7.946709376	1.92E-15	2.01E-14	113.2525187	106.4153748	128.2225027	16.70079548	8.135861316	21.86611758
CTI12_AA061270	17.32743865	1.539213362	0.607685512	2.532911073	0.011311965	0.030015896	21.53392962	30.1887588	25.78018573	6.073016537	5.811329511	14.57741172
CTI12_AA061290	101.4382114	1.956551027	0.254793545	7.678966211	1.60E-14	1.60E-13	150.7375073	160.7551406	172.9986148	34.91984509	41.84157248	47.37658808
CTI12_AA017380	14.96512992	2.999152161	0.801297395	3.742870224	0.00018193	0.000707291	31.10456501	28.67932086	20.35277821	1.518254134	8.135861316	0
CTI12_AA060310	2.740982836	4.529302927	1.761978587	2.570577736	0.010152904	0.027305704	5.582870642	6.792470729	4.070555642	0	0	0
CTI12_AA060340	12.70528848	2.146368526	0.717351652	2.992073021	0.0027709	0.008583856	20.73637667	21.13213116	20.35277821	4.554762403	5.811329511	3.644352929
CTI12_AA062510	23.04197411	1.30467308	0.515494006	2.530918041	0.011376443	0.030178965	37.4849886	39.24538644	21.70963009	13.66428721	12.78492492	13.36262741
CTI12_AA061020	42.17762898	1.274846409	0.386837895	3.295557195	0.000982267	0.003345763	51.04338873	52.83032789	74.62685344	31.88333682	23.24531805	19.43654896
CTI12_AA063540	68.9381454	2.238525316	0.34858147	6.421813857	1.35E-10	1.02E-09	116.4427305	110.9436886	112.6187061	36.43809922	10.46039312	26.72525482
CTI12_AA063600	113.0487576	1.130051305	0.23720432	4.76404183	1.90E-06	9.61E-06	157.1179309	128.3022249	180.4613001	63.76667364	70.89822004	77.74619583
CTI12_AA063620	14.13497632	3.327764634	0.823742621	4.039811162	5.35E-05	0.000224873	27.11680026	24.90572601	25.10175979	3.036508268	4.649063609	0
CTI12_AA062820	1137.011485	1.660110552	0.078552234	21.13384275	3.89E-99	2.20E-97	1812.837853	1726.797003	1645.182905	519.2429139	555.5631013	562.4451354
CTI12_AA062870	1311.737744	5.413655422	0.136478945	39.66659778	0	0	2544.193907	2631.705048	2515.603387	51.62064056	59.27556102	68.02792135
CTI12_AA063820	14.57833494	2.502597502	0.759347865	3.295719414	0.0009817	0.003344213	32.6996709	20.37741219	21.03120415	6.073016537	0	7.288705859
CTI12_AA063130	25.14818282	3.441893814	0.621069021	5.541886159	2.99E-08	1.85E-07	46.25807104	38.49066747	53.59564929	3.036508268	4.649063609	4.859137239
CTI12_AA063170	177.0898385	1.099151512	0.179187022	6.134102225	8.56E-10	6.08E-09	246.4438612	236.9817566	241.5196348	106.2777894	123.2001856	108.1158036
CTI12_AA064000	167.2683422	1.717306429	0.191867781	8.950467957	3.54E-19	4.41E-18	267.1802379	255.0950118	247.6254682	74.39445258	76.70954955	82.60533307
CTI12_AA064080	24.0802407	4.424065218	0.781634523	5.660017677	1.51E-08	9.62E-08	54.23360052	43.01898129	40.70555642	3.036508268	3.486797707	0
CTI12_AA064100	2.951478268	4.64294753	1.803699609	2.574124597	0.010049408	0.027073552	3.987764744	1.50943794	12.21166693	0	0	0
CTI12_AA018900	21.31195658	1.35317004	0.561424778	2.410242821	0.015941906	0.040472386	31.10456501	31.69819674	28.4938895	21.25555788	10.46039312	4.859137239
CTI12_AA019070	13.28850503	2.770978573	0.763676594	3.62847126	0.000285104	0.001070733	20.73637667	27.16988292	21.70963009	3.036508268	4.649063609	2.42956862
CTI12_AA019100	78.45148876	2.875415258	0.323771928	8.880990023	6.63E-19	8.13E-18	149.1424014	145.6607612	119.4029655	19.73730374	19.75852034	17.00698034
CTI12_AA043570	14.881602	1.590737175	0.670154638	2.373686737	0.017611485	0.044171788	23.92658847	21.13213116	22.38805603	3.036508268	13.94719083	4.859137239
CTI12_AA043590	2.525104828	4.409105101	1.859263898	2.371425114	0.017719637	0.044417006	9.570635387	1.50943794	4.070555642	0	0	0
CTI12_AA043600	70.71144836	1.101708017	0.306011642	3.600216027	0.000317953	0.001182824	79.75529489	100.377623	109.9050023	34.91984509	60.43782692	38.87309791
CTI12_AA043650	17.9102783	1.342298591	0.573577512	2.340221789	0.019272291	0.047803492	31.10456501	20.37741219	25.78018573	7.591270671	10.46039312	12.1478431
CTI12_AA064520	18.14354389	3.234995849	0.720011327	4.492979106	7.02E-06	3.32E-05	42.27030629	28.67932086	27.13703761	6.073016537	3.486797707	1.21478431
CTI12_AA064550	159.6613814	4.231019848	0.295965706	14.29564222	2.33E-46	6.62E-45	347.7330857	270.1893912	292.4015803	12.14603307	20.92078624	14.57741172
CTI12_AA053810	21.73091921	3.204999347	0.647733342	4.948022802	7.50E-07	3.98E-06	43.06785924	33.96235365	40.70555642	3.036508268	2.324531805	7.288705859
CTI12_AA053830	13.78626075	3.332107139	0.829530691	4.016858177	5.90E-05	0.00024627	24.72414142	27.16988292	23.74490791	0	4.649063609	2.42956862
CTI12_AA053880	96.02221245	1.125762869	0.26605158	4.23137074	2.32E-05	0.000102473	109.264754	120.7550352	165.5359295	50.10238643	69.73595414	60.73921549
CTI12_AA053890	2.503687839	4.397860765	1.812565631	2.426318083	0.015252895	0.038974271	7.17797654	3.77359485	4.070555642	0	0	0
CTI12_AA065790	49.21580925	3.526411467	0.896920567	3.931687595	8.44E-05	0.000343871	80.55284784	90.56627639	100.4070392	12.14603307	11.62265902	0
CTI12_AA065920	5.629403776	3.004559534	1.222377277	2.457964158	0.013972712	0.036072483	7.17797654	12.83022249	10.17638911	0	1.162265902	2.42956862
CTI12_AA065930	16.18446546	4.165104646	0.896132994	4.647864406	3.35E-06	1.65E-05	39.87764744	25.66044498	26.45861167	1.518254134	1.162265902	2.42956862
CTI12_AA066000	583.0047225	2.104937187	0.119422905	17.62590836	1.56E-69	6.32E-68	926.7565266	1027.927237	881.2752965	242.9206615	187.1248103	232.0238032
CTI12_AA065230	21.02544504	3.116771274	0.686337113	4.541166747	5.59E-06	2.68E-05	25.52169436	44.52841923	42.74083424	6.073016537	0	7.288705859
CTI12_AA065560	37.29477137	2.037006733	0.423902342	4.805367966	1.54E-06	7.91E-06	72.57731835	53.58504686	53.59564929	16.70079548	13.94719083	13.36262741
CTI12_AA065440	9.37045284	2.974541905	0.958294901	3.103994294	0.00190927	0.006122381	19.93882372	8.301908669	21.70963009	1.518254134	2.324531805	2.42956862
CTI12_AA065450	115.5049752	1.192470908	0.223844615	5.327226251	9.97E-08	5.85E-07	148.3448485	162.2645785	170.963337	75.91270671	65.08689053	70.45748997
CTI12_AA066190	8.948234484	2.78405568	0.97986723	2.841258076	0.004493593	0.013243739	12.76084718	17.35853631	16.28222257	6.073016537	0	1.21478431
CTI12_AA066760	20.4648838	2.625384033	0.653147241	4.019589867	5.83E-05	0.000243568	32.6996709	39.24538644	33.24287108	10.62777894	6.973595414	0
CTI12_AA066770	191.0155119	2.837857099	0.204899007	13.85002859	1.27E-43	3.38E-42	335.7697915	332.8310657	337.1776924	45.54762403	53.4642315	41.30266653
CTI12_AA066430	87.91424211	2.115591616	0.277746863	7.616977529	2.60E-14	2.55E-13	132.3937895	148.6796371	147.2184291	36.43809922	36.03024297	26.72525482
CTI12_AA067640	9.101669335	2.596030443	0.920610426	2.819901199	0.004803844	0.014080524	17.54616488	21.13213116	8.141111284	3.036508268	2.324531805	2.42956862
CTI12_AA067970	497.6208752	1.434097261	0.115995279	12.36341056	4.12E-35	8.86E-34	707.4294657	793.9643564	677.0690885	280.8770148	260.3475621	266.0377638
CTI12_AA068010	37.02873429	1.241208737	0.39320909	3.15661252	0.001596133	0.005212584	56.62625937	47.5472951	52.23879741	18.21904961	23.24531805	24.2956862
CTI12_AA067490	19.45184336	1.332747649	0.559456043	2.382220491	0.01720859	0.043313637	28.71190616	26.41516395	28.4938895	9.109524805	6.973595414	17.00698034
CTI12_AA067500	14.38367513	2.275854984	0.780798201	2.914780003	0.003559394	0.010743112	11.96329423	36.22651056	23.74490791	0	4.649063609	9.718274478
CTI12_AA067610	21.23226391	1.815123454	0.566801929	3.202394633	0.001362901	0.004514413	30.30701206	36.98122953	31.8860192	10.62777894	13.94719083	3.644352929
CTI12_AA067900	53.73858001	1.721946318	0.346057863	4.975891323	6.49E-07	3.48E-06	93.31369502	79.24549184	75.30527938	19.73730374	23.24531805	31.58439205
CTI12_AA067930	14.02984916	6.885569551	1.314539986	5.238006926	1.62E-07	9.32E-07	26.31924731	35.47179159	22.38805603	0	0	0
CTI12_AA048080	115.8569166	3.439076741	0.294434358	11.6802834	1.61E-31	3.10E-30	226.5050375	194.7174942	215.739449	15.18254134	16.27172263	26.72525482
CTI12_AA048090	177.2836949	4.1495039	0.273388523	15.17804717	4.94E-52	1.56E-50	346.9355328	337.3593796	321.5738957	24.29206615	10.46039312	23.08090189
CTI12_AA068790	11.17952377	6.560964233	1.352139323	4.852284168	1.22E-06	6.33E-06	14.35595308	24.90572601	27.81546356	0	0	0
CTI12_AA068800	3.38683877	4.838800827	1.672613577	2.892957999	0.003816323	0.01143103	4.785317693	6.037751759	9.497963165	0	0	0
CTI12_AA068810	34.45949148	2.7055221	0.495064503	5.464989077	4.63E-08	2.80E-07	72.57731835	49.81145201	57.66620493	3.036508268	13.94719083	9.718274478
CTI12_AA069200	73.46239059	1.440159601	0.310848559	4.632994297	3.60E-06	1.76E-05	109.264754	122.2644731	90.23065007	47.06587816	47.65290199	24.2956862
CTI12_AA068650	441.3972739	2.017730575	0.126763584	15.91727297	4.81E-57	1.64E-55	768.8410427	680.7565109	675.0338107	170.044463	183.6380126	170.0698034
CTI12_AA068660	28.65938684	1.863533906	0.535325989	3.48111981	0.000499322	0.001795749	38.28254155	63.39639347	33.92129702	4.554762403	22.08305214	9.718274478
CTI12_AA068290	46.618026	6.76418314	1.068727028	6.329196292	2.46E-10	1.83E-09	92.51614207	90.56627639	94.30120571	0	2.324531805	0
CTI12_AA068300	248.7113706	4.788456182	0.269386518	17.77541138	1.10E-70	4.52E-69	461.7831574	514.7183375	465.4001951	9.109524805	27.89438165	13.36262741
CTI12_AA068310	24.58455008	5.830496287	1.122432583	5.194518028	2.05E-07	1.17E-06	31.10456501	60.37751759	53.59564929	0	0	2.42956862
CTI12_AA068340	19.95933965	2.788061608	0.636142627	4.382761805	1.17E-05	5.37E-05	39.87764744	25.66044498	39.34870454	3.036508268	6.973595414	4.859137239
CTI12_AA069130	372.8428477	3.028809838	0.163388242	18.53750189	1.03E-76	4.61E-75	715.4049952	626.416745	653.3241806	60.73016537	76.70954955	104.4714506
CTI12_AA068500	9.90081312	3.381476478	0.985773571	3.430277072	0.000602965	0.002134649	15.95105898	21.13213116	16.96064851	3.036508268	2.324531805	0
CTI12_AA068510	5.309818376	3.415368127	1.396307535	2.445999926	0.014445103	0.037163875	12.76084718	4.52831382	11.53324099	3.036508268	0	0
CTI12_AA069260	13.24823615	3.16810072	0.840046158	3.771341242	0.000162372	0.000636545	21.53392962	27.16988292	22.38805603	6.073016537	2.324531805	0
CTI12_AA068980	89.14830882	1.215152119	0.262548813	4.628290271	3.69E-06	1.80E-05	142.7619779	108.6795317	122.1166693	57.6936571	45.32837019	58.30964687
CTI12_AA069010	20.08319729	2.107298507	0.576057788	3.658137344	0.000254055	0.000961844	32.6996709	29.43403983	35.95657484	4.554762403	8.135861316	9.718274478
CTI12_AA069030	30.12648028	1.441758437	0.445750787	3.234449557	0.001218774	0.004075328	43.06785924	49.05673304	40.02713048	16.70079548	19.75852034	12.1478431
CTI12_AA069440	46.32051011	4.905764236	0.644460015	7.612208866	2.69E-14	2.64E-13	92.51614207	114.7172834	61.73676057	3.036508268	3.486797707	2.42956862
CTI12_AA069490	943.9381603	2.932177822	0.093716253	31.28782595	6.83E-215	8.97E-213	1677.253852	1666.419486	1663.500406	221.6651036	217.3437237	217.4463915
CTI12_AA069510	196.112157	1.780021609	0.180397743	9.867205535	5.78E-23	8.38E-22	310.2480971	313.2083725	286.9741728	98.68651872	82.52087906	85.03490169
CTI12_AA069520	150.8486914	1.05589826	0.203320638	5.193266503	2.07E-07	1.18E-06	180.2469664	200.000527	231.3432457	86.54048565	97.63033579	109.3305879
CTI12_AA069530	1578.269834	4.236632273	0.096916159	43.71440529	0	0	3062.603324	3000.007905	2935.549044	129.0516014	191.7738739	150.6332544
CTI12_AA053950	323.6520102	1.06071271	0.146579426	7.236436499	4.61E-13	4.19E-12	453.010075	398.4916161	459.2943616	236.8476449	173.1776194	221.0907444
CTI12_AA020480	248.4701845	1.865091263	0.164298885	11.35181935	7.26E-30	1.34E-28	419.5128511	393.2085833	357.5304706	101.723027	103.4416653	115.4045094
CTI12_AA057040	128.6887018	1.656984897	0.232504265	7.126686013	1.03E-12	9.14E-12	188.2224959	225.660972	171.6417629	72.87619844	63.92462462	49.8061567
CTI12_AA057070	19.2148575	2.078308064	0.594928315	3.493375609	0.000476955	0.001722549	28.71190616	31.69819674	32.56444514	9.109524805	3.486797707	9.718274478
CTI12_AA067790	3.417846288	4.850705782	1.672459084	2.900343469	0.00372754	0.011198699	3.987764744	9.056627639	7.462685344	0	0	0
CTI12_AA069740	46.36223681	1.528133535	0.393220406	3.886201001	0.000101825	0.00041091	65.39934181	60.37751759	80.7326869	25.81032028	33.70571117	12.1478431
CTI12_AA069800	55.11750652	1.421239027	0.342530205	4.149237074	3.34E-05	0.000144383	82.94550668	92.07571433	65.12889028	39.47460749	25.56984985	25.51047051
CTI12_AA069980	91.04856855	2.031970566	0.270074518	7.523740415	5.32E-14	5.14E-13	142.7619779	150.189075	145.1831512	44.02936989	32.54344526	31.58439205
CTI12_AA070600	3.180551291	4.746522525	1.690094843	2.8084356	0.004978284	0.014536336	5.582870642	6.037751759	7.462685344	0	0	0
CTI12_AA047750	10.84617289	6.513861833	1.368469423	4.759961549	1.94E-06	9.79E-06	17.54616488	33.96235365	13.56851881	0	0	0
CTI12_AA070130	8.254629469	6.119190378	1.405382026	4.354111739	1.34E-05	6.07E-05	23.12903552	12.83022249	13.56851881	0	0	0
CTI12_AA070150	34.51812761	1.113122364	0.419686048	2.652273928	0.007995165	0.022099982	55.03115347	39.24538644	46.81138989	30.36508268	17.43398853	18.22176465
CTI12_AA070160	54.5369735	1.245865375	0.333470341	3.736060513	0.000186926	0.00072485	94.11124797	66.41526935	69.87787186	30.36508268	34.86797707	31.58439205
CTI12_AA070310	69.24902567	2.6566131	0.368291526	7.213342993	5.46E-13	4.94E-12	106.8720952	138.8682905	111.2618542	33.40159095	9.298127218	15.79219603
CTI12_AA068680	66.18029539	2.375371628	0.337249044	7.043375431	1.88E-12	1.64E-11	103.6818834	116.9814403	113.297132	12.14603307	27.89438165	23.08090189
CTI12_AA068690	27.4634844	2.682044765	0.546809941	4.904893936	9.35E-07	4.91E-06	48.65072988	52.07560892	41.38398236	10.62777894	2.324531805	9.718274478
CTI12_AA072180	16.25554173	2.922648015	0.809750535	3.60931903	0.000307002	0.001144502	47.05562398	26.41516395	12.89009287	3.036508268	8.135861316	0
CTI12_AA072220	23.87536188	2.187017261	0.54678946	3.999742899	6.34E-05	0.000263528	27.11680026	46.03785717	44.09768612	10.62777894	9.298127218	6.073921549
CTI12_AA072240	13.17992571	2.779289465	0.76909839	3.613698196	0.00030186	0.001126878	19.93882372	24.90572601	24.42333385	1.518254134	4.649063609	3.644352929
CTI12_AA070460	3.470270796	4.870482005	1.661812517	2.930825202	0.003380629	0.010256277	5.582870642	9.811346609	5.427407523	0	0	0
CTI12_AA070470	178.2368793	3.929597014	1.069440497	3.674441938	0.00023837	0.000908086	299.8799088	378.8689229	324.2875995	54.65714883	9.298127218	2.42956862
CTI12_AA071300	22.52478453	2.386232506	0.560565313	4.256832258	2.07E-05	9.21E-05	42.27030629	33.96235365	37.31342672	6.073016537	5.811329511	9.718274478
CTI12_AA071330	22.85635173	1.238815646	0.5124694	2.417345595	0.015634165	0.039799078	43.06785924	24.90572601	28.4938895	12.14603307	13.94719083	14.57741172
CTI12_AA070060	56.37755417	1.254700644	0.364168312	3.445386657	0.000570243	0.00202623	80.55284784	83.01908669	73.9484275	45.54762403	15.10945673	40.08788222
CTI12_AA071850	202.2393227	3.073059715	0.221036973	13.90292163	6.08E-44	1.63E-42	391.5984979	390.1897074	301.8995435	51.62064056	45.32837019	32.79917636
CTI12_AA071940	5.091986292	3.48045288	1.431111843	2.431992228	0.01501603	0.038451051	3.987764744	10.56606558	13.56851881	0	0	2.42956862
CTI12_AA072070	17.60392111	1.358136478	0.57856452	2.34742441	0.018903708	0.04696871	20.73637667	28.67932086	26.45861167	10.62777894	6.973595414	12.1478431
CTI12_AA071450	24.31785775	3.556338989	0.653213313	5.444376164	5.20E-08	3.13E-07	49.44828283	44.52841923	40.70555642	3.036508268	6.973595414	1.21478431
CTI12_AA067120	26.97106501	1.981093218	0.564024006	3.512427129	0.000444034	0.001611425	35.09232975	40.00010541	54.27407523	9.109524805	20.92078624	2.42956862
CTI12_AA072320	29.76978075	3.550655856	0.596332059	5.954158935	2.61E-09	1.78E-08	66.99444771	40.00010541	57.66620493	4.554762403	6.973595414	2.42956862
CTI12_AA072840	5.093266925	3.350256037	1.3841255	2.420485742	0.015499787	0.039504011	9.570635387	9.811346609	8.141111284	3.036508268	0	0
CTI12_AA071680	9.764166873	2.654252851	0.917984304	2.891392411	0.003835389	0.011482394	19.93882372	17.35853631	12.89009287	6.073016537	2.324531805	0
CTI12_AA073550	5.746741365	3.544893038	1.361910811	2.602881929	0.009244378	0.025128565	15.15350603	6.792470729	9.497963165	3.036508268	0	0
CTI12_AA073570	34.00230388	2.23958803	0.474343511	4.721447593	2.34E-06	1.17E-05	74.17242425	41.50954335	52.91722335	9.109524805	9.298127218	17.00698034
CTI12_AA073590	99.64214173	1.119544988	0.250016169	4.477890348	7.54E-06	3.55E-05	147.5472955	130.5663818	132.2930584	50.10238643	79.03408135	58.30964687
CTI12_AA073900	86.96521194	2.978062799	0.312221696	9.538295495	1.45E-21	2.00E-20	136.3815543	172.8306441	154.0026885	18.21904961	20.92078624	19.43654896
CTI12_AA073750	37.2073355	2.557655672	0.463974764	5.512488758	3.54E-08	2.17E-07	71.7797654	52.83032789	65.80731622	15.18254134	12.78492492	4.859137239
CTI12_AA073790	51.66781481	2.099414455	0.367613132	5.710934321	1.12E-08	7.25E-08	78.95774194	93.58515227	78.01898314	27.32857442	15.10945673	17.00698034
CTI12_AA075400	64.05491812	2.975184945	0.364826745	8.155062605	3.49E-16	3.80E-15	121.2280482	95.84930918	124.1519471	12.14603307	13.94719083	17.00698034
CTI12_AA074050	7.219262769	2.580392762	1.068377625	2.415244107	0.015724667	0.040015857	16.74861193	15.84909837	4.748981583	0	2.324531805	3.644352929
CTI12_AA074070	14.62940066	2.730749842	0.732027501	3.730392422	0.000191182	0.000740471	22.33148257	30.94347777	23.06648197	3.036508268	2.324531805	6.073921549
CTI12_AA074640	20.69921035	2.842744047	0.636876254	4.463573623	8.06E-06	3.79E-05	26.31924731	48.30201407	34.59972296	3.036508268	4.649063609	7.288705859
CTI12_AA075800	18.82309377	2.462280815	0.674996993	3.647839682	0.000264455	0.000998817	35.8898827	27.92460189	31.20759326	10.62777894	0	7.288705859
CTI12_AA075930	60.81298901	1.206616287	0.345826709	3.489077782	0.00048469	0.001748165	95.70635387	65.66055038	93.62277977	27.32857442	27.89438165	54.66529394
CTI12_AA076330	6.318274431	3.753210913	1.490455615	2.51816349	0.011796855	0.031126028	0.797552949	4.52831382	29.85074138	1.518254134	0	1.21478431
CTI12_AA076130	5.614288322	2.9925816	1.256283995	2.382090047	0.017214687	0.043325342	8.773082438	9.056627639	12.21166693	0	0	3.644352929
CTI12_AA076400	5.637022283	3.002677089	1.229581144	2.442032479	0.014604833	0.037526463	13.55840013	10.56606558	6.105833463	0	1.162265902	2.42956862
CTI12_AA075660	55.26469259	2.03828523	0.354443919	5.750656506	8.89E-09	5.80E-08	94.90880092	70.94358317	101.0854651	18.21904961	20.92078624	25.51047051
CTI12_AA075720	15.42941774	3.024071286	0.770405149	3.92529994	8.66E-05	0.000352492	23.12903552	30.94347777	28.4938895	3.036508268	6.973595414	0
CTI12_AA075740	66.38843439	3.236773691	0.3784757	8.552130811	1.21E-17	1.41E-16	118.8353894	108.6795317	132.9714843	9.109524805	9.298127218	19.43654896
CTI12_AA075760	55.5701034	1.490392468	0.336611531	4.427633436	9.53E-06	4.43E-05	70.1846595	91.32099536	84.80324255	22.77381201	27.89438165	36.44352929
CTI12_AA070980	10.20825335	6.429790547	1.374055317	4.679426269	2.88E-06	1.43E-05	11.16574128	25.66044498	24.42333385	0	0	0
CTI12_AA077270	5.705949384	3.528185628	1.37970434	2.557204125	0.010551728	0.028243886	17.54616488	7.547189699	6.105833463	3.036508268	0	0
CTI12_AA077060	185.2913574	1.259447386	0.182345741	6.90691967	4.95E-12	4.20E-11	279.9410851	265.6610774	239.484357	100.2047729	123.2001856	103.2566663
CTI12_AA076610	155.8305896	1.402886763	0.202532911	6.926710109	4.31E-12	3.67E-11	218.529508	252.8308549	207.5983378	77.43096084	80.19634726	98.39752909
CTI12_AA076770	17.43478997	5.328390934	1.165465446	4.571899537	4.83E-06	2.33E-05	19.14127077	36.22651056	46.81138989	0	0	2.42956862
CTI12_AA076780	4.015910255	4.048809372	1.583389272	2.557052422	0.010556331	0.028253681	5.582870642	10.56606558	6.784259404	0	1.162265902	0
CTI12_AA011300	72.51219664	2.508733481	0.321891664	7.793719943	6.51E-15	6.62E-14	135.5840013	129.0569439	105.8344467	18.21904961	22.08305214	24.2956862
CTI12_AA011360	37.77191739	3.170354959	0.517630618	6.124743883	9.08E-10	6.43E-09	70.98221245	61.88695553	69.87787186	16.70079548	2.324531805	4.859137239
CTI12_AA011420	15.59323268	3.730999078	0.84161864	4.433123154	9.29E-06	4.32E-05	21.53392962	33.20763468	31.8860192	4.554762403	1.162265902	1.21478431
CTI12_AA075220	214.1308357	2.835391976	0.200408624	14.14805367	1.92E-45	5.30E-44	328.5918149	401.510492	396.2007492	57.6936571	54.62649741	46.16180377
CTI12_AA052470	671.9925643	2.543232065	0.11081222	22.95082683	1.45E-116	9.77E-115	1114.18147	1181.135188	1143.826135	214.0738329	167.3662899	211.3724699
CTI12_AA039680	53.0632236	1.439428635	0.34325468	4.193471258	2.75E-05	0.000120084	64.60178886	84.52852463	83.44639067	27.32857442	23.24531805	35.22874498
CTI12_AA078240	10.10580251	3.906631932	1.096490463	3.562850809	0.000366849	0.001348641	23.12903552	12.83022249	21.03120415	0	0	3.644352929
CTI12_AA066370	147.128259	1.017832161	0.195814224	5.197948037	2.02E-07	1.15E-06	193.8053666	212.0760305	185.2102817	95.65001045	97.63033579	98.39752909
CTI12_AA066390	257.8511978	1.521671505	0.370198694	4.11041835	3.95E-05	0.000169107	434.6663571	363.0198245	350.0677852	109.3142977	87.16994267	202.8689797
CTI12_AA079000	73.55306831	2.794626832	0.379772639	7.358683982	1.86E-13	1.73E-12	130.7986836	138.8682905	116.6892617	15.18254134	33.70571117	6.073921549
CTI12_AA078880	42.92977195	3.986746862	0.53269072	7.484168039	7.20E-14	6.89E-13	89.32593028	86.79268154	66.48574216	3.036508268	4.649063609	7.288705859
CTI12_AA078930	9.398401928	3.821428524	1.140439578	3.350838219	0.000805674	0.00278834	8.773082438	27.16988292	16.96064851	0	3.486797707	0
CTI12_AA074780	44.70475416	1.251122112	0.366303356	3.415535485	0.000636567	0.002243003	66.19689476	67.92470729	54.27407523	33.40159095	20.92078624	25.51047051
CTI12_AA074810	8.613189083	4.275010557	1.283988948	3.329476133	0.000870095	0.002990216	26.31924731	12.07550352	10.85481505	0	0	2.42956862
CTI12_AA074840	80.41336271	1.991021983	0.284931117	6.987730931	2.79E-12	2.41E-11	136.3815543	118.4908783	130.9362065	28.84682855	31.38117936	36.44352929
CTI12_AA074920	8.644224949	6.187590217	1.385134602	4.467140021	7.93E-06	3.73E-05	17.54616488	17.35853631	16.96064851	0	0	0
CTI12_AA074950	31.35673705	1.688096553	0.468313782	3.604627103	0.000312601	0.001163784	29.50945911	55.0944848	59.02305681	13.66428721	16.27172263	14.57741172
CTI12_AA075540	12.09314873	6.669297582	1.349417095	4.942354448	7.72E-07	4.09E-06	37.4849886	18.11325528	16.96064851	0	0	0
CTI12_AA075570	5.263434641	3.549887176	1.416340348	2.506380039	0.012197444	0.032047452	15.15350603	5.283032789	8.819537225	0	2.324531805	0
CTI12_AA079230	9.564237926	4.449223583	1.251051555	3.556387077	0.00037599	0.001380551	15.15350603	25.66044498	14.24694475	0	2.324531805	0
CTI12_AA058780	38.52913909	1.380412198	0.403019909	3.42517123	0.000614412	0.002170299	66.19689476	50.56617098	50.88194553	13.66428721	25.56984985	24.2956862
CTI12_AA006790	22.91661103	4.065824938	0.74669197	5.445116727	5.18E-08	3.12E-07	51.84094168	37.7359485	40.02713048	3.036508268	0	4.859137239
CTI12_AA006890	75.24195779	4.605509558	0.457938879	10.05703986	8.55E-24	1.28E-22	134.7864484	149.434356	149.9321328	3.036508268	6.973595414	7.288705859
CTI12_AA006910	32.09478217	1.303316379	0.437337634	2.980114851	0.002881403	0.008890314	51.04338873	49.81145201	36.63500078	13.66428721	24.40758395	17.00698034
CTI12_AA079120	36.80841326	2.584722991	0.451589086	5.723617048	1.04E-08	6.75E-08	63.80423591	65.66055038	60.37990869	6.073016537	12.78492492	12.1478431
CTI12_AA080260	37.53904325	4.212605738	0.597426068	7.051258668	1.77E-12	1.55E-11	73.3748713	73.20774008	67.1641681	3.036508268	1.162265902	7.288705859
CTI12_AA080290	24.23642219	1.617892575	0.521691273	3.101245233	0.001927086	0.006168282	39.87764744	26.41516395	43.41926018	12.14603307	16.27172263	7.288705859
CTI12_AA080600	252.1809551	1.255786297	0.158308467	7.932527661	2.15E-15	2.25E-14	389.2058391	356.2273538	321.5738957	142.7158886	141.7964401	161.5663132
CTI12_AA080650	160.0868467	1.947840395	0.219179869	8.886949353	6.28E-19	7.73E-18	239.2658847	284.5290517	238.805931	65.28492777	48.8151679	83.82011738
CTI12_AA080150	20.67378589	3.94774463	0.761397365	5.184867734	2.16E-07	1.23E-06	36.68743565	34.71707262	45.454538	0	2.324531805	4.859137239
CTI12_AA080330	20.1773998	1.809119008	0.55207746	3.276929667	0.001049425	0.003553498	31.90211796	32.45291571	29.85074138	9.109524805	10.46039312	7.288705859
CTI12_AA080980	16.24743081	2.66251552	0.700649786	3.800066129	0.000144657	0.000570909	28.71190616	26.41516395	28.4938895	9.109524805	2.324531805	2.42956862
CTI12_AA082020	134.3574278	2.607935656	0.235740764	11.06272674	1.90E-28	3.35E-27	228.1001434	236.9817566	227.951116	33.40159095	37.19250887	42.51745084
CTI12_AA082120	39.92641814	5.170506747	0.730873561	7.074420284	1.50E-12	1.32E-11	82.94550668	85.2832436	64.45046434	4.554762403	2.324531805	0
CTI12_AA081230	48.07571006	1.60961227	0.416035797	3.868927343	0.000109315	0.000438946	85.33816553	61.88695553	69.19944592	37.95635336	25.56984985	8.503490169
CTI12_AA081270	134.8605774	1.466661395	0.218171294	6.722522339	1.79E-11	1.45E-10	198.5906843	182.6419907	211.6688934	88.05873978	66.24915643	61.9539998
CTI12_AA081380	59.46337219	7.116712437	1.058396413	6.724051924	1.77E-11	1.44E-10	117.2402835	118.4908783	118.7245396	0	2.324531805	0
CTI12_AA081620	463.5063883	1.272268106	0.114927996	11.07013221	1.75E-28	3.09E-27	652.3983122	688.3037006	627.5439948	253.5484404	285.917412	273.3264697
CTI12_AA081830	361.8677626	1.492343439	0.132341114	11.27649141	1.71E-29	3.12E-28	520.8020756	521.5108082	557.666123	212.5555788	181.3134808	177.3585092
CTI12_AA081860	10.87790557	3.527863877	0.962442643	3.665531556	0.000246825	0.000937317	17.54616488	15.84909837	26.45861167	3.036508268	1.162265902	1.21478431
CTI12_AA081790	30.37938057	1.155592475	0.469090648	2.463473701	0.013759799	0.035605694	31.90211796	53.58504686	40.70555642	13.66428721	29.05664756	13.36262741
CTI12_AA082150	202.4237972	1.862740494	0.18449122	10.09663491	5.72E-24	8.63E-23	350.1257446	312.4536535	289.0094506	100.2047729	81.35861316	81.39054876
CTI12_AA030660	167.5552307	1.562878554	0.209969208	7.443370245	9.81E-14	9.33E-13	238.4683317	272.4535481	238.1275051	113.8690601	74.38501774	68.02792135
CTI12_AA030670	156.1358094	2.156206975	0.208928761	10.32029754	5.70E-25	8.95E-24	273.5606615	253.5855739	238.1275051	56.17540297	54.62649741	60.73921549
CTI12_AA030760	134.9439369	5.488741323	0.829529481	6.616692289	3.67E-11	2.93E-10	270.3704497	221.8873772	299.1858397	12.14603307	0	6.073921549
CTI12_AA082280	93.5304737	1.362055081	0.260986282	5.218876138	1.80E-07	1.03E-06	127.6084718	138.8682905	137.04204	60.73016537	59.27556102	37.6583136
CTI12_AA082800	44.16908498	1.827836321	0.399278728	4.577845484	4.70E-06	2.27E-05	56.62625937	86.79268154	63.77203839	13.66428721	17.43398853	26.72525482
CTI12_AA081710	141.8545693	1.473616757	0.221363049	6.657013271	2.79E-11	2.25E-10	212.1490844	220.3779392	194.0298189	62.2484195	63.92462462	98.39752909
CTI12_AA081750	11822.261	5.238663828	0.046496101	112.668884	0	0	23060.44596	23101.19295	22952.50641	551.1262507	643.8953099	624.3991352
CTI12_AA084550	108.7670463	1.942317606	0.257321343	7.548218061	4.41E-14	4.28E-13	145.1546367	189.4344614	183.8534298	36.43809922	41.84157248	55.88007825
CTI12_AA084580	4.903895216	5.367315667	1.544759026	3.474532647	0.000511744	0.001834694	11.16574128	12.83022249	5.427407523	0	0	0
CTI12_AA084640	9.294354753	1.922746043	0.825819097	2.328289634	0.019896729	0.049085374	13.55840013	12.83022249	17.63907445	4.554762403	2.324531805	4.859137239
CTI12_AA084650	10.05284877	3.871423459	1.058990366	3.655768348	0.000256413	0.000970157	22.33148257	15.0943794	18.99592633	1.518254134	1.162265902	1.21478431
CTI12_AA082470	57.39859912	1.191438058	0.349948133	3.404613275	0.000662578	0.0023289	69.38710655	59.62279862	109.9050023	42.51111576	31.38117936	31.58439205
CTI12_AA082500	20.41300171	2.530363745	0.605047885	4.182088404	2.89E-05	0.000125928	42.27030629	29.43403983	32.56444514	7.591270671	6.973595414	3.644352929
CTI12_AA082560	50.39742112	1.549621086	0.371900161	4.166766379	3.09E-05	0.000134206	75.76753014	98.11346609	51.56037147	25.81032028	24.40758395	26.72525482
CTI12_AA084910	35.59427475	1.567399496	0.44326907	3.536000142	0.000406234	0.001484503	43.86541219	49.81145201	66.48574216	12.14603307	27.89438165	13.36262741
CTI12_AA081630	24.19980247	3.191451359	0.62048738	5.143458935	2.70E-07	1.51E-06	53.43604758	44.52841923	32.56444514	7.591270671	4.649063609	2.42956862
CTI12_AA083940	70.83604208	1.417020558	0.290906229	4.871056094	1.11E-06	5.78E-06	113.2525187	104.9059368	90.90907601	40.99286162	34.86797707	40.08788222
CTI12_AA082700	38.83348284	1.216551961	0.395063211	3.079385592	0.00207428	0.006594317	55.82870642	46.79257613	60.37990869	22.77381201	30.21891346	17.00698034
CTI12_AA082710	34.45092679	1.877211684	0.431289311	4.35255787	1.35E-05	6.12E-05	55.03115347	51.32088995	55.63092711	19.73730374	11.62265902	13.36262741
CTI12_AA083800	76.67984504	5.108747086	0.518654295	9.850004399	6.85E-23	9.92E-22	142.7619779	163.0192975	140.4341697	9.109524805	2.324531805	2.42956862
CTI12_AA084350	7.322588541	5.947462189	1.421011317	4.185372852	2.85E-05	0.000124211	15.95105898	15.0943794	12.89009287	0	0	0
CTI12_AA084370	6.034605117	5.669535293	1.467534635	3.863305954	0.000111863	0.000448454	11.16574128	12.83022249	12.21166693	0	0	0
CTI12_AA084430	34.51462474	1.101451612	0.456495584	2.412841767	0.01582869	0.040229294	66.19689476	34.71707262	40.70555642	15.18254134	16.27172263	34.01396067
CTI12_AA084450	28.23597598	2.096865898	0.493393234	4.249887823	2.14E-05	9.48E-05	43.86541219	51.32088995	42.0624083	12.14603307	13.94719083	6.073921549
CTI12_AA083640	46.37226589	1.422882063	0.360766969	3.944047506	8.01E-05	0.000327727	75.76753014	67.92470729	59.02305681	25.81032028	29.05664756	20.65133327
CTI12_AA083650	38.21974953	2.367915189	0.458381868	5.165813387	2.39E-07	1.35E-06	61.41157706	67.92470729	63.77203839	3.036508268	18.59625444	14.57741172
CTI12_AA082920	61.16019593	3.806254705	0.429939237	8.853006136	8.52E-19	1.04E-17	129.2035777	99.62290403	113.297132	10.62777894	8.135861316	6.073921549
CTI12_AA082940	29.58233042	1.753057717	0.464959965	3.770341209	0.000163025	0.000638934	56.62625937	38.49066747	42.0624083	10.62777894	15.10945673	14.57741172
CTI12_AA083780	104.4583965	7.929810607	1.042049813	7.609819133	2.74E-14	2.69E-13	216.9344021	211.3213116	196.0650968	0	0	2.42956862
CTI12_AA085050	9.36745689	6.305706471	1.379273161	4.57176044	4.84E-06	2.33E-05	12.76084718	20.37741219	23.06648197	0	0	0
CTI12_AA084050	1446.681483	1.059891905	0.077782119	13.62642099	2.79E-42	7.22E-41	1875.046983	1997.741113	1999.321246	807.7111994	1005.360005	994.9083497
CTI12_AA084100	321.0322873	1.979216089	0.146277316	13.53057426	1.03E-41	2.63E-40	535.1580287	486.0390166	516.9605666	112.3508059	135.9851106	139.7001956
CTI12_AA084830	4372.033439	3.078197572	0.053006197	58.07240947	0	0	7698.778616	7480.019711	8277.474898	912.4707347	941.4353808	922.0212911
CTI12_AA085740	122.6505622	1.99018319	0.245901985	8.093400272	5.80E-16	6.24E-15	207.3637667	193.9627753	187.9239855	33.40159095	47.65290199	65.59835273
CTI12_AA085780	69.1745859	2.515385831	0.348542355	7.216872772	5.32E-13	4.81E-12	102.8843304	138.8682905	111.2618542	21.25555788	11.62265902	29.15482344
CTI12_AA085820	13.1495751	2.752033864	0.786234239	3.500272218	0.000464783	0.001681835	12.76084718	30.1887588	25.78018573	3.036508268	3.486797707	3.644352929
CTI12_AA085830	8.870795483	3.71947876	1.133531431	3.281319475	0.001033226	0.003504591	12.76084718	9.056627639	27.81546356	0	1.162265902	2.42956862
CTI12_AA085840	749.997857	2.662188959	0.106159465	25.07726429	8.81E-139	7.15E-137	1337.496295	1227.927764	1317.503176	232.2928825	195.2606716	189.5063523
CTI12_AA085600	155.8545104	2.360944957	0.215156242	10.97316506	5.14E-28	8.96E-27	271.1680026	249.811979	261.872413	48.58413229	44.16610429	59.52443118
CTI12_AA086030	101.0187914	1.262151685	0.245673107	5.137524827	2.78E-07	1.56E-06	133.1913425	141.1324474	152.6458366	68.32143604	47.65290199	63.16878411
CTI12_AA086560	38.88328915	2.485542744	0.465301075	5.341794546	9.20E-08	5.41E-07	56.62625937	80.75492978	61.05833463	6.073016537	8.135861316	20.65133327
CTI12_AA077480	33.92521743	1.595443756	0.430024226	3.71012529	0.000207157	0.000796662	43.06785924	56.60392274	53.59564929	12.14603307	16.27172263	21.86611758
CTI12_AA086900	131.7978851	1.387754513	0.216488853	6.410281602	1.45E-10	1.10E-09	175.4616488	178.8683959	217.7747269	71.35794431	73.22275184	74.1018429
CTI12_AA088340	10.99015299	2.102672787	0.869118314	2.419317086	0.015549679	0.039600836	18.34371782	12.83022249	21.70963009	10.62777894	0	2.42956862
CTI12_AA088370	6.981000568	2.912749411	1.158379569	2.514503441	0.011920014	0.031420437	17.54616488	13.58494146	6.105833463	0	4.649063609	0
CTI12_AA085860	6.946605299	3.855483679	1.295373242	2.976349637	0.002917021	0.008990945	14.35595308	12.07550352	12.21166693	3.036508268	0	0
CTI12_AA087100	31.77678182	1.58935853	0.457057153	3.477373713	0.000506352	0.001817973	43.86541219	47.5472951	50.88194553	25.81032028	11.62265902	10.93305879
CTI12_AA087220	43.05981541	5.045195597	0.678434495	7.436525754	1.03E-13	9.81E-13	74.17242425	94.33987124	82.76796473	0	4.649063609	2.42956862
CTI12_AA087660	98.2936894	1.905792677	0.26985612	7.062254795	1.64E-12	1.44E-11	177.0567547	135.0946956	152.6458366	48.58413229	30.21891346	46.16180377
CTI12_AA088560	4.8708457	5.362094191	1.553416305	3.45180759	0.000556845	0.001982621	4.785317693	13.58494146	10.85481505	0	0	0
CTI12_AA088790	23.58868768	4.748716612	0.860491076	5.518612272	3.42E-08	2.10E-07	44.66296514	37.7359485	54.27407523	0	0	4.859137239
CTI12_AA088810	15.77310742	2.692649546	0.700746829	3.842542607	0.000121766	0.000485428	27.11680026	20.37741219	34.59972296	3.036508268	4.649063609	4.859137239
CTI12_AA088840	22.99555922	3.335974549	0.65996594	5.054767753	4.31E-07	2.36E-06	48.65072988	42.26426232	35.2781489	0	8.135861316	3.644352929
CTI12_AA087980	578.0377643	1.109628311	0.102201818	10.8572267	1.84E-27	3.15E-26	818.2893256	778.869977	772.7271461	373.490517	384.7100136	340.1396067
CTI12_AA088030	62.06958729	2.790866483	0.789377155	3.535529835	0.000406958	0.001486423	117.2402835	104.9059368	103.7991689	1.518254134	26.73211575	18.22176465
CTI12_AA088050	6.911096561	5.864870526	1.433241929	4.092031085	4.28E-05	0.000182158	13.55840013	14.33966043	13.56851881	0	0	0
CTI12_AA089360	46.1639188	3.13165098	0.444479641	7.045656737	1.85E-12	1.61E-11	92.51614207	85.2832436	70.5562978	12.14603307	11.62265902	4.859137239
CTI12_AA089370	6870.780783	2.632688191	0.037873398	69.51286005	0	0	12095.68802	11646.06842	11763.22738	1868.970839	1938.659525	1912.070504
CTI12_AA088960	29.86775117	7.975906613	1.244108652	6.410940556	1.45E-10	1.09E-09	56.62625937	71.69830214	50.88194553	0	0	0
CTI12_AA023610	35.10719527	1.239298131	0.402448842	3.079392962	0.002074229	0.006594317	54.23360052	49.05673304	44.77611206	19.73730374	19.75852034	23.08090189
CTI12_AA089010	12.22598473	1.850489613	0.738869003	2.504489437	0.012262827	0.032179712	15.95105898	24.15100704	16.96064851	9.109524805	2.324531805	4.859137239
CTI12_AA089030	20.52606822	3.688483503	0.736278997	5.00962749	5.45E-07	2.95E-06	51.04338873	37.7359485	25.78018573	1.518254134	4.649063609	2.42956862
CTI12_AA088740	65.76122592	4.265564151	0.459845209	9.276086975	1.76E-20	2.31E-19	126.0133659	111.6984075	136.363614	12.14603307	3.486797707	4.859137239
CTI12_AA007790	4.078939235	5.099864035	1.644618069	3.100941265	0.001929066	0.006173298	15.95105898	3.77359485	4.748981583	0	0	0
CTI12_AA007980	39.89524022	1.033037616	0.39206965	2.634831885	0.008417896	0.023124331	66.19689476	42.26426232	52.23879741	27.32857442	19.75852034	31.58439205
CTI12_AA050100	144.9335841	3.749636417	0.273415717	13.71404855	8.37E-43	2.19E-41	255.2169436	281.5101758	272.727228	19.73730374	19.75852034	20.65133327
CTI12_AA050160	47.43420065	1.526899486	0.354203074	4.310802463	1.63E-05	7.32E-05	66.99444771	69.43414523	74.62685344	27.32857442	25.56984985	20.65133327
CTI12_AA050230	251.7739484	2.748755665	0.180018755	15.26927385	1.23E-52	3.89E-51	417.9177452	460.3785717	435.5494537	72.87619844	53.4642315	70.45748997
CTI12_AA050240	16.59518005	1.859314266	0.651877069	2.852246772	0.004341139	0.012837373	35.09232975	17.35853631	25.78018573	6.073016537	11.62265902	3.644352929
CTI12_AA089590	465.5784826	1.13502534	0.111212082	10.20595353	1.86E-24	2.87E-23	633.2570414	654.3413469	632.2929764	283.9135231	284.7551461	304.9108618
CTI12_AA090330	1663.626821	7.085123057	0.198881112	35.62491681	5.76E-278	9.86E-276	3272.359749	3281.518081	3355.494701	21.25555788	24.40758395	26.72525482
CTI12_AA028030	85.62510281	1.499154222	0.263623424	5.686726169	1.29E-08	8.29E-08	128.4060248	129.8116628	121.4382433	44.02936989	49.9774338	40.08788222
CTI12_AA028070	13.87337385	3.624868381	0.912742494	3.971403112	7.15E-05	0.000294485	20.73637667	43.01898129	13.56851881	0	3.486797707	2.42956862
CTI12_AA028180	88.69774744	1.561029452	0.264194459	5.908638116	3.45E-09	2.33E-08	139.5717661	128.3022249	130.2577806	36.43809922	44.16610429	53.45050963
CTI12_AA028190	53.45564244	2.993993006	0.399752916	7.489608925	6.91E-14	6.62E-13	79.75529489	104.9059368	100.4070392	10.62777894	10.46039312	14.57741172
CTI12_AA093300	39.80765734	3.513939334	0.510684435	6.880842828	5.95E-12	5.01E-11	66.19689476	67.16998832	86.16009443	7.591270671	9.298127218	2.42956862
CTI12_AA093350	182.4172664	1.719812471	0.202868155	8.477488593	2.30E-17	2.65E-16	270.3704497	288.3026465	282.9036171	57.6936571	88.33220857	106.9010193
CTI12_AA093380	146.9203514	4.850675976	0.349922916	13.86212721	1.07E-43	2.86E-42	285.5239557	278.4912999	287.6525987	10.62777894	4.649063609	14.57741172
CTI12_AA089520	7.886672408	4.104685387	1.262192544	3.252027914	0.001145848	0.003852987	12.76084718	12.83022249	18.99592633	1.518254134	0	1.21478431
CTI12_AA080800	26.6615463	1.086202397	0.466819242	2.32681582	0.01997507	0.049238079	31.90211796	34.71707262	42.0624083	18.21904961	20.92078624	12.1478431
CTI12_AA090650	194.5289267	2.206572391	0.190747133	11.56805012	5.98E-31	1.13E-29	319.8187325	310.1894966	329.0365811	69.83969017	58.11329511	80.17576445
CTI12_AA090660	249.7206487	3.485805518	0.207886201	16.76785422	4.19E-63	1.56E-61	493.6852754	390.9444264	491.1803808	39.47460749	44.16610429	38.87309791
CTI12_AA091320	992.8687358	3.561922636	0.103122896	34.54056062	1.98E-261	3.20E-259	1788.911264	1872.457764	1833.106891	141.1976345	169.6908217	151.8480387
CTI12_AA090220	26.25799209	1.694058198	0.48419631	3.498701176	0.00046753	0.001690549	39.0800945	38.49066747	42.74083424	12.14603307	9.298127218	15.79219603
CTI12_AA091160	20.93939784	2.55121168	0.665145277	3.835570615	0.000125273	0.000498545	31.10456501	43.01898129	33.92129702	0	13.94719083	3.644352929
CTI12_AA091670	63.0139394	1.304168888	0.356159825	3.661751821	0.000250496	0.000949933	90.12348322	92.07571433	88.19537225	13.66428721	43.00383838	51.02094101
CTI12_AA091770	19.26677108	2.419524508	0.619876893	3.90323391	9.49E-05	0.000384426	29.50945911	30.94347777	36.63500078	9.109524805	6.973595414	2.42956862
CTI12_AA091800	13.79900211	1.750553966	0.687230067	2.547260443	0.010857237	0.028937493	17.54616488	15.84909837	30.52916732	4.554762403	5.811329511	8.503490169
CTI12_AA091820	38.1859797	1.295484326	0.413637807	3.131929203	0.001736617	0.005618071	63.80423591	48.30201407	50.88194553	18.21904961	15.10945673	32.79917636
CTI12_AA091600	138.1553084	1.367094463	0.221604819	6.169064699	6.87E-10	4.92E-09	228.8976963	166.0381734	201.4925043	91.09524805	69.73595414	71.67227428
CTI12_AA091610	80.02103881	1.834976155	0.283270938	6.477812969	9.31E-11	7.16E-10	132.3937895	110.9436886	131.6146324	34.91984509	31.38117936	38.87309791
CTI12_AA092920	25.64190228	2.00672386	0.525159179	3.821172588	0.000132819	0.000527383	31.10456501	38.49066747	53.59564929	9.109524805	6.973595414	14.57741172
CTI12_AA089800	34.74498604	2.77053462	0.508265542	5.450958984	5.01E-08	3.02E-07	55.03115347	61.88695553	63.77203839	18.21904961	3.486797707	6.073921549
CTI12_AA089840	31.85331738	2.267057036	0.46546625	4.870507876	1.11E-06	5.80E-06	51.84094168	56.60392274	50.20351959	7.591270671	13.94719083	10.93305879
CTI12_AA089910	70.90869593	5.030884871	0.533556133	9.42897018	4.14E-21	5.59E-20	133.9888954	123.0191921	156.7163922	0	9.298127218	2.42956862
CTI12_AA093710	1132.260164	1.691482906	0.081035191	20.87343637	9.34E-97	5.16E-95	1798.4819	1627.174099	1763.907445	504.0603726	525.3441878	574.5929785
CTI12_AA092660	27.64130132	3.035354103	0.576172768	5.26813184	1.38E-07	7.97E-07	47.85317693	61.88695553	37.99185266	6.073016537	2.324531805	9.718274478
CTI12_AA092700	156.2124033	1.399485621	0.214087056	6.53699315	6.28E-11	4.88E-10	266.3826849	226.415691	186.5671336	91.09524805	72.06048594	94.75317616
CTI12_AA092230	18.28320467	1.701583927	0.59731763	2.848708694	0.004389705	0.012965628	19.93882372	33.96235365	29.85074138	10.62777894	10.46039312	4.859137239
CTI12_AA093210	1887.687004	2.237251586	0.070676457	31.6548352	6.51E-220	8.78E-218	3133.585536	3022.649475	3187.923494	648.2945153	595.080142	738.5888604
CTI12_AA093000	48.82500385	1.674419288	0.356556481	4.696084288	2.65E-06	1.32E-05	77.36263604	74.71717802	70.5562978	28.84682855	23.24531805	18.22176465
CTI12_AA093010	63.65467143	2.829255292	0.355600639	7.956271681	1.77E-15	1.87E-14	106.8720952	110.9436886	117.3676877	12.14603307	13.94719083	20.65133327
CTI12_AA093150	67.82685333	1.861314129	0.321082257	5.797000886	6.75E-09	4.46E-08	110.0623069	99.62290403	110.5834283	16.70079548	37.19250887	32.79917636
CTI12_AA093910	11.89300647	1.849473843	0.720385454	2.56733924	0.01024823	0.027527467	21.53392962	16.60381734	17.63907445	6.073016537	4.649063609	4.859137239
CTI12_AA093920	150.3405277	3.886439917	0.291670392	13.32476667	1.66E-40	4.15E-39	271.9655556	249.0572601	324.9660254	10.62777894	16.27172263	29.15482344
CTI12_AA094310	19.65927218	1.605868257	0.553276322	2.902470597	0.003702319	0.011136335	27.11680026	34.71707262	27.13703761	7.591270671	10.46039312	10.93305879
CTI12_AA094320	658.8676192	1.113767229	0.099799848	11.16000926	6.40E-29	1.14E-27	943.5051385	824.9078341	935.5493718	416.0016328	432.3629156	400.8788222
CTI12_AA094540	50.72403178	2.001795577	0.402394791	4.97470549	6.53E-07	3.49E-06	71.7797654	86.03796257	86.83852037	6.073016537	23.24531805	30.36960774
CTI12_AA034140	68.7993896	4.002440879	0.417103255	9.595803515	8.33E-22	1.16E-20	135.5840013	129.8116628	123.4735211	6.073016537	8.135861316	9.718274478
CTI12_AA094850	23.9338407	4.722791056	0.856239668	5.515734943	3.47E-08	2.13E-07	47.05562398	59.62279862	31.20759326	4.554762403	1.162265902	0
CTI12_AA095170	95.38999629	1.048709414	0.253388997	4.138733045	3.49E-05	0.000150675	141.166872	130.5663818	113.975558	63.76667364	49.9774338	72.88705859
CTI12_AA094970	159.4386347	5.610981232	0.411537413	13.63419475	2.51E-42	6.50E-41	340.5551092	283.7743327	313.4327845	4.554762403	5.811329511	8.503490169
CTI12_AA095040	17.72296403	3.424672295	0.736286246	4.651278376	3.30E-06	1.63E-05	33.49722385	31.69819674	31.8860192	4.554762403	3.486797707	1.21478431
CTI12_AA095060	389.1156385	4.169743944	0.192467391	21.66467741	4.42E-104	2.66E-102	695.4661714	712.4547076	800.5426096	60.73016537	29.05664756	36.44352929
CTI12_AA095080	113.2609968	2.754382646	0.268171177	10.27098689	9.52E-25	1.48E-23	177.0567547	202.2646839	211.6688934	36.43809922	29.05664756	23.08090189
CTI12_AA095090	354.8051546	3.733936103	0.177233928	21.06784041	1.57E-98	8.80E-97	696.2637244	621.1337122	662.1437178	51.62064056	43.00383838	54.66529394
CTI12_AA095110	28.98829544	1.903896976	0.472704741	4.027666341	5.63E-05	0.000235847	47.85317693	49.05673304	40.70555642	9.109524805	16.27172263	10.93305879
CTI12_AA095120	44.44002753	2.900304668	0.441934361	6.562749867	5.28E-11	4.14E-10	74.17242425	86.03796257	73.9484275	18.21904961	6.973595414	7.288705859
CTI12_AA095130	100.037736	1.179151302	0.267914875	4.401216248	1.08E-05	4.96E-05	155.522825	116.9814403	143.1478734	75.91270671	68.57368823	40.08788222
CTI12_AA095650	6.746655694	3.906483496	1.32044982	2.958449035	0.003091914	0.009467642	15.95105898	10.56606558	11.53324099	0	0	2.42956862
CTI12_AA095710	30.34429433	2.362575881	0.487168057	4.849611637	1.24E-06	6.41E-06	57.42381232	52.83032789	42.0624083	10.62777894	6.973595414	12.1478431
CTI12_AA095720	56.87683723	3.29354824	0.415869484	7.919667991	2.38E-15	2.49E-14	119.6329423	89.05683845	101.7638911	4.554762403	10.46039312	15.79219603
CTI12_AA095740	19.853666	2.329087521	0.661773161	3.519465067	0.000432418	0.001571747	31.10456501	36.22651056	32.56444514	0	4.649063609	14.57741172
CTI12_AA095800	118.7057335	3.796155833	0.312865834	12.13349437	7.02E-34	1.45E-32	232.8854611	205.2835598	225.2374122	21.25555788	8.135861316	19.43654896
CTI12_AA095920	45.26440252	1.240773152	0.376193955	3.298227247	0.000972974	0.003316822	68.5895536	68.67942626	53.59564929	28.84682855	34.86797707	17.00698034
CTI12_AA096850	51.97804198	7.807603824	1.214865167	6.426724574	1.30E-10	9.88E-10	99.69411861	97.35874712	113.297132	1.518254134	0	0
CTI12_AA096910	11.93469839	2.344815297	0.76698412	3.057188847	0.002234235	0.007054151	19.14127077	17.35853631	23.06648197	6.073016537	2.324531805	3.644352929
CTI12_AA096960	27.61016727	2.280259496	0.517098321	4.409721328	1.04E-05	4.78E-05	43.86541219	52.07560892	41.38398236	9.109524805	4.649063609	14.57741172
CTI12_AA096970	17.13184121	1.535295979	0.631063356	2.432871381	0.014979621	0.038364381	30.30701206	15.84909837	30.52916732	4.554762403	6.973595414	14.57741172
CTI12_AA096200	104.9923803	3.285456312	0.3048971	10.77562335	4.49E-27	7.58E-26	193.0078136	218.8685013	160.1085219	15.18254134	20.92078624	21.86611758
CTI12_AA096380	50.95256839	1.133789679	0.341229804	3.322657244	0.000891644	0.003058656	77.36263604	74.71717802	57.66620493	36.43809922	26.73211575	32.79917636
CTI12_AA097080	24.02350714	2.626198841	0.574686461	4.56979417	4.88E-06	2.35E-05	39.87764744	52.07560892	32.56444514	3.036508268	9.298127218	7.288705859
CTI12_AA097090	16.25547587	2.883096344	0.714579714	4.034674213	5.47E-05	0.000229495	30.30701206	24.90572601	30.52916732	4.554762403	1.162265902	6.073921549
CTI12_AA094650	227.0458239	1.071298256	0.16264393	6.5867706	4.49E-11	3.55E-10	310.2480971	295.0951172	318.181766	135.1246179	135.9851106	167.6402348
CTI12_AA098080	2767.391902	2.977277884	0.057700009	51.59926183	0	0	4853.109694	4979.635764	4896.200012	657.4040401	600.8914715	617.1104294
CTI12_AA098190	17.14226763	3.008086196	0.71303606	4.218701363	2.46E-05	0.000108005	33.49722385	25.66044498	32.56444514	1.518254134	2.324531805	7.288705859
CTI12_AA097950	24.78626656	1.573917039	0.529777195	2.970903721	0.002969249	0.009134061	42.27030629	44.52841923	25.10175979	6.073016537	18.59625444	12.1478431
CTI12_AA098030	39.72245479	2.1692537	0.466548052	4.649582594	3.33E-06	1.64E-05	80.55284784	37.7359485	75.98370532	22.77381201	12.78492492	8.503490169
CTI12_AA041540	18.69706577	1.847037079	0.631669975	2.924053939	0.003455049	0.0104598	37.4849886	34.71707262	15.60379663	9.109524805	11.62265902	3.644352929
CTI12_AA041560	6.572679513	4.773649053	1.480418155	3.2245275	0.001261807	0.00420654	6.380423591	23.39628807	8.141111284	1.518254134	0	0
CTI12_AA098440	28.94540987	1.125016603	0.441305862	2.549289959	0.010794251	0.028797812	37.4849886	36.98122953	44.77611206	15.18254134	18.59625444	20.65133327
CTI12_AA098480	79.01662195	1.780122884	0.309874493	5.744657671	9.21E-09	6.00E-08	149.9399544	113.9625645	104.4775948	21.25555788	39.51704068	44.94701946
CTI12_AA096690	62.76023473	1.036900433	0.337493653	3.072355355	0.002123767	0.006739479	79.75529489	95.09459021	79.37583502	24.29206615	61.60009282	36.44352929
CTI12_AA096780	52.31854479	2.62534521	0.40040554	6.556715499	5.50E-11	4.31E-10	97.30145976	62.6416745	109.9050023	16.70079548	12.78492492	14.57741172
CTI12_AA096790	59.79816614	1.545128371	0.321055573	4.812650831	1.49E-06	7.63E-06	88.52837733	100.377623	78.01898314	34.91984509	30.21891346	26.72525482
CTI12_AA096830	12.0604011	2.863659681	0.862137739	3.321580244	0.000895092	0.003069782	25.52169436	17.35853631	21.03120415	0	1.162265902	7.288705859
CTI12_AA098990	21.3848397	2.195584044	0.58588454	3.747468818	0.000178628	0.000695446	41.47275334	21.13213116	42.74083424	7.591270671	9.298127218	6.073921549
CTI12_AA099080	25.74923028	1.153480236	0.489293675	2.357439501	0.018401453	0.045899411	31.10456501	46.79257613	28.4938895	19.73730374	17.43398853	10.93305879
CTI12_AA099250	17.39749939	1.83128797	0.648911299	2.822092901	0.004771135	0.01399424	25.52169436	23.39628807	31.8860192	15.18254134	2.324531805	6.073921549
CTI12_AA093820	2.431408829	4.359840443	1.830541995	2.381721072	0.017231944	0.043354199	4.785317693	3.01887588	6.784259404	0	0	0
CTI12_AA099660	11.29423158	4.013338325	1.047424435	3.831625644	0.000127299	0.000506205	27.91435321	16.60381734	18.99592633	3.036508268	0	1.21478431
CTI12_AA099670	86.85316197	2.279855281	0.286237352	7.964911865	1.65E-15	1.74E-14	144.3570837	148.6796371	139.7557437	22.77381201	27.89438165	37.6583136
CTI12_AA045920	32.26801361	5.613601675	0.913899935	6.142468623	8.12E-10	5.78E-09	57.42381232	57.35864171	74.62685344	3.036508268	1.162265902	0
CTI12_AA100090	327.3537048	2.939093462	0.165275496	17.78299582	9.57E-71	3.95E-69	598.9622646	571.3222602	565.8072343	89.57699392	81.35861316	57.09486256
CTI12_AA100120	25.76172506	1.312007175	0.500726605	2.620206641	0.00878765	0.024015674	47.85317693	28.67932086	33.92129702	10.62777894	11.62265902	21.86611758
CTI12_AA100130	65.34655987	1.335878276	0.307935113	4.338181064	1.44E-05	6.50E-05	114.0500717	81.50964875	85.48166849	34.91984509	36.03024297	40.08788222
CTI12_AA099600	28.61162199	5.006955844	0.828483791	6.043516959	1.51E-09	1.05E-08	66.19689476	43.01898129	56.98777899	3.036508268	0	2.42956862
CTI12_AA100150	24.4315712	1.29158605	0.51510042	2.507445151	0.012160745	0.031967858	26.31924731	41.50954335	36.63500078	9.109524805	22.08305214	10.93305879
CTI12_AA100220	203.2950852	5.158668703	0.320960569	16.07259334	3.97E-58	1.37E-56	380.4327566	409.0576817	397.5576011	9.109524805	15.10945673	8.503490169
CTI12_AA100600	45.20505774	1.017892211	0.356521466	2.855065703	0.004302793	0.012735297	54.23360052	62.6416745	65.12889028	22.77381201	34.86797707	31.58439205
CTI12_AA100650	13.81564607	1.849533732	0.688332062	2.686978908	0.007210151	0.020179662	15.95105898	27.16988292	21.70963009	6.073016537	3.486797707	8.503490169
CTI12_AA034950	7.568966341	2.287562708	0.960407283	2.381867307	0.017225103	0.04334427	9.570635387	9.056627639	18.99592633	3.036508268	2.324531805	2.42956862
CTI12_AA035000	20.02684697	3.897480142	0.763763414	5.102994031	3.34E-07	1.86E-06	41.47275334	36.22651056	35.2781489	0	2.324531805	4.859137239
CTI12_AA101100	36.16963276	3.404844155	0.536794746	6.342916315	2.25E-10	1.67E-09	63.00668296	78.49077287	57.66620493	0	8.135861316	9.718274478
CTI12_AA100910	98.46056354	4.241847294	0.665232796	6.376485528	1.81E-10	1.36E-09	200.1857902	193.2080563	168.2496332	4.554762403	20.92078624	3.644352929
CTI12_AA101150	53.796606	6.971345757	1.065794091	6.540987438	6.11E-11	4.76E-10	126.0133659	91.32099536	103.1207429	0	2.324531805	0
CTI12_AA101170	157.8437031	3.241991031	0.23929296	13.54820901	8.12E-42	2.07E-40	282.3337439	284.5290517	290.3663025	25.81032028	34.86797707	29.15482344
CTI12_AA101600	160.127546	3.758118287	0.270124658	13.91253326	5.32E-44	1.43E-42	286.3215087	268.6799533	340.5698221	16.70079548	29.05664756	19.43654896
CTI12_AA101620	8.705732128	4.291630583	1.278703222	3.356236622	0.000790109	0.002739223	18.34371782	22.6415691	8.819537225	0	0	2.42956862
CTI12_AA101860	32.42719825	2.910619916	0.520089056	5.596387548	2.19E-08	1.37E-07	39.87764744	71.69830214	60.37990869	6.073016537	10.46039312	6.073921549
CTI12_AA102520	15.33490566	2.664468465	0.712348289	3.740401296	0.000183727	0.000713719	23.12903552	23.39628807	33.24287108	1.518254134	4.649063609	6.073921549
CTI12_AA101890	31.77378849	4.598604865	0.713149787	6.448301529	1.13E-10	8.63E-10	52.63849463	53.58504686	77.3405572	0	4.649063609	2.42956862
CTI12_AA101920	297.7205461	2.064219059	0.168626611	12.24136007	1.87E-34	3.93E-33	555.0968524	394.7180213	492.5372327	107.7960435	123.2001856	112.9749408
CTI12_AA101930	85.78025295	1.577326766	0.273918489	5.758380074	8.49E-09	5.56E-08	137.9766602	121.5097542	126.1872249	39.47460749	34.86797707	54.66529394
CTI12_AA059140	305.4317273	1.263631423	0.137591571	9.183930502	4.16E-20	5.39E-19	425.8932747	424.9067801	443.0121391	179.1539878	187.1248103	172.499372
CTI12_AA101300	2.986979317	4.653420494	1.718966766	2.707103235	0.006787315	0.019101561	6.380423591	6.792470729	4.748981583	0	0	0
CTI12_AA102840	52.60085455	4.059784316	0.502040417	8.086568684	6.14E-16	6.59E-15	99.69411861	95.09459021	103.1207429	6.073016537	11.62265902	0
CTI12_AA102570	90.24897136	1.356173513	0.266404413	5.090657089	3.57E-07	1.97E-06	128.4060248	142.6418853	117.3676877	65.28492777	46.49063609	41.30266653
CTI12_AA102590	11.87803572	2.014119093	0.750265107	2.684543203	0.0072629	0.020305556	22.33148257	15.0943794	19.67435227	4.554762403	2.324531805	7.288705859
CTI12_AA102750	102.5755119	1.774094562	0.26119578	6.792202241	1.10E-11	9.11E-11	179.4494135	140.3777284	157.3948182	36.43809922	59.27556102	42.51745084
CTI12_AA094140	76.47495596	1.117773387	0.276610378	4.040966915	5.32E-05	0.000223799	115.6451776	96.60402815	102.442317	40.99286162	55.78876331	47.37658808
CTI12_AA094150	26.89257247	1.7847069	0.511101965	3.491880332	0.000479633	0.001731385	43.86541219	43.01898129	38.6702786	7.591270671	20.92078624	7.288705859
CTI12_AA094250	63.65483084	1.290188074	0.300207428	4.297655403	1.73E-05	7.74E-05	90.92103617	87.54740051	92.26592789	40.99286162	32.54344526	37.6583136
CTI12_AA103190	150.0796319	1.065567363	0.193701358	5.501083601	3.77E-08	2.31E-07	216.9344021	196.9816511	195.3866708	98.68651872	95.30580399	97.18274478
CTI12_AA102150	9.233892027	3.333677354	1.032983122	3.227233129	0.001249936	0.004171785	27.11680026	11.32078455	12.21166693	0	2.324531805	2.42956862
CTI12_AA103010	846.6895441	1.420088299	0.085643227	16.58144311	9.49E-62	3.46E-60	1237.802177	1233.965516	1225.915674	463.0675109	434.6874474	484.6989396
CTI12_AA103400	20.66333825	7.442954778	1.276704333	5.829818688	5.55E-09	3.69E-08	49.44828283	46.03785717	28.4938895	0	0	0
CTI12_AA103430	72.51470675	1.864489928	0.341221846	5.46415755	4.65E-08	2.81E-07	126.8109189	114.7172834	101.0854651	13.66428721	30.21891346	48.59137239
CTI12_AA103440	356.1602943	1.518726523	0.145480934	10.43935093	1.64E-25	2.62E-24	498.4705931	553.9637239	528.4938075	227.7381201	154.581365	173.7141563
CTI12_AA102220	13.44464128	2.115638194	0.744049133	2.843411947	0.004463334	0.01316622	15.95105898	36.22651056	13.56851881	3.036508268	5.811329511	6.073921549
CTI12_AA102320	69.63589972	1.549737494	0.324793719	4.771451544	1.83E-06	9.29E-06	133.1913425	99.62290403	79.37583502	25.81032028	34.86797707	44.94701946
CTI12_AA103020	102.7880273	1.258210089	0.238838229	5.268043111	1.38E-07	7.97E-07	150.7375073	139.6230094	145.1831512	53.1388947	69.73595414	58.30964687
CTI12_AA103030	115.5002569	1.859703671	0.239239074	7.773411087	7.64E-15	7.73E-14	172.271437	182.6419907	189.2808374	40.99286162	60.43782692	47.37658808
CTI12_AA103580	10.31113803	4.476865139	1.22399898	3.657572606	0.000254615	0.000963721	22.33148257	12.07550352	24.42333385	3.036508268	0	0
CTI12_AA104350	23.30863718	1.749598371	0.5874199	2.978445866	0.002897142	0.008934272	55.82870642	24.90572601	27.13703761	9.109524805	4.649063609	18.22176465
CTI12_AA104360	32.70690093	7.138001836	1.238533527	5.763268962	8.25E-09	5.41E-08	51.84094168	74.71717802	68.52101998	0	1.162265902	0
CTI12_AA103990	331.9726775	2.335759281	0.149613227	15.61198387	6.03E-55	1.99E-53	525.5873933	569.0581033	566.4856602	119.9420766	94.14353808	116.6192937
CTI12_AA104040	132.6805069	1.139478811	0.213608145	5.334435219	9.58E-08	5.63E-07	184.2347312	181.1325528	183.1750039	69.83969017	99.95486759	77.74619583
CTI12_AA104100	46.34760791	3.109265665	0.441973857	7.034953799	1.99E-12	1.74E-11	86.13571848	85.2832436	78.69740908	3.036508268	12.78492492	12.1478431
CTI12_AA105290	54.42840055	5.371512919	0.661642215	8.118455565	4.72E-16	5.11E-15	102.8843304	129.0569439	86.83852037	3.036508268	2.324531805	2.42956862
CTI12_AA105070	49.65986691	1.754578863	0.463981375	3.781571758	0.000155841	0.000613108	43.86541219	125.283349	59.70148275	39.47460749	16.27172263	13.36262741
CTI12_AA072670	23.00379216	5.731847475	1.116023975	5.135953711	2.81E-07	1.57E-06	39.87764744	47.5472951	48.16824177	0	0	2.42956862
CTI12_AA105480	11961.25476	2.209690259	0.032429918	68.13739929	0	0	19629.37318	19906.46755	19490.49884	4032.48298	4410.799099	4297.906888
CTI12_AA105000	1734.158979	5.730872545	0.130202663	44.01501807	0	0	3317.022714	3379.631547	3514.246371	72.87619844	60.43782692	60.73921549
CTI12_AA105850	25.1886993	1.640816301	0.489817616	3.349851549	0.000808549	0.002797644	35.8898827	41.50954335	37.31342672	9.109524805	13.94719083	13.36262741
CTI12_AA105890	170.9174005	2.669330994	0.230100866	11.60069945	4.09E-31	7.80E-30	278.3459792	281.5101758	327.6797292	36.43809922	65.08689053	36.44352929
CTI12_AA105610	2.955971799	4.639776725	1.730957552	2.680468229	0.007351924	0.020518926	7.17797654	3.77359485	6.784259404	0	0	0
CTI12_AA106340	31.36010672	1.103167555	0.431435848	2.556967761	0.0105589	0.028258033	51.84094168	34.71707262	42.0624083	16.70079548	19.75852034	23.08090189
CTI12_AA106440	913.160901	2.528699706	0.09060847	27.90798379	2.13E-171	2.17E-169	1581.547498	1533.588947	1554.952255	265.6944735	264.9966257	278.1856069
CTI12_AA107370	269.4976198	1.0724777	0.146744591	7.308464934	2.70E-13	2.50E-12	355.7086152	366.0387004	375.169545	156.3801758	177.826683	185.8619994
CTI12_AA107430	225.9150577	2.102716955	0.182997645	11.49040446	1.47E-30	2.77E-29	350.1257446	357.7367917	393.4870454	63.76667364	88.33220857	102.041882
CTI12_AA099960	126.6993617	2.836820561	0.259769289	10.92053867	9.19E-28	1.59E-26	249.634073	231.6987238	185.8887077	28.84682855	32.54344526	31.58439205
CTI12_AA107190	16.13380919	5.164001719	1.160932473	4.448149948	8.66E-06	4.05E-05	18.34371782	34.71707262	40.70555642	3.036508268	0	0
CTI12_AA107220	99.95119615	1.177795606	0.240270793	4.901950801	9.49E-07	4.98E-06	128.4060248	141.8871663	145.1831512	66.8031819	62.76235872	54.66529394
CTI12_AA107360	39.61527847	1.769213255	0.415242001	4.260679913	2.04E-05	9.06E-05	67.79200066	73.96245905	42.0624083	18.21904961	17.43398853	18.22176465
CTI12_AA106230	50.89211646	2.196417007	0.365868688	6.003293207	1.93E-09	1.33E-08	74.17242425	91.32099536	85.48166849	15.18254134	19.75852034	19.43654896
CTI12_AA106250	158.0376642	1.92782843	0.213686236	9.021771687	1.85E-19	2.33E-18	267.9777908	205.2835598	277.4762096	66.8031819	65.08689053	65.59835273
CTI12_AA106280	20.45626075	2.216378126	0.675399179	3.2815825	0.001032263	0.003502117	42.27030629	23.39628807	34.59972296	15.18254134	0	7.288705859
CTI12_AA106290	18.46972551	1.337898403	0.574127938	2.330314053	0.019789559	0.048877353	23.92658847	27.92460189	27.81546356	7.591270671	16.27172263	7.288705859
CTI12_AA106630	139.5220218	2.938636345	0.24652127	11.92041705	9.26E-33	1.87E-31	258.4071554	232.4534427	248.9823201	36.43809922	24.40758395	36.44352929
CTI12_AA107870	58.72226242	2.980370227	0.384099806	7.759364047	8.54E-15	8.62E-14	101.2892245	105.6606558	105.8344467	13.66428721	18.59625444	7.288705859
CTI12_AA107500	18.28569077	1.464354521	0.570550554	2.566564015	0.010271166	0.02757671	29.50945911	30.1887588	21.03120415	7.591270671	10.46039312	10.93305879
CTI12_AA109130	21.40563895	4.570453302	0.857320437	5.331091041	9.76E-08	5.73E-07	42.27030629	33.20763468	47.48981583	3.036508268	0	2.42956862
CTI12_AA108280	356.6192643	2.233808258	0.140688465	15.877693	9.04E-57	3.07E-55	600.5573705	574.3411361	590.9089941	115.3873142	139.4719083	119.0488624
CTI12_AA104460	10.47362911	2.378194978	0.833794212	2.85225652	0.004341005	0.012837373	13.55840013	18.86797425	20.35277821	3.036508268	5.811329511	1.21478431
CTI12_AA109840	14.06774259	1.644961272	0.663585479	2.478898837	0.013178868	0.034283144	16.74861193	24.15100704	23.06648197	6.073016537	4.649063609	9.718274478
CTI12_AA109880	138.0136604	5.300153242	0.882404875	6.00648681	1.90E-09	1.31E-08	252.8242848	278.4912999	276.7977837	0	15.10945673	4.859137239
CTI12_AA110900	14.34070436	2.899133209	0.76404679	3.79444459	0.000147974	0.000583615	31.10456501	21.13213116	23.74490791	3.036508268	5.811329511	1.21478431
CTI12_AA110920	222.7862065	1.773629377	0.174564343	10.16031882	2.98E-24	4.55E-23	347.7330857	369.0575763	317.5033401	98.68651872	88.33220857	115.4045094
CTI12_AA110930	158.1728216	2.236076752	0.220834752	10.12556552	4.26E-24	6.45E-23	277.5484262	277.7365809	227.951116	54.65714883	67.41142233	43.73223515
CTI12_AA110970	37.04206863	5.372463302	0.802115897	6.697864136	2.11E-11	1.71E-10	70.98221245	73.96245905	71.23472374	6.073016537	0	0
CTI12_AA110990	6.011764649	4.654377743	1.476125474	3.153104411	0.00161544	0.005267594	7.975529489	18.11325528	8.819537225	0	1.162265902	0
CTI12_AA110330	48.13741801	1.212700816	0.34592075	3.505718624	0.000455376	0.001650388	57.42381232	71.69830214	72.59157562	28.84682855	27.89438165	30.36960774
CTI12_AA109980	131.6099412	4.481751431	0.349397179	12.82709677	1.16E-37	2.67E-36	237.6707788	241.5100704	274.7625059	22.77381201	9.298127218	3.644352929
CTI12_AA110000	17.04440478	4.222240455	0.882882944	4.782333244	1.73E-06	8.82E-06	31.10456501	32.45291571	33.24287108	3.036508268	0	2.42956862
CTI12_AA110020	24.83748052	2.053063036	0.581005955	3.533635101	0.000409887	0.001495841	31.90211796	42.26426232	45.454538	13.66428721	1.162265902	14.57741172
CTI12_AA110080	42.10640586	4.093740589	0.562064848	7.283395513	3.26E-13	2.99E-12	55.03115347	101.132342	82.76796473	3.036508268	5.811329511	4.859137239
CTI12_AA110090	41.21952692	2.026816537	0.417304798	4.856921244	1.19E-06	6.19E-06	66.99444771	64.15111244	66.48574216	25.81032028	9.298127218	14.57741172
CTI12_AA098340	121.0122302	2.177465076	0.245921846	8.854297046	8.42E-19	1.03E-17	226.5050375	190.1891804	178.4260223	40.99286162	52.3019656	37.6583136
CTI12_AA111310	360.2579614	1.489670011	0.132065615	11.27977188	1.65E-29	3.01E-28	520.0045227	541.8882204	533.9212151	165.4897006	202.234267	198.0098425
CTI12_AA111370	17.87852216	2.225505316	0.664030247	3.35151196	0.000803716	0.002782529	30.30701206	19.62269322	38.6702786	3.036508268	3.486797707	12.1478431
CTI12_AA111600	24.44765347	2.602432359	0.559589589	4.650608964	3.31E-06	1.63E-05	41.47275334	33.96235365	50.20351959	9.109524805	4.649063609	7.288705859
CTI12_AA109020	235.8336038	1.460236373	0.160154388	9.117679433	7.68E-20	9.85E-19	345.3404269	343.3971313	348.0325074	139.6793803	124.3624515	114.1897251
CTI12_AA109030	23.00513515	1.196313805	0.493475721	2.424260718	0.015339588	0.039151436	33.49722385	30.1887588	32.56444514	12.14603307	16.27172263	13.36262741
CTI12_AA107720	44.43552179	1.390765221	0.373856793	3.720048011	0.000199185	0.000768288	73.3748713	59.62279862	60.37990869	21.25555788	32.54344526	19.43654896
CTI12_AA107240	122.7851214	3.820864153	0.310200654	12.31739555	7.30E-35	1.56E-33	236.0756729	228.6798479	223.2021344	18.21904961	23.24531805	7.288705859
CTI12_AA112300	88.14912849	1.785302439	0.291251858	6.129754682	8.80E-10	6.24E-09	127.6084718	150.189075	133.6499103	21.25555788	48.8151679	47.37658808
CTI12_AA110790	13.44325092	2.830262847	0.812125844	3.48500527	0.000492127	0.001772026	34.2947768	15.0943794	21.70963009	0	3.486797707	6.073921549
CTI12_AA110810	36.78856619	1.06070767	0.409414814	2.590789667	0.0095756	0.025917921	50.24583578	58.86807965	40.70555642	15.18254134	30.21891346	25.51047051
CTI12_AA110820	81.75870008	5.373983633	0.534828557	10.04804917	9.37E-24	1.40E-22	158.7130368	153.2079509	166.8927813	4.554762403	2.324531805	4.859137239
CTI12_AA110870	78.75982704	6.178689348	0.688129525	8.97896271	2.73E-19	3.42E-18	145.9521896	156.2268268	163.5006516	4.554762403	2.324531805	0
CTI12_AA109220	97.01399033	1.252860062	0.261363817	4.79354822	1.64E-06	8.36E-06	166.6885663	113.2078455	129.5793546	66.8031819	51.1396997	54.66529394
CTI12_AA111740	335.0046283	1.828355888	0.157245383	11.62740587	2.99E-31	5.73E-30	551.1090877	510.1900237	504.0704737	189.7817668	139.4719083	115.4045094
CTI12_AA111750	25.43269418	2.368474814	0.554990608	4.267594407	1.98E-05	8.80E-05	45.46051809	36.98122953	46.13296395	1.518254134	12.78492492	9.718274478
CTI12_AA111800	15.88570904	7.062806819	1.311232715	5.386386975	7.19E-08	4.27E-07	43.86541219	32.45291571	18.99592633	0	0	0
CTI12_AA112100	175.0571425	1.924266374	0.198521869	9.692969258	3.23E-22	4.57E-21	286.3215087	273.9629861	269.3350983	91.09524805	61.60009282	68.02792135
CTI12_AA112460	17.16963603	2.671628195	0.694671327	3.845888107	0.000120117	0.00047949	21.53392962	30.94347777	36.63500078	4.554762403	8.135861316	1.21478431
CTI12_AA112550	2.530201827	4.41867747	1.812112725	2.438412031	0.014751949	0.03786873	3.190211796	4.52831382	7.462685344	0	0	0
CTI12_AA034590	38.54887608	3.615440592	0.558678325	6.471417329	9.71E-11	7.46E-10	61.41157706	100.377623	52.91722335	0	9.298127218	7.288705859
CTI12_AA107940	2.9091238	4.619117863	1.738048201	2.657646583	0.007868836	0.021793031	4.785317693	4.52831382	8.141111284	0	0	0
CTI12_AA112730	161.6498917	1.057657707	0.190559103	5.550286967	2.85E-08	1.77E-07	214.5417433	215.0949064	226.5942641	88.05873978	115.0643243	110.5453722
CTI12_AA112960	18.90172283	3.232748554	0.760980381	4.248136526	2.16E-05	9.55E-05	36.68743565	24.90572601	40.02713048	10.62777894	1.162265902	0
CTI12_AA112980	233.7253904	2.242260271	0.184028811	12.18428927	3.77E-34	7.86E-33	432.2736983	396.2274592	330.393433	71.35794431	89.49447447	82.60533307
CTI12_AA106760	13.77168394	3.938857286	0.968041175	4.068894368	4.72E-05	0.00020017	31.90211796	30.94347777	14.92537069	0	0	4.859137239
CTI12_AA106790	6.340270263	2.586936231	1.114630614	2.320891063	0.020292724	0.049914267	9.570635387	9.811346609	12.89009287	4.554762403	0	1.21478431
CTI12_AA113460	131.3712088	1.940409759	0.251998395	7.700087783	1.36E-14	1.36E-13	208.1613197	233.9628807	185.2102817	30.36508268	68.57368823	61.9539998
CTI12_AA112570	306.223258	2.511320597	0.163163365	15.39144891	1.87E-53	5.98E-52	491.2926165	549.4354101	521.0311222	106.2777894	97.63033579	71.67227428
CTI12_AA112600	231.4384555	1.371777675	0.162406373	8.446575382	3.00E-17	3.43E-16	313.4383089	328.3027519	358.8873225	139.6793803	123.2001856	125.1227839
CTI12_AA113980	193.2656577	1.386273254	0.182387575	7.600700074	2.95E-14	2.88E-13	285.5239557	304.1517449	248.9823201	107.7960435	95.30580399	117.8340781
CTI12_AA114530	16.15624648	3.590447405	0.840242674	4.27310766	1.93E-05	8.60E-05	28.71190616	35.47179159	25.78018573	0	6.973595414	0
CTI12_AA113220	4.044806741	5.088627916	1.619786344	3.14154267	0.001680603	0.005459864	13.55840013	5.283032789	5.427407523	0	0	0
CTI12_AA113320	47.04672394	4.247672531	0.539552088	7.872590294	3.47E-15	3.60E-14	86.93327143	80.00021081	101.0854651	6.073016537	6.973595414	1.21478431
CTI12_AA115330	79.08148833	1.488646497	0.302659768	4.918547666	8.72E-07	4.60E-06	125.215813	99.62290403	124.830373	40.99286162	26.73211575	57.09486256
CTI12_AA115370	46.55783828	1.500206209	0.411667309	3.644219923	0.000268204	0.001011496	93.31369502	71.69830214	42.0624083	16.70079548	33.70571117	21.86611758
CTI12_AA114330	11.34662239	2.567099328	0.838085682	3.063051168	0.002190926	0.006932762	20.73637667	19.62269322	18.31750039	0	6.973595414	2.42956862
CTI12_AA114920	17.44684431	2.601200629	0.697606989	3.728747946	0.000192434	0.00074426	23.12903552	41.50954335	25.78018573	0	6.973595414	7.288705859
CTI12_AA107120	122.6483207	1.870170765	0.231923784	8.063729967	7.40E-16	7.91E-15	173.0689899	193.9627753	210.3120415	56.17540297	46.49063609	55.88007825
CTI12_AA115900	32.17317659	2.237648397	0.485734386	4.606732527	4.09E-06	1.99E-05	61.41157706	45.2831382	52.23879741	13.66428721	4.649063609	15.79219603
CTI12_AA093600	15.92011697	2.70571909	0.687091736	3.937929896	8.22E-05	0.00033546	27.91435321	27.92460189	27.13703761	3.036508268	4.649063609	4.859137239
CTI12_AA116070	50.36103077	4.339950059	0.526735324	8.239337415	1.73E-16	1.91E-15	97.30145976	89.05683845	101.0854651	7.591270671	3.486797707	3.644352929
CTI12_AA116130	10.7834014	1.830612951	0.776191778	2.358454448	0.018351212	0.045791584	11.16574128	18.86797425	20.35277821	6.073016537	5.811329511	2.42956862
CTI12_AA116140	25.59384568	3.615958475	0.642522688	5.627752203	1.83E-08	1.15E-07	36.68743565	46.79257613	58.34463087	4.554762403	2.324531805	4.859137239
CTI12_AA115570	128.9007987	3.258939497	0.280354424	11.62435552	3.10E-31	5.92E-30	229.6952493	249.811979	222.5237084	10.62777894	26.73211575	34.01396067
CTI12_AA115580	285.200541	1.495853846	0.157155247	9.518319437	1.76E-21	2.42E-20	397.1813685	437.7370026	426.7299165	167.0079548	118.551122	163.9958818
CTI12_AA115610	86.54459788	3.356625244	0.357899366	9.378684515	6.68E-21	8.95E-20	147.5472955	160.0004216	163.5006516	30.36508268	8.135861316	9.718274478
CTI12_AA115460	72.28592321	1.21953421	0.302278782	4.03446845	5.47E-05	0.000229664	97.30145976	96.60402815	110.5834283	27.32857442	56.95102921	44.94701946
CTI12_AA057430	33.86999413	1.109822445	0.407826951	2.721307268	0.006502429	0.01839836	44.66296514	44.52841923	49.52509365	22.77381201	17.43398853	24.2956862
CTI12_AA057450	3.410707291	4.84797348	1.684730942	2.877595085	0.004007191	0.011936961	3.190211796	9.811346609	7.462685344	0	0	0
CTI12_AA057470	100.8050315	4.12353005	0.369227322	11.16799814	5.85E-29	1.05E-27	188.2224959	198.4910891	186.5671336	4.554762403	20.92078624	6.073921549
CTI12_AA116680	46.3551878	1.760733172	0.381564531	4.614509546	3.94E-06	1.92E-05	61.41157706	90.56627639	62.41518651	25.81032028	20.92078624	17.00698034
CTI12_AA117120	16.0425911	4.176982998	0.897347618	4.65481037	3.24E-06	1.60E-05	33.49722385	30.1887588	27.81546356	0	2.324531805	2.42956862
CTI12_AA118850	198.5499961	1.763851391	0.188747221	9.34504563	9.18E-21	1.22E-19	313.4383089	273.9629861	332.4287108	92.61350219	74.38501774	104.4714506
CTI12_AA118130	17.73621447	3.966594224	0.829672126	4.780917786	1.74E-06	8.88E-06	31.10456501	30.94347777	37.99185266	1.518254134	0	4.859137239
CTI12_AA118160	10.11873561	2.499310409	0.861407448	2.901426515	0.003714679	0.011167904	10.36818834	23.39628807	17.63907445	4.554762403	2.324531805	2.42956862
CTI12_AA115710	20.17171662	2.493490333	0.663375447	3.758792013	0.000170736	0.000666974	27.91435321	33.20763468	41.38398236	7.591270671	0	10.93305879
CTI12_AA115250	25.28896821	1.997600945	0.517257788	3.86190598	0.000112506	0.000450687	44.66296514	29.43403983	47.48981583	7.591270671	11.62265902	10.93305879
CTI12_AA117270	506.9186028	1.091824596	0.111949147	9.752862168	1.79E-22	2.56E-21	703.4417009	716.9830214	648.575199	343.1254343	292.8910074	336.4952538
CTI12_AA117290	97.69043479	2.259669397	0.272610722	8.288996796	1.14E-16	1.27E-15	152.3326132	160.7551406	171.6417629	36.43809922	40.67930658	24.2956862
CTI12_AA087390	84.05568061	1.430271484	0.307709155	4.648127814	3.35E-06	1.65E-05	111.6574128	132.8305387	122.1166693	62.2484195	23.24531805	52.23572532
CTI12_AA087420	15.67896314	2.152268488	0.712898971	3.019037165	0.002535794	0.007922737	27.11680026	26.41516395	23.74490791	0	4.649063609	12.1478431
CTI12_AA116900	365.8702715	4.098452508	0.18675623	21.9454661	9.57E-107	5.88E-105	697.0612773	681.5112298	697.4218667	28.84682855	43.00383838	47.37658808
CTI12_AA116920	64.12824943	1.792558158	0.311839849	5.748329353	9.01E-09	5.88E-08	104.4794363	92.07571433	101.7638911	31.88333682	29.05664756	25.51047051
CTI12_AA116930	428.6210197	2.141272447	0.134478014	15.92284408	4.40E-57	1.50E-55	750.4973249	680.0017919	668.9279772	129.0516014	173.1776194	170.0698034
CTI12_AA118670	15.7857209	1.628438499	0.633473907	2.570648104	0.010150841	0.027302609	19.93882372	19.62269322	31.8860192	9.109524805	9.298127218	4.859137239
CTI12_AA103650	7.293560734	3.930217132	1.327700585	2.960168261	0.003074711	0.009421709	5.582870642	12.07550352	23.06648197	3.036508268	0	0
CTI12_AA110170	13.45798633	1.810609675	0.681437392	2.657044795	0.007882897	0.021823898	23.92658847	15.84909837	23.06648197	6.073016537	6.973595414	4.859137239
CTI12_AA119490	85.57620222	1.436839951	0.284291003	5.054116856	4.32E-07	2.36E-06	141.9644249	129.0569439	105.1560208	30.36508268	53.4642315	53.45050963
CTI12_AA119600	89.78887795	6.119624376	0.633852529	9.654650095	4.70E-22	6.60E-21	161.9032486	194.7174942	175.0338926	0	4.649063609	2.42956862
CTI12_AA083240	22.11247311	3.000911704	0.674510477	4.449021637	8.63E-06	4.03E-05	35.8898827	33.20763468	49.52509365	0	11.62265902	2.42956862
CTI12_AA113420	70.95504245	1.85725954	0.320971285	5.786372883	7.19E-09	4.74E-08	103.6818834	120.7550352	108.5481505	36.43809922	17.43398853	38.87309791
CTI12_AA119720	29.5354775	1.562179405	0.46480988	3.360899738	0.00077689	0.002696439	52.63849463	37.7359485	42.0624083	13.66428721	10.46039312	20.65133327
CTI12_AA119750	153.0415316	1.947708851	0.209058975	9.316552198	1.20E-20	1.59E-19	248.8365201	230.1892858	249.6607461	66.8031819	52.3019656	70.45748997
CTI12_AA110750	34.16191401	1.570752406	0.429113878	3.660455852	0.000251767	0.000953905	48.65072988	46.79257613	58.34463087	12.14603307	23.24531805	15.79219603
CTI12_AA110760	29.98467205	1.680348695	0.458304099	3.666449196	0.000245942	0.000934466	49.44828283	46.79257613	41.38398236	9.109524805	18.59625444	14.57741172
CTI12_AA110770	218.8117047	2.691853958	0.202999839	13.26037486	3.93E-40	9.72E-39	383.6229684	365.2839814	390.0949157	37.95635336	56.95102921	78.96098014
CTI12_AA120150	346.7892201	3.177201002	0.161186556	19.71132754	1.72E-86	8.66E-85	634.8521473	615.0959605	622.1165873	80.46746911	66.24915643	61.9539998
CTI12_AA120240	43.69677161	1.764889589	0.411004492	4.294088326	1.75E-05	7.86E-05	64.60178886	72.45302111	65.80731622	18.21904961	31.38117936	9.718274478
CTI12_AA119020	35.61578629	2.471097691	0.474462384	5.2082057	1.91E-07	1.09E-06	53.43604758	73.96245905	54.27407523	4.554762403	10.46039312	17.00698034
CTI12_AA119040	83.37350179	1.395157675	0.2799475	4.983640408	6.24E-07	3.34E-06	106.0745422	127.5475059	129.5793546	33.40159095	45.32837019	58.30964687
CTI12_AA119070	13.62713084	1.743024904	0.685978424	2.540932546	0.011055725	0.029406323	20.73637667	17.35853631	25.10175979	3.036508268	5.811329511	9.718274478
CTI12_AA090820	299.8329252	1.148751994	0.137989686	8.324912011	8.44E-17	9.43E-16	412.3348746	408.3029627	419.9456571	174.5992254	189.4493421	194.3654896
CTI12_AA090910	898.5431519	2.399702342	0.09285796	25.84272095	2.94E-147	2.54E-145	1568.78665	1489.060528	1477.611698	258.1032028	295.2155392	302.4812931
CTI12_AA090930	51.81390753	1.670008027	0.35998257	4.639135797	3.50E-06	1.71E-05	78.95774194	75.47189699	82.76796473	18.21904961	36.03024297	19.43654896
CTI12_AA120500	85.51848006	1.463396298	0.285973278	5.117248402	3.10E-07	1.73E-06	128.4060248	141.8871663	107.1912986	31.88333682	43.00383838	60.73921549
CTI12_AA120730	3.832849631	3.948697442	1.636794161	2.412458168	0.015845356	0.040263819	13.55840013	4.52831382	3.392129702	1.518254134	0	0
CTI12_AA077390	1142.182827	2.039545043	0.084465453	24.14649992	8.13E-129	6.04E-127	1757.009146	1865.665294	1894.165226	390.1913125	462.5818291	483.4841553
CTI12_AA119110	2.547410862	4.420884308	1.848424285	2.391704298	0.016770348	0.042292345	6.380423591	7.547189699	1.356851881	0	0	0
CTI12_AA121850	62.43633874	2.22949752	0.391814233	5.690190225	1.27E-08	8.13E-08	106.0745422	108.6795317	92.94435383	36.43809922	24.40758395	6.073921549
CTI12_AA121980	125.7358403	2.909316722	0.277382605	10.48846132	9.76E-26	1.58E-24	200.1857902	218.8685013	244.9117645	45.54762403	27.89438165	17.00698034
CTI12_AA116740	21.17223238	1.69190334	0.672580817	2.515539095	0.01188505	0.031333883	27.11680026	33.96235365	36.63500078	0	23.24531805	6.073921549
CTI12_AA122540	44.30591418	2.076077076	0.38495311	5.39306482	6.93E-08	4.12E-07	66.99444771	68.67942626	79.37583502	15.18254134	18.59625444	17.00698034
CTI12_AA122550	58.51126891	2.042339648	0.350697737	5.823646504	5.76E-09	3.82E-08	117.2402835	89.81155742	75.98370532	18.21904961	26.73211575	23.08090189
CTI12_AA122570	31.35603446	3.479019383	0.578851352	6.01021207	1.85E-09	1.28E-08	44.66296514	76.22661596	51.56037147	6.073016537	2.324531805	7.288705859
CTI12_AA122110	26.44816535	1.340747422	0.468473391	2.861950003	0.004210433	0.012486615	39.87764744	32.45291571	41.38398236	15.18254134	12.78492492	17.00698034
CTI12_AA122260	10.72824764	2.262267851	0.826904824	2.735826161	0.006222389	0.017703009	18.34371782	20.37741219	14.92537069	0	4.649063609	6.073921549
CTI12_AA122270	170.5556696	1.910532758	0.214995901	8.886368312	6.31E-19	7.76E-18	267.1802379	282.2648947	261.193987	44.02936989	84.84541087	83.82011738
CTI12_AA122310	385.631274	2.010930364	0.134649412	14.93456473	1.96E-50	6.02E-49	606.9377941	643.7752813	603.120661	150.3071593	137.1473765	172.499372
CTI12_AA122340	11.27325284	2.189084273	0.840334537	2.605015236	0.009187017	0.024997602	19.93882372	13.58494146	22.38805603	0	9.298127218	2.42956862
CTI12_AA121250	31.24770817	1.504025308	0.456988412	3.291167276	0.000997726	0.003394943	45.46051809	47.5472951	46.13296395	10.62777894	25.56984985	12.1478431
CTI12_AA122880	75.26619386	2.245801045	0.314334482	7.14462196	9.02E-13	8.04E-12	139.5717661	107.1700937	126.8656508	21.25555788	34.86797707	21.86611758
CTI12_AA122930	17.23660102	1.465266135	0.609063552	2.405768875	0.016138471	0.04092631	24.72414142	27.16988292	23.74490791	12.14603307	3.486797707	12.1478431
CTI12_AA123420	18.60042391	1.555777514	0.618010287	2.517397438	0.011822538	0.031180058	32.6996709	29.43403983	21.70963009	3.036508268	17.43398853	7.288705859
CTI12_AA123500	6.962826967	2.78556643	1.099647728	2.533144351	0.011304439	0.030006562	14.35595308	15.84909837	6.105833463	3.036508268	0	2.42956862
CTI12_AA123550	35.52214781	1.067651439	0.411548026	2.594232924	0.009480224	0.025692693	50.24583578	43.77370026	50.88194553	13.66428721	29.05664756	25.51047051
CTI12_AA123560	9.891769364	2.25878601	0.854545389	2.643260427	0.008211185	0.022628174	25.52169436	12.07550352	11.53324099	3.036508268	2.324531805	4.859137239
CTI12_AA123690	39.03931048	1.803791011	0.399735532	4.512461034	6.41E-06	3.04E-05	64.60178886	57.35864171	60.37990869	15.18254134	20.92078624	15.79219603
CTI12_AA123710	59.60399477	3.764052004	0.430737468	8.738622203	2.36E-18	2.83E-17	102.8843304	111.6984075	118.0461136	10.62777894	4.649063609	9.718274478
CTI12_AA123760	10.38325389	2.336881364	0.871212632	2.682331819	0.00731109	0.020423994	17.54616488	11.32078455	23.06648197	4.554762403	5.811329511	0
CTI12_AA123800	746.5235967	1.688165425	0.094339738	17.8945316	1.30E-71	5.44E-70	1116.574128	1144.908677	1157.394654	341.6071802	333.5703139	385.0866262
CTI12_AA123350	107.2060644	1.35476339	0.233992462	5.789773639	7.05E-09	4.64E-08	147.5472955	153.2079509	162.1437997	53.1388947	61.60009282	65.59835273
CTI12_AA124570	11.0455153	6.542203806	1.346097405	4.860126603	1.17E-06	6.10E-06	17.54616488	25.66044498	23.06648197	0	0	0
CTI12_AA124640	201.239372	2.427525291	0.193832767	12.52381281	5.53E-36	1.23E-34	379.6352037	321.5102812	317.5033401	59.21191123	62.76235872	66.81313704
CTI12_AA123970	28.47887619	3.970345247	0.644493759	6.160409146	7.26E-10	5.18E-09	58.22136527	53.58504686	48.84666771	3.036508268	2.324531805	4.859137239
CTI12_AA124190	198.1626518	3.06243243	0.22618649	13.53941355	9.15E-42	2.33E-40	401.9666862	298.1139931	362.9578781	34.91984509	55.78876331	35.22874498
CTI12_AA124210	717.1516114	3.471718839	0.127869465	27.15049156	2.50E-162	2.41E-160	1275.287165	1363.777179	1302.577806	157.89843	96.46806989	106.9010193
CTI12_AA125270	18.70510469	3.003434452	0.68899277	4.359166861	1.31E-05	5.94E-05	28.71190616	36.98122953	34.59972296	0	4.649063609	7.288705859
CTI12_AA125370	23.5351889	3.299073686	0.651961419	5.060228394	4.19E-07	2.30E-06	37.4849886	48.30201407	42.0624083	6.073016537	0	7.288705859
CTI12_AA125390	8.648231413	4.302099368	1.268009967	3.392796178	0.000691831	0.002423755	12.76084718	15.0943794	21.70963009	0	2.324531805	0
CTI12_AA125430	3.549209291	4.904751489	1.674716593	2.928705377	0.003403769	0.010314983	3.190211796	11.32078455	6.784259404	0	0	0
CTI12_AA125440	3.195718328	4.752835437	1.764722975	2.693247328	0.007075976	0.019828225	1.595105898	12.83022249	4.748981583	0	0	0
CTI12_AA123070	184.4463806	2.350761745	0.19616145	11.98381104	4.32E-33	8.79E-32	295.892144	311.6989346	316.8249142	68.32143604	59.27556102	54.66529394
CTI12_AA123130	46.32090117	3.812278321	0.517134751	7.371924463	1.68E-13	1.57E-12	72.57731835	105.6606558	80.05426096	13.66428721	2.324531805	3.644352929
CTI12_AA123140	65.3233275	2.338263137	0.335432945	6.970880987	3.15E-12	2.71E-11	112.4549658	112.4531265	101.7638911	25.81032028	13.94719083	25.51047051
CTI12_AA124820	504.6478769	1.708755742	0.11351557	15.0530517	3.30E-51	1.03E-49	792.7676312	765.2850355	758.4802013	261.1397111	225.479585	224.7350973
CTI12_AA124840	30.54851731	1.554751888	0.484519737	3.208851509	0.001332663	0.00442234	48.65072988	43.01898129	45.454538	12.14603307	26.73211575	7.288705859
CTI12_AA079310	40.39527732	1.635881682	0.42174772	3.878815711	0.000104966	0.00042239	70.98221245	50.56617098	62.41518651	13.66428721	31.38117936	13.36262741
CTI12_AA123870	33.85300658	4.017111784	0.611955848	6.564381723	5.22E-11	4.10E-10	57.42381232	61.13223656	71.91314968	9.109524805	2.324531805	1.21478431
CTI12_AA124390	18.48879548	1.794276105	0.607001974	2.955964201	0.003116933	0.009532555	28.71190616	21.88685013	35.95657484	3.036508268	11.62265902	9.718274478
CTI12_AA121120	20.09222745	2.153002131	0.596462484	3.60961869	0.000306647	0.001143323	40.67520039	24.90572601	32.56444514	10.62777894	8.135861316	3.644352929
CTI12_AA122350	214.871551	3.481422044	0.217778232	15.98608832	1.60E-57	5.48E-56	403.5617921	400.755773	377.2048228	47.06587816	29.05664756	31.58439205
CTI12_AA031260	5.591022641	5.558029121	1.490981019	3.727766518	0.000193184	0.000746778	13.55840013	9.811346609	10.17638911	0	0	0
CTI12_AA031270	10.86817269	3.51869153	0.965145394	3.645763168	0.000266599	0.001006283	16.74861193	22.6415691	20.35277821	3.036508268	0	2.42956862
CTI12_AA066160	66.36784413	1.950563172	0.32202475	6.057184024	1.39E-09	9.67E-09	114.8476246	92.8304333	107.8697245	36.43809922	25.56984985	20.65133327
CTI12_AA127130	44.64513222	2.320489774	0.391898105	5.921155891	3.20E-09	2.17E-08	78.16018899	73.96245905	71.23472374	13.66428721	16.27172263	14.57741172
CTI12_AA125870	54.15589473	1.587674098	0.33627052	4.721419223	2.34E-06	1.17E-05	79.75529489	83.77380566	80.05426096	28.84682855	20.92078624	31.58439205
CTI12_AA127760	77.2866495	2.434372783	0.312624936	7.786879758	6.87E-15	6.97E-14	134.7864484	142.6418853	113.297132	30.36508268	24.40758395	18.22176465
CTI12_AA127770	180.647089	2.565401144	0.206650072	12.41422815	2.19E-35	4.76E-34	294.2970381	296.6045552	337.1776924	44.02936989	53.4642315	58.30964687
CTI12_AA127280	44.23976408	1.846260378	0.385125589	4.793917697	1.64E-06	8.35E-06	57.42381232	75.47189699	74.62685344	21.25555788	22.08305214	14.57741172
CTI12_AA126200	171.936407	1.563957198	0.193518837	8.081679382	6.39E-16	6.85E-15	232.0879081	278.4912999	261.193987	75.91270671	96.46806989	87.46447031
CTI12_AA127530	212.3022189	1.368186227	0.16605512	8.239349856	1.73E-16	1.91E-15	292.7019322	316.2272484	309.3622288	115.3873142	116.2265902	123.9079996
CTI12_AA127820	41.43852992	1.1082681	0.382532197	2.897189072	0.003765228	0.011299456	55.03115347	52.07560892	62.41518651	31.88333682	30.21891346	17.00698034
CTI12_AA127560	60.00466573	1.102908188	0.311410153	3.541657763	0.000397621	0.001454919	76.56508309	92.8304333	76.66213126	31.88333682	38.35477477	43.73223515
CTI12_AA127990	44.76072286	2.330828102	0.399054307	5.840879444	5.19E-09	3.47E-08	86.93327143	64.15111244	73.27000156	12.14603307	16.27172263	15.79219603
CTI12_AA128960	135.5167888	2.709969167	0.246121558	11.01069401	3.39E-28	5.94E-27	250.431626	236.2270376	218.4531528	39.47460749	43.00383838	25.51047051
CTI12_AA062560	23.86874084	3.818686875	1.598444566	2.389001756	0.016894222	0.042583222	23.12903552	42.26426232	68.52101998	0	9.298127218	0
CTI12_AA062630	195.0383295	4.703937657	0.297225215	15.82617292	2.05E-56	6.92E-55	372.4572271	362.2651056	393.4870454	9.109524805	24.40758395	8.503490169
CTI12_AA126820	253.3978392	2.797363279	0.186519634	14.99768802	7.60E-51	2.35E-49	477.7342164	406.7935248	444.3689909	63.76667364	49.9774338	77.74619583
CTI12_AA128390	16.12792278	1.677462791	0.680676156	2.464406571	0.013724034	0.035528496	29.50945911	28.67932086	15.60379663	6.073016537	2.324531805	14.57741172
CTI12_AA128420	78.94240148	5.065372636	0.861570784	5.87922981	4.12E-09	2.77E-08	173.8665429	120.7550352	165.5359295	3.036508268	10.46039312	0
CTI12_AA128430	28770.91061	2.185502318	0.022408724	97.52908192	0	0	47536.54841	46852.95365	47130.9285	10269.47096	10305.81176	10529.7504
CTI12_AA128540	8.087091973	6.092638391	1.400018348	4.351827531	1.35E-05	6.14E-05	14.35595308	15.84909837	18.31750039	0	0	0
CTI12_AA128660	13.78124047	2.646570886	0.764063365	3.463810735	0.000532581	0.001903928	13.55840013	28.67932086	29.17231544	3.036508268	5.811329511	2.42956862
CTI12_AA129650	6.45030505	5.767228933	1.463484072	3.940752785	8.12E-05	0.000331899	12.76084718	8.301908669	17.63907445	0	0	0
CTI12_AA128860	7.912487944	3.49302062	1.139154668	3.066326915	0.002167062	0.00686523	12.76084718	9.056627639	21.70963009	1.518254134	0	2.42956862
CTI12_AA125810	148.4504803	1.400678396	0.211557998	6.620777338	3.57E-11	2.85E-10	200.9833431	255.8497308	189.2808374	80.46746911	77.87181545	86.249686
CTI12_AA130000	139.6702113	1.765679783	0.219757313	8.034680445	9.38E-16	9.98E-15	209.7564256	225.660972	211.6688934	66.8031819	48.8151679	75.31662721
CTI12_AA129520	97.98503212	5.108767291	0.460303851	11.09868465	1.27E-28	2.25E-27	217.731955	175.094801	179.1044483	3.036508268	9.298127218	3.644352929
CTI12_AA129590	51.12081716	6.898920456	1.066445001	6.469082278	9.86E-11	7.57E-10	90.12348322	99.62290403	114.6539839	0	2.324531805	0
CTI12_AA131000	658.5248795	2.817176726	0.112587485	25.02211251	3.51E-138	2.81E-136	1204.304953	1155.474743	1101.763727	154.8619217	173.1776194	161.5663132
CTI12_AA035730	398.9698202	2.216540135	0.148226973	14.95368957	1.47E-50	4.53E-49	708.2270186	571.3222602	687.9239035	170.044463	134.8228447	121.478431
CTI12_AA035760	140.9609653	1.588276655	0.21368273	7.432873269	1.06E-13	1.01E-12	216.9344021	208.3024357	208.9551896	74.39445258	55.78876331	81.39054876
CTI12_AA131260	22.22798574	3.445169258	0.676739189	5.090837525	3.56E-07	1.97E-06	47.85317693	36.22651056	38.6702786	0	6.973595414	3.644352929
CTI12_AA133550	27.05949022	3.100120196	0.568603555	5.452164639	4.98E-08	3.00E-07	50.24583578	43.77370026	50.88194553	9.109524805	3.486797707	4.859137239
CTI12_AA131930	3.171849806	4.743028145	1.711954027	2.770534764	0.005596433	0.016146085	3.190211796	9.056627639	6.784259404	0	0	0
CTI12_AA133460	1145.839274	2.090088432	0.077530676	26.95821241	4.57E-160	4.34E-158	1839.954653	1829.438783	1896.878929	446.3667155	432.3629156	430.0336457
CTI12_AA132670	18.91706679	1.674135404	0.580091725	2.885983943	0.003901921	0.01164897	20.73637667	37.7359485	27.81546356	10.62777894	9.298127218	7.288705859
CTI12_AA132690	11.10501092	2.623009427	0.839949473	3.122818112	0.001791284	0.005778068	23.92658847	18.11325528	14.92537069	6.073016537	1.162265902	2.42956862
CTI12_AA131980	7.158747306	2.850294145	1.077172357	2.646089204	0.008142834	0.022462551	14.35595308	15.0943794	8.141111284	3.036508268	2.324531805	0
CTI12_AA126630	53.77288272	1.523205636	0.346026953	4.401985519	1.07E-05	4.95E-05	83.74305963	83.77380566	71.23472374	34.91984509	18.59625444	30.36960774
CTI12_AA133690	2192.758901	1.860695446	0.059321383	31.36635318	5.82E-216	7.68E-214	3476.533304	3406.046711	3437.58424	889.6969226	927.48819	1019.204036
CTI12_AA133510	12.97794751	1.703878753	0.699908598	2.434430378	0.014915249	0.038232214	20.73637667	19.62269322	18.99592633	9.109524805	6.973595414	2.42956862
CTI12_AA133540	60.30096946	3.547797298	0.412493576	8.600854678	7.91E-18	9.31E-17	122.8231541	109.4342506	100.4070392	13.66428721	6.973595414	8.503490169
CTI12_AA129440	39.01824708	8.361510076	1.227743694	6.810468764	9.73E-12	8.06E-11	77.36263604	87.54740051	69.19944592	0	0	0
CTI12_AA134030	108.9953924	2.663430925	0.310837673	8.568558941	1.05E-17	1.22E-16	181.0445194	207.5477167	175.7123186	31.88333682	11.62265902	46.16180377
CTI12_AA072540	47.1938997	3.684878061	0.479812449	7.679830043	1.59E-14	1.59E-13	84.54061258	72.45302111	105.8344467	6.073016537	6.973595414	7.288705859
CTI12_AA134220	338.8852744	3.113199405	0.169085524	18.41198066	1.05E-75	4.66E-74	598.1647117	632.4544968	592.9442719	66.8031819	89.49447447	53.45050963
CTI12_AA064130	490.5099511	4.349345705	0.172338578	25.2372147	1.56E-140	1.29E-138	923.5663148	904.9080449	974.8980763	56.17540297	33.70571117	49.8061567
CTI12_AA064230	106.1054401	1.786474504	0.2598035	6.876252642	6.14E-12	5.17E-11	185.8298371	167.5476113	139.0773178	62.2484195	41.84157248	40.08788222
CTI12_AA108230	2815.90255	6.881567414	0.143838644	47.84227116	0	0	5503.115347	5644.543176	5607.190397	40.99286162	54.62649741	44.94701946
CTI12_AA134340	291.2518259	4.744768695	0.240845866	19.70043649	2.14E-86	1.07E-84	559.0846172	547.1712532	578.0189012	22.77381201	18.59625444	21.86611758
CTI12_AA134360	40.52832785	1.237683041	0.394427986	3.137918926	0.001701519	0.005514654	68.5895536	41.50954335	60.37990869	28.84682855	24.40758395	19.43654896
CTI12_AA046330	22.43125204	3.005620174	0.659475435	4.557592317	5.17E-06	2.49E-05	26.31924731	43.01898129	50.88194553	0	4.649063609	9.718274478
CTI12_AA134630	13.43700703	1.990056068	0.739138446	2.692399615	0.007093989	0.019874982	17.54616488	30.1887588	16.96064851	3.036508268	10.46039312	2.42956862
CTI12_AA133360	82.60259708	1.359041904	0.265567569	5.117499517	3.10E-07	1.73E-06	110.0623069	126.038068	120.7598174	42.51111576	47.65290199	48.59137239
CTI12_AA133410	7.82257364	3.071859553	1.055731601	2.909697456	0.003617788	0.01090178	18.34371782	14.33966043	9.497963165	0	2.324531805	2.42956862
CTI12_AA135570	81.62151607	3.217371418	0.353101887	9.111736688	8.11E-20	1.04E-18	115.6451776	187.9250235	138.3988918	16.70079548	11.62265902	19.43654896
CTI12_AA135600	32.37918664	1.084696547	0.425166372	2.551228457	0.010734394	0.028666211	37.4849886	52.83032789	41.38398236	25.81032028	19.75852034	17.00698034
CTI12_AA128080	5.993518523	3.06305443	1.220651543	2.509360225	0.012095007	0.031814596	7.975529489	17.35853631	6.784259404	1.518254134	2.324531805	0
CTI12_AA134950	294.3972385	1.582728632	0.155042102	10.20837961	1.82E-24	2.80E-23	405.954451	427.9256559	491.8588068	124.496839	154.581365	161.5663132
CTI12_AA135890	35.56701861	3.001011934	0.510218834	5.881813322	4.06E-09	2.73E-08	49.44828283	66.41526935	74.62685344	1.518254134	10.46039312	10.93305879
CTI12_AA136280	20.78611711	1.543773092	0.544557962	2.834910515	0.004583852	0.013488516	23.92658847	38.49066747	30.52916732	9.109524805	9.298127218	13.36262741
CTI12_AA136300	5.743601144	3.682024716	1.368699949	2.69016209	0.007141732	0.020001258	11.16574128	12.83022249	8.141111284	0	2.324531805	0
CTI12_AA131620	13.21763945	3.25178731	0.865940184	3.755210084	0.000173196	0.000675792	25.52169436	16.60381734	29.85074138	1.518254134	5.811329511	0
CTI12_AA083270	19.41036881	5.489227381	1.137696591	4.824860535	1.40E-06	7.21E-06	39.0800945	44.52841923	30.52916732	0	2.324531805	0
CTI12_AA083300	37.17391904	5.834894893	0.907768809	6.427732297	1.30E-10	9.82E-10	59.81647117	86.79268154	72.59157562	1.518254134	2.324531805	0
CTI12_AA083360	63.92630505	4.572123993	0.495319548	9.230655268	2.69E-20	3.51E-19	128.4060248	132.0758197	107.1912986	7.591270671	4.649063609	3.644352929
CTI12_AA083400	144.5473252	3.774261173	0.276149795	13.6674415	1.59E-42	4.13E-41	261.5973672	276.227143	270.0135243	21.25555788	15.10945673	23.08090189
CTI12_AA136590	18.28396875	2.122605511	0.633923369	3.348362932	0.000812905	0.002811092	37.4849886	21.88685013	29.85074138	7.591270671	10.46039312	2.42956862
CTI12_AA136520	4.834741183	5.348665309	1.536285717	3.48155636	0.000498509	0.001793255	11.96329423	7.547189699	9.497963165	0	0	0
CTI12_AA135340	145.8031434	1.36303475	0.207681406	6.563104405	5.27E-11	4.13E-10	204.9711079	202.2646839	221.8452825	94.13175632	86.00767677	65.59835273
CTI12_AA135360	192.573839	1.378571473	0.179901868	7.662908041	1.82E-14	1.80E-13	298.2848029	283.7743327	251.6960239	118.4238225	98.79260169	104.4714506
CTI12_AA135740	200.9444718	1.115745041	0.173807945	6.419413348	1.37E-10	1.04E-09	287.9166145	247.5478221	290.3663025	113.8690601	135.9851106	129.9819211
CTI12_AA136420	68.22587432	1.792768401	0.306341839	5.852182661	4.85E-09	3.25E-08	102.8843304	101.132342	113.975558	25.81032028	27.89438165	37.6583136
CTI12_AA135160	296.5196058	1.824453724	0.173357942	10.52420038	6.68E-26	1.08E-24	428.2859336	407.5482438	549.5250117	157.89843	130.1737811	105.686235
CTI12_AA119170	216.640554	1.71486394	0.175420015	9.775759842	1.43E-22	2.05E-21	315.8309678	363.7745435	317.5033401	94.13175632	115.0643243	93.53839185
CTI12_AA135050	38.49948849	1.379190419	0.387835037	3.556126414	0.000376363	0.001381592	52.63849463	55.0944848	59.02305681	22.77381201	23.24531805	18.22176465
CTI12_AA136540	8.004593107	2.698844465	1.052582279	2.564022329	0.010346689	0.02775821	23.92658847	7.547189699	10.17638911	1.518254134	0	4.859137239
CTI12_AA137060	98.26511353	2.650118962	0.287430794	9.220024498	2.97E-20	3.88E-19	161.9032486	198.4910891	147.896855	28.84682855	22.08305214	30.36960774
CTI12_AA137130	204.6774036	1.229925157	0.187919107	6.54497126	5.95E-11	4.64E-10	341.3526621	268.6799533	252.3744498	104.7595353	140.6341742	120.2636467
CTI12_AA135990	467.0107642	4.033912541	0.163214045	24.71547437	7.29E-135	5.67E-133	919.5785501	865.6626585	856.1735367	51.62064056	60.43782692	48.59137239
CTI12_AA077710	494.5520849	3.111647757	0.154240253	20.17403172	1.66E-90	8.65E-89	918.7809971	890.5683845	845.9971476	142.7158886	98.79260169	70.45748997
CTI12_AA138420	136.8140964	4.356546996	0.323763903	13.45593799	2.84E-41	7.16E-40	279.1435321	237.7364755	266.6213946	7.591270671	12.78492492	17.00698034
CTI12_AA136700	46.50538823	3.866332444	0.510301801	7.576560446	3.55E-14	3.45E-13	98.89656566	95.84930918	66.48574216	6.073016537	9.298127218	2.42956862
CTI12_AA136830	111.7969555	1.165591621	0.235519382	4.949026327	7.46E-07	3.96E-06	156.320378	158.4909837	147.896855	88.05873978	59.27556102	60.73921549
CTI12_AA137150	16.65080952	2.748489378	0.7013188	3.919029942	8.89E-05	0.000361503	18.34371782	32.45291571	35.95657484	6.073016537	4.649063609	2.42956862
CTI12_AA138110	38.96436421	1.164842052	0.41164729	2.829709023	0.004659036	0.013689574	62.20913001	52.07560892	46.81138989	34.91984509	24.40758395	13.36262741
CTI12_AA131150	86.13241413	2.07395262	0.294787825	7.035408001	1.99E-12	1.73E-11	167.4861193	129.8116628	120.0813914	34.91984509	24.40758395	40.08788222
CTI12_AA138260	5.667513953	2.901489001	1.206282209	2.405315257	0.01615852	0.040966745	10.36818834	10.56606558	8.819537225	3.036508268	0	1.21478431
CTI12_AA137720	104.5448947	1.972092163	0.249182289	7.914254934	2.49E-15	2.60E-14	164.2959075	170.5664872	165.5359295	36.43809922	41.84157248	48.59137239
CTI12_AA130480	156.8999881	2.808676176	0.236639593	11.86900356	1.71E-32	3.41E-31	283.1312969	305.6611828	235.4138013	37.95635336	47.65290199	31.58439205
CTI12_AA136860	18.67619183	1.521637879	0.570697594	2.666277016	0.007669647	0.021324195	33.49722385	24.15100704	25.78018573	6.073016537	11.62265902	10.93305879
CTI12_AA136910	9.818681241	2.722675615	0.917311667	2.968103113	0.002996438	0.009210133	18.34371782	8.301908669	24.42333385	3.036508268	1.162265902	3.644352929
CTI12_AA138530	2.613633853	4.460943459	1.800273505	2.477925408	0.013214877	0.034358909	3.987764744	8.301908669	3.392129702	0	0	0
CTI12_AA138570	199.0006867	3.482534181	0.224310553	15.52550308	2.33E-54	7.62E-53	351.7208505	380.3783608	364.9931559	25.81032028	39.51704068	31.58439205
CTI12_AA139160	15.65515824	3.80150777	0.850954335	4.467346383	7.92E-06	3.72E-05	27.91435321	36.98122953	23.06648197	0	2.324531805	3.644352929
CTI12_AA139200	265.6506697	2.16932935	0.164852398	13.15922229	1.51E-39	3.66E-38	419.5128511	440.7558784	442.3337131	107.7960435	79.03408135	104.4714506
CTI12_AA138920	156.2150938	1.45424551	0.220746648	6.587848657	4.46E-11	3.52E-10	182.6396253	233.9628807	270.0135243	78.94921498	70.89822004	100.8270977
CTI12_AA139340	191.7681462	2.053382242	0.188738754	10.87949454	1.44E-27	2.48E-26	309.4505442	316.2272484	301.2211175	75.91270671	62.76235872	85.03490169
CTI12_AA139510	61.25351256	1.59797904	0.320118507	4.991835844	5.98E-07	3.21E-06	99.69411861	88.30211948	88.87379819	22.77381201	30.21891346	37.6583136
CTI12_AA139550	111.5003271	2.067162947	0.262549599	7.873418795	3.45E-15	3.58E-14	189.0200489	181.1325528	170.284911	42.51111576	58.11329511	27.94003913
CTI12_AA137990	42.60822402	1.259030464	0.379150158	3.320664482	0.000898034	0.003079166	59.81647117	57.35864171	63.77203839	16.70079548	33.70571117	24.2956862
CTI12_AA138840	186.4747798	2.331364984	0.208460352	11.18373333	4.90E-29	8.77E-28	290.3092734	329.0574709	314.1112104	63.76667364	77.87181545	43.73223515
CTI12_AA139920	85.74623325	1.239727679	0.280721145	4.416224783	1.00E-05	4.65E-05	123.6207071	124.52863	112.6187061	59.21191123	32.54344526	61.9539998
CTI12_AA139980	10.41692982	2.446276357	0.944596229	2.589758759	0.009604321	0.025989031	14.35595308	21.88685013	16.96064851	0	9.298127218	0
CTI12_AA140730	90.0827648	3.433935772	0.336048867	10.21856078	1.64E-24	2.53E-23	138.7742131	170.5664872	185.8887077	12.14603307	19.75852034	13.36262741
CTI12_AA130590	38.01021807	1.877668299	0.415801295	4.515782708	6.31E-06	3.00E-05	55.82870642	52.07560892	71.23472374	16.70079548	12.78492492	19.43654896
CTI12_AA130600	15.78715729	1.919619734	0.692293161	2.772842263	0.005556905	0.016045958	27.11680026	20.37741219	27.81546356	3.036508268	13.94719083	2.42956862
CTI12_AA140550	7.285514107	3.421776108	1.172945484	2.917250762	0.003531317	0.010665896	6.380423591	18.86797425	14.92537069	0	2.324531805	1.21478431
CTI12_AA133270	120.1580724	1.546175334	0.224678179	6.881733439	5.91E-12	4.98E-11	190.6151548	168.3023303	177.7475964	66.8031819	61.60009282	55.88007825
CTI12_AA133280	355.9381853	3.816247001	0.183441995	20.80356247	4.02E-96	2.20E-94	647.6129945	627.171464	720.4883487	40.99286162	59.27556102	40.08788222
CTI12_AA062960	12.53266354	1.76740507	0.715164211	2.471327626	0.013461243	0.034920638	20.73637667	18.11325528	18.99592633	9.109524805	5.811329511	2.42956862
CTI12_AA044070	63.79645458	2.996012733	0.37573525	7.973733455	1.54E-15	1.62E-14	104.4794363	125.283349	109.9050023	16.70079548	6.973595414	19.43654896
CTI12_AA044080	42.58880157	2.437516585	0.460724223	5.290619553	1.22E-07	7.09E-07	82.94550668	67.16998832	66.48574216	6.073016537	25.56984985	7.288705859
CTI12_AA044110	116.0355781	1.002667278	0.230561494	4.348806292	1.37E-05	6.22E-05	185.8298371	141.1324474	137.7204659	75.91270671	77.87181545	77.74619583
CTI12_AA140340	68.52607672	2.604207707	0.333452983	7.809819785	5.73E-15	5.85E-14	112.4549658	113.2078455	126.8656508	24.29206615	19.75852034	14.57741172
CTI12_AA140410	230.9923122	3.482495447	0.223753907	15.56395366	1.28E-54	4.20E-53	446.6296514	424.1520611	399.5928789	53.1388947	43.00383838	19.43654896
CTI12_AA137660	15.44883364	1.599307582	0.624701531	2.560114715	0.010463762	0.028033483	27.11680026	18.86797425	23.74490791	7.591270671	9.298127218	6.073921549
CTI12_AA140960	79.49162268	1.224205656	0.293901278	4.165363497	3.11E-05	0.000134956	104.4794363	110.1889696	119.4029655	48.58413229	63.92462462	30.36960774
CTI12_AA140970	31.72346143	1.686998482	0.471949825	3.574529308	0.000350859	0.001294623	44.66296514	40.00010541	61.05833463	7.591270671	13.94719083	23.08090189
CTI12_AA097310	19.51900058	1.564003444	0.618239576	2.52976921	0.011413758	0.030260359	34.2947768	28.67932086	25.10175979	1.518254134	9.298127218	18.22176465
CTI12_AA146450	220.2615034	1.775423492	0.167460792	10.60202492	2.92E-26	4.80E-25	333.3771326	347.9254451	341.248248	101.723027	96.46806989	100.8270977
CTI12_AA146460	18.23938448	1.956742553	0.618734247	3.162492722	0.001564246	0.005114353	30.30701206	35.47179159	21.70963009	3.036508268	11.62265902	7.288705859
CTI12_AA146480	31.01220299	4.101111309	0.635251609	6.45588496	1.08E-10	8.23E-10	64.60178886	53.58504686	57.66620493	3.036508268	2.324531805	4.859137239
CTI12_AA141230	51.20893612	2.316321143	0.381128587	6.077531895	1.22E-09	8.55E-09	83.74305963	91.32099536	80.7326869	16.70079548	10.46039312	24.2956862
CTI12_AA140800	2.583105844	4.439159884	1.860809652	2.385606652	0.017050978	0.042949417	10.36818834	3.77359485	1.356851881	0	0	0
CTI12_AA141720	19.8196463	2.66574533	0.641149358	4.157760273	3.21E-05	0.000139364	41.47275334	27.16988292	34.59972296	1.518254134	9.298127218	4.859137239
CTI12_AA143100	40.47265938	1.374569362	0.399601476	3.439850558	0.000582035	0.002065191	52.63849463	65.66055038	57.66620493	12.14603307	25.56984985	29.15482344
CTI12_AA142710	655.4677295	3.103028595	0.116731866	26.58253233	1.08E-155	9.87E-154	1144.488482	1224.154169	1154.002525	136.6428721	130.1737811	143.3445486
CTI12_AA143600	87.87925953	1.106829219	0.29736755	3.722091467	0.000197579	0.000762194	144.3570837	89.81155742	126.8656508	40.99286162	77.87181545	47.37658808
CTI12_AA054150	62.01908165	2.012386512	0.359742275	5.593967263	2.22E-08	1.39E-07	124.41826	76.98133493	96.33648353	28.84682855	13.94719083	31.58439205
CTI12_AA054210	29.34406287	1.813050999	0.470087115	3.856840449	0.000114862	0.000459556	53.43604758	38.49066747	44.77611206	16.70079548	9.298127218	13.36262741
CTI12_AA143320	24.25690539	3.750578156	0.689857425	5.436743913	5.43E-08	3.26E-07	48.65072988	51.32088995	35.95657484	0	2.324531805	7.288705859
CTI12_AA139440	417.914194	2.745063607	0.13947973	19.68073507	3.15E-86	1.58E-84	740.9266895	685.2848247	757.1233495	97.16826459	111.5775266	115.4045094
CTI12_AA144900	21.62657792	4.617728381	0.868902455	5.31443818	1.07E-07	6.25E-07	41.47275334	46.79257613	36.63500078	0	0	4.859137239
CTI12_AA144940	19.53760394	1.423796757	0.576606723	2.469268394	0.013538963	0.035096579	26.31924731	28.67932086	29.85074138	18.21904961	9.298127218	4.859137239
CTI12_AA144970	245.0864288	2.014338607	0.169591598	11.87758491	1.55E-32	3.09E-31	383.6229684	395.4727402	401.6281567	75.91270671	105.7661971	108.1158036
CTI12_AA144990	127.5159782	1.490662676	0.231135389	6.449305237	1.12E-10	8.58E-10	207.3637667	157.7362647	198.1003746	81.98572325	61.60009282	58.30964687
CTI12_AA142890	78.96949424	3.484490339	0.383931626	9.075809606	1.13E-19	1.43E-18	157.1179309	123.7739111	153.3242625	19.73730374	17.43398853	2.42956862
CTI12_AA065200	50.0330112	2.842047226	0.434912028	6.53476346	6.37E-11	4.95E-10	73.3748713	78.49077287	110.5834283	19.73730374	4.649063609	13.36262741
CTI12_AA145340	32.59420886	2.43363588	0.539092502	4.514319663	6.35E-06	3.02E-05	53.43604758	46.79257613	65.80731622	0	18.59625444	10.93305879
CTI12_AA144210	7.97616294	2.661221851	1.002254636	2.655235261	0.007925311	0.021931187	9.570635387	17.35853631	14.24694475	3.036508268	0	3.644352929
CTI12_AA144120	25.78968747	1.156825897	0.485813771	2.381212649	0.017255748	0.043403147	44.66296514	27.92460189	34.59972296	10.62777894	16.27172263	20.65133327
CTI12_AA146000	37.29478899	1.050137566	0.401626275	2.614713309	0.008930238	0.024360888	57.42381232	53.58504686	40.02713048	24.29206615	30.21891346	18.22176465
CTI12_AA142510	42.947053	3.432721505	0.488096231	7.032878535	2.02E-12	1.76E-11	84.54061258	65.66055038	85.48166849	9.109524805	10.46039312	2.42956862
CTI12_AA146100	7.804797668	3.515343311	1.18981244	2.954535684	0.003131399	0.009574843	6.380423591	15.0943794	21.70963009	0	0	3.644352929
CTI12_AA146230	16.37158001	1.551548126	0.627094145	2.474186911	0.013353981	0.034669412	16.74861193	31.69819674	25.10175979	4.554762403	11.62265902	8.503490169
CTI12_AA146250	5.897804615	4.625343809	1.4642006	3.158955003	0.001583359	0.005172561	13.55840013	9.811346609	10.85481505	0	1.162265902	0
CTI12_AA142240	82.28136808	2.175720532	0.288435677	7.543174101	4.59E-14	4.44E-13	141.9644249	119.2455972	143.1478734	28.84682855	32.54344526	27.94003913
CTI12_AA147460	4.843060628	3.336449519	1.389809104	2.400653089	0.016365844	0.041404741	5.582870642	10.56606558	10.17638911	1.518254134	0	1.21478431
CTI12_AA145580	24.24606842	2.820960528	0.576672008	4.89179376	9.99E-07	5.23E-06	42.27030629	35.47179159	49.52509365	7.591270671	6.973595414	3.644352929
CTI12_AA145590	169.539423	2.382655219	0.249413448	9.553034295	1.26E-21	1.74E-20	303.8676735	331.3216278	217.0963009	72.87619844	59.27556102	32.79917636
CTI12_AA145610	2.469555344	4.380133965	1.808963459	2.421350162	0.015462974	0.039420251	4.785317693	5.283032789	4.748981583	0	0	0
CTI12_AA120570	14.86716269	1.971359072	0.737886556	2.671628932	0.007548407	0.021003849	22.33148257	24.90572601	23.74490791	6.073016537	0	12.1478431
CTI12_AA147060	3.068563279	4.699365097	1.773518355	2.649741449	0.008055339	0.022249884	1.595105898	5.283032789	11.53324099	0	0	0
CTI12_AA138740	1085.113461	1.214380629	0.076693369	15.83423247	1.81E-56	6.11E-55	1466.699873	1539.626699	1540.705311	689.2873769	617.1631941	657.1983116
CTI12_AA148470	86.87726861	1.721807336	0.306570221	5.616355472	1.95E-08	1.23E-07	133.9888954	136.6041336	130.2577806	25.81032028	30.21891346	64.38356842
CTI12_AA146710	34.40267454	3.788246485	0.593402177	6.383944367	1.73E-10	1.29E-09	81.35040079	42.26426232	69.19944592	3.036508268	8.135861316	2.42956862
CTI12_AA146730	110.4236127	1.026313372	0.238458506	4.303949514	1.68E-05	7.53E-05	126.0133659	145.6607612	172.3201889	74.39445258	62.76235872	81.39054876
CTI12_AA146740	21.16618405	1.707447527	0.547065679	3.121101531	0.001801759	0.005809979	33.49722385	24.15100704	39.34870454	12.14603307	8.135861316	9.718274478
CTI12_AA146750	88.41912487	1.284152081	0.261227367	4.91584054	8.84E-07	4.66E-06	127.6084718	120.0003162	127.5440768	63.76667364	43.00383838	48.59137239
CTI12_AA146830	60.93863021	5.61329223	1.067921775	5.256276594	1.47E-07	8.47E-07	127.6084718	131.3211008	99.72861323	0	6.973595414	0
CTI12_AA147960	11.41009418	2.154254038	0.860058358	2.504776587	0.012252876	0.032162055	19.14127077	30.1887588	6.784259404	1.518254134	2.324531805	8.503490169
CTI12_AA147970	3.727614228	4.977723124	1.653304394	3.01077233	0.002605842	0.008121255	6.380423591	3.77359485	12.21166693	0	0	0
CTI12_AA147990	15.57125348	1.860317217	0.638732819	2.912512341	0.00358534	0.010812708	19.14127077	27.16988292	27.13703761	4.554762403	8.135861316	7.288705859
CTI12_AA148560	7.108987151	3.370546565	1.180660913	2.854796434	0.004306442	0.012744839	20.73637667	6.792470729	11.53324099	0	1.162265902	2.42956862
CTI12_AA147710	532.541753	1.914341409	0.117959787	16.22876284	3.16E-59	1.11E-57	881.2960085	838.4927756	802.5778875	256.5849487	196.4229375	219.8759601
CTI12_AA147780	19.14694498	3.831957647	0.77600622	4.938050173	7.89E-07	4.17E-06	31.90211796	31.69819674	44.09768612	0	2.324531805	4.859137239
CTI12_AA149110	37.05060028	2.401372231	0.478533226	5.018193306	5.22E-07	2.83E-06	74.17242425	59.62279862	53.59564929	6.073016537	6.973595414	21.86611758
CTI12_AA149140	16.79673987	2.370706603	0.652163897	3.635139285	0.00027783	0.001044987	28.71190616	24.15100704	31.8860192	3.036508268	8.135861316	4.859137239
CTI12_AA060900	26.05976761	5.883833239	1.108202741	5.309347309	1.10E-07	6.42E-07	34.2947768	63.39639347	55.63092711	3.036508268	0	0
CTI12_AA060930	12.1487007	4.154545158	1.048296792	3.963138294	7.40E-05	0.00030412	33.49722385	15.0943794	20.35277821	1.518254134	0	2.42956862
CTI12_AA122090	2.769059312	4.548924532	1.769964711	2.5700651	0.010167941	0.027341233	3.190211796	5.283032789	8.141111284	0	0	0
CTI12_AA149210	2.482270849	4.386822408	1.809444717	2.424402562	0.015333598	0.039140406	4.785317693	6.037751759	4.070555642	0	0	0
CTI12_AA150300	8.294906036	3.17115976	1.081506412	2.932169173	0.003366033	0.010218206	20.73637667	5.283032789	18.99592633	0	2.324531805	2.42956862
CTI12_AA150340	91.43958152	1.281224067	0.272251712	4.706027583	2.53E-06	1.26E-05	110.0623069	119.2455972	158.75167	59.21191123	41.84157248	59.52443118
CTI12_AA142040	9.380203754	2.228366952	0.904581705	2.463422529	0.013761763	0.0356077	19.14127077	10.56606558	16.96064851	0	2.324531805	7.288705859
CTI12_AA150770	108.1779306	2.259809191	0.256470636	8.811180968	1.24E-18	1.50E-17	169.8787781	200.755246	166.8927813	31.88333682	38.35477477	41.30266653
CTI12_AA150500	57.44789752	1.568371497	0.335100145	4.680306831	2.86E-06	1.42E-05	93.31369502	77.7360539	86.16009443	34.91984509	19.75852034	32.79917636
CTI12_AA152570	9.057451556	2.665956976	0.937575083	2.843459713	0.004462665	0.013165543	11.96329423	20.37741219	14.92537069	0	4.649063609	2.42956862
CTI12_AA151990	41.9287613	3.823092555	0.538144388	7.104213362	1.21E-12	1.07E-11	70.98221245	86.03796257	78.01898314	6.073016537	10.46039312	0
CTI12_AA151340	28.92414385	1.635757376	0.485986541	3.365849129	0.000763084	0.002652285	39.0800945	39.24538644	53.59564929	6.073016537	19.75852034	15.79219603
CTI12_AA152020	14484.23542	7.389855761	0.076124581	97.07581515	0	0	28484.60357	29009.13305	28892.80395	189.7817668	163.8794922	165.2106661
CTI12_AA152050	92.50042054	4.264400164	0.396301941	10.76048267	5.29E-27	8.92E-26	176.2592017	176.604239	172.9986148	19.73730374	6.973595414	2.42956862
CTI12_AA151540	9.004653418	4.35944567	1.25139744	3.483661968	0.000494604	0.001779848	15.95105898	18.11325528	17.63907445	0	2.324531805	0
CTI12_AA151550	68.59409895	4.249241358	0.445676142	9.534370267	1.51E-21	2.08E-20	121.2280482	135.8494146	133.6499103	9.109524805	9.298127218	2.42956862
CTI12_AA150570	12.14715211	2.495933362	0.860957329	2.899020984	0.003743298	0.011240405	29.50945911	19.62269322	12.21166693	9.109524805	0	2.42956862
CTI12_AA152620	57.40980249	5.454336449	0.654953293	8.327825064	8.23E-17	9.21E-16	114.0500717	102.6417799	120.0813914	3.036508268	4.649063609	0
CTI12_AA152690	16.70048154	3.630704439	0.801573937	4.529469175	5.91E-06	2.82E-05	23.12903552	34.71707262	35.2781489	0	4.649063609	2.42956862
CTI12_AA152700	98.82179311	3.312237154	0.312357173	10.60400543	2.85E-26	4.70E-25	189.8176018	161.5098596	186.5671336	24.29206615	18.59625444	12.1478431
CTI12_AA152760	46.25026202	4.706652734	0.603091535	7.804209572	5.99E-15	6.11E-14	71.7797654	95.09459021	100.4070392	3.036508268	2.324531805	4.859137239
CTI12_AA152940	6.810328829	2.841123095	1.141009952	2.490007288	0.012774048	0.033334298	8.773082438	14.33966043	12.89009287	0	0	4.859137239
CTI12_AA078550	36.42681068	5.345087143	0.806827662	6.624818897	3.48E-11	2.78E-10	82.14795374	67.92470729	62.41518651	6.073016537	0	0
CTI12_AA151770	166.1669956	1.439011614	0.192731293	7.466413956	8.24E-14	7.86E-13	258.4071554	249.811979	220.4884306	88.05873978	97.63033579	82.60533307
CTI12_AA153190	1302.616702	2.653987373	0.085437996	31.06331496	7.54E-212	9.61E-210	2113.515315	2258.119158	2370.420236	368.9357546	319.6231231	385.0866262
CTI12_AA153220	133.0954867	1.038897341	0.211347116	4.915597442	8.85E-07	4.66E-06	183.4371782	175.094801	179.1044483	77.43096084	79.03408135	104.4714506
CTI12_AA153510	42.58833698	2.973614891	0.483944151	6.144541446	8.02E-10	5.71E-09	74.9699772	56.60392274	94.30120571	15.18254134	2.324531805	12.1478431
CTI12_AA153630	64.83881673	4.734515452	0.511663891	9.253174851	2.18E-20	2.85E-19	138.7742131	129.0569439	107.1912986	4.554762403	5.811329511	3.644352929
CTI12_AA153640	597.7078197	1.978866121	0.109849696	18.01430673	1.50E-72	6.40E-71	983.382786	975.0969091	903.6633526	223.1833577	232.4531805	268.4673325
CTI12_AA153340	157.5057316	1.381446722	0.198118201	6.972841025	3.11E-12	2.67E-11	244.0512024	216.6043444	223.2021344	74.39445258	87.16994267	99.6123134
CTI12_AA153350	92.90707777	1.079901805	0.266314893	4.054980899	5.01E-05	0.000211508	96.50390682	148.6796371	133.6499103	51.62064056	66.24915643	60.73921549
CTI12_AA153870	58.0080408	4.68508546	0.539660584	8.681540957	3.90E-18	4.64E-17	104.4794363	116.9814403	112.6187061	9.109524805	0	4.859137239
CTI12_AA151590	3.672544254	4.953881002	1.631858921	3.035728726	0.002399551	0.007530061	7.17797654	6.037751759	8.819537225	0	0	0
CTI12_AA153270	149.7717456	7.444469926	0.74189279	10.03442819	1.08E-23	1.60E-22	297.4872499	289.8120844	305.9700991	3.036508268	2.324531805	0
CTI12_AA153290	109.130932	2.491402219	0.298126949	8.356850084	6.44E-17	7.24E-16	205.7686608	187.1703045	162.8222257	37.95635336	46.49063609	14.57741172
CTI12_AA154100	62.73150357	2.341725182	0.342160166	6.843944483	7.70E-12	6.43E-11	112.4549658	91.32099536	111.2618542	15.18254134	26.73211575	19.43654896
CTI12_AA154490	13.30079595	2.987090869	0.808166174	3.696134487	0.000218907	0.000838313	15.95105898	19.62269322	35.2781489	3.036508268	3.486797707	2.42956862
CTI12_AA154510	50.45216554	2.86364269	0.406331579	7.047551413	1.82E-12	1.59E-11	93.31369502	93.58515227	80.05426096	6.073016537	15.10945673	14.57741172
CTI12_AA153690	61.77611937	1.676037103	0.347772255	4.819352551	1.44E-06	7.40E-06	94.11124797	90.56627639	96.33648353	47.06587816	25.56984985	17.00698034
CTI12_AA143940	21.45786491	2.083370555	0.575065216	3.622842238	0.000291384	0.001091986	43.06785924	32.45291571	28.4938895	10.62777894	10.46039312	3.644352929
CTI12_AA143950	90.1189066	1.033549669	0.256217279	4.033879664	5.49E-05	0.000230144	119.6329423	121.5097542	122.7950952	50.10238643	73.22275184	53.45050963
CTI12_AA143980	55.86046548	2.663520969	0.371018222	7.178949198	7.02E-13	6.30E-12	99.69411861	90.56627639	99.72861323	10.62777894	15.10945673	19.43654896
CTI12_AA154080	1388.549671	4.253596548	0.101241031	42.01455196	0	0	2673.397485	2658.120212	2588.873388	112.3508059	140.6341742	157.9219603
CTI12_AA048970	48.25878257	2.204957081	0.404085047	5.456665862	4.85E-08	2.93E-07	56.62625937	101.8870609	80.05426096	10.62777894	20.92078624	19.43654896
CTI12_AA156110	17.52645653	2.28751296	0.657708825	3.478002535	0.000505165	0.001814583	33.49722385	22.6415691	31.20759326	4.554762403	2.324531805	10.93305879
CTI12_AA152340	22.65522599	6.603469982	1.264356203	5.222792411	1.76E-07	1.01E-06	52.63849463	33.96235365	48.16824177	0	1.162265902	0
CTI12_AA154420	285.8467496	1.747942684	0.154636187	11.30358111	1.26E-29	2.31E-28	406.7520039	449.0577871	464.7217692	139.6793803	112.7397925	142.1297642
CTI12_AA099140	7.997558988	2.160422204	0.912535054	2.36749503	0.017908961	0.044834936	12.76084718	15.0943794	11.53324099	1.518254134	4.649063609	2.42956862
CTI12_AA155620	10.20620575	3.071417815	0.936292556	3.280403968	0.001036585	0.003514392	26.31924731	18.11325528	10.17638911	3.036508268	1.162265902	2.42956862
CTI12_AA155490	133.4976726	4.705278191	1.047572551	4.49160126	7.07E-06	3.35E-05	263.1924731	280.0007378	227.951116	18.21904961	11.62265902	0
CTI12_AA155500	336.8778983	3.470322439	0.172036729	20.17198575	1.73E-90	9.00E-89	626.8766178	626.416745	601.7638091	50.10238643	65.08689053	51.02094101
CTI12_AA155770	428.5866522	2.381759654	0.134786503	17.67060947	7.06E-70	2.88E-68	685.895536	732.0774008	741.5195528	116.9055683	135.9851106	159.1367446
CTI12_AA155800	24.91358195	5.207862859	0.939420224	5.543698896	2.96E-08	1.83E-07	49.44828283	38.49066747	56.98777899	4.554762403	0	0
CTI12_AA155850	24.38779978	4.464565288	0.793559747	5.625997671	1.84E-08	1.17E-07	47.85317693	48.30201407	44.09768612	0	0	6.073921549
CTI12_AA156330	43.42546293	2.528678091	0.456560922	5.538533788	3.05E-08	1.88E-07	72.57731835	64.90583141	83.44639067	22.77381201	3.486797707	13.36262741
CTI12_AA131810	95.38070615	2.272230095	0.27735463	8.192508244	2.56E-16	2.80E-15	133.9888954	169.0570493	170.284911	39.47460749	27.89438165	31.58439205
CTI12_AA083510	123.2871013	1.345101619	0.229734166	5.855035146	4.77E-09	3.19E-08	144.3570837	187.9250235	198.7788005	63.76667364	73.22275184	71.67227428
CTI12_AA083540	99.23854517	1.279461182	0.246030075	5.200425931	1.99E-07	1.13E-06	143.5595308	138.1135715	139.0773178	71.35794431	52.3019656	51.02094101
CTI12_AA083550	2.780691838	4.548061771	1.77149806	2.567353515	0.010247808	0.027527467	7.17797654	6.792470729	2.713703761	0	0	0
CTI12_AA124930	169.8710017	1.397396443	0.198712391	7.032256206	2.03E-12	1.77E-11	260.0022613	227.1704099	251.0175979	104.7595353	104.6039312	71.67227428
CTI12_AA157000	11.35725999	1.873105078	0.795676028	2.354105204	0.018567355	0.046255435	19.14127077	15.84909837	18.99592633	0	9.298127218	4.859137239
CTI12_AA157020	71.0599399	2.467016523	0.31839729	7.748233414	9.32E-15	9.37E-14	110.8598599	126.038068	124.1519471	21.25555788	19.75852034	24.2956862
CTI12_AA084210	130.3317696	2.88660432	0.25064933	11.51650522	1.09E-30	2.05E-29	213.7441903	248.3025411	227.27269	27.32857442	32.54344526	32.79917636
CTI12_AA156530	131.0987758	1.558041508	0.234403844	6.646825761	2.99E-11	2.40E-10	172.271437	200.000527	213.7041712	83.50397738	69.73595414	47.37658808
CTI12_AA157760	7.538101041	4.085392478	1.295501777	3.153521323	0.001613134	0.005261222	18.34371782	7.547189699	16.96064851	0	1.162265902	1.21478431
CTI12_AA157780	35.12208307	1.532499737	0.419929136	3.649424644	0.000262828	0.000993176	49.44828283	58.11336068	48.84666771	21.25555788	20.92078624	12.1478431
CTI12_AA157810	486.9754356	1.085356098	0.109593925	9.903433063	4.02E-23	5.86E-22	659.5762887	661.1338176	666.8926994	286.9500314	326.5967185	320.7030578
CTI12_AA005480	173.7534325	5.163276447	0.348676665	14.80820761	1.30E-49	3.93E-48	358.898827	313.9630915	340.5698221	13.66428721	8.135861316	7.288705859
CTI12_AA156480	743.4738323	4.884410845	0.156952451	31.12032215	1.28E-212	1.64E-210	1442.773285	1442.267952	1429.443456	48.58413229	40.67930658	57.09486256
CTI12_AA104230	40.24050036	1.323518513	0.429643945	3.080500793	0.002066528	0.006573161	45.46051809	74.71717802	52.91722335	12.14603307	19.75852034	36.44352929
CTI12_AA158270	5943.531848	1.597233767	0.037513777	42.57725811	0	0	8749.155849	9054.363482	8992.53584	3051.69081	2941.694999	2871.750108
CTI12_AA157700	60.40783515	4.370219001	0.486091213	8.990532806	2.46E-19	3.09E-18	106.8720952	125.283349	113.297132	7.591270671	6.973595414	2.42956862
CTI12_AA157720	14.29623615	2.366327501	0.696235074	3.398747906	0.000676951	0.002376072	24.72414142	24.90572601	22.38805603	3.036508268	4.649063609	6.073921549
CTI12_AA118000	84.21171485	1.406812902	0.265246704	5.303790326	1.13E-07	6.61E-07	117.2402835	134.3399766	115.3324099	45.54762403	43.00383838	49.8061567
CTI12_AA118010	3.158051323	4.731855509	1.721365627	2.748896245	0.005979631	0.017104978	7.17797654	9.056627639	2.713703761	0	0	0
CTI12_AA118050	41.17618129	4.214469237	0.572523067	7.361221726	1.82E-13	1.70E-12	74.17242425	73.96245905	86.83852037	1.518254134	8.135861316	2.42956862
CTI12_AA159260	26.68381443	1.756033147	0.5112172	3.435004041	0.000592545	0.002099745	41.47275334	35.47179159	46.13296395	18.21904961	13.94719083	4.859137239
CTI12_AA130790	554.7843246	1.555789232	0.112649226	13.81091811	2.19E-43	5.77E-42	752.8899838	866.4173775	865.6714999	261.1397111	280.1060824	302.4812931
CTI12_AA159080	4.885123693	5.365928804	1.538293655	3.488234373	0.000486222	0.001753056	6.380423591	12.07550352	10.85481505	0	0	0
CTI12_AA158290	9.779773662	2.776752914	0.934937462	2.969987864	0.002978115	0.009159836	23.12903552	18.86797425	9.497963165	0	2.324531805	4.859137239
CTI12_AA158910	170.4479581	2.540344724	0.210853864	12.04789268	1.99E-33	4.08E-32	298.2848029	291.3215224	282.9036171	53.1388947	56.95102921	40.08788222
CTI12_AA160060	12.57235864	2.706883255	0.794185597	3.40837616	0.000653507	0.002299176	24.72414142	15.84909837	25.10175979	1.518254134	5.811329511	2.42956862
CTI12_AA159800	37.56929233	3.33090738	0.504370013	6.604094795	4.00E-11	3.18E-10	64.60178886	76.22661596	64.45046434	4.554762403	4.649063609	10.93305879
CTI12_AA159870	71.64096118	1.813496387	0.337232916	5.377578223	7.55E-08	4.48E-07	130.0011307	123.7739111	82.08953878	16.70079548	37.19250887	40.08788222
CTI12_AA158940	43.43316922	1.918612548	0.393101657	4.88070328	1.06E-06	5.52E-06	56.62625937	72.45302111	77.3405572	13.66428721	17.43398853	23.08090189
CTI12_AA160830	86.78197665	1.011733396	0.275555606	3.671612456	0.000241025	0.000917436	101.2892245	126.7927869	118.7245396	77.43096084	43.00383838	53.45050963
CTI12_AA156740	39.52724469	1.227943935	0.412206766	2.978951431	0.002892366	0.0089223	63.00668296	60.37751759	42.74083424	24.29206615	13.94719083	32.79917636
CTI12_AA156770	8.754214929	2.370280893	1.003863132	2.361159422	0.018217897	0.045505994	20.73637667	5.283032789	18.31750039	0	6.973595414	1.21478431
CTI12_AA160350	14.38590628	3.6719403	0.877193161	4.186011089	2.84E-05	0.000123899	23.12903552	21.88685013	35.2781489	0	1.162265902	4.859137239
CTI12_AA160440	32853.54275	2.007620112	0.024887526	80.66772673	0	0	53099.48023	52425.79853	52347.34556	12803.43711	12865.12127	13580.0738
CTI12_AA160460	53.69761162	1.102507644	0.368543043	2.991530198	0.002775831	0.008596464	92.51614207	55.0944848	71.91314968	37.95635336	19.75852034	44.94701946
CTI12_AA111410	8.203565959	4.219655201	1.275597525	3.307983215	0.000939704	0.003213214	19.14127077	12.83022249	14.92537069	0	2.324531805	0
CTI12_AA111420	26.02077097	3.827028967	0.672190505	5.693369568	1.25E-08	7.99E-08	48.65072988	48.30201407	48.84666771	3.036508268	0	7.288705859
CTI12_AA161040	19.94170212	4.46259588	0.866776218	5.148498297	2.63E-07	1.48E-06	30.30701206	44.52841923	39.34870454	3.036508268	0	2.42956862
CTI12_AA160250	24.26477811	7.674645599	1.277266089	6.008650559	1.87E-09	1.29E-08	52.63849463	67.16998832	25.78018573	0	0	0
CTI12_AA162260	34.63054125	1.727843132	0.422070399	4.093732078	4.24E-05	0.000180877	51.84094168	55.84920377	52.23879741	12.14603307	16.27172263	19.43654896
CTI12_AA161440	5.619392382	3.509901603	1.360015113	2.580781322	0.0098577	0.026604952	13.55840013	8.301908669	8.819537225	3.036508268	0	0
CTI12_AA161730	196.1362988	1.494349664	0.177618368	8.413260846	3.99E-17	4.53E-16	287.9166145	289.8120844	291.7231544	89.57699392	99.95486759	117.8340781
CTI12_AA162910	64.8864337	4.884776096	0.528429736	9.243946294	2.38E-20	3.11E-19	120.4304953	127.5475059	128.9009287	3.036508268	6.973595414	2.42956862
CTI12_AA157850	20.29899422	1.55003636	0.556117474	2.787246276	0.005315806	0.015424131	20.73637667	33.20763468	36.63500078	12.14603307	8.135861316	10.93305879
CTI12_AA157870	24.5303337	1.501998075	0.496469661	3.025357224	0.002483396	0.007772812	35.8898827	43.77370026	29.17231544	12.14603307	11.62265902	14.57741172
CTI12_AA163090	49.16611072	3.548111058	0.455841856	7.78364473	7.05E-15	7.14E-14	78.16018899	92.07571433	101.0854651	10.62777894	6.973595414	6.073921549
CTI12_AA163110	64.01997965	3.160521618	0.384698711	8.215576312	2.11E-16	2.32E-15	110.0623069	103.3964989	131.6146324	16.70079548	16.27172263	6.073921549
CTI12_AA161920	32.822222	1.141917497	0.448264267	2.547420308	0.010852264	0.028926813	56.62625937	33.96235365	45.454538	13.66428721	30.21891346	17.00698034
CTI12_AA164300	58.33769908	4.557041227	0.516775362	8.818224627	1.16E-18	1.41E-17	113.2525187	106.4153748	115.3324099	9.109524805	3.486797707	2.42956862
CTI12_AA154330	132.956042	1.116234266	0.214681364	5.199493068	2.00E-07	1.14E-06	170.6763311	181.1325528	194.7082449	71.35794431	79.03408135	100.8270977
CTI12_AA162770	87.01552219	1.868077571	0.294452162	6.344248113	2.24E-10	1.66E-09	167.4861193	120.0003162	123.4735211	24.29206615	40.67930658	46.16180377
CTI12_AA160470	169.4860478	3.281878182	0.240077511	13.6700775	1.53E-42	3.99E-41	330.1869208	270.9441102	320.8954698	33.40159095	37.19250887	24.2956862
CTI12_AA070760	24.54582933	1.654555053	0.494928335	3.343019453	0.000828721	0.002860577	39.0800945	36.98122953	35.95657484	9.109524805	12.78492492	13.36262741
CTI12_AA070810	14.80472415	2.249168177	0.696998154	3.226935631	0.001251236	0.00417479	26.31924731	15.0943794	31.8860192	6.073016537	5.811329511	3.644352929
CTI12_AA070890	14.38084832	1.997322044	0.727367225	2.745961014	0.006033393	0.017232988	11.96329423	22.6415691	33.92129702	10.62777894	3.486797707	3.644352929
CTI12_AA161870	56.59643294	2.897103619	0.384906548	7.526771448	5.20E-14	5.02E-13	100.4916716	88.30211948	109.9050023	18.21904961	9.298127218	13.36262741
CTI12_AA103840	36.96939292	2.009561741	0.431297608	4.659338945	3.17E-06	1.57E-05	59.01891822	48.30201407	69.87787186	19.73730374	13.94719083	10.93305879
CTI12_AA165050	13.15090618	6.792260451	1.318292272	5.152317584	2.57E-07	1.45E-06	27.91435321	27.92460189	23.06648197	0	0	0
CTI12_AA163370	42.06737567	2.540533476	0.448728236	5.661630521	1.50E-08	9.54E-08	78.95774194	70.94358317	64.45046434	21.25555788	4.649063609	12.1478431
CTI12_AA158430	134.1538989	1.735869086	0.222700635	7.794630147	6.46E-15	6.57E-14	224.1123786	196.9816511	198.7788005	51.62064056	58.11329511	75.31662721
CTI12_AA158480	18.82158315	1.887358858	0.588058454	3.209474915	0.001329776	0.004413968	24.72414142	25.66044498	38.6702786	6.073016537	9.298127218	8.503490169
CTI12_AA158530	11.57976071	2.494493175	0.849503509	2.936413032	0.003320319	0.010100934	11.16574128	21.13213116	26.45861167	6.073016537	4.649063609	0
CTI12_AA158570	45.24167736	2.023472117	0.460018529	4.39867525	1.09E-05	5.02E-05	55.82870642	73.20774008	88.19537225	27.32857442	23.24531805	3.644352929
CTI12_AA163470	7.685931229	3.035869329	1.117546373	2.716548862	0.006596646	0.018635011	16.74861193	7.547189699	16.96064851	0	0	4.859137239
CTI12_AA161760	2.482270849	4.386822408	1.809444717	2.424402562	0.015333598	0.039140406	4.785317693	6.037751759	4.070555642	0	0	0
CTI12_AA161770	249.7863308	6.173023207	0.386588848	15.96792884	2.14E-57	7.32E-56	518.4094168	455.8502578	504.0704737	6.073016537	5.811329511	8.503490169
CTI12_AA161780	88.86153198	5.513692011	0.536077093	10.28525949	8.21E-25	1.28E-23	173.0689899	182.6419907	166.8927813	0	8.135861316	2.42956862
CTI12_AA161800	151.1269497	4.045012459	0.289178797	13.9879289	1.85E-44	5.02E-43	285.5239557	288.3026465	279.5114874	27.32857442	13.94719083	12.1478431
CTI12_AA060620	87.20641485	5.481122625	0.534380589	10.2569643	1.10E-24	1.71E-23	171.473884	163.7740165	177.0691704	1.518254134	6.973595414	2.42956862
CTI12_AA060630	20.86207171	1.424391059	0.569661862	2.500414988	0.01240479	0.032495298	30.30701206	27.92460189	33.24287108	6.073016537	6.973595414	20.65133327
CTI12_AA164830	6.856261208	3.316298481	1.173433473	2.826149549	0.004711126	0.013829063	7.975529489	17.35853631	12.21166693	0	1.162265902	2.42956862
CTI12_AA168010	137.5057331	1.219315074	0.221962217	5.493345176	3.94E-08	2.40E-07	204.9711079	169.8117682	203.5277821	66.8031819	104.6039312	75.31662721
CTI12_AA166320	38.04247992	3.056329819	0.489008465	6.250055034	4.10E-10	2.98E-09	55.82870642	71.69830214	75.98370532	9.109524805	3.486797707	12.1478431
CTI12_AA164930	9.060155667	2.891238781	0.960942244	3.00875396	0.002623215	0.008170297	18.34371782	16.60381734	12.89009287	3.036508268	3.486797707	0
CTI12_AA160180	228.6971616	1.117843342	0.171482714	6.51869402	7.09E-11	5.49E-10	323.0089443	316.2272484	301.2211175	122.9785849	130.1737811	178.5732935
CTI12_AA165360	15.61447292	2.004164543	0.740352468	2.707041077	0.006788586	0.019103343	34.2947768	15.84909837	24.42333385	12.14603307	6.973595414	0
CTI12_AA165410	13.3252731	3.494256247	0.895086126	3.90382126	9.47E-05	0.000383546	36.68743565	19.62269322	16.96064851	3.036508268	0	3.644352929
CTI12_AA167170	23.39350806	1.58302615	0.570279095	2.775879677	0.005505258	0.015913702	31.90211796	32.45291571	40.02713048	22.77381201	3.486797707	9.718274478
CTI12_AA167200	100.3546704	4.042477021	0.358690935	11.27008415	1.84E-29	3.35E-28	207.3637667	179.6231148	181.1397261	7.591270671	6.973595414	19.43654896
CTI12_AA164090	58.99038609	2.393598908	0.372027334	6.433932913	1.24E-10	9.44E-10	93.31369502	99.62290403	103.1207429	30.36508268	9.298127218	18.22176465
CTI12_AA164130	13.81574488	2.299929916	0.757235771	3.037270561	0.002387311	0.007496361	15.95105898	27.92460189	25.10175979	3.036508268	1.162265902	9.718274478
CTI12_AA166900	16.68073	2.882993705	0.738739319	3.902585973	9.52E-05	0.000385353	31.90211796	21.13213116	34.59972296	7.591270671	0	4.859137239
CTI12_AA166920	26.44569166	1.416897035	0.503376396	2.814786404	0.004880966	0.014282812	41.47275334	35.47179159	38.6702786	10.62777894	8.135861316	24.2956862
CTI12_AA165970	23.96909878	1.437072974	0.495429255	2.900662323	0.003723749	0.011189556	40.67520039	30.94347777	33.24287108	15.18254134	11.62265902	12.1478431
CTI12_AA165980	70.33947109	1.596517718	0.293872038	5.43269692	5.55E-08	3.33E-07	106.8720952	115.4720024	94.97963165	33.40159095	34.86797707	36.44352929
CTI12_AA165170	73.30404791	4.263837876	0.432794616	9.851873661	6.73E-23	9.74E-22	133.9888954	139.6230094	144.5047253	6.073016537	3.486797707	12.1478431
CTI12_AA165180	42.13602304	1.909863283	0.40970036	4.661609973	3.14E-06	1.55E-05	66.19689476	54.33976583	78.69740908	21.25555788	10.46039312	21.86611758
CTI12_AA165850	295.6525626	3.683295212	0.193567407	19.02848866	9.91E-81	4.69E-79	547.1213229	517.7372134	580.732605	45.54762403	49.9774338	32.79917636
CTI12_AA167780	208.778821	4.109260714	0.250921566	16.3766741	2.81E-60	1.00E-58	408.3471098	360.7556676	416.5535274	13.66428721	29.05664756	24.2956862
CTI12_AA167670	480.474174	1.442384388	0.1226173	11.76330251	6.03E-32	1.18E-30	654.790971	779.6246959	671.641681	280.8770148	262.6720939	233.2385875
CTI12_AA167570	17.8668283	2.610843379	0.674577036	3.870341325	0.000108683	0.000436512	19.14127077	40.00010541	33.24287108	3.036508268	8.135861316	3.644352929
CTI12_AA168230	162.1122243	2.759232301	0.226197607	12.19832667	3.17E-34	6.65E-33	264.787579	298.8687121	284.260469	36.43809922	34.86797707	53.45050963
CTI12_AA168560	8.042579237	4.084082484	1.273437977	3.207131056	0.001340659	0.004446148	21.53392962	12.83022249	10.85481505	3.036508268	0	0
CTI12_AA154630	7.034129355	2.521088485	1.082331718	2.329312208	0.019842532	0.048975876	9.570635387	6.792470729	19.67435227	1.518254134	4.649063609	0
CTI12_AA061810	28.69685128	1.150820487	0.459878124	2.502446684	0.01233382	0.032329183	30.30701206	44.52841923	43.41926018	24.29206615	16.27172263	13.36262741
CTI12_AA079370	34.39727437	2.950735644	0.513517316	5.746126858	9.13E-09	5.95E-08	70.98221245	44.52841923	66.48574216	13.66428721	4.649063609	6.073921549
CTI12_AA079380	698.351594	1.066774687	0.097562064	10.93431853	7.90E-28	1.37E-26	961.0513034	914.7193915	963.3648353	405.3738538	499.774338	445.8258417
CTI12_AA079400	146.1441381	3.26096685	0.250717687	13.00652892	1.12E-38	2.68E-37	264.787579	276.981862	253.0528758	22.77381201	32.54344526	26.72525482
CTI12_AA079420	93.18488811	2.691906403	0.302656816	8.894253353	5.88E-19	7.24E-18	133.9888954	167.5476113	183.1750039	21.25555788	33.70571117	19.43654896
CTI12_AA079490	3.163821766	4.739293083	1.753709983	2.702438333	0.006883295	0.019338966	7.975529489	1.50943794	9.497963165	0	0	0
CTI12_AA168630	6.564752284	3.764607992	1.327086537	2.836746427	0.004557579	0.01341384	11.16574128	7.547189699	17.63907445	3.036508268	0	0
CTI12_AA169990	33.93588781	1.222183313	0.416458492	2.934706186	0.003338637	0.010146352	49.44828283	50.56617098	42.74083424	16.70079548	17.43398853	26.72525482
CTI12_AA168420	18.71500272	3.31819662	0.71739841	4.625319169	3.74E-06	1.83E-05	36.68743565	22.6415691	42.74083424	3.036508268	2.324531805	4.859137239
CTI12_AA168740	457.6725546	1.602406217	0.121141374	13.22757171	6.08E-40	1.50E-38	732.95116	627.171464	706.2414039	218.6285953	227.8041168	233.2385875
CTI12_AA168750	18.34730923	1.771715526	0.594452872	2.980413773	0.002878593	0.008882557	33.49722385	24.15100704	27.13703761	12.14603307	4.649063609	8.503490169
CTI12_AA169220	4.700253203	5.30835819	1.540652049	3.445526972	0.000569947	0.002025419	9.570635387	9.811346609	8.819537225	0	0	0
CTI12_AA169270	119.4355684	4.760124657	0.38268696	12.43869051	1.61E-35	3.52E-34	236.8732258	251.321417	203.5277821	4.554762403	6.973595414	13.36262741
CTI12_AA172840	101.0928365	1.067883144	0.248698037	4.293894541	1.76E-05	7.86E-05	136.3815543	140.3777284	132.9714843	81.98572325	66.24915643	48.59137239
CTI12_AA166850	17.53674857	2.909722081	0.711116382	4.091766349	4.28E-05	0.00018234	23.92658847	29.43403983	40.02713048	0	6.973595414	4.859137239
CTI12_AA169640	42.95431108	1.132333575	0.375667913	3.01418763	0.002576684	0.008037434	55.82870642	62.6416745	59.02305681	18.21904961	25.56984985	36.44352929
CTI12_AA172710	120.082924	1.034888366	0.23302578	4.441089596	8.95E-06	4.17E-05	145.9521896	148.6796371	189.9592633	71.35794431	95.30580399	69.24270566
CTI12_AA168530	351.9160557	1.072925654	0.133465854	8.038952463	9.06E-16	9.64E-15	485.7097459	438.4917215	506.7841775	224.7016119	209.2078624	246.6012149
CTI12_AA163980	6.974666529	3.979072748	1.31441538	3.027256687	0.002467843	0.00772817	11.16574128	12.07550352	16.28222257	0	2.324531805	0
CTI12_AA167220	4.163113739	4.102270969	1.563734312	2.623381055	0.008706184	0.023813479	7.975529489	9.056627639	6.784259404	0	1.162265902	0
CTI12_AA167270	186.4267952	2.800333341	0.226583061	12.35897038	4.36E-35	9.35E-34	332.5795797	332.8310657	310.7190807	62.2484195	26.73211575	53.45050963
CTI12_AA167300	7.024460817	3.869878069	1.301170644	2.974151073	0.002938004	0.009047239	15.95105898	14.33966043	8.819537225	3.036508268	0	0
CTI12_AA169950	143.6676323	3.144601685	0.25578189	12.29407481	9.75E-35	2.06E-33	244.8487553	236.2270376	294.4368581	21.25555788	34.86797707	30.36960774
CTI12_AA169960	7.510968533	4.985519205	1.428444417	3.490173748	0.000482707	0.00174164	15.95105898	7.547189699	20.35277821	0	0	1.21478431
CTI12_AA170280	28.71929133	2.902881307	0.560127623	5.182535531	2.19E-07	1.24E-06	43.86541219	64.90583141	43.41926018	6.073016537	11.62265902	2.42956862
CTI12_AA170420	27.24717226	7.844134742	1.246608664	6.29237945	3.13E-10	2.30E-09	53.43604758	55.0944848	54.95250117	0	0	0
CTI12_AA170220	692.7612653	1.179914154	0.096771164	12.19282794	3.39E-34	7.09E-33	963.4439623	1017.361171	902.9849266	423.5929034	402.1440022	447.040626
CTI12_AA170460	199.2587457	5.580464444	0.366951105	15.2076513	3.15E-52	9.94E-51	406.7520039	348.6801641	414.5182496	13.66428721	4.649063609	7.288705859
CTI12_AA170530	26.88801304	1.829788352	0.497122818	3.68075712	0.000232542	0.000887127	48.65072988	43.01898129	34.59972296	7.591270671	10.46039312	17.00698034
CTI12_AA170540	279.4841437	2.580995746	0.167471481	15.41155386	1.37E-53	4.39E-52	480.1268752	470.9446372	487.7882511	62.2484195	88.33220857	87.46447031
CTI12_AA171100	60.94637595	2.324466143	0.343793683	6.761224125	1.37E-11	1.12E-10	87.73082438	105.6606558	111.9402802	15.18254134	22.08305214	23.08090189
CTI12_AA171120	39.46221522	4.273399668	0.5915366	7.224235443	5.04E-13	4.57E-12	63.00668296	89.81155742	71.91314968	6.073016537	2.324531805	3.644352929
CTI12_AA172210	2046.967655	3.176720255	0.068456245	46.40511956	0	0	3612.117306	3731.330587	3711.66832	432.7024282	387.0345455	406.9527438
CTI12_AA170620	19.50794018	1.651666443	0.569376631	2.900832864	0.003721723	0.011185713	23.92658847	36.98122953	27.81546356	10.62777894	11.62265902	6.073921549
CTI12_AA170680	84.17913705	1.934228202	0.283439195	6.824138066	8.85E-12	7.35E-11	133.9888954	116.9814403	148.5752809	42.51111576	30.21891346	32.79917636
CTI12_AA172950	174.1174748	1.479939964	0.194124324	7.623670919	2.47E-14	2.42E-13	233.683014	258.8686067	276.7977837	83.50397738	82.52087906	109.3305879
CTI12_AA170940	326.07764	4.36023989	0.207927703	20.96998057	1.23E-97	6.84E-96	633.2570414	618.1148364	614.653902	28.84682855	34.86797707	26.72525482
CTI12_AA170960	13.64421013	1.879091623	0.694475513	2.705770883	0.006814604	0.019167555	19.93882372	26.41516395	18.31750039	3.036508268	9.298127218	4.859137239
CTI12_AA170990	24.71187765	1.8205626	0.537572563	3.386636013	0.000707552	0.002473832	43.86541219	33.96235365	37.31342672	16.70079548	12.78492492	3.644352929
CTI12_AA173140	19.70493979	2.255618086	0.606927912	3.716451398	0.00020204	0.000778501	25.52169436	43.77370026	28.4938895	6.073016537	4.649063609	9.718274478
CTI12_AA171920	3.934288094	3.995073408	1.611762411	2.47869871	0.013186264	0.034293447	9.570635387	3.01887588	9.497963165	1.518254134	0	0
CTI12_AA171760	6.10943647	4.66599594	1.456938843	3.202602472	0.001361918	0.004511656	9.570635387	11.32078455	14.24694475	1.518254134	0	0
CTI12_AA171550	35.67022587	1.20718024	0.408332152	2.956368322	0.003112851	0.00952299	59.81647117	44.52841923	44.77611206	25.81032028	22.08305214	17.00698034
CTI12_AA172570	182.3391634	3.150837289	0.485892429	6.484639606	8.89E-11	6.86E-10	319.8187325	336.6046606	325.6444514	66.8031819	22.08305214	23.08090189
CTI12_AA169690	22.31480373	1.597377077	0.51791001	3.084275351	0.002040486	0.006496539	39.0800945	32.45291571	29.17231544	10.62777894	11.62265902	10.93305879
CTI12_AA169710	238.9866455	1.361494075	0.161546902	8.427856312	3.52E-17	4.01E-16	353.3159564	341.8876934	337.8561183	126.0150931	154.581365	120.2636467
CTI12_AA173040	9.245962436	4.400378906	1.260514767	3.490938005	0.000481328	0.001736875	11.96329423	24.90572601	16.28222257	0	2.324531805	0
CTI12_AA031610	67.59853056	2.111292001	0.328443803	6.428168177	1.29E-10	9.80E-10	104.4794363	114.7172834	110.5834283	22.77381201	36.03024297	17.00698034
CTI12_AA031680	213.8732523	2.277851218	0.199796701	11.40084502	4.14E-30	7.69E-29	364.4816976	345.6612882	356.1736187	50.10238643	98.79260169	68.02792135
CTI12_AA031720	88.1619171	1.339177327	0.268023998	4.996482916	5.84E-07	3.14E-06	137.1791072	119.2455972	122.7950952	47.06587816	39.51704068	63.16878411
CTI12_AA132440	453.7151931	1.37887501	0.11944677	11.54384508	7.93E-31	1.50E-29	634.8521473	669.4357263	663.5005697	226.219866	245.2381054	283.0447442
CTI12_AA174730	141.4455191	4.28583365	0.319499536	13.41420933	4.99E-41	1.25E-39	261.5973672	257.3591687	286.9741728	22.77381201	15.10945673	4.859137239
CTI12_AA174930	11.75883376	3.335646665	0.883915068	3.773718522	0.000160832	0.000630837	18.34371782	24.90572601	21.03120415	1.518254134	2.324531805	2.42956862
CTI12_AA172620	5.509142206	2.979034342	1.221821729	2.438190673	0.014760986	0.037885434	8.773082438	10.56606558	10.17638911	0	2.324531805	1.21478431
CTI12_AA172630	309.7436973	1.804455091	0.146459004	12.32054737	7.02E-35	1.50E-33	468.163581	514.7183375	462.0080654	139.6793803	148.7700355	125.1227839
CTI12_AA173280	102.4944332	1.195523457	0.245393372	4.871865317	1.11E-06	5.76E-06	145.9521896	129.0569439	151.9674106	77.43096084	53.4642315	57.09486256
CTI12_AA172110	173.0972823	1.361967769	0.191683672	7.105288373	1.20E-12	1.06E-11	279.1435321	220.3779392	247.6254682	104.7595353	89.49447447	97.18274478
CTI12_AA172170	134.9433696	3.69631702	0.287969749	12.83578237	1.03E-37	2.39E-36	239.2658847	234.7175996	276.7977837	25.81032028	20.92078624	12.1478431
CTI12_AA174360	61.01638098	5.119900441	0.580786329	8.815463079	1.19E-18	1.44E-17	135.5840013	113.2078455	107.1912986	3.036508268	4.649063609	2.42956862
CTI12_AA175020	24.80518635	1.322016744	0.509170091	2.59641477	0.009420227	0.025555535	43.86541219	33.20763468	29.17231544	16.70079548	18.59625444	7.288705859
CTI12_AA092080	7.364756765	3.950525172	1.281925393	3.081712238	0.002058137	0.006547862	11.96329423	13.58494146	15.60379663	3.036508268	0	0
CTI12_AA171240	59.88440171	2.164910256	0.352684893	6.13836969	8.34E-10	5.92E-09	103.6818834	90.56627639	100.4070392	12.14603307	20.92078624	31.58439205
CTI12_AA171250	213.764673	2.070187771	0.181146189	11.42827117	3.02E-30	5.62E-29	366.8743565	334.3405037	335.1424145	80.46746911	95.30580399	70.45748997
CTI12_AA172780	3.988916757	4.039720482	1.597914789	2.52812009	0.011467512	0.030377495	3.987764744	11.32078455	7.462685344	0	1.162265902	0
CTI12_AA175380	7.639210909	2.945154381	1.074154577	2.741834782	0.006109706	0.017418829	7.17797654	19.62269322	13.56851881	3.036508268	0	2.42956862
CTI12_AA175480	6.825015861	2.411999373	1.01667077	2.372448824	0.017670611	0.044310978	7.975529489	12.83022249	13.56851881	3.036508268	2.324531805	1.21478431
CTI12_AA175500	20.21704789	1.509857514	0.591402114	2.553013385	0.010679539	0.028542629	27.91435321	30.94347777	30.52916732	16.70079548	12.78492492	2.42956862
CTI12_AA111500	12.8885397	2.047258489	0.746967856	2.740758485	0.006129755	0.017464348	11.16574128	30.94347777	20.35277821	3.036508268	6.973595414	4.859137239
CTI12_AA175770	13.85067913	6.869918644	1.335730523	5.143192079	2.70E-07	1.52E-06	13.55840013	36.98122953	32.56444514	0	0	0
CTI12_AA175780	162.2568539	3.835332037	0.265380378	14.45220653	2.43E-47	7.07E-46	298.2848029	326.038595	286.2957468	16.70079548	25.56984985	20.65133327
CTI12_AA174240	9.895946393	3.449479937	1.000888747	3.446416946	0.000568073	0.002019718	20.73637667	13.58494146	20.35277821	0	3.486797707	1.21478431
CTI12_AA176020	1229.727234	2.088730133	0.081651083	25.58116885	2.47E-144	2.10E-142	1988.299502	2021.89212	1966.078375	434.2206824	437.0119793	530.8607434
CTI12_AA176050	19.74094021	2.544449961	0.668576789	3.805770712	0.000141363	0.000558939	29.50945911	37.7359485	33.24287108	12.14603307	5.811329511	0
CTI12_AA046000	85.45817503	4.04820837	0.386274616	10.48013047	1.07E-25	1.72E-24	175.4616488	162.2645785	146.5400031	4.554762403	8.135861316	15.79219603
CTI12_AA171460	227.7956119	1.268086878	0.16672503	7.605857866	2.83E-14	2.77E-13	324.6040502	310.1894966	330.393433	138.1611262	111.5775266	151.8480387
CTI12_AA176460	37.06206031	1.883999306	0.414535265	4.544846879	5.50E-06	2.63E-05	63.00668296	61.13223656	50.88194553	15.18254134	13.94719083	18.22176465
CTI12_AA175930	122.0913722	5.809434081	0.495645527	11.72094523	9.96E-32	1.93E-30	224.9099316	240.7553514	253.7313017	6.073016537	4.649063609	2.42956862
CTI12_AA173680	19.6233073	1.300565854	0.555483587	2.34132184	0.019215595	0.047672058	22.33148257	25.66044498	35.95657484	7.591270671	11.62265902	14.57741172
CTI12_AA176990	38.99764348	1.924976248	0.42644969	4.513958603	6.36E-06	3.02E-05	70.1846595	57.35864171	57.66620493	15.18254134	9.298127218	24.2956862
CTI12_AA174640	78.57951803	1.38579668	0.275252901	5.034630612	4.79E-07	2.61E-06	117.2402835	99.62290403	124.1519471	42.51111576	43.00383838	44.94701946
CTI12_AA174670	2584.64774	2.53743654	0.055232604	45.94091776	0	0	4455.130773	4396.238	4377.882593	760.6453212	763.6086978	754.3810564
CTI12_AA179340	45.10214814	5.707497529	0.795219221	7.177263046	7.11E-13	6.38E-12	74.9699772	83.01908669	107.8697245	0	2.324531805	2.42956862
CTI12_AA179360	317.4741245	7.072174697	0.45303694	15.61059172	6.17E-55	2.03E-53	605.3426882	609.8129277	676.3906625	1.518254134	8.135861316	3.644352929
CTI12_AA179410	79.71317733	2.488404616	0.306640105	8.115065768	4.86E-16	5.25E-15	125.215813	139.6230094	140.4341697	28.84682855	17.43398853	26.72525482
CTI12_AA086620	10.30252447	4.547213543	1.22881293	3.700492918	0.000215181	0.000825311	14.35595308	22.6415691	22.38805603	0	0	2.42956862
CTI12_AA086630	112.7051622	4.110577794	0.349490434	11.76163177	6.15E-32	1.21E-30	192.2102607	264.9063584	182.496578	10.62777894	16.27172263	9.718274478
CTI12_AA086640	153.0014261	2.860951279	0.233680687	12.24299416	1.83E-34	3.85E-33	293.4994852	238.4911945	275.4409318	33.40159095	39.51704068	37.6583136
CTI12_AA177640	57.33466182	1.473719465	0.342894463	4.297880616	1.72E-05	7.73E-05	92.51614207	76.22661596	84.12481661	33.40159095	39.51704068	18.22176465
CTI12_AA179990	47.21694507	1.521967322	0.386163535	3.941250746	8.11E-05	0.000331255	70.1846595	88.30211948	52.23879741	18.21904961	33.70571117	20.65133327
CTI12_AA180000	100.1695412	2.09825919	0.26938044	7.789203965	6.74E-15	6.85E-14	193.0078136	134.3399766	160.1085219	36.43809922	40.67930658	36.44352929
CTI12_AA180020	25.46169411	1.338512005	0.534438032	2.504522369	0.012261685	0.032179536	23.92658847	36.22651056	48.84666771	19.73730374	5.811329511	18.22176465
CTI12_AA180050	37.43546699	1.015740616	0.393401769	2.581942171	0.009824605	0.026537155	43.06785924	60.37751759	46.81138989	25.81032028	27.89438165	20.65133327
CTI12_AA179320	21.7805323	2.746811456	0.633397975	4.336628102	1.45E-05	6.55E-05	42.27030629	25.66044498	45.454538	9.109524805	6.973595414	1.21478431
CTI12_AA051300	41.48722432	1.592775998	0.405480248	3.928122288	8.56E-05	0.000348628	47.85317693	70.94358317	67.84259404	22.77381201	12.78492492	26.72525482
CTI12_AA178210	51.17635443	1.44118462	0.493160124	2.922346208	0.003474051	0.010509892	20.73637667	133.5852577	69.87787186	31.88333682	27.89438165	23.08090189
CTI12_AA178310	24.16413114	2.011071331	0.552743575	3.638344112	0.000274397	0.00103337	43.86541219	27.92460189	44.77611206	6.073016537	16.27172263	6.073921549
CTI12_AA135650	36.64635093	4.558234238	0.652545931	6.985307881	2.84E-12	2.45E-11	60.61402412	64.15111244	86.16009443	3.036508268	3.486797707	2.42956862
CTI12_AA177290	45.89752599	1.338922085	0.360065534	3.71855109	0.000200369	0.000772556	72.57731835	67.92470729	56.98777899	25.81032028	30.21891346	21.86611758
CTI12_AA171600	1115.964975	1.616061648	0.075932252	21.28294119	1.63E-100	9.43E-99	1709.953522	1646.796792	1689.959017	572.3818086	528.8309855	547.8677237
CTI12_AA178830	150.155422	1.736658629	0.205502365	8.450796334	2.89E-17	3.31E-16	232.0879081	220.3779392	240.1627829	74.39445258	74.38501774	59.52443118
CTI12_AA178150	43.518881	3.204016149	0.476645373	6.722012487	1.79E-11	1.46E-10	91.71858912	67.92470729	75.98370532	9.109524805	13.94719083	2.42956862
CTI12_AA178200	238.3735777	1.263470824	0.162077536	7.79547158	6.42E-15	6.53E-14	358.898827	319.2461243	333.1071367	118.4238225	149.9323014	150.6332544
CTI12_AA179090	41.46258477	1.114606887	0.413596627	2.694912901	0.007040703	0.01973862	55.03115347	66.41526935	48.16824177	37.95635336	29.05664756	12.1478431
CTI12_AA179100	42.18600627	7.505623952	1.224194671	6.131070599	8.73E-10	6.19E-09	96.50390682	74.71717802	80.7326869	0	1.162265902	0
CTI12_AA104560	24.55560503	2.066778437	0.582487687	3.548192491	0.000387885	0.001421263	48.65072988	28.67932086	40.70555642	19.73730374	3.486797707	6.073921549
CTI12_AA104580	22.25513277	2.263066182	0.55042386	4.111497237	3.93E-05	0.000168343	35.09232975	34.71707262	40.70555642	7.591270671	8.135861316	7.288705859
CTI12_AA104590	18.69614872	1.632277561	0.605769518	2.694552157	0.007048329	0.019756301	32.6996709	30.1887588	22.38805603	4.554762403	16.27172263	6.073921549
CTI12_AA178400	271.8441859	3.608429008	0.199083231	18.12522825	2.02E-73	8.67E-72	492.8877224	520.7560892	495.2509365	30.36508268	38.35477477	53.45050963
CTI12_AA178410	43.71544357	1.684927166	0.381031356	4.422017082	9.78E-06	4.54E-05	56.62625937	71.69830214	71.23472374	25.81032028	16.27172263	20.65133327
CTI12_AA179960	92.68216332	1.460267329	0.27330534	5.342988656	9.14E-08	5.38E-07	128.4060248	135.0946956	144.5047253	44.02936989	36.03024297	68.02792135
CTI12_AA178320	456.5467467	2.436096304	0.130855391	18.61670575	2.35E-77	1.07E-75	747.3071131	769.0586303	793.7583502	156.3801758	119.7133879	153.062823
CTI12_AA180110	12.01759362	2.005183058	0.754313589	2.658288392	0.007853865	0.021759618	18.34371782	18.11325528	21.03120415	7.591270671	5.811329511	1.21478431
CTI12_AA178750	18.32667333	2.541238574	0.676315479	3.757475105	0.000171636	0.000670143	32.6996709	27.16988292	33.24287108	12.14603307	3.486797707	1.21478431
CTI12_AA177850	18.80522156	1.371710606	0.57589614	2.381871505	0.017224907	0.04334427	23.12903552	21.13213116	37.31342672	7.591270671	13.94719083	9.718274478
CTI12_AA177860	38.42605432	1.397240477	0.390657242	3.576640403	0.000348038	0.001285167	51.84094168	55.84920377	59.02305681	25.81032028	18.59625444	19.43654896
CTI12_AA177870	114.0178364	1.196452507	0.238395063	5.018780564	5.20E-07	2.82E-06	194.6029195	143.3966043	138.3988918	69.83969017	67.41142233	70.45748997
CTI12_AA180300	166.375884	1.072342364	0.191212583	5.608116106	2.05E-08	1.29E-07	206.5662138	248.3025411	222.5237084	92.61350219	110.4152607	117.8340781
CTI12_AA179640	137.0304548	3.825442283	0.301017142	12.70838683	5.31E-37	1.21E-35	244.8487553	275.472424	249.6607461	4.554762403	20.92078624	26.72525482
CTI12_AA180430	156.8403956	1.298302605	0.201987652	6.42763352	1.30E-10	9.83E-10	203.376002	218.1137823	247.6254682	89.57699392	104.6039312	77.74619583
CTI12_AA180330	6.354146622	3.210472658	1.205972202	2.662144827	0.007764446	0.021549757	6.380423591	10.56606558	17.63907445	0	2.324531805	1.21478431
CTI12_AA180370	15.26343854	4.504068374	0.99240501	4.538538527	5.66E-06	2.71E-05	30.30701206	30.1887588	27.13703761	1.518254134	0	2.42956862
CTI12_AA180770	17.1586685	2.028376916	0.635177186	3.19340329	0.001406064	0.004649156	35.09232975	30.1887588	17.63907445	4.554762403	6.973595414	8.503490169
CTI12_AA180800	54.66695538	1.992157881	0.359258389	5.545195167	2.94E-08	1.82E-07	80.55284784	96.60402815	85.48166849	15.18254134	18.59625444	31.58439205
CTI12_AA177470	5.018624304	3.455589878	1.415696999	2.440910647	0.014650279	0.037632316	5.582870642	10.56606558	11.53324099	0	0	2.42956862
CTI12_AA177560	5.015164029	3.406366469	1.393749352	2.44403089	0.014524183	0.037341664	4.785317693	9.056627639	13.56851881	1.518254134	1.162265902	0
CTI12_AA177570	191.5756138	2.811628798	0.208023281	13.51593333	1.26E-41	3.20E-40	358.898827	322.2650002	323.6091736	59.21191123	44.16610429	41.30266653
CTI12_AA177630	13.43151715	4.309636944	1.012571833	4.256129592	2.08E-05	9.23E-05	27.91435321	25.66044498	23.06648197	1.518254134	0	2.42956862
CTI12_AA179700	4.073772261	5.102393788	1.604847342	3.179363953	0.001475986	0.004857683	5.582870642	12.07550352	6.784259404	0	0	0
CTI12_AA179730	1063.763396	3.167888537	0.092987029	34.06806932	2.19E-254	3.46E-252	1876.642089	1945.665504	1921.302263	209.5190705	201.0720011	228.3794502
CTI12_AA167450	26.23238588	1.666887424	0.487573304	3.418742191	0.000629113	0.002218303	38.28254155	37.7359485	44.09768612	7.591270671	15.10945673	14.57741172
CTI12_AA181610	80.27405435	1.227795934	0.28621242	4.28980662	1.79E-05	8.01E-05	134.7864484	101.8870609	101.7638911	34.91984509	49.9774338	58.30964687
CTI12_AA155010	2824.139493	1.322211546	0.050164406	26.35756434	4.20E-153	3.79E-151	4029.237498	3975.859534	4097.69268	1618.458907	1542.326852	1681.261485
CTI12_AA182860	225.0685146	1.788456457	0.170582186	10.48442688	1.02E-25	1.64E-24	366.0768035	326.793314	355.4951928	88.05873978	103.4416653	110.5453722
CTI12_AA181820	362.5677289	2.006888167	0.139706695	14.36501068	8.58E-47	2.47E-45	581.4160997	592.4543914	570.5562159	118.4238225	153.4190991	159.1367446
CTI12_AA181920	28.25671531	2.035687391	0.5082491	4.005294627	6.19E-05	0.000257843	39.87764744	40.75482438	55.63092711	12.14603307	16.27172263	4.859137239
CTI12_AA182240	3.52582028	4.8909826	1.659466024	2.947323132	0.003205381	0.009776101	10.36818834	6.037751759	4.748981583	0	0	0
CTI12_AA181400	44.83388778	1.378426311	0.376530381	3.660863458	0.000251367	0.00095263	54.23360052	73.20774008	67.1641681	21.25555788	33.70571117	19.43654896
CTI12_AA181420	12.55718783	3.388314994	0.883767309	3.833944706	0.000126105	0.000501654	23.12903552	25.66044498	19.67435227	4.554762403	2.324531805	0
CTI12_AA181460	2.767496824	4.548077415	1.802463165	2.523256788	0.011627346	0.030741073	1.595105898	7.547189699	7.462685344	0	0	0
CTI12_AA182580	9.395120492	5.3136631	1.367778601	3.884885387	0.000102378	0.000413085	18.34371782	21.88685013	14.92537069	0	0	1.21478431
CTI12_AA182600	31.80262211	1.132961557	0.454998233	2.490035069	0.012773049	0.033334298	42.27030629	52.83032789	36.63500078	9.109524805	23.24531805	26.72525482
CTI12_AA182610	517.4671693	6.316765436	0.280961193	22.48269722	6.13E-112	3.97E-110	1059.150316	1018.870609	987.7881692	16.70079548	17.43398853	4.859137239
CTI12_AA102340	31.38383707	1.393873998	0.444898203	3.13301782	0.001730189	0.005598216	39.0800945	46.03785717	50.88194553	22.77381201	18.59625444	10.93305879
CTI12_AA102360	21.26257184	2.522766624	0.618047366	4.08183379	4.47E-05	0.000190015	45.46051809	30.94347777	32.56444514	4.554762403	11.62265902	2.42956862
CTI12_AA102380	4.688620677	5.30881519	1.561937728	3.398864816	0.000676662	0.002375613	5.582870642	8.301908669	14.24694475	0	0	0
CTI12_AA183560	43.67654233	1.684200639	0.391424353	4.302748737	1.69E-05	7.57E-05	73.3748713	52.83032789	73.9484275	18.21904961	27.89438165	15.79219603
CTI12_AA181530	29.84532787	4.052386164	0.657147413	6.166631845	6.98E-10	4.99E-09	51.84094168	65.66055038	51.56037147	3.036508268	6.973595414	0
CTI12_AA181540	53.41779045	1.873566066	0.414308458	4.522152584	6.12E-06	2.91E-05	106.0745422	81.50964875	65.12889028	9.109524805	18.59625444	40.08788222
CTI12_AA181560	92.00306256	1.426715704	0.280251641	5.090837999	3.56E-07	1.97E-06	133.9888954	104.1512178	164.1790776	47.06587816	40.67930658	61.9539998
CTI12_AA181590	612.3992415	3.847296152	0.137807701	27.91786039	1.62E-171	1.66E-169	1120.561893	1144.153958	1169.606321	89.57699392	83.68314496	66.81313704
CTI12_AA183760	122.996515	4.232032335	0.328996083	12.86347331	7.23E-38	1.68E-36	244.0512024	237.7364755	218.4531528	15.18254134	11.62265902	10.93305879
CTI12_AA182130	11.11561267	2.026276112	0.818136369	2.476697272	0.013260432	0.034459403	16.74861193	19.62269322	16.96064851	6.073016537	0	7.288705859
CTI12_AA183180	17.08262625	2.774331654	0.714957963	3.880412273	0.00010428	0.000420021	30.30701206	24.90572601	33.92129702	6.073016537	0	7.288705859
CTI12_AA166230	13.40404166	6.819697434	1.315774208	5.183030182	2.18E-07	1.24E-06	29.50945911	27.16988292	23.74490791	0	0	0
CTI12_AA182630	309.8729669	2.676206344	0.162220312	16.49735665	3.83E-61	1.39E-59	533.5629228	582.6430448	492.5372327	75.91270671	88.33220857	86.249686
CTI12_AA160870	11.0335264	1.756902973	0.754630091	2.328164479	0.019903372	0.049097716	12.76084718	18.11325528	20.35277821	3.036508268	4.649063609	7.288705859
CTI12_AA160900	191.1576837	4.4168879	0.274202053	16.10815039	2.24E-58	7.74E-57	370.0645683	370.5670142	354.8167668	18.21904961	16.27172263	17.00698034
CTI12_AA182280	190.8536635	4.024592357	0.263207634	15.2905609	8.84E-53	2.82E-51	347.7330857	332.8310657	398.9144529	19.73730374	32.54344526	13.36262741
CTI12_AA182310	59.87260774	3.179824953	0.390268728	8.147783121	3.71E-16	4.03E-15	115.6451776	113.2078455	94.97963165	10.62777894	16.27172263	8.503490169
CTI12_AA182330	146.8142073	1.243257256	0.218185634	5.698162768	1.21E-08	7.78E-08	204.9711079	196.2269322	219.8100047	60.73016537	109.2529948	89.89403892
CTI12_AA183390	17.23914438	2.291295029	0.645353255	3.550450877	0.000384572	0.00141016	24.72414142	24.15100704	37.31342672	3.036508268	8.135861316	6.073921549
CTI12_AA183500	70.20855876	3.430075127	0.369263414	9.288965537	1.56E-20	2.05E-19	122.8231541	137.3588525	125.508799	10.62777894	12.78492492	12.1478431
CTI12_AA183510	118.6362226	2.841590151	0.276114821	10.29133511	7.71E-25	1.20E-23	194.6029195	200.000527	229.9863938	27.32857442	18.59625444	41.30266653
CTI12_AA184320	77.16877784	1.216865609	0.278009431	4.377065923	1.20E-05	5.50E-05	110.0623069	101.8870609	111.9402802	42.51111576	39.51704068	57.09486256
CTI12_AA184700	49.03276363	1.167290966	0.369010766	3.163297855	0.001559926	0.005102132	75.76753014	73.96245905	53.59564929	33.40159095	18.59625444	38.87309791
CTI12_AA182910	6.439123686	3.837482303	1.406084699	2.729197115	0.006348874	0.01801836	22.33148257	3.01887588	10.85481505	0	0	2.42956862
CTI12_AA183790	15.14163585	3.744148883	0.879672197	4.256300123	2.08E-05	9.23E-05	31.90211796	26.41516395	26.45861167	0	0	6.073921549
CTI12_AA183900	411.0451669	1.627910387	0.125390446	12.98273065	1.53E-38	3.63E-37	611.7231118	597.7374242	655.3594584	182.1904961	211.5323942	207.728117
CTI12_AA185220	846.8696672	1.556297681	0.107041237	14.53923486	6.84E-48	2.02E-46	1303.999071	1288.305282	1194.029655	526.8341846	369.6005569	398.4492536
CTI12_AA178560	91.64800081	1.560922337	0.267720356	5.83042082	5.53E-09	3.68E-08	145.9521896	138.8682905	126.8656508	33.40159095	46.49063609	58.30964687
CTI12_AA186190	62.89110768	4.335987493	0.473253816	9.162076127	5.09E-20	6.58E-19	105.2769893	130.5663818	124.1519471	3.036508268	5.811329511	8.503490169
CTI12_AA184100	774.9265592	3.609157413	0.12187659	29.61321306	1.01E-192	1.14E-190	1486.638697	1386.418748	1424.694475	110.8325518	97.63033579	143.3445486
CTI12_AA184220	49.94929193	2.74098644	0.399743527	6.856862607	7.04E-12	5.89E-11	84.54061258	84.52852463	90.90907601	18.21904961	8.135861316	13.36262741
CTI12_AA183280	28.83479974	3.117084586	0.557116359	5.595033312	2.21E-08	1.38E-07	56.62625937	49.05673304	49.52509365	6.073016537	9.298127218	2.42956862
CTI12_AA185840	9.783914354	4.482243015	1.236851895	3.623912479	0.00029018	0.001088156	21.53392962	15.84909837	18.99592633	0	2.324531805	0
CTI12_AA180990	150.9122011	1.200557627	0.231698141	5.181559169	2.20E-07	1.25E-06	245.6463083	235.4723186	149.2537069	106.2777894	81.35861316	87.46447031
CTI12_AA181010	28.31498764	3.128828855	0.578823576	5.405496566	6.46E-08	3.86E-07	55.82870642	43.77370026	53.59564929	0	6.973595414	9.718274478
CTI12_AA181100	149.4289742	4.200192727	0.299682555	14.0154729	1.25E-44	3.42E-43	291.9043793	292.0762414	265.9429686	16.70079548	9.298127218	20.65133327
CTI12_AA185710	6.769747605	3.931999575	1.339549105	2.935315741	0.003332084	0.010131287	11.96329423	18.86797425	7.462685344	0	2.324531805	0
CTI12_AA184120	433.5908036	1.06631206	0.115752736	9.211981497	3.20E-20	4.17E-19	588.5940763	564.5297895	607.1912166	286.9500314	288.2419438	266.0377638
CTI12_AA184180	18.81783533	1.657294202	0.607367722	2.728650442	0.006359408	0.018041415	29.50945911	24.15100704	31.8860192	12.14603307	12.78492492	2.42956862
CTI12_AA097430	54.33343227	2.510991902	0.389851736	6.440889369	1.19E-10	9.04E-10	89.32593028	103.3964989	83.44639067	27.32857442	12.78492492	9.718274478
CTI12_AA097440	7.062043542	4.889996609	1.463979155	3.340209177	0.000837153	0.002887609	25.52169436	7.547189699	8.141111284	0	1.162265902	0
CTI12_AA186360	100.1214694	1.104523755	0.247239487	4.467424545	7.92E-06	3.72E-05	133.1913425	118.4908783	158.75167	56.17540297	69.73595414	64.38356842
CTI12_AA186370	14.39574356	1.657840794	0.713617927	2.32314903	0.020171148	0.049670926	27.91435321	15.84909837	21.70963009	7.591270671	1.162265902	12.1478431
CTI12_AA185050	16.9057402	2.498454359	0.687839233	3.632323135	0.000280881	0.001055666	35.8898827	29.43403983	21.03120415	3.036508268	2.324531805	9.718274478
CTI12_AA185420	100.806212	4.908685401	0.436250788	11.25198061	2.26E-29	4.10E-28	198.5906843	168.3023303	217.0963009	13.66428721	2.324531805	4.859137239
CTI12_AA183330	142.8316846	5.259775616	0.395001739	13.315829	1.87E-40	4.67E-39	291.1068263	259.6233257	284.260469	9.109524805	10.46039312	2.42956862
CTI12_AA176790	2.780212328	4.554084306	1.801323495	2.528187923	0.011465296	0.030374313	1.595105898	8.301908669	6.784259404	0	0	0
CTI12_AA187600	53.51418977	1.061334617	0.339309285	3.127926833	0.00176044	0.005687765	69.38710655	73.20774008	75.30527938	21.25555788	41.84157248	40.08788222
CTI12_AA187630	10.83017473	2.553123856	0.856489933	2.980915196	0.002873884	0.008869854	19.93882372	18.11325528	16.96064851	7.591270671	1.162265902	1.21478431
CTI12_AA186080	36.50390441	1.685021501	0.457282218	3.684861194	0.000228827	0.000873956	56.62625937	55.84920377	54.27407523	19.73730374	5.811329511	26.72525482
CTI12_AA187680	8.145092989	6.101909486	1.397925477	4.364974804	1.27E-05	5.80E-05	15.15350603	18.11325528	15.60379663	0	0	0
CTI12_AA187690	12.05139773	6.666055763	1.331868194	5.005041635	5.58E-07	3.01E-06	28.71190616	21.88685013	21.70963009	0	0	0
CTI12_AA043870	54.10968669	1.702427904	0.346664305	4.910883173	9.07E-07	4.77E-06	78.16018899	88.30211948	81.41111284	31.88333682	27.89438165	17.00698034
CTI12_AA186820	22.21233585	3.278385302	0.657712342	4.984527573	6.21E-07	3.33E-06	43.06785924	43.77370026	34.59972296	0	6.973595414	4.859137239
CTI12_AA186830	25.64547748	5.296828651	0.94395952	5.611287921	2.01E-08	1.26E-07	52.63849463	39.24538644	58.34463087	0	0	3.644352929
CTI12_AA186880	11.6518522	1.798807229	0.76024426	2.366091169	0.017977017	0.044968069	18.34371782	18.86797425	16.96064851	6.073016537	1.162265902	8.503490169
CTI12_AA105670	20.26579667	2.592128286	0.646266323	4.010928922	6.05E-05	0.000252116	42.27030629	36.22651056	26.45861167	0	8.135861316	8.503490169
CTI12_AA064650	19.22916136	2.675532159	0.629310491	4.251529566	2.12E-05	9.41E-05	31.10456501	31.69819674	36.63500078	7.591270671	3.486797707	4.859137239
CTI12_AA064660	15.57896553	3.22034445	0.810482639	3.973366356	7.09E-05	0.000292269	36.68743565	14.33966043	33.24287108	4.554762403	4.649063609	0
CTI12_AA064680	29.39554588	3.160949822	0.552977314	5.716237796	1.09E-08	7.03E-08	49.44828283	56.60392274	52.91722335	3.036508268	4.649063609	9.718274478
CTI12_AA188370	61.22557914	1.472030698	0.309019165	4.763557943	1.90E-06	9.63E-06	91.71858912	86.03796257	92.26592789	31.88333682	30.21891346	35.22874498
CTI12_AA188930	164.7232214	1.398715012	0.195020247	7.172152792	7.38E-13	6.62E-12	267.9777908	215.8496254	233.3785235	83.50397738	95.30580399	92.32360754
CTI12_AA188530	544.9622834	5.04945941	0.192218542	26.26936687	4.30E-152	3.84E-150	1046.389469	1113.9652	1014.925207	24.29206615	32.54344526	37.6583136
CTI12_AA188570	1572.778623	5.834428276	0.260660506	22.38324621	5.73E-111	3.69E-109	3171.070525	3061.894861	3038.669787	80.46746911	37.19250887	47.37658808
CTI12_AA189470	18.4779539	2.314594338	0.644023676	3.593958458	0.000325692	0.00120936	35.09232975	27.92460189	29.85074138	1.518254134	11.62265902	4.859137239
CTI12_AA188260	44.05095844	1.609806001	0.385327521	4.177760246	2.94E-05	0.000128217	55.03115347	68.67942626	74.62685344	30.36508268	18.59625444	17.00698034
CTI12_AA188280	50.37671415	4.508774523	0.554224499	8.135285487	4.11E-16	4.46E-15	86.93327143	108.6795317	94.30120571	1.518254134	2.324531805	8.503490169
CTI12_AA189330	907.4049249	6.829914384	0.249070212	27.42164279	1.51E-165	1.49E-163	1701.977993	1858.118104	1835.820595	21.25555788	15.10945673	12.1478431
CTI12_AA189340	12.90047247	2.092666578	0.774070283	2.703458103	0.00686221	0.019289369	30.30701206	16.60381734	16.28222257	0	8.135861316	6.073921549
CTI12_AA189380	253.0516891	2.249178386	0.169556866	13.2650387	3.69E-40	9.14E-39	435.4639101	434.7181267	383.3106563	98.68651872	87.16994267	78.96098014
CTI12_AA186990	389.3435881	1.600106456	0.131289698	12.18760098	3.62E-34	7.55E-33	527.9800522	597.7374242	630.9361245	189.7817668	195.2606716	194.3654896
CTI12_AA187050	76.16279403	1.9541859	0.34164101	5.71999801	1.07E-08	6.88E-08	119.6329423	133.5852577	109.2265764	44.02936989	38.35477477	12.1478431
CTI12_AA188190	85.37534376	4.145325891	0.39669699	10.44960258	1.47E-25	2.36E-24	165.8910134	160.7551406	156.7163922	18.21904961	5.811329511	4.859137239
CTI12_AA187160	140.4782384	5.310515926	0.405035178	13.11124615	2.84E-39	6.83E-38	275.9533203	273.9629861	270.6919502	15.18254134	4.649063609	2.42956862
CTI12_AA188410	168.4465731	2.283777092	0.216567336	10.54534417	5.34E-26	8.66E-25	282.3337439	269.4346723	288.3310247	39.47460749	55.78876331	75.31662721
CTI12_AA188430	26.66644217	3.133797804	0.593352565	5.281510503	1.28E-07	7.44E-07	54.23360052	49.81145201	40.02713048	3.036508268	10.46039312	2.42956862
CTI12_AA188450	35.18847627	2.219645901	0.436589905	5.08405228	3.69E-07	2.04E-06	55.82870642	58.11336068	59.70148275	13.66428721	10.46039312	13.36262741
CTI12_AA189610	105.3683918	1.173352152	0.237661811	4.937066439	7.93E-07	4.19E-06	157.1179309	142.6418853	139.0773178	54.65714883	75.54728365	63.16878411
CTI12_AA189050	92.28695162	3.448471871	0.345277883	9.98752611	1.73E-23	2.56E-22	181.0445194	161.5098596	166.2143554	6.073016537	26.73211575	12.1478431
CTI12_AA189120	277.5182082	3.352604867	0.191791284	17.48048609	2.02E-68	8.06E-67	517.6118638	524.5296841	476.9334361	31.88333682	54.62649741	59.52443118
CTI12_AA190400	5.75033879	3.031740269	1.278688219	2.370976931	0.017741138	0.044456018	12.76084718	4.52831382	13.56851881	0	0	3.644352929
CTI12_AA189730	43.30652378	3.461099044	0.539951167	6.410022339	1.45E-10	1.10E-09	83.74305963	114.7172834	40.02713048	4.554762403	4.649063609	12.1478431
CTI12_AA188880	956.7150602	1.062653115	0.082748431	12.84197296	9.54E-38	2.21E-36	1346.269378	1251.324052	1287.652435	566.3087921	648.5443735	640.1913313
CTI12_AA178930	26.96262673	1.812233146	0.48323005	3.750249276	0.000176659	0.000688586	48.65072988	40.00010541	37.31342672	12.14603307	13.94719083	9.718274478
CTI12_AA178950	29.350018	3.189393866	0.582180646	5.47835777	4.29E-08	2.61E-07	67.79200066	48.30201407	43.41926018	0	9.298127218	7.288705859
CTI12_AA178970	87.49725132	4.603882959	0.430761285	10.68778257	1.16E-26	1.94E-25	152.3326132	182.6419907	168.2496332	12.14603307	2.324531805	7.288705859
CTI12_AA189820	200.8508556	1.280969169	0.179581122	7.133094826	9.81E-13	8.73E-12	287.1190616	279.2460189	285.6173209	141.1976345	95.30580399	116.6192937
CTI12_AA189870	101.5552841	3.894940838	0.340276899	11.44638633	2.45E-30	4.57E-29	204.1735549	200.755246	166.2143554	12.14603307	15.10945673	10.93305879
CTI12_AA190150	84.89665804	1.953237013	0.283110841	6.899195404	5.23E-12	4.42E-11	132.3937895	120.7550352	151.9674106	30.36508268	31.38117936	42.51745084
CTI12_AA190230	12.15846536	1.755195469	0.711694144	2.466221598	0.013654683	0.035373425	20.73637667	15.84909837	19.67435227	6.073016537	6.973595414	3.644352929
CTI12_AA190240	123.6381618	1.693890096	0.233420757	7.256810055	3.96E-13	3.61E-12	172.271437	203.7741219	189.2808374	74.39445258	52.3019656	49.8061567
CTI12_AA192000	99.6525112	3.816137209	0.333489071	11.44306527	2.55E-30	4.74E-29	190.6151548	175.84952	191.9945411	12.14603307	13.94719083	13.36262741
CTI12_AA192010	21.10647471	1.413410624	0.574018967	2.462306481	0.013804665	0.035697115	36.68743565	23.39628807	32.56444514	3.036508268	13.94719083	17.00698034
CTI12_AA192050	60.8519212	1.208547261	0.364498179	3.31564691	0.000914313	0.003129964	78.95774194	89.05683845	87.51694631	27.32857442	61.60009282	20.65133327
CTI12_AA191440	29.71056061	1.799440716	0.487173791	3.693632026	0.000221074	0.000846069	44.66296514	49.05673304	45.454538	6.073016537	22.08305214	10.93305879
CTI12_AA191490	71.21708027	1.988985477	0.330328167	6.021240918	1.73E-09	1.20E-08	124.41826	117.7361593	98.37176135	36.43809922	15.10945673	35.22874498
CTI12_AA171320	64.75066306	1.78749546	0.324952056	5.5007975	3.78E-08	2.31E-07	106.0745422	84.52852463	111.2618542	22.77381201	38.35477477	25.51047051
CTI12_AA171330	61.71703659	1.481234747	0.31812075	4.656202865	3.22E-06	1.59E-05	83.74305963	87.54740051	101.0854651	36.43809922	37.19250887	24.2956862
CTI12_AA190950	14.27735491	1.572807662	0.666504295	2.359786238	0.018285468	0.045648126	14.35595308	30.1887588	19.67435227	6.073016537	9.298127218	6.073921549
CTI12_AA192070	55.34116316	1.896119643	0.355854471	5.328356945	9.91E-08	5.81E-07	77.36263604	71.69830214	112.6187061	22.77381201	22.08305214	25.51047051
CTI12_AA191660	380.0701866	1.734072921	0.134666415	12.87680321	6.08E-38	1.42E-36	547.9188759	618.1148364	587.5168644	176.1174796	195.2606716	155.4923917
CTI12_AA190570	51.69330531	2.732201603	0.393031662	6.951606867	3.61E-12	3.09E-11	90.92103617	101.8870609	77.3405572	9.109524805	15.10945673	15.79219603
CTI12_AA190620	83.36501451	4.215350493	0.40504084	10.40722337	2.30E-25	3.65E-24	149.9399544	174.3400821	150.6105588	6.073016537	4.649063609	14.57741172
CTI12_AA190630	18.60158975	2.940775917	0.672805914	4.370912708	1.24E-05	5.65E-05	32.6996709	42.26426232	23.74490791	4.554762403	3.486797707	4.859137239
CTI12_AA187100	82.01947942	1.495706559	0.275788806	5.423376603	5.85E-08	3.51E-07	137.9766602	104.9059368	120.0813914	47.06587816	38.35477477	43.73223515
CTI12_AA193730	251.4042479	1.203444824	0.153126116	7.859174212	3.87E-15	3.99E-14	331.7820267	351.69904	367.7068597	159.4166841	156.9058968	140.9149799
CTI12_AA193740	18.51767124	2.39653609	0.662322565	3.618382065	0.000296451	0.001108755	35.8898827	33.96235365	23.74490791	3.036508268	2.324531805	12.1478431
CTI12_AA193300	308.0530061	1.026114039	0.139863026	7.33656399	2.19E-13	2.03E-12	440.2492278	393.9633023	405.0202864	208.0008164	183.6380126	217.4463915
CTI12_AA192970	22.62258139	2.496429049	0.603856874	4.134140316	3.56E-05	0.000153477	35.8898827	33.96235365	45.454538	7.591270671	11.62265902	1.21478431
CTI12_AA193150	12.78840459	2.553361954	0.795088709	3.211417701	0.001320818	0.004387149	25.52169436	24.15100704	16.28222257	0	3.486797707	7.288705859
CTI12_AA191800	121.6591046	3.219307574	0.277493579	11.60137682	4.06E-31	7.74E-30	216.1368491	223.3968151	219.1315787	25.81032028	15.10945673	30.36960774
CTI12_AA191080	50.87215973	1.857783696	0.360719933	5.150210796	2.60E-07	1.46E-06	81.35040079	89.81155742	68.52101998	18.21904961	27.89438165	19.43654896
CTI12_AA193190	7.458548374	2.908149064	1.064359435	2.732299793	0.006289388	0.017868164	9.570635387	12.07550352	17.63907445	3.036508268	0	2.42956862
CTI12_AA193210	163.7082776	1.815089795	0.203314551	8.927495759	4.36E-19	5.40E-18	261.5973672	242.2647893	261.193987	72.87619844	86.00767677	58.30964687
CTI12_AA193220	28.82971313	2.931805471	0.556720109	5.266210835	1.39E-07	8.04E-07	38.28254155	58.86807965	56.30935305	3.036508268	11.62265902	4.859137239
CTI12_AA192380	22.55072818	1.949960313	0.535338663	3.642479885	0.000270024	0.001017799	37.4849886	37.7359485	32.56444514	6.073016537	9.298127218	12.1478431
CTI12_AA192390	15.18323636	3.745313551	0.862303572	4.343381696	1.40E-05	6.36E-05	22.33148257	28.67932086	33.92129702	1.518254134	4.649063609	0
CTI12_AA192400	23.70543193	1.935146601	0.519611445	3.724218583	0.000195921	0.000756576	33.49722385	38.49066747	40.70555642	10.62777894	11.62265902	7.288705859
CTI12_AA192430	282.9586616	5.329732528	0.286130139	18.62695258	1.94E-77	8.84E-76	539.1457935	535.8504686	580.054179	21.25555788	9.298127218	12.1478431
CTI12_AA192680	5.522757652	5.542204061	1.49496981	3.70723477	0.000209535	0.000804892	8.773082438	12.83022249	11.53324099	0	0	0
CTI12_AA159990	68.17384641	1.901972601	0.324313391	5.86461323	4.50E-09	3.02E-08	113.2525187	124.52863	85.48166849	24.29206615	37.19250887	24.2956862
CTI12_AA167800	10.97527829	6.532238259	1.343374674	4.862558737	1.16E-06	6.03E-06	22.33148257	21.13213116	22.38805603	0	0	0
CTI12_AA192790	11.86043261	2.623921581	0.832910735	3.150303472	0.001631009	0.005313734	16.74861193	20.37741219	24.42333385	0	2.324531805	7.288705859
CTI12_AA192820	11.97217032	5.670573978	1.327654477	4.271121799	1.94E-05	8.66E-05	23.92658847	25.66044498	21.03120415	0	0	1.21478431
CTI12_AA114210	36.14179961	1.82929005	0.438363403	4.172999015	3.01E-05	0.000130756	67.79200066	50.56617098	51.56037147	9.109524805	23.24531805	14.57741172
CTI12_AA114240	37.95293669	1.803382008	0.417456465	4.319928324	1.56E-05	7.04E-05	67.79200066	50.56617098	59.02305681	12.14603307	15.10945673	23.08090189
CTI12_AA114250	387.4890289	2.89095936	0.162672404	17.7716643	1.17E-70	4.83E-69	590.1891822	753.9642509	706.2414039	74.39445258	87.16994267	112.9749408
CTI12_AA194250	157.0553393	1.827445121	0.209356146	8.728882136	2.57E-18	3.08E-17	220.1246139	249.811979	265.2645427	69.83969017	80.19634726	57.09486256
CTI12_AA195010	413.7989917	1.261374039	0.130803701	9.643259564	5.25E-22	7.35E-21	598.1647117	558.4920377	597.0148275	211.0373247	228.9663827	289.1186657
CTI12_AA197190	504.6450696	1.473744902	0.112015387	13.15662916	1.56E-39	3.78E-38	767.2459368	723.7754922	736.7705712	252.0301863	291.7287415	256.3194894
CTI12_AA194280	33.4425687	1.173909571	0.454766561	2.581345402	0.009841606	0.026575886	51.04338873	46.79257613	40.70555642	30.36508268	23.24531805	8.503490169
CTI12_AA194320	700.8166646	2.195706095	0.101452974	21.64259966	7.14E-104	4.27E-102	1159.641988	1200.003162	1092.94419	241.4024073	253.3739667	257.5342737
CTI12_AA195850	26.09295064	4.322939876	1.233296012	3.505192454	0.000456277	0.001653253	50.24583578	40.00010541	59.02305681	0	0	7.288705859
CTI12_AA048840	72.27240916	1.466128151	0.290034066	5.05502051	4.30E-07	2.36E-06	107.6696481	119.2455972	91.58750195	37.95635336	39.51704068	37.6583136
CTI12_AA048870	3.751673343	3.94310044	1.62839432	2.421465361	0.015458074	0.039415497	3.190211796	11.32078455	6.784259404	0	0	1.21478431
CTI12_AA178110	57.781197	1.771605021	0.351743269	5.036642282	4.74E-07	2.58E-06	106.8720952	83.77380566	77.3405572	30.36508268	32.54344526	15.79219603
CTI12_AA193890	11.33510257	2.106186565	0.759618752	2.772689009	0.005559522	0.016051968	14.35595308	21.13213116	19.67435227	4.554762403	4.649063609	3.644352929
CTI12_AA194380	282.5780268	1.645707961	0.155806629	10.56250286	4.45E-26	7.24E-25	425.0957218	461.8880096	396.2007492	159.4166841	130.1737811	122.6932153
CTI12_AA195480	132.9742894	2.47981909	0.240456586	10.31295973	6.16E-25	9.64E-24	240.0634376	193.9627753	242.8764867	37.95635336	45.32837019	37.6583136
CTI12_AA196330	311.3065609	3.198383959	0.170548676	18.75349625	1.81E-78	8.35E-77	565.4650408	532.0768738	586.1600125	65.28492777	58.11329511	60.73921549
CTI12_AA194630	17.77886564	1.742666928	0.595378883	2.92698814	0.003422619	0.010365815	27.11680026	33.20763468	21.70963009	9.109524805	5.811329511	9.718274478
CTI12_AA196380	217.9598752	4.078638789	0.240845895	16.93464108	2.50E-64	9.47E-63	401.1691333	445.2841923	388.0596379	25.81032028	25.56984985	21.86611758
CTI12_AA197040	27.5794585	2.969553802	0.597542397	4.969611895	6.71E-07	3.58E-06	55.03115347	46.79257613	45.454538	3.036508268	13.94719083	1.21478431
CTI12_AA197050	17.8602179	1.416358377	0.576174858	2.45820927	0.013963178	0.036050978	22.33148257	27.92460189	27.81546356	7.591270671	8.135861316	13.36262741
CTI12_AA197060	10.99525335	2.985269497	0.900480325	3.315196805	0.000915786	0.003133575	15.95105898	22.6415691	20.35277821	0	5.811329511	1.21478431
CTI12_AA199490	25.6516884	2.983481527	0.605759076	4.925194927	8.43E-07	4.45E-06	55.82870642	33.20763468	46.81138989	12.14603307	3.486797707	2.42956862
CTI12_AA196000	11.85508531	5.656017992	1.32921971	4.25514153	2.09E-05	9.27E-05	26.31924731	21.88685013	21.70963009	0	0	1.21478431
CTI12_AA199640	159.7706153	1.210531276	0.244378454	4.953510648	7.29E-07	3.88E-06	240.8609906	209.8118736	217.0963009	135.1246179	102.2793994	53.45050963
CTI12_AA199660	124.382746	1.466816244	0.218960963	6.698985182	2.10E-11	1.70E-10	185.0322841	190.1891804	172.3201889	72.87619844	63.92462462	61.9539998
CTI12_AA195840	234.0356148	2.868626891	0.193003538	14.86307931	5.72E-50	1.74E-48	435.4639101	442.2653164	357.5304706	56.17540297	58.11329511	54.66529394
CTI12_AA197450	28.18580508	4.180678542	0.69849571	5.985260154	2.16E-09	1.48E-08	66.19689476	55.84920377	38.6702786	0	2.324531805	6.073921549
CTI12_AA197460	36.35739903	1.620887934	0.408650116	3.966444328	7.30E-05	0.000300346	55.82870642	58.11336068	50.88194553	15.18254134	16.27172263	21.86611758
CTI12_AA197480	66.64082538	1.438544624	0.332704024	4.323796884	1.53E-05	6.92E-05	123.6207071	80.00021081	89.55222413	21.25555788	45.32837019	40.08788222
CTI12_AA197530	262.4015896	1.265572785	0.15008903	8.432147167	3.39E-17	3.87E-16	368.4694624	379.6236419	364.9931559	139.6793803	167.3662899	154.2776073
CTI12_AA195870	635.3931934	2.382439809	0.109398182	21.77769112	3.78E-105	2.29E-103	1107.801046	1025.66308	1067.84243	183.7087502	220.8305214	206.5133327
CTI12_AA195950	214.1580818	2.694754177	0.207178469	13.00692196	1.12E-38	2.66E-37	392.3960509	356.9820728	362.2794522	66.8031819	36.03024297	70.45748997
CTI12_AA197670	65.96551423	1.240724301	0.305677799	4.058928406	4.93E-05	0.000208228	106.8720952	90.56627639	81.41111284	30.36508268	46.49063609	40.08788222
CTI12_AA197710	95.20144401	3.391917607	0.32016909	10.59414452	3.17E-26	5.21E-25	169.8787781	168.3023303	183.8534298	12.14603307	13.94719083	23.08090189
CTI12_AA197130	7.531319995	4.096569544	1.306585427	3.135324686	0.00171664	0.005558847	8.773082438	15.0943794	18.99592633	0	2.324531805	0
CTI12_AA196880	155.2814558	1.551824795	0.218930252	7.088215447	1.36E-12	1.20E-11	248.8365201	208.3024357	238.805931	59.21191123	72.06048594	104.4714506
CTI12_AA196910	46.44265443	3.327570248	0.457555513	7.272495148	3.53E-13	3.23E-12	92.51614207	81.50964875	80.05426096	4.554762403	13.94719083	6.073921549
CTI12_AA144480	51.32594992	5.566924589	0.71471281	7.789037097	6.75E-15	6.85E-14	93.31369502	97.35874712	111.2618542	0	1.162265902	4.859137239
CTI12_AA199730	35.76341062	3.346094724	0.511417281	6.542787761	6.04E-11	4.71E-10	59.81647117	65.66055038	69.87787186	6.073016537	4.649063609	8.503490169
CTI12_AA199740	27.96079787	1.783877578	0.492012727	3.625673649	0.000288209	0.001081558	33.49722385	45.2831382	51.56037147	9.109524805	18.59625444	9.718274478
CTI12_AA191040	12.71947675	3.08979635	0.881036918	3.506999863	0.000453189	0.00164286	12.76084718	21.13213116	33.92129702	6.073016537	0	2.42956862
CTI12_AA198290	51.25976165	2.923637682	0.402077272	7.271332859	3.56E-13	3.26E-12	85.33816553	99.62290403	86.83852037	12.14603307	15.10945673	8.503490169
CTI12_AA198310	36.23076467	1.1267711	0.413074794	2.727765326	0.006376495	0.018084753	53.43604758	47.5472951	47.48981583	31.88333682	13.94719083	23.08090189
CTI12_AA197370	1020.657398	6.852159575	0.236107218	29.0213896	3.53E-185	3.85E-183	2041.735549	2079.250762	1949.796153	21.25555788	19.75852034	12.1478431
CTI12_AA199370	979.6509171	2.532921271	0.089983631	28.14868939	2.49E-174	2.59E-172	1708.358417	1660.381734	1641.790776	305.169081	301.0268687	261.1786266
CTI12_AA199400	33.26211505	1.183095213	0.42452629	2.78685971	0.005322151	0.015438054	46.25807104	43.77370026	48.16824177	24.29206615	12.78492492	24.2956862
CTI12_AA198840	38.47258768	1.567811085	0.401140107	3.908387757	9.29E-05	0.00037693	50.24583578	58.86807965	63.09361245	24.29206615	19.75852034	14.57741172
CTI12_AA198940	86.39964635	3.008160736	0.334998446	8.979625935	2.72E-19	3.41E-18	196.1980254	149.434356	116.0108358	15.18254134	20.92078624	20.65133327
CTI12_AA198960	34.45292225	4.086870891	0.602010617	6.78870235	1.13E-11	9.32E-11	74.17242425	64.90583141	56.30935305	3.036508268	4.649063609	3.644352929
CTI12_AA200050	82.38886609	1.128433099	0.266854566	4.228644519	2.35E-05	0.000103646	116.4427305	108.6795317	113.975558	54.65714883	59.27556102	41.30266653
CTI12_AA200110	193.1697058	2.353013149	0.209126278	11.25163785	2.27E-29	4.11E-28	321.4138384	289.8120844	358.8873225	51.62064056	53.4642315	83.82011738
CTI12_AA187860	81.59161744	2.42137886	0.332880291	7.274022891	3.49E-13	3.20E-12	173.0689899	120.0003162	119.4029655	28.84682855	34.86797707	13.36262741
CTI12_AA187870	6.281962596	3.820099563	1.340993353	2.848708798	0.004389704	0.012965628	9.570635387	13.58494146	12.21166693	0	2.324531805	0
CTI12_AA199110	21.74206241	1.560661544	0.523834631	2.97930196	0.002889059	0.008913017	35.09232975	34.71707262	27.81546356	9.109524805	12.78492492	10.93305879
CTI12_AA199930	15.53109661	2.360888312	0.677497006	3.484721398	0.00049265	0.001773243	31.90211796	21.88685013	24.42333385	3.036508268	4.649063609	7.288705859
CTI12_AA195660	184.0609073	2.922431057	0.212039303	13.78249703	3.25E-43	8.53E-42	313.4383089	338.8688175	324.2875995	36.43809922	48.8151679	42.51745084
CTI12_AA195680	48.74106163	1.220553526	0.344069064	3.547408514	0.000389041	0.001425151	76.56508309	61.88695553	66.48574216	25.81032028	32.54344526	29.15482344
CTI12_AA200140	19.90457925	1.807152955	0.589515245	3.065489776	0.002173138	0.006880111	33.49722385	18.86797425	40.70555642	6.073016537	8.135861316	12.1478431
CTI12_AA200160	28.00758268	2.090609273	0.504040477	4.147701167	3.36E-05	0.000145271	59.81647117	37.7359485	38.6702786	9.109524805	8.135861316	14.57741172
CTI12_AA200330	374.1780615	1.280884224	0.130385892	9.8237946	8.89E-23	1.28E-21	531.9678169	508.6805857	550.8818636	198.8912916	208.0455965	246.6012149
CTI12_AA200370	131.9596173	2.334254304	0.253412873	9.211269645	3.22E-20	4.20E-19	194.6029195	224.1515341	243.5549126	25.81032028	45.32837019	58.30964687
CTI12_AA200540	45.73695637	1.342852543	0.385936885	3.479461524	0.000502423	0.001805815	88.52837733	61.88695553	46.81138989	21.25555788	25.56984985	30.36960774
CTI12_AA199810	64.49641249	4.752194121	0.527513456	9.00866901	2.09E-19	2.63E-18	103.6818834	138.1135715	132.2930584	0	10.46039312	2.42956862
CTI12_AA200280	964.3159105	3.360823202	0.099975503	33.61646702	9.64E-248	1.42E-245	1796.886794	1727.551722	1748.982074	167.0079548	177.826683	167.6402348
CTI12_AA200300	6.8023253	2.768715402	1.079287908	2.565316801	0.010308164	0.027666122	11.16574128	12.07550352	12.21166693	3.036508268	2.324531805	0
CTI12_AA200310	68.72632494	2.992958952	0.348754484	8.581850823	9.34E-18	1.09E-16	121.2280482	131.3211008	113.975558	13.66428721	13.94719083	18.22176465
CTI12_AA172390	488.6253283	4.331515153	0.174153025	24.87189149	1.50E-136	1.18E-134	936.327162	870.9456913	988.4665951	30.36508268	54.62649741	51.02094101
CTI12_AA201240	4380.244147	3.196452676	0.048010187	66.57863374	0	0	7795.282522	7878.511327	8023.743597	851.7405693	862.4012995	869.7855658
CTI12_AA199160	17.46103438	2.565353993	0.649553879	3.94940909	7.83E-05	0.000321086	30.30701206	32.45291571	27.13703761	3.036508268	6.973595414	4.859137239
CTI12_AA199220	61.50143762	1.235568745	0.335745192	3.680078747	0.000233162	0.000889377	90.92103617	82.26436772	86.83852037	22.77381201	54.62649741	31.58439205
CTI12_AA104810	109.3757302	2.474246946	0.264214526	9.364537906	7.64E-21	1.02E-19	179.4494135	187.1703045	190.6376892	22.77381201	33.70571117	42.51745084
CTI12_AA204380	66.5061635	2.168704303	0.330713576	6.557651269	5.47E-11	4.28E-10	89.32593028	116.2267214	120.0813914	31.88333682	22.08305214	19.43654896
CTI12_AA200970	14.74034601	1.595066715	0.643404026	2.479105895	0.01317122	0.034269202	27.11680026	18.86797425	20.35277821	9.109524805	8.135861316	4.859137239
CTI12_AA200980	333.6184867	1.621001385	0.136698383	11.85823376	1.95E-32	3.87E-31	498.4705931	492.8314874	520.3526963	151.8254134	176.6644171	161.5663132
CTI12_AA201950	89.53573702	2.167612686	0.284024198	7.631788786	2.32E-14	2.28E-13	122.0256012	158.4909837	159.430096	27.32857442	38.35477477	31.58439205
CTI12_AA199620	54.46109747	1.453722376	0.344734861	4.216928833	2.48E-05	0.000108745	77.36263604	85.2832436	75.98370532	37.95635336	18.59625444	31.58439205
CTI12_AA200510	9.550411723	2.484722686	0.900179153	2.76025353	0.005775652	0.016600773	14.35595308	19.62269322	14.92537069	0	2.324531805	6.073921549
CTI12_AA202090	17.46012537	7.203518424	1.289264036	5.58731045	2.31E-08	1.44E-07	26.31924731	37.7359485	40.70555642	0	0	0
CTI12_AA203110	471.3427462	1.111904427	0.114133438	9.742144365	1.99E-22	2.84E-21	679.5151125	651.322471	603.7990869	286.9500314	316.1363254	290.33345
CTI12_AA201410	116.5055292	1.929184664	0.247473216	7.795529141	6.41E-15	6.53E-14	180.2469664	180.3778338	193.351393	47.06587816	62.76235872	35.22874498
CTI12_AA202810	316.0558261	1.034159894	0.134964482	7.662459613	1.82E-14	1.81E-13	426.6908277	405.2840868	441.6552872	215.5920871	211.5323942	195.5802739
CTI12_AA173200	599.3595524	1.743101623	0.131801599	13.22519332	6.28E-40	1.54E-38	957.8610916	929.8137709	882.6321484	244.4389156	225.479585	355.9318028
CTI12_AA202570	251.3858343	6.011099566	0.366267948	16.41175427	1.58E-60	5.64E-59	492.8877224	477.737108	514.9252887	6.073016537	6.973595414	9.718274478
CTI12_AA202580	43.65886624	1.974621941	0.486783823	4.056465826	4.98E-05	0.000210287	55.03115347	83.77380566	69.19944592	27.32857442	2.324531805	24.2956862
CTI12_AA201430	26.73206879	2.894498447	0.605331543	4.781674569	1.74E-06	8.85E-06	43.86541219	47.5472951	50.20351959	3.036508268	1.162265902	14.57741172
CTI12_AA201470	335.3036839	1.126913774	0.147571662	7.636383278	2.23E-14	2.20E-13	465.7709222	476.982389	438.9415834	176.1174796	195.2606716	258.749058
CTI12_AA204600	207.7212773	1.850404216	0.176262742	10.49798835	8.82E-26	1.43E-24	304.6652265	328.3027519	343.2835258	83.50397738	91.81900628	94.75317616
CTI12_AA203280	184.0363055	1.213014718	0.193796417	6.259221604	3.87E-10	2.82E-09	283.9288498	231.6987238	255.0881536	119.9420766	86.00767677	127.5523525
CTI12_AA204440	2.68699584	4.50354576	1.796312819	2.507105506	0.012172437	0.031987362	2.392658847	8.301908669	5.427407523	0	0	0
CTI12_AA204120	39.94753859	2.572157182	0.435379602	5.907849537	3.47E-09	2.34E-08	78.95774194	55.0944848	71.23472374	10.62777894	11.62265902	12.1478431
CTI12_AA203610	72.0220435	2.985344106	0.350300477	8.522238198	1.56E-17	1.82E-16	133.9888954	110.1889696	139.7557437	15.18254134	22.08305214	10.93305879
CTI12_AA203690	109.4006185	1.42189699	0.243524466	5.838826019	5.26E-09	3.51E-08	152.3326132	157.7362647	168.9280592	44.02936989	59.27556102	74.1018429
CTI12_AA203730	90.05883278	1.246833425	0.268369574	4.645956709	3.39E-06	1.66E-05	123.6207071	107.9248127	147.896855	63.76667364	54.62649741	42.51745084
CTI12_AA205110	11.14546126	6.553761498	1.351225091	4.850236677	1.23E-06	6.39E-06	28.71190616	15.0943794	23.06648197	0	0	0
CTI12_AA205450	9.812193461	2.19745531	0.844015543	2.603572089	0.009225786	0.02508738	11.16574128	15.84909837	21.03120415	6.073016537	2.324531805	2.42956862
CTI12_AA204970	68.5892023	5.715816289	0.64442749	8.869603452	7.34E-19	8.99E-18	143.5595308	125.283349	135.0067621	3.036508268	4.649063609	0
CTI12_AA205030	2230.376624	1.341141075	0.053918058	24.87369021	1.43E-136	1.13E-134	3259.598902	3152.461137	3184.531364	1238.895374	1250.598111	1296.174859
CTI12_AA205590	304.9520712	1.40819352	0.14293227	9.852173455	6.71E-23	9.72E-22	466.5684751	446.7936302	416.5535274	154.8619217	162.7172263	182.2176465
CTI12_AA205670	57.15738869	3.550333831	0.42725656	8.309606357	9.60E-17	1.07E-15	106.0745422	95.09459021	114.6539839	9.109524805	4.649063609	13.36262741
CTI12_AA163440	107.9625545	3.024641313	0.300870291	10.05297434	8.91E-24	1.34E-22	181.0445194	160.0004216	236.7706532	15.18254134	24.40758395	30.36960774
CTI12_AA205860	11.14091787	2.050734542	0.858034474	2.390037468	0.016846654	0.042474049	27.91435321	14.33966043	11.53324099	4.554762403	0	8.503490169
CTI12_AA206050	19.51819302	3.393309763	0.70258599	4.829742991	1.37E-06	7.05E-06	35.09232975	33.96235365	37.99185266	3.036508268	5.811329511	1.21478431
CTI12_AA206220	98.63097996	2.413233956	0.278907293	8.652459139	5.04E-18	5.97E-17	157.9154839	150.943794	189.2808374	30.36508268	24.40758395	38.87309791
CTI12_AA206240	37.43667234	4.048125694	0.593082264	6.825572001	8.76E-12	7.29E-11	74.9699772	65.66055038	71.23472374	3.036508268	0	9.718274478
CTI12_AA206270	204.8089961	1.090980087	0.170128199	6.412694037	1.43E-10	1.08E-09	254.4193907	295.8498362	285.6173209	133.6063638	120.8756538	138.4854113
CTI12_AA206500	294.0262374	1.047310884	0.172581402	6.068503743	1.29E-09	9.02E-09	405.954451	356.2273538	429.4436203	132.0881097	226.6418509	213.8020385
CTI12_AA206800	17.33175314	2.484617388	0.705163843	3.523461124	0.00042595	0.001549176	36.68743565	30.1887588	21.03120415	9.109524805	6.973595414	0
CTI12_AA206390	133.8357191	2.834417517	0.256496848	11.0504965	2.18E-28	3.83E-27	251.2291789	210.5665926	240.8412088	45.54762403	23.24531805	31.58439205
CTI12_AA206400	8.071723446	4.198338152	1.281724409	3.275538893	0.001054606	0.003569023	14.35595308	12.07550352	19.67435227	0	2.324531805	0
CTI12_AA205710	21.02411319	2.143908925	0.630078157	3.402607915	0.00066746	0.002345508	35.8898827	24.90572601	42.74083424	0	10.46039312	12.1478431
CTI12_AA205730	17.55273084	5.343928536	1.146568361	4.660802371	3.15E-06	1.56E-05	32.6996709	30.94347777	39.34870454	0	2.324531805	0
CTI12_AA205740	14.84729082	1.544557164	0.66062341	2.338029715	0.019385707	0.048050303	20.73637667	30.1887588	15.60379663	6.073016537	11.62265902	4.859137239
CTI12_AA205750	79.6875499	2.491788923	0.3127525	7.967286997	1.62E-15	1.71E-14	119.6329423	148.6796371	138.3988918	18.21904961	32.54344526	20.65133327
CTI12_AA209280	90.08925443	1.677789187	0.268264012	6.25424623	3.99E-10	2.91E-09	127.6084718	157.7362647	126.8656508	39.47460749	49.9774338	38.87309791
CTI12_AA208910	79.48524452	2.635263994	0.319040097	8.25997741	1.46E-16	1.61E-15	144.3570837	137.3588525	128.2225027	30.36508268	23.24531805	13.36262741
CTI12_AA206590	20.89957227	2.246983438	0.659469284	3.407260189	0.000656185	0.002308056	36.68743565	23.39628807	43.41926018	9.109524805	12.78492492	0
CTI12_AA207600	5.958590107	3.738452577	1.354386655	2.76025503	0.005775626	0.016600773	12.76084718	9.811346609	10.85481505	0	2.324531805	0
CTI12_AA206880	52.69619578	2.593166532	0.377682301	6.865999605	6.60E-12	5.54E-11	94.90880092	92.07571433	84.12481661	16.70079548	17.43398853	10.93305879
CTI12_AA206630	12.2732808	4.207704449	1.038912411	4.050105093	5.12E-05	0.000215781	19.14127077	20.37741219	30.52916732	0	1.162265902	2.42956862
CTI12_AA207130	41.02536749	2.21941579	0.468344909	4.738848969	2.15E-06	1.08E-05	56.62625937	61.13223656	84.80324255	16.70079548	23.24531805	3.644352929
CTI12_AA208010	232.0627699	1.05497204	0.184973547	5.703367082	1.17E-08	7.56E-08	289.5117204	354.7179159	296.4721359	130.5698555	125.5247174	195.5802739
CTI12_AA198340	5208.541486	6.519785283	0.095487704	68.27879397	0	0	10473.46532	10141.91352	10298.50577	113.8690601	108.0907289	115.4045094
CTI12_AA063370	48.38748144	3.022315333	0.428335166	7.055958914	1.71E-12	1.50E-11	102.0867775	73.96245905	82.76796473	9.109524805	15.10945673	7.288705859
CTI12_AA063400	212.5288521	1.448203945	0.182194217	7.948682269	1.89E-15	1.98E-14	303.8676735	307.1706208	321.5738957	116.9055683	87.16994267	138.4854113
CTI12_AA063450	2.790476301	4.55880098	1.76813904	2.578304577	0.009928644	0.026784353	5.582870642	3.01887588	8.141111284	0	0	0
CTI12_AA063460	18.59880292	2.928513561	0.666545599	4.393568217	1.12E-05	5.13E-05	39.0800945	30.1887588	29.17231544	6.073016537	4.649063609	2.42956862
CTI12_AA207450	54.94783973	1.922212904	0.348692833	5.512625223	3.54E-08	2.17E-07	80.55284784	80.75492978	99.72861323	19.73730374	19.75852034	29.15482344
CTI12_AA207460	13.87570552	2.324177441	0.729092685	3.18776678	0.001433761	0.00472977	18.34371782	16.60381734	34.59972296	3.036508268	5.811329511	4.859137239
CTI12_AA207470	292.3938468	1.784343611	0.160082963	11.14636795	7.46E-29	1.33E-27	439.4516748	458.1144147	463.3649173	110.8325518	117.3888561	165.2106661
CTI12_AA208500	101.8250225	6.059512949	0.587328576	10.31707497	5.90E-25	9.24E-24	204.9711079	175.094801	221.1668566	6.073016537	0	3.644352929
CTI12_AA208640	18.19116635	3.764004339	0.791937909	4.752903345	2.01E-06	1.01E-05	37.4849886	28.67932086	35.95657484	0	5.811329511	1.21478431
CTI12_AA208120	1291.102736	7.267325421	0.239117496	30.392278	6.95E-203	8.32E-201	2522.659977	2597.742694	2575.983296	18.21904961	17.43398853	14.57741172
CTI12_AA208130	40.50337975	2.063289382	0.431886527	4.777387703	1.78E-06	9.03E-06	74.17242425	52.83032789	68.52101998	22.77381201	17.43398853	7.288705859
CTI12_AA207840	58.1545713	1.422204536	0.349561997	4.068533051	4.73E-05	0.000200395	80.55284784	86.03796257	87.51694631	28.84682855	18.59625444	47.37658808
CTI12_AA207880	86.45152394	1.805905569	0.275605536	6.552501076	5.66E-11	4.42E-10	145.1546367	129.8116628	127.5440768	48.58413229	36.03024297	31.58439205
CTI12_AA208680	40.60690619	2.29258382	0.444862958	5.153460817	2.56E-07	1.44E-06	88.52837733	60.37751759	54.27407523	6.073016537	18.59625444	15.79219603
CTI12_AA208730	181.9072784	2.291637067	0.200143003	11.44999843	2.35E-30	4.39E-29	311.0456501	283.7743327	312.0759326	54.65714883	55.78876331	74.1018429
CTI12_AA209010	130.5613877	2.894994179	0.273898969	10.56956945	4.12E-26	6.73E-25	229.6952493	236.9817566	225.9158381	15.18254134	47.65290199	27.94003913
CTI12_AA208380	69.70415384	1.234734443	0.306304203	4.03107248	5.55E-05	0.000232682	90.12348322	105.6606558	97.01490947	50.10238643	26.73211575	48.59137239
CTI12_AA058430	35.25245835	2.623010848	0.465459798	5.635311271	1.75E-08	1.11E-07	62.20913001	70.1888642	49.52509365	10.62777894	10.46039312	8.503490169
CTI12_AA058540	14.99064435	4.453091364	0.994498419	4.477725938	7.54E-06	3.56E-05	33.49722385	26.41516395	25.78018573	3.036508268	0	1.21478431
CTI12_AA105240	14.7210414	2.122948756	0.671189249	3.162965973	0.001561706	0.005107394	19.14127077	25.66044498	27.13703761	4.554762403	6.973595414	4.859137239
CTI12_AA073420	38.62910449	1.763526478	0.438137466	4.025052896	5.70E-05	0.000238348	71.7797654	53.58504686	54.27407523	12.14603307	29.05664756	10.93305879
CTI12_AA208830	167.0634313	3.14211761	0.237777231	13.21454368	7.23E-40	1.77E-38	316.6285207	307.1706208	275.4409318	44.02936989	36.03024297	23.08090189
CTI12_AA210240	18.72261331	2.559894902	0.695632765	3.679951594	0.000233278	0.000889707	19.93882372	37.7359485	38.6702786	1.518254134	2.324531805	12.1478431
CTI12_AA166470	5.917179606	4.633161852	1.466184728	3.160012353	0.001577624	0.00515495	8.773082438	11.32078455	14.24694475	0	1.162265902	0
CTI12_AA166500	8.222283186	2.499929657	0.963598535	2.59436847	0.009476487	0.025687214	10.36818834	19.62269322	12.21166693	0	3.486797707	3.644352929
CTI12_AA166560	33.98762156	1.089193145	0.416410805	2.615669747	0.008905264	0.024303833	53.43604758	39.24538644	46.13296395	19.73730374	17.43398853	27.94003913
CTI12_AA209880	17.59411136	1.490850665	0.581335806	2.564525787	0.01033169	0.02772181	27.91435321	27.16988292	23.06648197	6.073016537	11.62265902	9.718274478
CTI12_AA209890	80.90795615	1.866999552	0.310233549	6.018045297	1.77E-09	1.22E-08	164.2959075	122.2644731	94.97963165	28.84682855	32.54344526	42.51745084
CTI12_AA209090	272.655219	1.732288529	0.167642058	10.33325737	4.98E-25	7.83E-24	464.9733692	396.2274592	394.1654714	156.3801758	119.7133879	104.4714506
CTI12_AA210340	19.53553636	2.013667632	0.652531169	3.08593325	0.002029144	0.00646455	31.90211796	34.71707262	26.45861167	18.21904961	3.486797707	2.42956862
CTI12_AA209460	13.47705162	1.677937332	0.690813761	2.428928642	0.015143513	0.038721454	22.33148257	26.41516395	12.89009287	6.073016537	4.649063609	8.503490169
CTI12_AA209480	243.1020425	2.76856028	0.197839079	13.99400104	1.70E-44	4.62E-43	439.4516748	419.6237473	413.1613977	63.76667364	82.52087906	40.08788222
CTI12_AA209490	102.5730146	1.087005043	0.247942248	4.384105785	1.16E-05	5.34E-05	141.166872	143.3966043	135.0067621	47.06587816	67.41142233	81.39054876
CTI12_AA209510	20.37428735	1.743006198	0.544441376	3.201458001	0.00136734	0.004527508	32.6996709	30.94347777	30.52916732	9.109524805	10.46039312	8.503490169
CTI12_AA213600	66.77571686	4.795018412	1.015021985	4.72405375	2.31E-06	1.16E-05	126.0133659	150.943794	109.2265764	12.14603307	2.324531805	0
CTI12_AA211610	39.73591919	1.502467592	0.397884509	3.776139954	0.000159278	0.000625149	48.65072988	55.84920377	71.23472374	25.81032028	17.43398853	19.43654896
CTI12_AA210490	1212.810492	2.904081206	0.083999139	34.57274949	6.49E-262	1.06E-259	2080.815644	2163.024568	2174.355139	291.5047938	271.9702211	295.1925873
CTI12_AA177020	82.50749454	2.250599263	0.299088301	7.524865572	5.28E-14	5.09E-13	135.5840013	130.5663818	143.8262994	21.25555788	39.51704068	24.2956862
CTI12_AA177100	434.5084364	1.486423474	0.120741703	12.31077119	7.93E-35	1.69E-33	653.9934181	600.7563001	667.5711253	214.0738329	230.1286486	240.5272933
CTI12_AA177110	63.23145584	1.42336113	0.307030413	4.635896217	3.55E-06	1.74E-05	102.8843304	89.81155742	83.44639067	37.95635336	33.70571117	31.58439205
CTI12_AA211120	118.5484833	1.714411445	0.238641947	7.184032256	6.77E-13	6.08E-12	172.271437	202.2646839	171.6417629	42.51111576	55.78876331	66.81313704
CTI12_AA211800	11.64219006	3.288698537	0.913083161	3.601751383	0.000316081	0.00117659	25.52169436	10.56606558	27.13703761	3.036508268	1.162265902	2.42956862
CTI12_AA209990	399.5076494	2.749424115	0.158180252	17.38158887	1.14E-67	4.51E-66	674.7297948	733.5868388	677.0690885	110.8325518	72.06048594	128.7671368
CTI12_AA209420	5.729323151	3.679041614	1.373093801	2.679381126	0.007375839	0.020581834	9.570635387	14.33966043	8.141111284	0	2.324531805	0
CTI12_AA211560	127.3148711	4.779805413	0.369085694	12.95039471	2.34E-38	5.52E-37	245.6463083	247.5478221	244.2333385	6.073016537	5.811329511	14.57741172
CTI12_AA211340	19.07315444	4.861206389	0.967410399	5.024968092	5.04E-07	2.73E-06	38.28254155	40.00010541	32.56444514	0	1.162265902	2.42956862
CTI12_AA212080	10.05787589	2.752917748	0.910040511	3.025049669	0.002485923	0.007779908	19.93882372	19.62269322	12.89009287	3.036508268	0	4.859137239
CTI12_AA212110	68.1363261	4.227197787	0.455084233	9.288824965	1.56E-20	2.05E-19	110.0623069	132.0758197	145.1831512	12.14603307	8.135861316	1.21478431
CTI12_AA213320	78.58502857	1.524829981	0.288949901	5.277143119	1.31E-07	7.60E-07	104.4794363	132.8305387	113.297132	30.36508268	39.51704068	51.02094101
CTI12_AA203890	124.9162825	1.767355726	0.229230212	7.709959816	1.26E-14	1.26E-13	198.5906843	210.5665926	169.6064851	63.76667364	52.3019656	54.66529394
CTI12_AA210550	11.95770173	6.655977457	1.330346123	5.003192282	5.64E-07	3.04E-06	23.92658847	23.39628807	24.42333385	0	0	0
CTI12_AA214290	49.84365698	3.327063144	0.438717406	7.583613269	3.36E-14	3.27E-13	101.2892245	80.75492978	89.55222413	12.14603307	10.46039312	4.859137239
CTI12_AA214310	42.78652968	1.107405346	0.430452673	2.572652968	0.010092235	0.027174263	55.82870642	38.49066747	80.7326869	28.84682855	13.94719083	38.87309791
CTI12_AA214350	22.61247475	1.917250232	0.531879661	3.604669197	0.000312551	0.00116374	36.68743565	39.24538644	31.20759326	10.62777894	6.973595414	10.93305879
CTI12_AA098700	3.936832749	5.053463495	1.602549381	3.153390188	0.001613859	0.005263013	7.17797654	8.301908669	8.141111284	0	0	0
CTI12_AA098850	65.31378002	1.265521203	0.301267415	4.200657416	2.66E-05	0.000116522	83.74305963	104.9059368	88.19537225	36.43809922	34.86797707	43.73223515
CTI12_AA213100	7.329154905	4.938949279	1.420093433	3.477904456	0.00050535	0.00181503	9.570635387	16.60381734	16.28222257	1.518254134	0	0
CTI12_AA213210	12.74998177	2.570345163	0.806082451	3.188687658	0.001429202	0.004717319	18.34371782	21.13213116	26.45861167	0	8.135861316	2.42956862
CTI12_AA210870	12.17517038	1.791278214	0.723695868	2.475180935	0.013316869	0.034588056	20.73637667	15.0943794	21.03120415	3.036508268	4.649063609	8.503490169
CTI12_AA210970	6.306900994	2.619597319	1.11545721	2.348451645	0.018851647	0.046866202	12.76084718	12.83022249	6.784259404	3.036508268	0	2.42956862
CTI12_AA212460	63.12366917	1.071421429	0.310576453	3.449783202	0.000561037	0.001997073	82.14795374	89.81155742	85.48166849	27.32857442	44.16610429	49.8061567
CTI12_AA174130	48.67823826	1.609887324	0.394634772	4.079436069	4.51E-05	0.000191849	65.39934181	68.67942626	86.83852037	12.14603307	38.35477477	20.65133327
CTI12_AA211830	193.8490859	1.844833885	0.17937119	10.28500669	8.23E-25	1.28E-23	309.4505442	297.3592741	303.2563953	81.98572325	86.00767677	85.03490169
CTI12_AA198560	67.94029002	2.060514944	0.325706152	6.326300341	2.51E-10	1.86E-09	105.2769893	104.9059368	118.0461136	33.40159095	30.21891346	15.79219603
CTI12_AA198600	67.9084984	2.553521598	0.340918347	7.490126654	6.88E-14	6.60E-13	94.11124797	132.8305387	120.7598174	22.77381201	15.10945673	21.86611758
CTI12_AA212670	20.56522481	2.520272626	0.61234494	4.115772763	3.86E-05	0.000165512	28.71190616	40.00010541	35.95657484	9.109524805	2.324531805	7.288705859
CTI12_AA212680	132.6268953	1.751890488	0.222789747	7.863425106	3.74E-15	3.86E-14	220.9221668	214.3401875	179.1044483	53.1388947	65.08689053	63.16878411
CTI12_AA214050	23.73550501	4.170981942	0.768364759	5.428387874	5.69E-08	3.41E-07	38.28254155	55.0944848	42.0624083	0	6.973595414	0
CTI12_AA164160	42.36128762	1.164408231	0.379330922	3.069636994	0.002143191	0.006798955	65.39934181	52.07560892	57.66620493	34.91984509	18.59625444	25.51047051
CTI12_AA164170	133.4399891	1.436420532	0.216281722	6.641432852	3.11E-11	2.49E-10	189.8176018	209.8118736	185.8887077	62.2484195	84.84541087	68.02792135
CTI12_AA214660	20.01023637	2.846022237	0.703931529	4.04303845	5.28E-05	0.000221954	40.67520039	44.52841923	19.67435227	9.109524805	0	6.073921549
CTI12_AA214670	44.69714051	1.206472993	0.368568142	3.273405522	0.001062599	0.003594209	72.57731835	58.11336068	56.30935305	30.36508268	31.38117936	19.43654896
CTI12_AA214700	31.2104068	1.518809907	0.4490255	3.382458027	0.000718403	0.002508044	53.43604758	40.75482438	44.09768612	22.77381201	11.62265902	14.57741172
CTI12_AA215040	23.04804956	2.566027408	0.605252551	4.239597841	2.24E-05	9.89E-05	27.11680026	54.33976583	37.31342672	3.036508268	11.62265902	4.859137239
CTI12_AA206740	53.83449383	3.237776961	1.189358301	2.722288952	0.006483143	0.018350726	103.6818834	92.8304333	95.65805759	7.591270671	23.24531805	0
CTI12_AA206760	1175.524866	4.5655685	0.261867355	17.43466079	4.50E-68	1.79E-66	2251.491975	2177.364228	2340.569494	57.6936571	105.7661971	120.2636467
CTI12_AA216670	71.55929543	2.330676377	0.32529995	7.164699452	7.80E-13	6.98E-12	104.4794363	126.7927869	126.1872249	28.84682855	15.10945673	27.94003913
CTI12_AA216840	66.22753381	4.09494824	0.437112437	9.368180578	7.38E-21	9.87E-20	118.0378364	137.3588525	119.4029655	10.62777894	4.649063609	7.288705859
CTI12_AA215880	11.72394468	1.84849472	0.768927336	2.403991422	0.016217154	0.041091049	11.96329423	30.94347777	12.21166693	4.554762403	5.811329511	4.859137239
CTI12_AA217080	14.25614026	2.351716389	0.718882012	3.271352389	0.001070344	0.003616972	27.91435321	15.84909837	27.81546356	4.554762403	6.973595414	2.42956862
CTI12_AA217090	6.821517689	2.4934758	1.037984383	2.402228628	0.01629552	0.041268663	12.76084718	12.07550352	10.17638911	0	3.486797707	2.42956862
CTI12_AA216350	90.13949122	1.448877938	0.274604933	5.276226905	1.32E-07	7.64E-07	118.8353894	133.5852577	143.8262994	39.47460749	39.51704068	65.59835273
CTI12_AA216430	2.830185304	4.577144861	1.758915808	2.602253525	0.009261336	0.025160957	7.17797654	3.01887588	6.784259404	0	0	0
CTI12_AA216560	175.2341048	1.527666265	0.198403251	7.699804618	1.36E-14	1.36E-13	214.5417433	286.7932086	278.8330615	95.65001045	92.98127218	82.60533307
CTI12_AA216580	76.19416926	1.592182852	0.293857453	5.418214964	6.02E-08	3.61E-07	108.467201	129.8116628	105.1560208	34.91984509	30.21891346	48.59137239
CTI12_AA192480	287.6654554	4.730184072	0.242135311	19.53529231	5.50E-85	2.72E-83	533.5629228	583.3977637	546.8113079	18.21904961	20.92078624	23.08090189
CTI12_AA192540	77.54926582	5.68035981	0.600252562	9.463282911	2.98E-21	4.05E-20	142.7619779	169.0570493	145.1831512	0	4.649063609	3.644352929
CTI12_AA218040	33.82168766	1.974871923	0.433214056	4.558651545	5.15E-06	2.48E-05	55.82870642	53.58504686	52.23879741	15.18254134	13.94719083	12.1478431
CTI12_AA216460	18.16746348	4.787457883	0.985217135	4.859292145	1.18E-06	6.12E-06	37.4849886	27.16988292	40.70555642	0	0	3.644352929
CTI12_AA216480	48.10825702	4.969261553	0.62630433	7.934260253	2.12E-15	2.22E-14	98.09901271	87.54740051	94.30120571	1.518254134	2.324531805	4.859137239
CTI12_AA214220	12.46140132	2.252961869	0.811149089	2.777494174	0.005477982	0.015840975	16.74861193	28.67932086	16.28222257	4.554762403	0	8.503490169
CTI12_AA218240	15.49761867	2.193370716	0.668762423	3.279745753	0.001039007	0.003521007	26.31924731	17.35853631	32.56444514	6.073016537	5.811329511	4.859137239
CTI12_AA218870	25.92270201	1.33727816	0.475210286	2.814076631	0.004891757	0.014306003	35.09232975	33.96235365	42.0624083	18.21904961	11.62265902	14.57741172
CTI12_AA216930	58.35403409	3.795900234	0.454477787	8.35222389	6.70E-17	7.52E-16	98.09901271	109.4342506	118.0461136	13.66428721	1.162265902	9.718274478
CTI12_AA216950	125.8078533	1.731662629	0.221253345	7.826605421	5.01E-15	5.14E-14	196.9955784	191.6986184	191.9945411	53.1388947	63.92462462	57.09486256
CTI12_AA061850	179.4913935	1.017826755	0.186617333	5.454084776	4.92E-08	2.97E-07	247.2414142	233.9628807	240.1627829	115.3873142	141.7964401	98.39752909
CTI12_AA061950	11.28546575	2.987779067	0.852850164	3.503287204	0.000459554	0.001664722	18.34371782	18.86797425	23.06648197	1.518254134	3.486797707	2.42956862
CTI12_AA198550	190.2510185	1.409653728	0.188951604	7.46039569	8.63E-14	8.22E-13	320.6162855	257.3591687	252.3744498	91.09524805	103.4416653	116.6192937
CTI12_AA188000	7.097606068	2.940956866	1.140834192	2.577900353	0.009940266	0.02680846	9.570635387	18.86797425	9.497963165	0	4.649063609	0
CTI12_AA188120	57.67279712	1.95252155	0.345700413	5.648016254	1.62E-08	1.03E-07	94.11124797	75.47189699	105.8344467	18.21904961	23.24531805	29.15482344
CTI12_AA215620	7.521971643	3.462295198	1.151669418	3.006327288	0.002644242	0.008228943	7.975529489	16.60381734	16.96064851	0	1.162265902	2.42956862
CTI12_AA221280	129.3245248	2.802524212	0.251760987	11.13168582	8.80E-29	1.57E-27	201.7808961	255.0950118	221.8452825	31.88333682	32.54344526	32.79917636
CTI12_AA219310	16.74958799	1.98763939	0.633057561	3.139745123	0.001690949	0.005483955	23.92658847	21.88685013	34.59972296	4.554762403	5.811329511	9.718274478
CTI12_AA218780	139.2011739	3.119818616	0.251814117	12.38937139	2.98E-35	6.45E-34	260.7998143	233.9628807	253.7313017	31.88333682	23.24531805	31.58439205
CTI12_AA158040	21.13953889	1.526757442	0.556748742	2.742273715	0.006101547	0.01739888	31.90211796	21.13213116	41.38398236	7.591270671	15.10945673	9.718274478
CTI12_AA158120	40.63110871	1.400943672	0.391976129	3.574053543	0.000351497	0.001296659	48.65072988	56.60392274	71.91314968	16.70079548	24.40758395	25.51047051
CTI12_AA220220	43.75576741	1.045962528	0.358400997	2.918414109	0.003518168	0.010631541	59.01891822	66.41526935	51.56037147	27.32857442	29.05664756	29.15482344
CTI12_AA220230	4.815025691	4.320502553	1.52236698	2.838016464	0.004539484	0.013367151	11.96329423	8.301908669	7.462685344	0	1.162265902	0
CTI12_AA220260	17.85646694	2.468460441	0.650743383	3.793293185	0.000148662	0.00058602	39.0800945	30.94347777	21.03120415	3.036508268	6.973595414	6.073921549
CTI12_AA220270	22.00333166	1.754153937	0.558864387	3.138782818	0.001696511	0.0055014	33.49722385	34.71707262	33.92129702	7.591270671	17.43398853	4.859137239
CTI12_AA221520	29.9939644	2.551232127	0.521376847	4.89325934	9.92E-07	5.19E-06	50.24583578	64.15111244	40.02713048	3.036508268	12.78492492	9.718274478
CTI12_AA218100	40.23844697	2.17288886	0.434319296	5.002975648	5.65E-07	3.04E-06	78.95774194	61.13223656	58.34463087	6.073016537	16.27172263	20.65133327
CTI12_AA218110	4012.266985	1.238610591	0.043437875	28.51453002	7.74E-179	8.19E-177	5661.030831	5680.014968	5573.2691	2280.41771	2386.131897	2492.737404
CTI12_AA218150	106.7944109	2.805110459	0.275783886	10.17140814	2.66E-24	4.07E-23	177.8543076	198.4910891	183.1750039	34.91984509	23.24531805	23.08090189
CTI12_AA220540	1289.950626	2.105976257	0.07503397	28.06697104	2.48E-173	2.57E-171	2072.840114	2172.835914	2033.242543	505.5786267	475.366754	479.8398024
CTI12_AA220550	23.46251097	4.397446989	0.777098526	5.658802382	1.52E-08	9.69E-08	46.25807104	40.75482438	47.48981583	1.518254134	2.324531805	2.42956862
CTI12_AA220840	284.0022133	1.413388213	0.158794279	8.900750213	5.55E-19	6.84E-18	445.0345455	387.1708316	407.7339902	145.7523969	187.1248103	131.1967055
CTI12_AA220870	32.21338069	3.403960325	0.54087718	6.293407179	3.11E-10	2.28E-09	59.01891822	61.88695553	55.63092711	6.073016537	5.811329511	4.859137239
CTI12_AA220920	41.19704761	3.636960467	0.953063837	3.816072258	0.000135593	0.000537828	82.94550668	70.1888642	75.98370532	0	3.486797707	14.57741172
CTI12_AA221600	4.116317323	4.084262742	1.602661682	2.548424778	0.010821062	0.028859552	3.190211796	12.83022249	7.462685344	0	0	1.21478431
CTI12_AA222360	25.69797282	3.654732623	0.64563111	5.660713318	1.51E-08	9.59E-08	53.43604758	43.01898129	46.81138989	1.518254134	6.973595414	2.42956862
CTI12_AA224170	29.20803797	1.428046789	0.44955392	3.176586224	0.001490195	0.004895444	36.68743565	40.75482438	50.20351959	16.70079548	15.10945673	15.79219603
CTI12_AA220780	78.85749641	3.29993839	0.340162832	9.701055148	2.98E-22	4.23E-21	150.7375073	139.6230094	139.0773178	15.18254134	13.94719083	14.57741172
CTI12_AA087070	82.94852055	5.239545473	0.516604046	10.14228501	3.59E-24	5.47E-23	164.2959075	142.6418853	177.7475964	4.554762403	1.162265902	7.288705859
CTI12_AA223520	30.69154866	1.155963951	0.480958975	2.403456453	0.016240901	0.041144258	39.87764744	29.43403983	58.34463087	9.109524805	26.73211575	20.65133327
CTI12_AA221870	741.9441197	1.989384205	0.10216143	19.47294788	1.86E-84	9.10E-83	1218.660906	1193.210691	1145.182987	282.395269	269.6456893	342.5691754
CTI12_AA221790	264.7196203	1.031148829	0.16081744	6.411921685	1.44E-10	1.09E-09	354.1135093	351.69904	362.9578781	132.0881097	189.4493421	198.0098425
CTI12_AA221830	15.85955363	4.588733887	0.992596061	4.622962016	3.78E-06	1.85E-05	26.31924731	34.71707262	30.52916732	0	1.162265902	2.42956862
CTI12_AA223960	153.1401225	1.584961108	0.198224239	7.995798687	1.29E-15	1.36E-14	225.7074845	225.660972	237.4490791	78.94921498	70.89822004	80.17576445
CTI12_AA100800	58.18164843	3.245749739	0.40887795	7.938187269	2.05E-15	2.15E-14	119.6329423	95.09459021	101.0854651	12.14603307	16.27172263	4.859137239
CTI12_AA219760	127.2816542	1.716814182	0.236703199	7.253024837	4.08E-13	3.72E-12	212.9466374	168.3023303	202.8493562	77.43096084	51.1396997	51.02094101
CTI12_AA224450	91.94095871	1.56668334	0.264251614	5.928755996	3.05E-09	2.07E-08	149.1424014	123.7739111	140.4341697	34.91984509	51.1396997	52.23572532
CTI12_AA222610	5715.939226	1.929023909	0.040316254	47.84730069	0	0	9264.375054	8833.230824	9058.343156	2477.790747	2375.671504	2286.224071
CTI12_AA221160	24.17617925	4.760351206	0.846652509	5.622556075	1.88E-08	1.19E-07	37.4849886	58.11336068	44.09768612	3.036508268	2.324531805	0
CTI12_AA217940	220.9367454	1.843359989	0.183384979	10.05185919	9.02E-24	1.35E-22	345.3404269	381.1330798	311.3975066	86.54048565	117.3888561	83.82011738
CTI12_AA222020	223.632766	1.376647742	0.165507689	8.317726823	8.97E-17	1.00E-15	328.5918149	311.6989346	327.0013033	142.7158886	112.7397925	119.0488624
CTI12_AA220830	15.50271076	5.105217365	1.149777277	4.440179389	8.99E-06	4.19E-05	26.31924731	32.45291571	31.20759326	3.036508268	0	0
CTI12_AA221330	12.90411626	4.881405821	1.18890934	4.105784736	4.03E-05	0.000172361	25.52169436	19.62269322	29.85074138	0	0	2.42956862
CTI12_AA223390	28.8546509	1.870164748	0.466574855	4.008284472	6.12E-05	0.000254814	46.25807104	48.30201407	41.38398236	12.14603307	10.46039312	14.57741172
CTI12_AA223610	17.08487515	4.265673748	0.904016449	4.718579792	2.37E-06	1.19E-05	34.2947768	29.43403983	33.92129702	0	0	4.859137239
CTI12_AA224560	1032.082135	6.242037027	0.194137355	32.15268402	8.10E-227	1.12E-224	2060.079267	2048.307284	2002.713376	30.36508268	26.73211575	24.2956862
CTI12_AA224570	514.9701516	5.715375026	0.234857142	24.33553849	8.25E-131	6.25E-129	999.333845	1015.097015	1016.960485	22.77381201	17.43398853	18.22176465
CTI12_AA220650	46.68822805	2.115087712	0.417947315	5.060656303	4.18E-07	2.29E-06	84.54061258	58.86807965	84.12481661	19.73730374	25.56984985	7.288705859
CTI12_AA220670	49.40805145	2.532110194	0.388192569	6.522819855	6.90E-11	5.35E-10	84.54061258	78.49077287	89.55222413	15.18254134	10.46039312	18.22176465
CTI12_AA223850	17.57253271	1.582671857	0.604502136	2.61814105	0.008841025	0.024152726	31.10456501	27.92460189	20.35277821	4.554762403	8.135861316	13.36262741
CTI12_AA222640	3.87306129	5.027935235	1.644443711	3.057529548	0.002231696	0.007047623	5.582870642	13.58494146	4.070555642	0	0	0
CTI12_AA222400	14.84469072	1.929821825	0.681442789	2.831964556	0.004626298	0.013603915	21.53392962	26.41516395	23.06648197	1.518254134	10.46039312	6.073921549
CTI12_AA208780	43.38189963	1.370351475	0.427764416	3.203519096	0.00135759	0.004498811	85.33816553	60.37751759	42.74083424	12.14603307	23.24531805	36.44352929
CTI12_AA208790	30.827563	2.273802512	0.470897235	4.828659726	1.37E-06	7.08E-06	53.43604758	51.32088995	48.84666771	7.591270671	11.62265902	12.1478431
CTI12_AA225200	67.13130377	1.058966408	0.307588986	3.442796901	0.000575732	0.002045004	80.55284784	76.98133493	113.975558	51.62064056	38.35477477	41.30266653
CTI12_AA224510	347.2777836	2.764807604	0.163600128	16.89978877	4.52E-64	1.71E-62	601.3549235	581.1336068	635.6851061	69.83969017	79.03408135	116.6192937
CTI12_AA231080	48.20299447	2.789368446	0.417503635	6.681063861	2.37E-11	1.91E-10	96.50390682	73.96245905	81.41111284	18.21904961	6.973595414	12.1478431
CTI12_AA231100	614.3093655	2.088362557	0.109757321	19.02709119	1.02E-80	4.81E-79	1003.32161	986.4176937	991.8587248	256.5849487	201.0720011	246.6012149
CTI12_AA231140	1529.116359	2.864900543	0.075228267	38.08276689	0	0	2734.809062	2670.950435	2665.53552	338.5706719	387.0345455	377.7979203
CTI12_AA212780	45.06001245	1.785244233	0.409479103	4.35979326	1.30E-05	5.93E-05	71.7797654	64.15111244	73.9484275	18.21904961	32.54344526	9.718274478
CTI12_AA225500	65.33495596	1.651769304	0.335235724	4.927187602	8.34E-07	4.41E-06	89.32593028	113.2078455	94.30120571	36.43809922	17.43398853	41.30266653
CTI12_AA225510	468.5455162	2.811360353	0.132936619	21.14812581	2.87E-99	1.64E-97	843.013467	810.5681737	809.3621469	98.68651872	120.8756538	128.7671368
CTI12_AA225550	14.00174327	2.116961324	0.814294915	2.59974769	0.009329233	0.025329332	26.31924731	30.94347777	11.53324099	0	12.78492492	2.42956862
CTI12_AA226180	230.7961753	1.447626669	0.173203595	8.357948152	6.38E-17	7.17E-16	365.2792506	321.5102812	328.3581551	97.16826459	126.6869833	145.7741172
CTI12_AA227070	37.17715007	2.871295982	0.485815991	5.910254158	3.42E-09	2.31E-08	72.57731835	70.1888642	53.59564929	9.109524805	13.94719083	3.644352929
CTI12_AA227080	46.05880316	3.629593013	0.473703824	7.662156877	1.83E-14	1.81E-13	84.54061258	85.2832436	85.48166849	9.109524805	4.649063609	7.288705859
CTI12_AA226460	21.13606066	2.815241926	0.623046522	4.518509976	6.23E-06	2.96E-05	35.09232975	41.50954335	33.92129702	9.109524805	2.324531805	4.859137239
CTI12_AA227630	184.0717215	1.075286538	0.20229532	5.315429637	1.06E-07	6.22E-07	228.1001434	248.3025411	271.3703761	142.7158886	131.336047	82.60533307
CTI12_AA226640	72.91324186	4.148594453	0.427316091	9.708491063	2.77E-22	3.94E-21	149.1424014	136.6041336	127.5440768	12.14603307	2.324531805	9.718274478
CTI12_AA124990	44.32487404	1.012356144	0.35312712	2.866832046	0.00414603	0.012312372	58.22136527	63.39639347	56.30935305	27.32857442	27.89438165	32.79917636
CTI12_AA227190	92.90251651	3.27166031	0.315007115	10.38598861	2.87E-25	4.54E-24	174.6640958	151.698513	179.1044483	15.18254134	19.75852034	17.00698034
CTI12_AA195260	60.53111874	3.451588847	0.408757494	8.444099236	3.06E-17	3.50E-16	90.92103617	123.0191921	119.4029655	6.073016537	11.62265902	12.1478431
CTI12_AA227960	68.73241144	4.261694733	0.449358997	9.48394215	2.45E-21	3.33E-20	126.0133659	143.3966043	122.7950952	4.554762403	3.486797707	12.1478431
CTI12_AA228220	18.18308479	2.780143142	0.755139655	3.681627795	0.00023175	0.000884215	25.52169436	27.16988292	42.74083424	1.518254134	0	12.1478431
CTI12_AA228180	2.554549858	4.424514249	1.846636383	2.395985636	0.01657574	0.041868563	7.17797654	6.792470729	1.356851881	0	0	0
CTI12_AA228510	119.6989126	1.527973615	0.24253623	6.299980898	2.98E-10	2.19E-09	170.6763311	172.0759251	191.9945411	42.51111576	80.19634726	60.73921549
CTI12_AA228560	35.13179927	4.306248268	0.625925813	6.879806166	5.99E-12	5.05E-11	66.99444771	70.94358317	63.09361245	1.518254134	5.811329511	2.42956862
CTI12_AA228580	535.5273764	1.89957251	0.112977042	16.81379223	1.93E-63	7.24E-62	832.6452786	800.7568271	900.9496488	220.1468495	226.6418509	232.0238032
CTI12_AA079530	145.2817733	1.048461531	0.21199719	4.945638809	7.59E-07	4.02E-06	214.5417433	196.9816511	175.0338926	112.3508059	74.38501774	98.39752909
CTI12_AA079600	39.37497816	1.031202588	0.419255426	2.459604633	0.013909015	0.035939022	32.6996709	53.58504686	71.91314968	31.88333682	26.73211575	19.43654896
CTI12_AA079640	610.0478377	1.697148365	0.115597034	14.68159086	8.46E-49	2.53E-47	943.5051385	955.4742159	902.9849266	230.7746284	333.5703139	293.977803
CTI12_AA079730	21.10620224	3.500155144	0.713072649	4.908553354	9.18E-07	4.82E-06	44.66296514	30.94347777	40.70555642	3.036508268	0	7.288705859
CTI12_AA226960	276.7058619	1.017499525	0.144844868	7.024753735	2.14E-12	1.87E-11	351.7208505	360.7556676	398.236027	188.2635126	177.826683	183.4324308
CTI12_AA230250	183.6326554	2.707788935	0.216620774	12.50013507	7.45E-36	1.65E-34	353.3159564	311.6989346	291.7231544	40.99286162	62.76235872	41.30266653
CTI12_AA230300	124.2981001	2.370966412	0.242134066	9.79195721	1.22E-22	1.75E-21	222.5172727	190.9438994	212.3473193	33.40159095	46.49063609	40.08788222
CTI12_AA230310	50.41356039	1.268743115	0.365197522	3.474128491	0.000512516	0.00183702	52.63849463	80.00021081	81.41111284	22.77381201	25.56984985	40.08788222
CTI12_AA230340	278.7652884	1.949716147	0.162507833	11.99767486	3.65E-33	7.45E-32	440.2492278	433.9634077	453.8669541	124.496839	131.336047	88.67925461
CTI12_AA229100	49.5473191	1.049977513	0.351891481	2.983810548	0.00284683	0.008794513	63.80423591	61.88695553	73.9484275	44.02936989	23.24531805	30.36960774
CTI12_AA229140	15.95850403	4.174612728	0.923496148	4.520444117	6.17E-06	2.94E-05	44.66296514	22.6415691	23.74490791	0	3.486797707	1.21478431
CTI12_AA227970	150.4462858	3.317318043	0.249478492	13.29701014	2.41E-40	5.98E-39	287.1190616	255.8497308	276.7977837	31.88333682	26.73211575	24.2956862
CTI12_AA227290	166.9901313	3.150801148	0.232522768	13.55050593	7.87E-42	2.01E-40	303.0701206	283.0196137	314.1112104	34.91984509	26.73211575	40.08788222
CTI12_AA228870	51.72232554	2.60440479	0.382366646	6.811276073	9.67E-12	8.02E-11	98.09901271	79.24549184	88.87379819	16.70079548	11.62265902	15.79219603
CTI12_AA229660	23.34045386	1.544640445	0.517300868	2.985961442	0.002826883	0.008739203	35.09232975	27.16988292	42.0624083	10.62777894	9.298127218	15.79219603
CTI12_AA227390	21.37746166	5.009809068	0.951001382	5.267930375	1.38E-07	7.97E-07	44.66296514	43.01898129	36.63500078	1.518254134	0	2.42956862
CTI12_AA230010	640.7553789	2.28756873	0.119034702	19.2176625	2.63E-82	1.28E-80	1062.340528	988.6818506	1137.041876	242.9206615	176.6644171	236.8829404
CTI12_AA230040	20.00715078	2.963579827	0.714702596	4.146591665	3.37E-05	0.000145886	31.10456501	30.94347777	43.41926018	12.14603307	0	2.42956862
CTI12_AA228750	465.9108765	1.361520169	0.117078296	11.62914235	2.93E-31	5.62E-30	667.5518182	664.1526935	679.7827923	267.2127276	231.2909146	285.4743128
CTI12_AA229500	5.10459863	3.507755874	1.423300745	2.464521912	0.013719617	0.035520134	8.773082438	5.283032789	14.24694475	0	2.324531805	0
CTI12_AA228000	438.3804547	6.131601105	0.290556714	21.10294067	7.47E-99	4.20E-97	874.9155849	793.9643564	926.0514086	4.554762403	17.43398853	13.36262741
CTI12_AA228020	112.9976317	2.93752778	0.29352769	10.00766838	1.41E-23	2.10E-22	181.0445194	219.6232202	197.4219486	37.95635336	12.78492492	29.15482344
CTI12_AA229380	132.5036605	1.430890321	0.227012667	6.303129863	2.92E-10	2.15E-09	219.3270609	188.6797425	170.963337	88.05873978	70.89822004	57.09486256
CTI12_AA229400	226.316437	2.037127926	0.179532099	11.34687301	7.69E-30	1.42E-28	373.2547801	356.2273538	363.636304	72.87619844	81.35861316	110.5453722
CTI12_AA230640	394.3533431	1.159126978	0.127179954	9.114069786	7.93E-20	1.02E-18	542.3360052	520.0013703	570.5562159	267.2127276	252.2117008	213.8020385
CTI12_AA230350	9.338758493	3.011535521	0.977875655	3.07967123	0.002072292	0.006589396	16.74861193	21.88685013	11.53324099	0	4.649063609	1.21478431
CTI12_AA230360	36.29699036	3.451027314	0.53487525	6.45202281	1.10E-10	8.44E-10	73.3748713	67.92470729	57.66620493	10.62777894	6.973595414	1.21478431
CTI12_AA231260	6.531476137	4.775194893	1.442580534	3.310175607	0.000932375	0.003188879	15.95105898	9.811346609	12.21166693	0	0	1.21478431
CTI12_AA229740	900.4279177	4.322790297	0.129737962	33.31939408	2.02E-243	2.93E-241	1752.223829	1704.155434	1689.959017	85.02223152	109.2529948	61.9539998
CTI12_AA229890	35.10373391	1.832843108	0.421453224	4.348864841	1.37E-05	6.22E-05	54.23360052	56.60392274	53.59564929	15.18254134	12.78492492	18.22176465
CTI12_AA229900	246.7805842	1.32711022	0.153212249	8.661906803	4.64E-18	5.50E-17	341.3526621	353.9631969	363.636304	136.6428721	142.958706	142.1297642
[truncated: 3,554 more rows]
