# Supplementary material for: Chromatin Accessibility Is Associated with Artemisinin Biosynthesis Regulation in Artemisia annua
Source: Molecules. 2021 Feb 23;26(4):1194. doi: 10.3390/molecules26041194 (PMC7926469; doi:10.3390/molecules26041194)
Supplement: Supplementary file 1 [file molecules-26-01194-s001.zip › Supplimentary tables/Table S6_ List of overlap gene for GT-up DEG and GT high DAR associated genes.txt]

CTI12_AA000680
CTI12_AA000760
CTI12_AA002570
CTI12_AA003440
CTI12_AA003910
CTI12_AA004070
CTI12_AA002160
CTI12_AA002230
CTI12_AA004490
CTI12_AA005890
CTI12_AA002890
CTI12_AA007420
CTI12_AA011130
CTI12_AA011020
CTI12_AA011900
CTI12_AA012440
CTI12_AA012560
CTI12_AA008310
CTI12_AA013870
CTI12_AA007030
CTI12_AA007110
CTI12_AA008590
CTI12_AA014650
CTI12_AA001420
CTI12_AA017570
CTI12_AA019440
CTI12_AA019850
CTI12_AA019860
CTI12_AA019970
CTI12_AA020030
CTI12_AA020080
CTI12_AA020370
CTI12_AA021690
CTI12_AA004250
CTI12_AA023260
CTI12_AA023350
CTI12_AA023360
CTI12_AA024160
CTI12_AA024170
CTI12_AA025880
CTI12_AA025910
CTI12_AA026280
CTI12_AA022550
CTI12_AA014410
CTI12_AA028360
CTI12_AA014000
CTI12_AA028890
CTI12_AA029240
CTI12_AA029280
CTI12_AA029370
CTI12_AA030060
CTI12_AA031800
CTI12_AA030570
CTI12_AA032280
CTI12_AA032300
CTI12_AA033000
CTI12_AA035380
CTI12_AA035450
CTI12_AA035500
CTI12_AA038420
CTI12_AA038610
CTI12_AA038790
CTI12_AA040200
CTI12_AA040840
CTI12_AA039900
CTI12_AA041680
CTI12_AA042650
CTI12_AA044900
CTI12_AA045830
CTI12_AA046860
CTI12_AA049670
CTI12_AA049700
CTI12_AA050560
CTI12_AA050720
CTI12_AA050930
CTI12_AA051620
CTI12_AA023130
CTI12_AA054040
CTI12_AA053300
CTI12_AA037190
CTI12_AA054360
CTI12_AA054860
CTI12_AA054650
CTI12_AA051870
CTI12_AA055720
CTI12_AA059410
CTI12_AA060280
CTI12_AA062160
CTI12_AA061460
CTI12_AA052250
CTI12_AA063600
CTI12_AA065930
CTI12_AA066000
CTI12_AA067610
CTI12_AA068660
CTI12_AA069130
CTI12_AA069440
CTI12_AA057070
CTI12_AA069800
CTI12_AA047750
CTI12_AA068690
CTI12_AA067120
CTI12_AA075760
CTI12_AA080600
CTI12_AA081710
CTI12_AA081750
CTI12_AA084550
CTI12_AA082500
CTI12_AA085740
CTI12_AA077480
CTI12_AA086900
CTI12_AA087100
CTI12_AA087980
CTI12_AA088740
CTI12_AA050240
CTI12_AA028180
CTI12_AA028190
CTI12_AA093350
CTI12_AA090650
CTI12_AA091820
CTI12_AA091610
CTI12_AA092920
CTI12_AA089840
CTI12_AA093710
CTI12_AA092700
CTI12_AA093210
CTI12_AA094320
CTI12_AA094850
CTI12_AA095080
CTI12_AA095090
CTI12_AA095120
CTI12_AA095740
CTI12_AA096200
CTI12_AA097080
CTI12_AA094650
CTI12_AA098030
CTI12_AA041540
CTI12_AA096780
CTI12_AA093820
CTI12_AA100220
CTI12_AA101890
CTI12_AA059140
CTI12_AA103190
CTI12_AA103030
CTI12_AA105480
CTI12_AA107370
CTI12_AA106280
CTI12_AA110020
CTI12_AA107240
CTI12_AA110810
CTI12_AA110870
CTI12_AA109220
CTI12_AA112570
CTI12_AA115250
CTI12_AA087390
CTI12_AA113420
CTI12_AA119020
CTI12_AA122310
CTI12_AA122880
CTI12_AA123800
CTI12_AA124390
CTI12_AA066160
CTI12_AA127280
CTI12_AA127530
CTI12_AA128430
CTI12_AA131000
CTI12_AA133690
CTI12_AA064230
CTI12_AA135600
CTI12_AA136280
CTI12_AA083300
CTI12_AA135740
CTI12_AA135990
CTI12_AA136830
CTI12_AA138920
CTI12_AA139340
CTI12_AA130590
CTI12_AA133270
CTI12_AA044080
CTI12_AA140410
CTI12_AA146450
CTI12_AA143600
CTI12_AA054150
CTI12_AA139440
CTI12_AA142270
CTI12_AA146000
CTI12_AA142240
CTI12_AA148470
CTI12_AA146730
CTI12_AA146830
CTI12_AA149140
CTI12_AA150770
CTI12_AA152020
CTI12_AA153190
CTI12_AA153510
CTI12_AA143940
CTI12_AA143950
CTI12_AA155770
CTI12_AA158270
CTI12_AA118000
CTI12_AA158290
CTI12_AA158910
CTI12_AA156770
CTI12_AA160440
CTI12_AA161730
CTI12_AA162770
CTI12_AA160180
CTI12_AA167670
CTI12_AA168230
CTI12_AA154630
CTI12_AA061810
CTI12_AA168530
CTI12_AA170220
CTI12_AA173140
CTI12_AA171920
CTI12_AA031610
CTI12_AA031680
CTI12_AA174150
CTI12_AA132440
CTI12_AA172630
CTI12_AA172110
CTI12_AA176020
CTI12_AA171460
CTI12_AA174640
CTI12_AA174670
CTI12_AA177640
CTI12_AA051300
CTI12_AA177290
CTI12_AA171600
CTI12_AA178410
CTI12_AA179960
CTI12_AA177860
CTI12_AA180300
CTI12_AA180430
CTI12_AA177570
CTI12_AA181610
CTI12_AA155010
CTI12_AA102340
CTI12_AA183560
CTI12_AA182630
CTI12_AA160870
CTI12_AA182330
CTI12_AA184320
CTI12_AA183900
CTI12_AA178560
CTI12_AA043870
CTI12_AA188930
CTI12_AA186990
CTI12_AA187050
CTI12_AA190150
CTI12_AA190240
CTI12_AA193300
CTI12_AA191080
CTI12_AA193210
CTI12_AA192400
CTI12_AA114250
CTI12_AA194320
CTI12_AA178110
CTI12_AA195480
CTI12_AA196330
CTI12_AA200050
CTI12_AA187870
CTI12_AA200280
CTI12_AA172390
CTI12_AA202640
CTI12_AA202650
CTI12_AA201410
CTI12_AA201470
CTI12_AA204600
CTI12_AA203690
CTI12_AA205030
CTI12_AA205590
CTI12_AA206390
CTI12_AA209280
CTI12_AA208010
CTI12_AA063460
CTI12_AA208380
CTI12_AA166500
CTI12_AA209880
CTI12_AA209510
CTI12_AA210490
CTI12_AA177100
CTI12_AA209990
CTI12_AA198560
CTI12_AA212670
CTI12_AA164170
CTI12_AA214670
CTI12_AA216670
CTI12_AA216350
CTI12_AA216580
CTI12_AA221280
CTI12_AA218780
CTI12_AA158120
CTI12_AA218110
CTI12_AA218150
CTI12_AA220840
CTI12_AA221790
CTI12_AA224450
CTI12_AA222610
CTI12_AA222020
CTI12_AA224560
CTI12_AA224510
CTI12_AA225500
CTI12_AA226180
CTI12_AA079600
CTI12_AA227970
CTI12_AA229890
CTI12_AA232190
CTI12_AA226080
CTI12_AA198100
CTI12_AA232310
CTI12_AA237340
CTI12_AA147310
CTI12_AA236520
CTI12_AA228810
CTI12_AA237630
CTI12_AA236610
CTI12_AA237870
CTI12_AA210250
CTI12_AA238900
CTI12_AA238910
CTI12_AA238370
CTI12_AA240240
CTI12_AA242250
CTI12_AA243480
CTI12_AA244590
CTI12_AA244020
CTI12_AA244860
CTI12_AA245790
CTI12_AA245990
CTI12_AA246720
CTI12_AA253590
CTI12_AA254600
CTI12_AA254910
CTI12_AA255800
CTI12_AA258160
CTI12_AA224240
CTI12_AA186330
CTI12_AA258040
CTI12_AA259150
CTI12_AA146340
CTI12_AA260420
CTI12_AA261200
CTI12_AA264520
CTI12_AA263270
CTI12_AA263340
CTI12_AA262940
CTI12_AA264900
CTI12_AA267170
CTI12_AA085440
CTI12_AA267180
CTI12_AA268820
CTI12_AA268830
CTI12_AA268570
CTI12_AA270030
CTI12_AA272100
CTI12_AA273050
CTI12_AA266460
CTI12_AA273530
CTI12_AA274240
CTI12_AA149280
CTI12_AA273830
CTI12_AA275940
CTI12_AA274840
CTI12_AA277250
CTI12_AA277320
CTI12_AA256520
CTI12_AA253320
CTI12_AA278270
CTI12_AA278990
CTI12_AA275820
CTI12_AA279060
CTI12_AA281700
CTI12_AA159540
CTI12_AA277460
CTI12_AA132230
CTI12_AA285550
CTI12_AA274300
CTI12_AA285450
CTI12_AA286850
CTI12_AA286860
CTI12_AA283240
CTI12_AA275240
CTI12_AA287100
CTI12_AA289940
CTI12_AA288820
CTI12_AA288440
CTI12_AA284550
CTI12_AA286330
CTI12_AA289420
CTI12_AA283880
CTI12_AA290130
CTI12_AA098890
CTI12_AA280750
CTI12_AA291870
CTI12_AA292770
CTI12_AA241090
CTI12_AA294470
CTI12_AA294890
CTI12_AA295390
CTI12_AA294270
CTI12_AA297380
CTI12_AA296520
CTI12_AA298770
CTI12_AA299440
CTI12_AA299490
CTI12_AA301400
CTI12_AA299570
CTI12_AA299630
CTI12_AA298460
CTI12_AA304590
CTI12_AA307650
CTI12_AA307950
CTI12_AA152900
CTI12_AA305630
CTI12_AA305220
CTI12_AA309360
CTI12_AA310030
CTI12_AA316080
CTI12_AA314150
CTI12_AA315120
CTI12_AA314820
CTI12_AA320070
CTI12_AA317110
CTI12_AA318210
CTI12_AA318270
CTI12_AA318450
CTI12_AA318460
CTI12_AA319180
CTI12_AA210790
CTI12_AA321500
CTI12_AA321160
CTI12_AA322980
CTI12_AA324170
CTI12_AA301830
CTI12_AA324560
CTI12_AA321990
CTI12_AA329330
CTI12_AA330890
CTI12_AA330910
CTI12_AA330330
CTI12_AA173620
CTI12_AA333210
CTI12_AA335160
CTI12_AA332810
CTI12_AA336810
CTI12_AA339280
CTI12_AA338290
CTI12_AA333980
CTI12_AA341570
CTI12_AA341840
CTI12_AA344120
CTI12_AA345410
CTI12_AA343660
CTI12_AA346770
CTI12_AA346800
CTI12_AA347130
CTI12_AA345850
CTI12_AA298110
CTI12_AA347600
CTI12_AA348050
CTI12_AA324330
CTI12_AA352080
CTI12_AA353320
CTI12_AA353810
CTI12_AA355220
CTI12_AA332720
CTI12_AA356210
CTI12_AA356230
CTI12_AA357630
CTI12_AA359290
CTI12_AA358650
CTI12_AA360040
CTI12_AA352260
CTI12_AA362830
CTI12_AA218330
CTI12_AA364960
CTI12_AA365560
CTI12_AA366660
CTI12_AA364570
CTI12_AA366720
CTI12_AA366830
CTI12_AA364260
CTI12_AA367980
CTI12_AA366510
CTI12_AA369200
CTI12_AA369210
CTI12_AA182470
CTI12_AA369920
CTI12_AA370520
CTI12_AA369280
CTI12_AA372790
CTI12_AA372940
CTI12_AA377740
CTI12_AA373670
CTI12_AA375260
CTI12_AA380210
CTI12_AA365090
CTI12_AA380970
CTI12_AA381430
CTI12_AA381640
CTI12_AA379050
CTI12_AA383560
CTI12_AA383420
CTI12_AA384980
CTI12_AA385650
CTI12_AA384250
CTI12_AA386560
CTI12_AA218650
CTI12_AA385290
CTI12_AA389550
CTI12_AA244450
CTI12_AA238590
CTI12_AA388850
CTI12_AA393980
CTI12_AA396310
CTI12_AA397550
CTI12_AA361670
CTI12_AA401020
CTI12_AA397660
CTI12_AA402180
CTI12_AA404650
CTI12_AA403540
CTI12_AA319790
CTI12_AA288730
CTI12_AA405580
CTI12_AA405860
CTI12_AA406030
CTI12_AA408300
CTI12_AA404960
CTI12_AA408190
CTI12_AA406810
CTI12_AA375740
CTI12_AA407780
CTI12_AA409970
CTI12_AA208660
CTI12_AA412100
CTI12_AA412240
CTI12_AA417990
CTI12_AA225060
CTI12_AA419070
CTI12_AA417660
CTI12_AA415480
CTI12_AA419860
CTI12_AA419320
CTI12_AA420870
CTI12_AA417340
CTI12_AA413030
CTI12_AA395110
CTI12_AA421780
CTI12_AA422370
CTI12_AA422820
CTI12_AA422420
CTI12_AA424080
CTI12_AA426270
CTI12_AA424700
CTI12_AA423060
CTI12_AA428320
CTI12_AA394050
CTI12_AA428700
CTI12_AA429990
CTI12_AA354610
CTI12_AA431070
CTI12_AA434970
CTI12_AA432580
CTI12_AA433800
CTI12_AA436940
CTI12_AA370030
CTI12_AA442540
CTI12_AA402430
CTI12_AA442200
CTI12_AA441840
CTI12_AA443490
CTI12_AA444020
CTI12_AA444040
CTI12_AA444740
CTI12_AA444640
CTI12_AA450280
CTI12_AA450300
CTI12_AA450790
CTI12_AA456150
CTI12_AA454890
CTI12_AA454900
CTI12_AA445980
CTI12_AA456080
CTI12_AA455940
CTI12_AA280180
CTI12_AA461020
CTI12_AA448470
CTI12_AA466190
CTI12_AA466970
CTI12_AA465550
CTI12_AA467040
CTI12_AA468850
CTI12_AA468230
CTI12_AA468480
CTI12_AA468010
CTI12_AA469200
CTI12_AA469250
CTI12_AA467350
CTI12_AA370120
CTI12_AA470030
CTI12_AA432370
CTI12_AA473510
CTI12_AA475540
CTI12_AA476520
CTI12_AA476350
CTI12_AA468580
CTI12_AA476670
CTI12_AA478980
CTI12_AA480230
CTI12_AA480270
CTI12_AA481970
CTI12_AA483160
CTI12_AA473890
CTI12_AA484850
CTI12_AA465150
CTI12_AA488620
CTI12_AA491090
CTI12_AA492030
CTI12_AA441390
CTI12_AA492640
CTI12_AA496300
CTI12_AA495760
CTI12_AA496620
CTI12_AA496840
CTI12_AA498750
CTI12_AA498470
CTI12_AA497110
CTI12_AA500050
CTI12_AA500190
CTI12_AA501270
CTI12_AA500840
CTI12_AA503350
CTI12_AA500890
CTI12_AA501170
CTI12_AA501600
CTI12_AA504320
CTI12_AA505060
CTI12_AA512800
CTI12_AA513400
CTI12_AA514080
CTI12_AA499630
CTI12_AA514880
CTI12_AA518230
CTI12_AA520160
CTI12_AA519710
CTI12_AA520040
CTI12_AA356020
CTI12_AA520880
CTI12_AA507530
CTI12_AA523520
CTI12_AA523100
CTI12_AA422750
CTI12_AA526420
CTI12_AA528520
CTI12_AA528310
CTI12_AA522840
CTI12_AA522490
CTI12_AA531830
CTI12_AA527990
CTI12_AA531930
CTI12_AA532510
CTI12_AA533120
CTI12_AA533130
CTI12_AA537660
CTI12_AA539380
CTI12_AA539880
CTI12_AA541220
CTI12_AA541500
CTI12_AA543040
CTI12_AA541550
CTI12_AA444410
CTI12_AA546730
CTI12_AA547240
CTI12_AA529650
CTI12_AA547800
CTI12_AA517770
CTI12_AA552780
CTI12_AA555830
CTI12_AA559180
CTI12_AA559650
CTI12_AA563290
CTI12_AA564130
CTI12_AA564950
CTI12_AA566140
CTI12_AA566320
CTI12_AA566550
CTI12_AA566980
CTI12_AA566840
CTI12_AA574710
CTI12_AA577120
CTI12_AA577340
CTI12_AA577670
CTI12_AA578130
CTI12_AA578810
CTI12_AA578400
CTI12_AA558560
CTI12_AA582520
CTI12_AA584170
CTI12_AA565700
CTI12_AA584740
CTI12_AA587530
CTI12_AA593370
CTI12_AA593440
CTI12_AA594310
CTI12_AA594750
CTI12_AA594660
CTI12_AA599800
CTI12_AA602770
CTI12_AA604090
CTI12_AA604700
CTI12_AA604680
CTI12_AA608370
CTI12_AA585100
CTI12_AA611550
CTI12_AA612510
CTI12_AA601520
CTI12_AA615810
CTI12_AA616740
CTI12_AA617570
CTI12_AA618980
CTI12_AA623740
CTI12_AA626100
CTI12_AA626150
CTI12_AA626270
CTI12_AA629030
CTI12_AA630720
