# Supplementary material for: Chromatin Accessibility Is Associated with Artemisinin Biosynthesis Regulation in Artemisia annua
Source: Molecules. 2021 Feb 23;26(4):1194. doi: 10.3390/molecules26041194 (PMC7926469; doi:10.3390/molecules26041194)
Supplement: Supplementary file 1 [file molecules-26-01194-s001.zip › Supplimentary tables/Table S2_ Glandular trichome high DAR information.csv]

Row.names	baseMean	log2FoldChange	lfcSE	stat	pvalue	padj	Leaf1	Leaf2	GT1	GT2	annotation	geneId
mergepeak_4	21.65357606	-1.969586115	0.632158467	-3.115652513	0.001835384	0.009921525	5.99288309	11.56372085	36.66588016	32.39182016	Prom	CTI12_AA000470
mergepeak_14	50.09569528	-1.705657543	0.412128469	-4.138654989	3.49E-05	0.000367927	21.57437912	25.44018586	74.27191109	79.09630504	Prom	CTI12_AA000530
mergepeak_16	236.8774222	-1.8908414	0.221393945	-8.540619297	1.34E-17	2.16E-15	98.28328268	102.9171155	374.1800078	372.1292828	Prom	CTI12_AA000590
mergepeak_20	69.97219524	-1.868376902	0.368396682	-5.071644221	3.94E-07	7.62E-06	37.15587516	23.12744169	108.1173389	111.4881252	Prom	CTI12_AA000600
mergepeak_37	42.07861321	-1.271865452	0.44473914	-2.859801035	0.004239069	0.019598441	17.97864927	31.22204628	61.10980026	58.00395703	Prom	CTI12_AA000680
mergepeak_39	140.323153	-1.365190079	0.272191596	-5.015548231	5.29E-07	9.85E-06	93.4889762	63.60046465	203.072567	201.1306042	Prom	CTI12_AA000680
mergepeak_43	35.76886545	-1.949962969	0.490087328	-3.978807154	6.93E-05	0.000652188	14.38291942	15.0328371	56.4090464	57.25065889	Prom	CTI12_AA000720
mergepeak_44	75.14138268	-1.468780176	0.355333411	-4.133526801	3.57E-05	0.000374777	28.76583883	50.88037172	110.9377912	109.9815289	5' U	CTI12_AA000720
mergepeak_50	22.42166765	-3.096689952	0.716885278	-4.319645063	1.56E-05	0.000184268	2.397153236	6.938232507	40.42648325	39.92480159	Prom	CTI12_AA000740
mergepeak_53	324.9883834	-1.628484972	0.196829387	-8.273586584	1.30E-16	1.78E-14	154.6163837	163.0484639	488.8784021	493.4102838	Prom	CTI12_AA000750
mergepeak_56	81.22584476	-1.045051981	0.319786479	-3.267968004	0.001083226	0.006446152	56.33310105	49.72399963	111.877942	106.9683363	Prom	CTI12_AA000760
mergepeak_69	13.50087817	-6.960317518	1.57790503	-4.411113079	1.03E-05	0.000129146	0	0	29.14467397	24.85883873	Prom	CTI12_AA000790
mergepeak_74	78.52926557	-1.691873201	0.338137979	-5.003499477	5.63E-07	1.04E-05	38.35445178	35.84753462	126.9203544	112.9947215	Dist	CTI12_AA001460
mergepeak_99	36.17754334	-2.117247839	0.496576649	-4.263687877	2.01E-05	0.000228709	14.38291942	12.72009293	61.10980026	56.49736074	Dist	CTI12_AA001700
mergepeak_100	23.08050613	-2.203004874	0.619010235	-3.5589151	0.00037239	0.002660481	8.390036326	8.094604592	36.66588016	39.17150345	Dist	CTI12_AA001700
mergepeak_110	161.7530417	-1.509430768	0.249580476	-6.047871979	1.47E-09	5.40E-08	77.90748017	90.19702259	241.6187487	237.2889151	Prom	CTI12_AA001830
mergepeak_127	14.55142549	-2.85926591	0.845910758	-3.380103497	0.000724585	0.004635069	2.397153236	4.625488338	26.32422165	24.85883873	Prom	CTI12_AA002440
mergepeak_133	122.5747192	-1.641459969	0.279636325	-5.869981194	4.36E-09	1.43E-07	63.52456075	55.50586006	188.9703054	182.2981507	Prom	CTI12_AA002480
mergepeak_139	45.07325455	-1.271334429	0.432408293	-2.940124988	0.003280799	0.015935027	19.17722589	33.53479045	65.81055413	61.77044775	5' U	CTI12_AA002570
mergepeak_140	167.2222787	-1.826410794	0.249971425	-7.306478317	2.74E-13	2.14E-11	71.91459708	75.16418549	264.1823673	257.627965	Prom	CTI12_AA002580
mergepeak_162	131.8687296	-1.915497863	0.277752728	-6.896414215	5.33E-12	3.35E-10	50.34021796	60.13134839	206.8331701	210.170182	Prom	CTI12_AA003160
mergepeak_169	34.19891524	-1.270380431	0.476352164	-2.666893379	0.007655595	0.031362797	21.57437912	18.50195335	50.76814176	45.95118674	5' U	CTI12_AA003210
mergepeak_170	13.76115134	-4.484162234	1.194552192	-3.753843712	0.000174143	0.001405177	1.198576618	1.156372085	26.32422165	26.36543501	Prom	CTI12_AA003210
mergepeak_177	19.17985647	-1.880278936	0.682653472	-2.754368085	0.005880559	0.025410961	3.595729854	12.72009293	31.02497552	29.37862759	Prom	CTI12_AA003370
mergepeak_187	144.6281603	-1.614692419	0.261088553	-6.184462707	6.23E-10	2.51E-08	68.31886723	74.00781341	223.755884	212.4300764	Prom	CTI12_AA003440
mergepeak_189	97.95727926	-1.684565959	0.306023027	-5.50470328	3.70E-08	9.36E-07	46.7444881	46.25488338	146.6635206	152.1662249	Prom	CTI12_AA003440
mergepeak_206	119.0420768	-1.622432511	0.285208502	-5.688583963	1.28E-08	3.64E-07	64.72313737	52.0367438	186.1498531	173.2585729	Prom	CTI12_AA003040
mergepeak_231	111.7607302	-1.063786424	0.280381297	-3.794070554	0.000148198	0.001224518	68.31886723	76.32055758	149.483973	152.9195231	Prom	CTI12_AA003860
mergepeak_239	9.436764037	-2.825720774	1.069878552	-2.641160317	0.008262261	0.033193983	0	4.625488338	15.04241237	18.07915544	Prom	CTI12_AA003910
mergepeak_245	241.6920622	-3.214782641	0.258012103	-12.45981331	1.24E-35	2.39E-32	37.15587516	56.66223214	439.0504111	433.8997305	Prom	CTI12_AA003940
mergepeak_246	15.76321454	-1.789689712	0.714425946	-2.505073791	0.012242585	0.045347009	7.191459708	6.938232507	26.32422165	22.5989443	Prom	CTI12_AA003940
mergepeak_250	78.31016492	-2.150769354	0.354661524	-6.064287237	1.33E-09	4.92E-08	23.97153236	33.53479045	126.9203544	128.8139825	Dist	CTI12_AA004000
mergepeak_258	49.26719242	-1.310585252	0.408978025	-3.204537096	0.001352799	0.00773134	33.5601453	23.12744169	69.57115722	70.81002546	Prom	CTI12_AA004070
mergepeak_271	68.89487957	-1.029317004	0.34160038	-3.013219727	0.002584917	0.013109568	44.34733487	46.25488338	93.07492655	91.90237347	5' U	CTI12_AA001920
mergepeak_280	18.73165038	-5.972312854	1.535837135	-3.888636834	0.000100809	0.000889721	0	1.156372085	33.84542784	39.92480159	Exon	CTI12_AA002110
mergepeak_282	76.64265519	-1.867967359	0.344898885	-5.415985504	6.10E-08	1.45E-06	32.36156869	33.53479045	123.1597513	117.5145103	Prom	CTI12_AA002130
mergepeak_293	24.9644552	-1.783739355	0.588164537	-3.032721699	0.00242359	0.01243451	15.58149603	6.938232507	40.42648325	36.91160902	Prom	CTI12_AA002160
mergepeak_300	127.6398502	-1.870843872	0.283278076	-6.604266366	3.99E-11	2.12E-09	62.32598414	47.41125546	197.4316624	203.3904987	Exon	CTI12_AA002160
mergepeak_305	123.8445246	-1.481904706	0.275767532	-5.373746128	7.71E-08	1.80E-06	61.12740752	69.38232507	187.0900039	177.7783618	Exon	CTI12_AA002210
mergepeak_308	80.96719872	-2.734468216	0.377385876	-7.245814937	4.30E-13	3.28E-11	15.58149603	26.59655794	147.6036714	134.0870695	5' U	CTI12_AA002220
mergepeak_309	12.0506231	-2.845131395	0.925223506	-3.075074698	0.002104498	0.011102297	2.397153236	3.469116254	23.50376933	18.83245358	5' U	CTI12_AA002230
mergepeak_314	203.9885612	-1.123776267	0.223394789	-5.030449784	4.89E-07	9.19E-06	130.6448514	126.0445572	278.2846289	280.9802074	Prom	CTI12_AA002250
mergepeak_315	14.86711562	-2.011551995	0.761442354	-2.641765309	0.008247518	0.033160016	8.390036326	3.469116254	23.50376933	24.10554058	Intr	CTI12_AA002260
mergepeak_320	77.12350108	-2.232923387	0.356311152	-6.266779406	3.69E-10	1.56E-08	25.17010898	28.90930211	127.8605052	126.5540881	Dist	CTI12_AA002310
mergepeak_325	161.7955287	-1.536101384	0.248535873	-6.180602276	6.39E-10	2.57E-08	83.90036326	82.102418	234.0975425	247.081791	Prom	CTI12_AA002320
mergepeak_336	29.75973304	-1.314763245	0.508822309	-2.583933959	0.00976805	0.037967919	17.97864927	16.18920918	40.42648325	44.44459045	Prom	CTI12_AA004160
mergepeak_346	52.96732226	-1.414960541	0.394884654	-3.583224938	0.000339378	0.002469905	31.16299207	26.59655794	81.79311727	72.31662175	Prom	CTI12_AA004490
mergepeak_354	25.5695518	-1.568832578	0.580273103	-2.703610712	0.006859059	0.028801087	7.191459708	18.50195335	40.42648325	36.15831088	Prom	CTI12_AA004600
mergepeak_357	32.22894401	-1.39705803	0.519004766	-2.691801926	0.007106714	0.029620076	25.17010898	10.40734876	45.12723712	48.21108117	Exon	CTI12_AA005090
mergepeak_360	48.15459085	-1.100668528	0.40234077	-2.735662426	0.006225485	0.026570068	32.36156869	28.90930211	65.81055413	65.53693846	Dist	CTI12_AA005130
mergepeak_365	31.93967874	-1.385234895	0.495082459	-2.797988234	0.005142199	0.022872625	19.17722589	16.18920918	47.94768944	44.44459045	Prom	CTI12_AA005190
mergepeak_370	30.66062192	-1.98311646	0.531042689	-3.734382381	0.000188176	0.001499235	14.38291942	10.40734876	48.88784021	48.96437931	Down	CTI12_AA005190
mergepeak_374	34.88255064	-1.194949125	0.468985351	-2.547945521	0.010835939	0.041279623	22.77295574	19.65832544	48.88784021	48.21108117	Prom	CTI12_AA005200
mergepeak_384	31.23456566	-1.341441034	0.49833685	-2.69183592	0.00710599	0.029620076	19.17722589	16.18920918	45.12723712	44.44459045	Prom	CTI12_AA005800
mergepeak_385	15.21798156	-1.891057988	0.737654448	-2.563609551	0.010359	0.039814431	4.794306472	8.094604592	25.38407088	22.5989443	Prom	CTI12_AA005800
mergepeak_388	10.93188495	-5.174349666	1.597267321	-3.239501364	0.001197389	0.006996044	1.198576618	0	20.68331701	21.84564615	Dist	CTI12_AA005830
mergepeak_390	45.60630844	-1.628934572	0.440377697	-3.698948844	0.000216494	0.001690298	15.58149603	28.90930211	68.63100645	69.30342918	Exon	CTI12_AA006080
mergepeak_392	75.00902277	-1.489188436	0.339794771	-4.382611392	1.17E-05	0.000144617	35.95729854	42.78576713	112.8180928	108.4749326	Prom	CTI12_AA006120
mergepeak_406	79.50280913	-1.303939715	0.328912659	-3.964395043	7.36E-05	0.000684287	40.75160501	50.88037172	111.877942	114.5013178	Prom	CTI12_AA006270
mergepeak_416	61.89839655	-1.676842375	0.378566224	-4.429455853	9.45E-06	0.000120351	34.75872192	24.28381377	95.89537887	92.65567162	Prom	CTI12_AA006280
mergepeak_420	42.71443896	-1.303140973	0.457429687	-2.848833402	0.004387985	0.020162747	15.58149603	33.53479045	66.7507049	54.99076446	Prom	CTI12_AA006310
mergepeak_421	148.5204217	-1.127114737	0.267898674	-4.207242687	2.59E-05	0.000284447	74.31175032	112.1680922	197.4316624	210.170182	Prom	CTI12_AA006320
mergepeak_431	58.45661438	-1.14406188	0.376590771	-3.037944546	0.002381978	0.01226292	29.96441545	42.78576713	82.73326805	78.3430069	Prom	CTI12_AA005890
mergepeak_437	43.47672226	-1.737833383	0.443097909	-3.922007633	8.78E-05	0.000792988	22.77295574	17.34558127	70.511308	63.27704403	Prom	CTI12_AA005960
mergepeak_446	11.66304748	-2.218948572	0.863332479	-2.570213244	0.010163593	0.039212104	4.794306472	3.469116254	18.80301547	19.58575172	Dist	CTI12_AA005980
mergepeak_459	66.63410918	-1.078877554	0.36654153	-2.943397857	0.003246309	0.0157959	31.16299207	54.34948797	92.13477578	88.8891809	Exon	CTI12_AA002750
mergepeak_474	195.6226168	-1.22846031	0.229778121	-5.346289312	8.98E-08	2.06E-06	109.0704722	124.8881851	277.3444781	271.1873316	Prom	CTI12_AA002860
mergepeak_479	38.15491989	-1.380636817	0.454508802	-3.03764594	0.002384339	0.01227196	20.37580251	21.97106961	54.52874485	55.7440626	5' U	CTI12_AA002890
mergepeak_484	31.57380017	-2.125907125	0.528842097	-4.01992795	5.82E-05	0.000562685	11.98576618	11.56372085	50.76814176	51.97757188	Prom	CTI12_AA007280
mergepeak_485	179.4672217	-1.756351488	0.250494426	-7.011539198	2.36E-12	1.58E-10	94.68755282	69.38232507	281.1050812	272.6939279	Prom	CTI12_AA007300
mergepeak_510	19.71508598	-2.194664021	0.66735299	-3.288610457	0.001006833	0.006073508	7.191459708	6.938232507	33.84542784	30.88522387	Intr	CTI12_AA007420
mergepeak_532	28.17982648	-1.427982215	0.531282214	-2.687803541	0.00719237	0.029878776	11.98576618	18.50195335	42.3067848	39.92480159	Prom	CTI12_AA008050
mergepeak_538	107.1165346	-1.3593807	0.290332267	-4.682155081	2.84E-06	4.24E-05	64.72313737	55.50586006	152.3044253	155.9327156	Dist	CTI12_AA008070
mergepeak_539	9.880414554	-6.515149286	1.624766468	-4.009898908	6.07E-05	0.000583786	0	0	16.92271392	22.5989443	Prom	CTI12_AA008070
mergepeak_541	146.7658555	-1.372881703	0.255711354	-5.368872684	7.92E-08	1.84E-06	77.90748017	85.57153425	213.4142255	210.170182	Prom	CTI12_AA008110
mergepeak_549	29.59163365	-2.298366252	0.558485029	-4.115358751	3.87E-05	0.000400376	8.390036326	11.56372085	51.70829253	46.70448488	Dist	CTI12_AA008160
mergepeak_557	150.247932	-2.679820217	0.284222198	-9.428609848	4.16E-21	1.43E-18	35.95729854	45.0985113	258.5414626	261.3944557	Prom	CTI12_AA008170
mergepeak_564	33.45823492	-2.062020599	0.513868406	-4.012740565	6.00E-05	0.000578034	10.78718956	15.0328371	54.52874485	53.48416817	Prom	CTI12_AA008940
mergepeak_565	30.03093276	-1.333759896	0.506330913	-2.634166433	0.008434413	0.033725174	16.78007265	17.34558127	42.3067848	43.69129231	Prom	CTI12_AA008940
mergepeak_567	28.56436538	-1.606299322	0.528637586	-3.038564349	0.002377083	0.012242387	14.38291942	13.87646501	42.3067848	43.69129231	Prom	CTI12_AA008950
mergepeak_570	16.48540695	-2.382806778	0.744002889	-3.202684845	0.001361529	0.007771374	5.99288309	4.625488338	28.2045232	27.11873316	Prom	CTI12_AA008960
mergepeak_574	51.56334195	-2.808222886	0.491034184	-5.718996715	1.07E-08	3.13E-07	4.794306472	20.81469752	94.01507733	86.62928647	Prom	CTI12_AA008980
mergepeak_578	72.47003996	-1.143760713	0.353366145	-3.236758047	0.001208959	0.007050433	33.5601453	56.66223214	98.71583119	100.9419512	Prom	CTI12_AA009030
mergepeak_580	107.0967789	-1.025445721	0.286039478	-3.584979697	0.000337104	0.002455562	64.72313737	76.32055758	145.7233699	141.6200509	3' U	CTI12_AA009040
mergepeak_581	20.92469941	-2.166725263	0.655859852	-3.303640643	0.000954381	0.00580287	4.794306472	10.40734876	33.84542784	34.65171459	Exon	CTI12_AA009040
mergepeak_589	128.05249	-1.262747597	0.267436128	-4.721679171	2.34E-06	3.61E-05	76.70890355	74.00781341	177.6884961	183.8047469	Prom	CTI12_AA009130
mergepeak_596	24.87837106	-1.684519263	0.579285203	-2.907927312	0.003638329	0.017335089	15.58149603	8.094604592	36.66588016	39.17150345	Prom	CTI12_AA009200
mergepeak_603	26.9635288	-1.840717115	0.554130222	-3.321813254	0.000894345	0.005503047	11.98576618	11.56372085	41.36663402	42.93799416	Prom	CTI12_AA000970
mergepeak_634	9.964103715	-2.905340211	1.027130336	-2.828599361	0.004675219	0.021206147	1.198576618	3.469116254	17.86286469	17.32585729	Dist	CTI12_AA009880
mergepeak_639	34.7169565	-2.478569669	0.534075175	-4.640862909	3.47E-06	5.04E-05	7.191459708	13.87646501	58.28934794	59.51055332	Prom	CTI12_AA009880
mergepeak_641	24.43896285	-1.956820337	0.587407208	-3.331284178	0.000864463	0.005354123	10.78718956	9.250976676	38.5461817	39.17150345	Dist	CTI12_AA009880
mergepeak_648	14.64632371	-2.872106386	0.844975408	-3.399041391	0.000676225	0.004375932	2.397153236	4.625488338	24.44392011	27.11873316	5' U	CTI12_AA010010
mergepeak_661	30.23442615	-2.050697536	0.539251851	-3.802856738	0.000143037	0.001191594	9.588612944	13.87646501	50.76814176	46.70448488	Exon	CTI12_AA010280
mergepeak_672	36.17705782	-8.384199157	1.497499576	-5.598799017	2.16E-08	5.79E-07	0	0	72.39160954	72.31662175	Prom	CTI12_AA003560
mergepeak_673	11.7607161	-6.762180883	1.595676397	-4.237814695	2.26E-05	0.000253027	0	0	24.44392011	22.5989443	Prom	CTI12_AA003560
mergepeak_674	25.16816796	-7.860109574	1.518641111	-5.175751871	2.27E-07	4.69E-06	0	0	51.70829253	48.96437931	Dist	CTI12_AA003570
mergepeak_691	57.73731767	-1.965222978	0.394010855	-4.987738159	6.11E-07	1.12E-05	23.97153236	23.12744169	91.19462501	92.65567162	Prom	CTI12_AA010720
mergepeak_698	27.01551761	-3.605723107	0.720640548	-5.003497398	5.63E-07	1.04E-05	1.198576618	6.938232507	47.94768944	51.97757188	Down	CTI12_AA011120
mergepeak_700	13.23783461	-2.995962437	0.902877626	-3.318237544	0.000905874	0.005558798	3.595729854	2.312744169	24.44392011	22.5989443	Intr	CTI12_AA011130
mergepeak_701	269.0409309	-1.962642026	0.220841373	-8.887112051	6.27E-19	1.40E-16	94.68755282	124.8881851	424.9481495	431.6398361	Prom	CTI12_AA011130
mergepeak_726	32.54875132	-2.276889502	0.548795153	-4.148887779	3.34E-05	0.00035407	5.99288309	16.18920918	54.52874485	53.48416817	Prom	CTI12_AA010920
mergepeak_734	94.78458201	-1.645030825	0.310143358	-5.304098193	1.13E-07	2.53E-06	45.54591148	46.25488338	149.483973	137.8535602	Prom	CTI12_AA011020
mergepeak_737	159.3385428	-1.649614565	0.254511684	-6.481488541	9.08E-11	4.44E-09	69.51744384	84.41516217	245.3793518	238.0422133	5' U	CTI12_AA011880
mergepeak_742	80.20890843	-1.241509425	0.3237322	-3.834988996	0.00012557	0.001068926	49.14164134	46.25488338	110.9377912	114.5013178	Prom	CTI12_AA011900
mergepeak_743	16.24531297	-1.84577711	0.709225018	-2.60252679	0.009253958	0.036353107	8.390036326	5.781860423	24.44392011	26.36543501	Intr	CTI12_AA011910
mergepeak_746	91.56229326	-1.060693607	0.308250118	-3.441016062	0.000579534	0.003844939	51.53879457	67.0695809	124.0999021	123.5408955	Prom	CTI12_AA011920
mergepeak_750	41.94315461	-1.314940203	0.441438287	-2.978763378	0.002894142	0.014389774	19.17722589	28.90930211	56.4090464	63.27704403	Prom	CTI12_AA011960
mergepeak_756	36.65687136	-1.655183739	0.476907712	-3.470658364	0.000519184	0.003511454	20.37580251	15.0328371	51.70829253	59.51055332	Prom	CTI12_AA012030
mergepeak_764	31.02285297	-1.610308285	0.51047466	-3.154531283	0.001607561	0.00890607	14.38291942	16.18920918	49.82799098	43.69129231	Prom	CTI12_AA012130
mergepeak_765	50.44400901	-2.238737271	0.431934442	-5.183048752	2.18E-07	4.52E-06	15.58149603	19.65832544	83.67341882	82.86279576	3' U	CTI12_AA012340
mergepeak_784	135.9664694	-1.470813999	0.294051031	-5.001900498	5.68E-07	1.05E-05	93.4889762	50.88037172	202.1324163	197.3641135	Prom	CTI12_AA012440
mergepeak_788	95.25869753	-1.03481588	0.305355052	-3.388893926	0.000701752	0.004515381	71.91459708	53.19311589	124.0999021	131.8271751	Prom	CTI12_AA012500
mergepeak_791	49.00670006	-2.185755835	0.43379806	-5.038648245	4.69E-07	8.84E-06	17.97864927	17.34558127	80.8529665	79.84960318	Prom	CTI12_AA012510
mergepeak_800	56.63972873	-1.393884306	0.381078118	-3.657739035	0.00025445	0.001935648	33.5601453	28.90930211	82.73326805	81.35619947	Prom	CTI12_AA012560
mergepeak_807	81.16440031	-1.525048958	0.332304475	-4.589312125	4.45E-06	6.27E-05	47.94306472	35.84753462	120.339299	120.5277029	Prom	CTI12_AA012670
mergepeak_808	14.87896642	-1.856025384	0.752696264	-2.465835786	0.013669399	0.04955432	3.595729854	9.250976676	22.56361856	24.10554058	Exon	CTI12_AA013120
mergepeak_809	16.29855432	-2.366679613	0.748723904	-3.160951051	0.001572549	0.008746766	5.99288309	4.625488338	24.44392011	30.13192573	Exon	CTI12_AA013120
mergepeak_812	11.88938136	-2.836786897	0.963411322	-2.944523106	0.003234528	0.015755595	0	5.781860423	20.68331701	21.09234801	Intr	CTI12_AA008280
mergepeak_813	56.23252175	-3.018744217	0.453197368	-6.66099238	2.72E-11	1.49E-09	11.98576618	12.72009293	97.77568042	102.4485475	Intr	CTI12_AA008300
mergepeak_814	34.93214446	-1.700310535	0.489652178	-3.472486413	0.000515661	0.003492475	13.1843428	19.65832544	52.6484433	54.23746631	Prom	CTI12_AA008310
mergepeak_824	29.42311288	-1.6633846	0.527574696	-3.152889276	0.001616631	0.008947758	15.58149603	12.72009293	40.42648325	48.96437931	Intr	CTI12_AA008430
mergepeak_826	68.77834645	-1.435079561	0.353303961	-4.061883584	4.87E-05	0.000484715	41.95018163	32.37841837	100.5961327	100.1886531	Dist	CTI12_AA012850
mergepeak_830	26.41003057	-1.544238489	0.553045634	-2.792244244	0.005234383	0.023184679	10.78718956	16.18920918	35.72572938	42.93799416	Dist	CTI12_AA012920
mergepeak_833	10.67895395	-6.62361105	1.609810082	-4.114529486	3.88E-05	0.00040151	0	0	21.62346779	21.09234801	Dist	CTI12_AA012950
mergepeak_840	18.85596307	-1.833995636	0.659712292	-2.779993127	0.005436005	0.023869078	9.588612944	6.938232507	31.02497552	27.8720313	Prom	CTI12_AA013000
mergepeak_880	293.1321268	-2.488994472	0.231732972	-10.74078693	6.55E-27	5.53E-24	69.51744384	107.5426039	490.7587036	504.709756	Exon	CTI12_AA013730
mergepeak_884	11.79182184	-3.62887275	1.068983472	-3.39469491	0.000687051	0.004431214	1.198576618	2.312744169	22.56361856	21.09234801	Prom	CTI12_AA013750
mergepeak_899	259.2849861	-1.402858725	0.212252655	-6.609381287	3.86E-11	2.05E-09	130.6448514	153.7974872	383.5815155	369.1160902	Prom	CTI12_AA013850
mergepeak_900	168.4339745	-1.083997996	0.252386446	-4.294992918	1.75E-05	0.000202916	127.0491215	89.04065051	229.3967887	228.2493374	Prom	CTI12_AA013870
mergepeak_901	27.20074212	-1.422503957	0.546906064	-2.601002347	0.009295182	0.036472634	19.17722589	10.40734876	42.3067848	36.91160902	Intr	CTI12_AA013890
mergepeak_906	35.83439615	-1.684887193	0.487561877	-3.455740232	0.000548784	0.003675819	13.1843428	20.81469752	49.82799098	59.51055332	Dist	CTI12_AA013900
mergepeak_907	29.87795627	-1.616892069	0.519267232	-3.113795688	0.001846973	0.009964168	13.1843428	16.18920918	44.18708634	45.95118674	Prom	CTI12_AA013900
mergepeak_913	32.24530342	-1.346058791	0.493291841	-2.728727054	0.00635793	0.027066942	15.58149603	20.81469752	45.12723712	47.45778302	Prom	CTI12_AA014110
mergepeak_933	104.285623	-2.074533138	0.310027411	-6.691450702	2.21E-11	1.24E-09	37.15587516	42.78576713	176.7483454	160.4525045	Prom	CTI12_AA006950
mergepeak_941	8.610327867	-6.317506968	1.650600263	-3.827399709	0.000129504	0.001095923	0	0	14.1022616	20.33904987	Intr	CTI12_AA007030
mergepeak_943	34.52885116	-1.290991999	0.474063695	-2.723245867	0.006464393	0.027438506	21.57437912	18.50195335	49.82799098	48.21108117	Dist	CTI12_AA007030
mergepeak_944	37.36491206	-1.177885627	0.457536937	-2.574405542	0.01004125	0.038839235	19.17722589	26.59655794	51.70829253	51.97757188	Prom	CTI12_AA007050
mergepeak_951	40.5973615	-1.560076387	0.457701172	-3.408504241	0.000653201	0.004252256	15.58149603	25.44018586	64.87040336	56.49736074	Prom	CTI12_AA007110
mergepeak_959	17.4370331	-1.984744759	0.699900118	-2.835754285	0.00457176	0.020846508	4.794306472	9.250976676	26.32422165	29.37862759	Dist	CTI12_AA004840
mergepeak_966	23.29536464	-2.96191237	0.68293819	-4.337013826	1.44E-05	0.000172454	4.794306472	5.781860423	44.18708634	38.4182053	Exon	CTI12_AA004910
mergepeak_970	67.70142138	-2.080821474	0.371057823	-5.607809204	2.05E-08	5.53E-07	25.17010898	26.59655794	109.0574897	109.9815289	Exon	CTI12_AA004960
mergepeak_971	24.76421789	-1.879182875	0.579760946	-3.24130642	0.001189832	0.006957909	9.588612944	11.56372085	39.48633248	38.4182053	Prom	CTI12_AA004980
mergepeak_978	39.05994198	-1.778799441	0.465009232	-3.825299191	0.000130613	0.001103057	15.58149603	19.65832544	59.22949872	61.77044775	Prom	CTI12_AA005030
mergepeak_979	103.2243064	-1.761129158	0.305725052	-5.760499983	8.39E-09	2.54E-07	40.75160501	53.19311589	164.5263853	154.4261194	Prom	CTI12_AA014560
mergepeak_990	30.18907463	-1.953335738	0.534559527	-3.654103312	0.000258082	0.001958421	14.38291942	10.40734876	50.76814176	45.19788859	Prom	CTI12_AA011480
mergepeak_993	12.33199853	-2.310887304	0.858289592	-2.692433097	0.007093277	0.029588408	5.99288309	2.312744169	20.68331701	20.33904987	Dist	CTI12_AA011490
mergepeak_996	17.53687734	-2.304032796	0.719554071	-3.202028712	0.001364634	0.007786904	7.191459708	4.625488338	31.96512629	26.36543501	Dist	CTI12_AA011620
mergepeak_1013	46.76214789	-2.226903615	0.445882358	-4.99437481	5.90E-07	1.08E-05	15.58149603	17.34558127	74.27191109	79.84960318	Prom	CTI12_AA008590
mergepeak_1021	50.51753865	-2.693575539	0.454840229	-5.922025733	3.18E-09	1.08E-07	13.1843428	13.87646501	84.61356959	90.39577719	Prom	CTI12_AA014650
mergepeak_1028	258.6828333	-1.421520548	0.208925986	-6.803943216	1.02E-11	6.08E-10	139.0348877	142.2337664	376.0603093	377.4023698	3' U	CTI12_AA014740
mergepeak_1029	58.61444398	-1.077852724	0.369702177	-2.915462209	0.003551621	0.017007923	40.75160501	34.69116254	76.15221263	82.86279576	Dist	CTI12_AA014740
mergepeak_1037	27.09595069	-1.754095252	0.555747165	-3.156282861	0.001597938	0.008862446	15.58149603	9.250976676	41.36663402	42.18469602	Prom	CTI12_AA014880
mergepeak_1042	19.02769396	-1.867998165	0.705531714	-2.647645922	0.008105437	0.032735887	2.397153236	13.87646501	31.96512629	27.8720313	Dist	CTI12_AA014910
mergepeak_1045	61.22465552	-1.302209122	0.365095136	-3.566766557	0.000361413	0.00259609	35.95729854	34.69116254	88.37417269	85.87598833	Exon	CTI12_AA014950
mergepeak_1060	42.08302776	-1.682624945	0.444539985	-3.78509246	0.000153651	0.001263401	19.17722589	20.81469752	62.04995104	66.2902366	Prom	CTI12_AA015160
mergepeak_1068	17.13510306	-2.879482619	0.799854426	-3.600008359	0.000318207	0.002338498	1.198576618	6.938232507	31.02497552	29.37862759	Prom	CTI12_AA015250
mergepeak_1069	17.79394154	-1.870271867	0.677850073	-2.759123207	0.005795668	0.025097641	7.191459708	8.094604592	27.26437242	28.62532944	Exon	CTI12_AA015250
mergepeak_1070	83.23197802	-1.006460189	0.318137387	-3.163602363	0.001558295	0.008679638	51.53879457	58.97497631	118.4589974	103.9551438	Exon	CTI12_AA015250
mergepeak_1076	13.22690806	-2.435123541	0.844223739	-2.884452816	0.003920945	0.018411138	5.99288309	2.312744169	19.74316624	24.85883873	Down	CTI12_AA015600
mergepeak_1078	132.3029243	-2.120338017	0.282109224	-7.516018033	5.65E-14	5.05E-12	53.93594781	45.0985113	212.4740748	217.7031634	Prom	CTI12_AA015670
mergepeak_1092	10.74116543	-2.350750808	0.915719547	-2.567107818	0.010255072	0.039497373	2.397153236	4.625488338	17.86286469	18.07915544	Prom	CTI12_AA015440
mergepeak_1095	35.55464868	-1.301358026	0.481549222	-2.702440302	0.006883254	0.02887875	14.38291942	26.59655794	50.76814176	50.4709756	Prom	CTI12_AA015520
mergepeak_1098	36.41121939	-2.21297364	0.505497643	-4.377811987	1.20E-05	0.000147211	9.588612944	16.18920918	61.10980026	58.75725517	Prom	CTI12_AA001280
mergepeak_1101	111.4605994	-1.66025962	0.289733223	-5.730304595	1.00E-08	2.96E-07	53.93594781	53.19311589	172.9877423	165.7255915	Prom	CTI12_AA001310
mergepeak_1104	24.20473913	-1.542396814	0.569385451	-2.708879919	0.006751077	0.028433081	13.1843428	11.56372085	36.66588016	35.40501273	Prom	CTI12_AA001320
mergepeak_1116	30.33031059	-1.794217802	0.534431033	-3.357248534	0.000787223	0.004965016	17.97864927	9.250976676	45.12723712	48.96437931	Exon	CTI12_AA001420
mergepeak_1117	23.84783069	-1.611675463	0.576614663	-2.795065001	0.005188928	0.023037362	10.78718956	12.72009293	35.72572938	36.15831088	Dist	CTI12_AA001440
mergepeak_1121	29.24468155	-1.345255363	0.516965567	-2.602214634	0.009262386	0.03637564	19.17722589	13.87646501	43.24693557	40.67809973	Dist	CTI12_AA016230
mergepeak_1126	19.08229695	-2.142498413	0.681304095	-3.144702092	0.00166256	0.009149499	4.794306472	9.250976676	32.90527706	29.37862759	Prom	CTI12_AA016300
mergepeak_1130	38.85106284	-1.960358677	0.472066051	-4.152721158	3.29E-05	0.000349144	15.58149603	16.18920918	61.10980026	62.52374589	Prom	CTI12_AA016320
mergepeak_1131	52.94806731	-1.500306553	0.397226579	-3.776954096	0.000158758	0.001299541	25.17010898	30.0656742	82.73326805	73.82321804	Dist	CTI12_AA016330
mergepeak_1137	30.8770626	-2.590701532	0.57358261	-4.516701673	6.28E-06	8.48E-05	5.99288309	11.56372085	47.94768944	58.00395703	Prom	CTI12_AA016720
mergepeak_1145	104.413052	-2.479026288	0.320982101	-7.723253987	1.13E-14	1.16E-12	29.96441545	33.53479045	174.8680438	179.2849581	Prom	CTI12_AA017010
mergepeak_1160	169.702245	-1.393057736	0.242286697	-5.749625358	8.94E-09	2.68E-07	92.29039959	94.82251093	252.900558	238.7955114	Prom	CTI12_AA017220
mergepeak_1161	35.66064569	-1.480698693	0.472575498	-3.133253204	0.001728802	0.009447353	17.97864927	19.65832544	50.76814176	54.23746631	Prom	CTI12_AA017220
mergepeak_1163	27.70992334	-1.465337479	0.5383379	-2.721966033	0.006489481	0.027525803	17.97864927	11.56372085	37.60603093	43.69129231	Prom	CTI12_AA017230
mergepeak_1185	15.29553414	-2.677035509	0.809475511	-3.30712353	0.000942593	0.005746714	5.99288309	2.312744169	27.26437242	25.61213687	Dist	CTI12_AA018730
mergepeak_1199	18.93747661	-1.990187143	0.688749978	-2.889564004	0.003857765	0.018162858	3.595729854	11.56372085	31.96512629	28.62532944	Intr	CTI12_AA018160
mergepeak_1200	36.02441063	-1.198937563	0.478637285	-2.50489797	0.012248672	0.045361266	28.76583883	15.0328371	49.82799098	50.4709756	Dist	CTI12_AA018170
mergepeak_1209	30.38392736	-2.241790976	0.546659469	-4.100891146	4.12E-05	0.000422046	11.98576618	9.250976676	49.82799098	50.4709756	5' U	CTI12_AA018320
mergepeak_1210	62.15996938	-1.579143569	0.369547242	-4.273184565	1.93E-05	0.000220229	29.96441545	32.37841837	92.13477578	94.1622679	Intr	CTI12_AA018320
mergepeak_1223	499.1477313	-2.552481156	0.184348831	-13.84593082	1.35E-43	5.46E-40	146.2263474	144.5465106	858.357656	847.4604111	Prom	CTI12_AA017570
mergepeak_1236	25.75521503	-1.760611911	0.570773366	-3.084607683	0.002038208	0.010814508	8.390036326	15.0328371	40.42648325	39.17150345	Prom	CTI12_AA017730
mergepeak_1244	19.3884693	-2.488845897	0.704290057	-3.533836481	0.000409574	0.002873471	3.595729854	8.094604592	31.96512629	33.89841645	Prom	CTI12_AA017780
mergepeak_1252	110.8147703	-2.344404857	0.308706927	-7.594273581	3.10E-14	2.90E-12	34.75872192	38.16027879	180.5089485	189.8311321	Prom	CTI12_AA018470
mergepeak_1263	638.2858052	-1.629232337	0.165166588	-9.864176282	5.95E-23	2.68E-20	304.438461	319.1586953	979.6371057	949.9089586	Prom	CTI12_AA018580
mergepeak_1303	23.59489969	-1.689415705	0.584633224	-2.889701842	0.003856074	0.018160906	9.588612944	12.72009293	36.66588016	35.40501273	Prom	CTI12_AA019440
mergepeak_1309	44.24971391	-1.357275737	0.453399507	-2.993553624	0.00275749	0.013847918	34.75872192	15.0328371	63.93025258	63.27704403	Prom	CTI12_AA019730
mergepeak_1319	37.12476996	-2.676186501	0.536471985	-4.988492552	6.09E-07	1.11E-05	14.38291942	5.781860423	65.81055413	62.52374589	3' U	CTI12_AA019850
mergepeak_1321	43.45654424	-1.58465257	0.438670616	-3.612397349	0.000303379	0.002245009	17.97864927	25.44018586	64.87040336	65.53693846	Prom	CTI12_AA019860
mergepeak_1322	103.6403275	-1.082981335	0.289697852	-3.7383133	0.000185259	0.001479481	62.32598414	70.53869715	143.8430683	137.8535602	Prom	CTI12_AA019890
mergepeak_1328	93.42737783	-1.450057648	0.30775306	-4.711757044	2.46E-06	3.76E-05	51.53879457	48.56762755	141.022616	132.5804732	Prom	CTI12_AA019970
mergepeak_1331	246.9192977	-1.800893358	0.217612192	-8.275700665	1.28E-16	1.75E-14	115.0633553	105.2298597	385.461817	381.9221586	Prom	CTI12_AA020030
mergepeak_1340	67.93558295	-1.323075467	0.351530331	-3.763759059	0.000167378	0.001358003	34.75872192	42.78576713	97.77568042	96.42216233	Prom	CTI12_AA020080
mergepeak_1342	156.0611665	-1.127429921	0.260295549	-4.331345373	1.48E-05	0.000176591	80.30463341	115.6372085	206.8331701	221.4696541	Prom	CTI12_AA020370
mergepeak_1354	67.94004462	-1.897738537	0.375075947	-5.059611401	4.20E-07	8.06E-06	21.57437912	35.84753462	104.3567358	109.9815289	Prom	CTI12_AA020190
mergepeak_1355	62.52850925	-1.182747382	0.360256982	-3.283065816	0.001026847	0.00617861	35.95729854	40.47302296	89.31432346	84.36939204	Prom	CTI12_AA020200
mergepeak_1382	32.14877725	-1.911720958	0.517976666	-3.690747252	0.000223596	0.001736051	10.78718956	16.18920918	48.88784021	52.73087003	Prom	CTI12_AA021190
mergepeak_1385	25.81247932	-1.762057131	0.56556212	-3.115585481	0.001835801	0.009921525	9.588612944	13.87646501	41.36663402	38.4182053	3' U	CTI12_AA021200
mergepeak_1390	16.02001243	-2.532597267	0.78335187	-3.233026388	0.001224862	0.007123709	7.191459708	2.312744169	24.44392011	30.13192573	Prom	CTI12_AA021210
mergepeak_1396	8.603799675	-3.125662658	1.139299428	-2.743495329	0.006078891	0.026084473	2.397153236	1.156372085	15.04241237	15.81926101	Prom	CTI12_AA021240
mergepeak_1401	33.96387755	-1.256575297	0.477178608	-2.633343733	0.008454873	0.033790318	21.57437912	18.50195335	49.82799098	45.95118674	Exon	CTI12_AA021330
mergepeak_1418	109.3005044	-1.175155978	0.283617189	-4.143458231	3.42E-05	0.000361428	68.31886723	65.91320882	148.5438222	154.4261194	Prom	CTI12_AA021690
mergepeak_1425	13.39265842	-2.460579968	0.830802189	-2.961691726	0.003059539	0.01506615	3.595729854	4.625488338	23.50376933	21.84564615	Prom	CTI12_AA020720
mergepeak_1441	83.73649457	-1.208691083	0.318274124	-3.797641696	0.000146079	0.001211212	50.34021796	50.88037172	110.9377912	122.7875973	Prom	CTI12_AA020800
mergepeak_1450	16.81398122	-2.631435164	0.789014027	-3.335093006	0.000852709	0.005294265	1.198576618	8.094604592	26.32422165	31.63852202	Prom	CTI12_AA020930
mergepeak_1481	19.20095874	-1.876384477	0.659824336	-2.843763672	0.00445841	0.020428459	5.99288309	10.40734876	31.02497552	29.37862759	Exon	CTI12_AA000260
mergepeak_1503	68.39347925	-1.592198296	0.359221909	-4.432352968	9.32E-06	0.000118964	28.76583883	39.31665087	101.5362835	103.9551438	Dist	CTI12_AA021480
mergepeak_1516	11.34469604	-5.233024721	1.592339029	-3.28637597	0.001014855	0.006114619	0	1.156372085	21.62346779	22.5989443	Prom	CTI12_AA022010
mergepeak_1518	254.2200589	-2.020072609	0.219277779	-9.212390864	3.19E-20	9.72E-18	95.88612944	105.2298597	397.6837771	418.0804695	Prom	CTI12_AA022050
mergepeak_1526	66.92904054	-2.184856555	0.377202874	-5.792258504	6.94E-09	2.15E-07	25.17010898	23.12744169	107.1771882	112.2414233	Prom	CTI12_AA004250
mergepeak_1539	45.96033622	-1.214883625	0.413469702	-2.938265167	0.003300546	0.016015589	27.56726221	27.75293003	66.7507049	61.77044775	Prom	CTI12_AA004350
mergepeak_1546	12.46892904	-2.100783767	0.824678475	-2.547397356	0.010852978	0.041321231	4.794306472	4.625488338	21.62346779	18.83245358	Prom	CTI12_AA022330
mergepeak_1559	342.011556	-1.719993334	0.200325964	-8.58597309	9.01E-18	1.55E-15	142.6306175	175.7685568	528.3647346	521.2823151	Prom	CTI12_AA019210
mergepeak_1562	58.76192563	-1.050125609	0.367785291	-2.855268104	0.004300051	0.019832879	40.75160501	35.84753462	77.09236341	81.35619947	Exon	CTI12_AA021340
mergepeak_1563	40.0434409	-2.304759236	0.493416303	-4.671023684	3.00E-06	4.45E-05	9.588612944	17.34558127	60.16964949	73.06991989	Dist	CTI12_AA021350
mergepeak_1575	54.5477145	-1.476789068	0.388539665	-3.800870804	0.000144188	0.001198476	28.76583883	28.90930211	79.91281573	80.60290133	Prom	CTI12_AA021410
mergepeak_1582	27.03998606	-1.676085174	0.560039208	-2.992799701	0.002764311	0.013875694	8.390036326	17.34558127	39.48633248	42.93799416	Intr	CTI12_AA022980
mergepeak_1597	37.24646964	-1.89155906	0.497908853	-3.799006683	0.000145277	0.001205548	9.588612944	21.97106961	56.4090464	61.0171496	Prom	CTI12_AA023230
mergepeak_1598	50.31473394	-1.119315913	0.404205411	-2.769175975	0.005619827	0.024524808	25.17010898	38.16027879	72.39160954	65.53693846	5' U	CTI12_AA023230
mergepeak_1606	67.32281589	-1.660183185	0.358716179	-4.628124636	3.69E-06	5.32E-05	32.36156869	32.37841837	100.5961327	103.9551438	Prom	CTI12_AA023260
mergepeak_1615	115.5452222	-1.415113895	0.281975304	-5.01857387	5.21E-07	9.71E-06	67.12029061	58.97497631	167.3468376	168.7387841	Prom	CTI12_AA023330
mergepeak_1619	38.73925754	-1.816497999	0.480671357	-3.779085176	0.000157406	0.001290344	22.77295574	11.56372085	61.10980026	59.51055332	Prom	CTI12_AA023340
mergepeak_1621	266.9257646	-1.222266008	0.206363443	-5.922880468	3.16E-09	1.07E-07	167.8007265	152.6411152	367.5989523	379.6622642	Prom	CTI12_AA023350
mergepeak_1624	216.9913894	-1.734514554	0.255440642	-6.790284202	1.12E-11	6.63E-10	73.1131737	127.2009293	334.6936753	332.9577793	Prom	CTI12_AA023360
mergepeak_1626	70.24071863	-1.389968386	0.347889753	-3.995427782	6.46E-05	0.00061508	34.75872192	42.78576713	102.4764343	100.9419512	Prom	CTI12_AA023420
mergepeak_1633	139.0082338	-1.151715236	0.268482437	-4.289722815	1.79E-05	0.000206961	71.91459708	100.6043714	186.1498531	197.3641135	Prom	CTI12_AA023470
mergepeak_1637	49.93238569	-1.506232791	0.418664787	-3.597705936	0.000321036	0.002355874	32.36156869	19.65832544	79.91281573	67.79683289	Prom	CTI12_AA023930
mergepeak_1646	175.255565	-1.25337932	0.237648475	-5.274089462	1.33E-07	2.93E-06	105.4747424	101.7607434	240.678598	253.1081761	Prom	CTI12_AA024010
mergepeak_1652	53.72024499	-1.363365771	0.393029063	-3.468867571	0.000522657	0.003528805	34.75872192	25.44018586	77.09236341	77.58970875	Exon	CTI12_AA024030
mergepeak_1658	33.66706694	-1.235474805	0.487486081	-2.534379654	0.011264661	0.042592629	25.17010898	15.0328371	47.00753866	47.45778302	Intr	CTI12_AA024050
mergepeak_1661	65.22770162	-1.141624723	0.355501449	-3.211308215	0.001321321	0.007588893	45.54591148	35.84753462	92.13477578	87.38258462	Prom	CTI12_AA024060
mergepeak_1667	104.548825	-1.631552532	0.319782561	-5.102068502	3.36E-07	6.63E-06	35.95729854	65.91320882	158.8854807	157.4393119	Prom	CTI12_AA024420
mergepeak_1669	44.22872191	-1.413533682	0.43105523	-3.279240301	0.00104087	0.006243524	27.56726221	20.81469752	59.22949872	69.30342918	Prom	CTI12_AA024440
mergepeak_1671	165.569798	-2.105246624	0.260032851	-8.096079466	5.68E-16	7.08E-14	69.51744384	55.50586006	262.3020657	274.9538223	5' U	CTI12_AA024460
mergepeak_1684	165.3725352	-1.719943511	0.251074088	-6.85034257	7.37E-12	4.52E-10	70.71602046	83.25879008	252.900558	254.6147724	Prom	CTI12_AA024160
mergepeak_1685	20.72316244	-2.438161492	0.673797683	-3.618536475	0.000296274	0.002200046	4.794306472	8.094604592	33.84542784	36.15831088	Prom	CTI12_AA024170
mergepeak_1689	16.27756115	-7.232447412	1.555831896	-4.648604667	3.34E-06	4.88E-05	0	0	31.96512629	33.1451183	Prom	CTI12_AA024230
mergepeak_1690	28.83501744	-1.401837181	0.532443721	-2.632836348	0.008467514	0.03383083	10.78718956	20.81469752	42.3067848	41.43139788	Prom	CTI12_AA024250
mergepeak_1699	25.21052971	-2.124053348	0.589101053	-3.605584027	0.000311452	0.002298019	8.390036326	10.40734876	41.36663402	40.67809973	Dist	CTI12_AA024280
mergepeak_1708	19.46215498	-2.324579024	0.682683153	-3.405062825	0.000661488	0.004298614	5.99288309	6.938232507	34.78557861	30.13192573	Prom	CTI12_AA024350
mergepeak_1715	12.25363198	-2.314355156	0.859520737	-2.692611193	0.007089489	0.029578998	2.397153236	5.781860423	19.74316624	21.09234801	Prom	CTI12_AA024620
mergepeak_1717	13.36302459	-3.374722313	0.958530413	-3.52072534	0.000430368	0.002995507	2.397153236	2.312744169	21.62346779	27.11873316	Dist	CTI12_AA024640
mergepeak_1727	57.67565485	-1.00703188	0.37818758	-2.662784111	0.007749712	0.031641163	45.54591148	31.22204628	73.33176032	80.60290133	Dist	CTI12_AA024730
mergepeak_1728	60.29037501	-1.237285605	0.366229325	-3.378444929	0.00072897	0.004659456	35.95729854	35.84753462	86.49387114	82.86279576	Exon	CTI12_AA024740
mergepeak_1741	40.42204622	-1.384316384	0.445071122	-3.110326225	0.001868808	0.010060542	25.17010898	19.65832544	57.34919717	59.51055332	Prom	CTI12_AA021950
mergepeak_1743	32.83773524	-1.520938221	0.519779366	-2.926122739	0.003432155	0.016547249	9.588612944	24.28381377	47.00753866	50.4709756	Prom	CTI12_AA024750
mergepeak_1745	96.63427952	-1.423554264	0.307769593	-4.625389559	3.74E-06	5.39E-05	59.9288309	45.0985113	142.9029175	138.6068584	Prom	CTI12_AA024760
mergepeak_1747	38.69041572	-1.14133489	0.445046701	-2.56452837	0.010331613	0.039731772	23.97153236	24.28381377	54.52874485	51.97757188	Prom	CTI12_AA024770
mergepeak_1752	27.13662134	-1.76534785	0.554217757	-3.185296444	0.001446058	0.008165323	9.588612944	15.0328371	43.24693557	40.67809973	Prom	CTI12_AA024870
mergepeak_1755	37.84347206	-2.05728491	0.49540979	-4.152693291	3.29E-05	0.000349144	9.588612944	19.65832544	61.10980026	61.0171496	Exon	CTI12_AA024880
mergepeak_1759	26.45445785	-1.904674321	0.568266369	-3.351728038	0.000803089	0.005041004	8.390036326	13.87646501	41.36663402	42.18469602	Prom	CTI12_AA024940
mergepeak_1760	35.05482919	-1.385054068	0.473528825	-2.924962525	0.003444977	0.016593279	17.97864927	20.81469752	51.70829253	49.71767745	Prom	CTI12_AA024940
mergepeak_1762	12.35679545	-3.702960837	1.059723269	-3.494271521	0.000475357	0.003258295	1.198576618	2.312744169	22.56361856	23.35224244	Dist	CTI12_AA024990
mergepeak_1763	19.55705321	-2.334803251	0.68050381	-3.430992182	0.000601378	0.003969721	5.99288309	6.938232507	32.90527706	32.39182016	Dist	CTI12_AA025200
mergepeak_1764	205.6649941	-1.2893249	0.224877068	-5.733465444	9.84E-09	2.91E-07	118.6590852	120.2626968	283.9255335	299.812661	3' U	CTI12_AA025230
mergepeak_1769	16.98577409	-2.635655316	0.756672389	-3.483218569	0.000495424	0.003376995	4.794306472	4.625488338	29.14467397	29.37862759	Prom	CTI12_AA025280
mergepeak_1770	31.25441539	-2.105237547	0.531630172	-3.959966268	7.50E-05	0.000695029	13.1843428	10.40734876	51.70829253	49.71767745	Exon	CTI12_AA025280
mergepeak_1772	37.63078918	-1.408818665	0.458169467	-3.074885532	0.002105834	0.011105806	20.37580251	20.81469752	53.58859408	55.7440626	Prom	CTI12_AA025290
mergepeak_1782	12.64909743	-3.732718621	1.054970548	-3.538220691	0.000402833	0.002834025	2.397153236	1.156372085	24.44392011	22.5989443	Intr	CTI12_AA025410
mergepeak_1788	82.54699618	-2.277783872	0.348561565	-6.534810778	6.37E-11	3.21E-09	25.17010898	31.22204628	138.2021637	135.5936658	Prom	CTI12_AA025410
mergepeak_1793	48.84306333	-1.908118339	0.427522989	-4.463194702	8.07E-06	0.00010552	16.78007265	24.28381377	75.21206186	79.09630504	Dist	CTI12_AA025420
mergepeak_1794	146.9472924	-1.068125339	0.258969922	-4.124515036	3.72E-05	0.000387151	107.8718956	82.102418	193.6710593	204.1437968	5' U	CTI12_AA025430
mergepeak_1803	86.88991952	-1.284877708	0.316231562	-4.063091298	4.84E-05	0.000482806	45.54591148	55.50586006	125.9802036	120.5277029	Dist	CTI12_AA025060
mergepeak_1824	49.41586363	-2.520077866	0.459924803	-5.479325856	4.27E-08	1.06E-06	9.588612944	19.65832544	85.55372037	82.86279576	Prom	CTI12_AA025880
mergepeak_1832	93.90149218	-1.019239158	0.323825415	-3.147495875	0.001646754	0.009077302	79.10605679	45.0985113	127.8605052	123.5408955	Prom	CTI12_AA025910
mergepeak_1843	18.32780941	-2.387530782	0.706833907	-3.377781905	0.00073073	0.004668496	5.99288309	5.781860423	29.14467397	32.39182016	Dist	CTI12_AA025790
mergepeak_1844	12.79576509	-6.884124313	1.584098242	-4.345768546	1.39E-05	0.000166847	0	0	26.32422165	24.85883873	Dist	CTI12_AA025800
mergepeak_1862	12.42461087	-3.700009713	1.070484124	-3.456389151	0.000547464	0.003669405	3.595729854	0	23.50376933	22.5989443	Exon	CTI12_AA026100
mergepeak_1863	35.93157909	-1.955824107	0.491641474	-3.978151173	6.95E-05	0.000653838	16.78007265	12.72009293	55.46889562	58.75725517	5' U	CTI12_AA026100
mergepeak_1868	33.5593317	-1.478621089	0.494744559	-2.988655585	0.002802078	0.014030118	21.57437912	13.87646501	53.58859408	45.19788859	Intr	CTI12_AA026220
mergepeak_1877	59.3334114	-1.809302697	0.420789117	-4.299784908	1.71E-05	0.000199148	14.38291942	38.16027879	92.13477578	92.65567162	Prom	CTI12_AA026270
mergepeak_1881	83.0985861	-1.317861919	0.325287818	-4.05137188	5.09E-05	0.000502819	40.75160501	54.34948797	117.5188467	119.7744048	Down	CTI12_AA026280
mergepeak_1902	29.23837273	-1.897873892	0.536622845	-3.536699771	0.00040516	0.002847923	13.1843428	11.56372085	47.00753866	45.19788859	Prom	CTI12_AA026390
mergepeak_1920	35.10589376	-2.588084979	0.532565475	-4.859655945	1.18E-06	1.98E-05	9.588612944	10.40734876	63.93025258	56.49736074	Prom	CTI12_AA026800
mergepeak_1927	27.27730847	-2.048104076	0.566245652	-3.616988617	0.00029805	0.002211618	11.98576618	9.250976676	47.94768944	39.92480159	Exon	CTI12_AA022540
mergepeak_1928	327.8155971	-1.92472979	0.202315426	-9.513509821	1.84E-21	6.67E-19	147.424924	126.0445572	521.7836792	516.0092281	3' U	CTI12_AA022550
mergepeak_1929	418.3221789	-1.631224035	0.182843894	-8.921402856	4.60E-19	1.07E-16	201.3608718	206.9906031	626.140415	638.7968255	Prom	CTI12_AA022550
mergepeak_1947	23.32424763	-1.976314344	0.615162701	-3.212669331	0.001315076	0.007557306	13.1843428	5.781860423	36.66588016	37.66490716	Prom	CTI12_AA026940
mergepeak_1952	12.88092616	-3.318171394	0.968788589	-3.425072748	0.000614635	0.00403947	1.198576618	3.469116254	23.50376933	23.35224244	Exon	CTI12_AA026990
mergepeak_1962	37.22738577	-2.785460588	0.532168134	-5.234173958	1.66E-07	3.54E-06	10.78718956	8.094604592	66.7507049	63.27704403	Exon	CTI12_AA027010
mergepeak_1968	248.1106885	-2.256924444	0.225889555	-9.991274037	1.66E-23	8.03E-21	79.10605679	92.50976676	411.7860387	409.0408918	Prom	CTI12_AA027060
mergepeak_1976	43.63758975	-1.245865069	0.426633343	-2.920224335	0.003497795	0.01680575	27.56726221	24.28381377	56.4090464	66.2902366	Prom	CTI12_AA027170
mergepeak_1977	339.584737	-2.039126476	0.200113349	-10.18985732	2.20E-24	1.27E-21	125.8505449	139.9210222	539.6465439	552.9208371	Prom	CTI12_AA027190
mergepeak_1978	174.9490012	-1.40719277	0.242988636	-5.791187585	6.99E-09	2.17E-07	86.2975165	105.2298597	252.900558	255.3680706	Exon	CTI12_AA027200
mergepeak_2004	15.3628019	-2.075350503	0.74323064	-2.792337118	0.005232881	0.023181439	5.99288309	5.781860423	26.32422165	23.35224244	Exon	CTI12_AA027710
mergepeak_2006	34.07579195	-2.014704937	0.50942248	-3.954880311	7.66E-05	0.000707554	10.78718956	16.18920918	57.34919717	51.97757188	Dist	CTI12_AA027720
mergepeak_2018	85.40688363	-1.17495161	0.315276477	-3.726734134	0.000193977	0.001539397	56.33310105	48.56762755	118.4589974	118.2678085	Prom	CTI12_AA014410
mergepeak_2030	155.4519827	-1.404528292	0.253571542	-5.538982341	3.04E-08	7.85E-07	76.70890355	93.66613884	228.4566379	222.9762504	Prom	CTI12_AA028320
mergepeak_2031	112.8155188	-1.75005097	0.294991257	-5.932551988	2.98E-09	1.02E-07	44.34733487	58.97497631	173.9278931	174.0118711	Prom	CTI12_AA028330
mergepeak_2033	57.82769107	-1.588902818	0.38421486	-4.135453844	3.54E-05	0.000372417	27.56726221	30.0656742	93.07492655	80.60290133	Prom	CTI12_AA028360
mergepeak_2038	18.45555043	-2.075028311	0.682344681	-3.041026578	0.00235773	0.012163174	8.390036326	5.781860423	31.02497552	28.62532944	Prom	CTI12_AA006630
mergepeak_2046	15.31793607	-2.467893659	0.789892771	-3.124340098	0.001782044	0.009693867	2.397153236	6.938232507	26.32422165	25.61213687	Prom	CTI12_AA014000
mergepeak_2048	21.42588054	-1.834783114	0.629775016	-2.913394576	0.003575225	0.017094705	5.99288309	12.72009293	33.84542784	33.1451183	Prom	CTI12_AA028510
mergepeak_2051	57.31063621	-1.859521679	0.394105138	-4.718339096	2.38E-06	3.66E-05	27.56726221	21.97106961	93.07492655	86.62928647	Prom	CTI12_AA028540
mergepeak_2067	14.60042453	-1.990293326	0.756475326	-2.631008915	0.00851318	0.033979794	4.794306472	6.938232507	22.56361856	24.10554058	Intr	CTI12_AA028660
mergepeak_2068	126.4027496	-1.11604087	0.280124946	-3.984082411	6.77E-05	0.000641297	64.72313737	94.82251093	168.2869884	177.7783618	5' U	CTI12_AA028710
mergepeak_2073	11.95398782	-2.538827569	0.904672276	-2.806350584	0.005010614	0.022413957	1.198576618	5.781860423	19.74316624	21.09234801	Intr	CTI12_AA028730
mergepeak_2087	70.78214787	-1.0044202	0.337188945	-2.978805248	0.002893746	0.014389774	47.94306472	46.25488338	94.01507733	94.91556605	Prom	CTI12_AA028890
mergepeak_2088	41.37558168	-1.373316283	0.459335958	-2.989786147	0.002791728	0.013985206	31.16299207	15.0328371	58.28934794	61.0171496	Prom	CTI12_AA028900
mergepeak_2090	27.21259291	-1.353868633	0.532436166	-2.542781126	0.010997409	0.041750616	14.38291942	16.18920918	41.36663402	36.91160902	Prom	CTI12_AA028910
mergepeak_2114	73.80327623	-1.636780544	0.344115255	-4.756489349	1.97E-06	3.10E-05	37.15587516	34.69116254	111.877942	111.4881252	Dist	CTI12_AA029130
mergepeak_2115	18.39426319	-2.578170053	0.728421916	-3.539391109	0.000401051	0.00282492	3.595729854	6.938232507	29.14467397	33.89841645	Exon	CTI12_AA029170
mergepeak_2117	25.95501378	-2.285117736	0.593201306	-3.852179206	0.000117071	0.00100844	8.390036326	9.250976676	47.00753866	39.17150345	Prom	CTI12_AA029230
mergepeak_2118	70.3368684	-2.231690334	0.372525202	-5.990709677	2.09E-09	7.42E-08	21.57437912	27.75293003	117.5188467	114.5013178	Dist	CTI12_AA029240
mergepeak_2121	55.26913988	-1.126884469	0.378467786	-2.97749111	0.002906181	0.014440776	33.5601453	35.84753462	77.09236341	74.57651618	Prom	CTI12_AA029240
mergepeak_2122	35.71720511	-2.427142965	0.518718283	-4.679115898	2.88E-06	4.30E-05	13.1843428	9.250976676	60.16964949	60.26385146	Prom	CTI12_AA029250
mergepeak_2124	84.11748019	-1.89794442	0.753801129	-2.517831757	0.011807971	0.044121653	16.78007265	54.34948797	125.9802036	139.3601565	Prom	CTI12_AA029280
mergepeak_2126	32.61977571	-2.366974457	0.536437272	-4.412397458	1.02E-05	0.000128542	9.588612944	11.56372085	57.34919717	51.97757188	Prom	CTI12_AA029310
mergepeak_2130	79.93301182	-1.675410953	0.359679715	-4.658063497	3.19E-06	4.70E-05	25.17010898	50.88037172	126.9203544	116.7612122	Prom	CTI12_AA029370
mergepeak_2145	185.6543959	-1.000807613	0.232323185	-4.307824953	1.65E-05	0.000193381	133.0420046	114.4808364	247.2596534	247.8350891	Prom	CTI12_AA029450
mergepeak_2162	38.88212146	-1.24718429	0.468952918	-2.65950854	0.007825475	0.03187833	31.16299207	15.0328371	53.58859408	55.7440626	Exon	CTI12_AA029820
mergepeak_2164	44.82876105	-1.538388503	0.426859427	-3.603969842	0.000313393	0.002310244	22.77295574	23.12744169	68.63100645	64.78364032	Exon	CTI12_AA009400
mergepeak_2177	213.7224164	-1.918837672	0.230606651	-8.32082538	8.74E-17	1.23E-14	85.09893988	93.66613884	335.6338261	340.4907607	3' U	CTI12_AA009530
mergepeak_2188	140.498813	-1.875760175	0.281216243	-6.670170087	2.56E-11	1.41E-09	73.1131737	47.41125546	216.2346779	225.2361448	Prom	CTI12_AA025610
mergepeak_2196	28.48746957	-2.330851633	0.574187337	-4.059392262	4.92E-05	0.000488715	11.98576618	6.938232507	49.82799098	45.19788859	Down	CTI12_AA028460
mergepeak_2201	22.37713011	-2.272002087	0.638484731	-3.558428224	0.000373081	0.002664068	9.588612944	5.781860423	39.48633248	34.65171459	Prom	CTI12_AA028470
mergepeak_2217	39.15653014	-1.312269544	0.473607432	-2.770795928	0.005591946	0.024429539	31.16299207	13.87646501	57.34919717	54.23746631	Intr	CTI12_AA029900
mergepeak_2220	36.14997602	-1.381397163	0.471736573	-2.928323225	0.003407956	0.016448184	23.97153236	16.18920918	51.70829253	52.73087003	Intr	CTI12_AA029960
mergepeak_2232	105.5130357	-2.255295338	0.315386837	-7.150886055	8.62E-13	6.20E-11	41.95018163	31.22204628	174.8680438	174.0118711	Prom	CTI12_AA030060
mergepeak_2238	27.77626686	-1.462852617	0.549555165	-2.66188494	0.007770444	0.031708322	20.37580251	9.250976676	42.3067848	39.17150345	Dist	CTI12_AA030100
mergepeak_2255	128.5303441	-2.464206531	0.293376038	-8.399481261	4.48E-17	6.54E-15	39.55302839	39.31665087	219.0551302	216.1965671	Prom	CTI12_AA030410
mergepeak_2273	76.98018457	-1.166486703	0.365808269	-3.188792604	0.001428683	0.008090883	29.96441545	64.75683673	109.9976405	103.2018456	Prom	CTI12_AA030850
mergepeak_2276	91.63810778	-1.955066769	0.329652668	-5.93068692	3.02E-09	1.03E-07	29.96441545	45.0985113	143.8430683	147.6464361	Prom	CTI12_AA030880
mergepeak_2278	17.81379127	-4.263198477	0.999013733	-4.267407282	1.98E-05	0.000225436	1.198576618	2.312744169	33.84542784	33.89841645	Prom	CTI12_AA030900
mergepeak_2284	56.56729459	-2.550830475	0.424340611	-6.01128058	1.84E-09	6.64E-08	17.97864927	15.0328371	96.83552965	96.42216233	Prom	CTI12_AA031120
mergepeak_2285	37.59702214	-1.702174176	0.47188023	-3.607216554	0.000309499	0.002285278	20.37580251	15.0328371	55.46889562	59.51055332	Prom	CTI12_AA031130
mergepeak_2296	46.37826675	-1.020403249	0.409150871	-2.493953505	0.012632909	0.04650477	33.5601453	27.75293003	60.16964949	64.03034217	Dist	CTI12_AA031050
mergepeak_2299	26.96570442	-1.405594332	0.548076361	-2.564595794	0.010329606	0.039727822	19.17722589	10.40734876	41.36663402	36.91160902	Dist	CTI12_AA031080
mergepeak_2302	12.62027758	-3.277580483	0.973077584	-3.368262238	0.000756436	0.004804709	3.595729854	1.156372085	21.62346779	24.10554058	Exon	CTI12_AA031310
mergepeak_2315	53.30726281	-1.020877179	0.391578039	-2.607084867	0.009131672	0.03597382	28.76583883	41.62939504	66.7507049	76.08311247	Dist	CTI12_AA031760
mergepeak_2317	76.86296259	-1.419918038	0.334836665	-4.240628892	2.23E-05	0.000250082	45.54591148	38.16027879	109.9976405	113.7480196	Prom	CTI12_AA031760
mergepeak_2322	14.03865989	-2.100191272	0.77982337	-2.693162775	0.00707777	0.029541967	5.99288309	4.625488338	24.44392011	21.09234801	5' U	CTI12_AA031770
mergepeak_2326	14.67753855	-7.08215979	1.567213238	-4.518950977	6.21E-06	8.42E-05	0	0	30.08482474	28.62532944	Intr	CTI12_AA031800
mergepeak_2327	51.62431691	-2.003073856	0.417462955	-4.798207438	1.60E-06	2.58E-05	22.77295574	18.50195335	80.8529665	84.36939204	Prom	CTI12_AA031800
mergepeak_2328	8.632619529	-3.769631609	1.282727296	-2.938763072	0.003295249	0.015995629	1.198576618	1.156372085	17.86286469	14.31266472	Prom	CTI12_AA031800
mergepeak_2335	55.13133224	-1.621592819	0.3961233	-4.09365675	4.25E-05	0.000433139	22.77295574	31.22204628	87.43402191	79.09630504	Prom	CTI12_AA031860
mergepeak_2342	36.17705782	-8.384199157	1.497499576	-5.598799017	2.16E-08	5.79E-07	0	0	72.39160954	72.31662175	Prom	CTI12_AA031950
mergepeak_2354	46.31463049	-1.705937896	0.43387901	-3.931828588	8.43E-05	0.000766567	16.78007265	26.59655794	73.33176032	68.55013103	Prom	CTI12_AA030550
mergepeak_2356	68.07165136	-2.344948941	0.381497402	-6.14669701	7.91E-10	3.09E-08	23.97153236	20.81469752	117.5188467	109.9815289	Prom	CTI12_AA030570
mergepeak_2359	26.64680532	-1.639745671	0.548965661	-2.98697312	0.002817545	0.014097114	11.98576618	13.87646501	42.3067848	38.4182053	Prom	CTI12_AA030580
mergepeak_2363	41.20601154	-1.585891803	0.444929872	-3.564363516	0.00036474	0.002615972	20.37580251	20.81469752	61.10980026	62.52374589	Exon	CTI12_AA030620
mergepeak_2366	27.77859986	-1.901036744	0.557462029	-3.410163644	0.000649239	0.004232719	8.390036326	15.0328371	43.24693557	44.44459045	Dist	CTI12_AA032710
mergepeak_2375	161.5326564	-1.978670677	0.259371684	-7.62870738	2.37E-14	2.28E-12	71.91459708	58.97497631	250.0801057	265.1609464	Prom	CTI12_AA032820
mergepeak_2383	128.541477	-1.088958543	0.273529487	-3.981137662	6.86E-05	0.00064748	69.51744384	94.82251093	172.0475915	177.7783618	3' U	CTI12_AA032210
mergepeak_2389	92.41169305	-2.332431607	0.332457466	-7.015729367	2.29E-12	1.54E-10	31.16299207	30.0656742	157.0051791	151.4129268	Prom	CTI12_AA032230
mergepeak_2391	30.79619079	-2.000073151	0.538385857	-3.714943704	0.000203249	0.001602315	8.390036326	16.18920918	48.88784021	49.71767745	Prom	CTI12_AA032250
mergepeak_2393	108.3952631	-1.347426492	0.287649421	-4.684266317	2.81E-06	4.21E-05	58.73025428	63.60046465	152.3044253	158.9459082	3' U	CTI12_AA032270
mergepeak_2397	97.31818124	-1.245852871	0.299264857	-4.163044345	3.14E-05	0.000335971	61.12740752	54.34948797	138.2021637	135.5936658	Prom	CTI12_AA032280
mergepeak_2401	16.02403537	-1.969692943	0.753981464	-2.612389079	0.008991186	0.035550965	10.78718956	2.312744169	25.38407088	25.61213687	Prom	CTI12_AA032300
mergepeak_2414	45.89922007	-1.77857282	0.461792296	-3.851456237	0.000117418	0.001011208	29.96441545	11.56372085	74.27191109	67.79683289	Prom	CTI12_AA032100
mergepeak_2420	19.33017166	-1.63718297	0.638988473	-2.562147893	0.010402701	0.039957671	8.390036326	10.40734876	29.14467397	29.37862759	Intr	CTI12_AA032540
mergepeak_2432	31.90068317	-1.453121758	0.498615973	-2.914310488	0.003564752	0.017062739	15.58149603	18.50195335	49.82799098	43.69129231	Exon	CTI12_AA032650
mergepeak_2444	145.3541726	-2.051461622	0.268550282	-7.639022412	2.19E-14	2.13E-12	57.53167766	55.50586006	230.3369395	238.0422133	5' U	CTI12_AA033000
mergepeak_2458	24.60112883	-1.672116782	0.571486557	-2.925907465	0.003434531	0.016554765	10.78718956	12.72009293	35.72572938	39.17150345	Dist	CTI12_AA032450
mergepeak_2461	67.42538458	-1.395413204	0.35768338	-3.901252563	9.57E-05	0.000854082	43.14875825	31.22204628	95.89537887	99.43535491	Prom	CTI12_AA033620
mergepeak_2473	110.7420085	-1.163935079	0.285550658	-4.076107153	4.58E-05	0.000460881	75.51032693	61.28772048	149.483973	156.6860138	Prom	CTI12_AA033670
mergepeak_2510	19.45388974	-1.772222736	0.646258821	-2.742280149	0.006101428	0.02615471	7.191459708	10.40734876	30.08482474	30.13192573	Intr	CTI12_AA033890
mergepeak_2512	15.66163208	-2.721009472	0.797556509	-3.411682358	0.000645633	0.004216534	4.794306472	3.469116254	27.26437242	27.11873316	3' U	CTI12_AA033920
mergepeak_2521	49.21492244	-1.449195505	0.420249576	-3.448416343	0.000563884	0.003760186	19.17722589	33.53479045	69.57115722	74.57651618	5' U	CTI12_AA033960
mergepeak_2529	20.9407454	-1.786560204	0.622284802	-2.870968725	0.00409216	0.01904741	9.588612944	9.250976676	31.02497552	33.89841645	Intr	CTI12_AA033990
mergepeak_2530	51.95968453	-2.288988223	0.427349647	-5.356242228	8.50E-08	1.97E-06	16.78007265	18.50195335	87.43402191	85.12269019	Prom	CTI12_AA034000
mergepeak_2531	46.20891481	-2.08298767	0.443230202	-4.699561669	2.61E-06	3.95E-05	15.58149603	19.65832544	78.03251418	71.56332361	3' U	CTI12_AA034010
mergepeak_2532	88.48516618	-2.504650393	0.346191126	-7.234877513	4.66E-13	3.52E-11	28.76583883	24.28381377	153.244576	147.6464361	Prom	CTI12_AA034020
mergepeak_2533	46.02891867	-1.844156241	0.437146238	-4.218625439	2.46E-05	0.000272385	23.97153236	16.18920918	72.39160954	71.56332361	Exon	CTI12_AA034020
mergepeak_2535	123.636084	-1.424701803	0.273550225	-5.208190935	1.91E-07	4.01E-06	67.12029061	67.0695809	183.3294008	177.0250637	Prom	CTI12_AA033500
mergepeak_2536	43.75097489	-2.3031281	0.467581415	-4.925619427	8.41E-07	1.47E-05	17.97864927	11.56372085	72.39160954	73.06991989	5' U	CTI12_AA033510
mergepeak_2537	52.74994365	-1.341807519	0.440948632	-3.043001883	0.002342309	0.012107902	15.58149603	43.94213921	79.91281573	71.56332361	Prom	CTI12_AA033520
mergepeak_2541	49.85098241	-1.503972336	0.420639549	-3.575442065	0.000349637	0.002526871	33.5601453	18.50195335	74.27191109	73.06991989	Prom	CTI12_AA033540
mergepeak_2557	23.71503339	-1.510989742	0.57838504	-2.612428809	0.008990141	0.035550965	10.78718956	13.87646501	31.02497552	39.17150345	Intr	CTI12_AA034270
mergepeak_2570	12.43380036	-4.337576822	1.218309317	-3.560324756	0.000370396	0.002648573	0	2.312744169	22.56361856	24.85883873	Dist	CTI12_AA034410
mergepeak_2578	17.4278436	-1.828203519	0.682396619	-2.67909229	0.007382204	0.03047377	8.390036326	6.938232507	27.26437242	27.11873316	Exon	CTI12_AA034430
mergepeak_2585	25.27137955	-1.639701835	0.593627985	-2.762170712	0.005741845	0.024920467	5.99288309	18.50195335	36.66588016	39.92480159	Intr	CTI12_AA034530
mergepeak_2596	63.97034186	-1.816875164	0.373208451	-4.868258369	1.13E-06	1.90E-05	31.16299207	25.44018586	100.5961327	98.68205676	Prom	CTI12_AA004690
mergepeak_2602	11.36661229	-2.74041202	0.947945043	-2.890897569	0.003841433	0.018106997	4.794306472	1.156372085	20.68331701	18.83245358	Dist	CTI12_AA035130
mergepeak_2609	13.32620464	-2.214100752	0.812748972	-2.724212306	0.006445506	0.027380481	5.99288309	3.469116254	23.50376933	20.33904987	Dist	CTI12_AA035140
mergepeak_2628	88.32804262	-1.892140799	0.358104031	-5.283774087	1.27E-07	2.80E-06	22.77295574	52.0367438	139.1423144	139.3601565	Prom	CTI12_AA035220
mergepeak_2629	87.17326557	-9.653066789	1.468995473	-6.571202545	4.99E-11	2.57E-09	0	0	173.9278931	174.7651692	Prom	CTI12_AA035250
mergepeak_2630	24.36962857	-7.815037643	1.520964301	-5.138212407	2.77E-07	5.60E-06	0	0	47.00753866	50.4709756	Prom	CTI12_AA035250
mergepeak_2631	28.88647361	-8.060801208	1.510075494	-5.338012068	9.40E-08	2.15E-06	0	0	54.52874485	61.0171496	Down	CTI12_AA035260
mergepeak_2632	363.2304614	-11.71200033	1.453454341	-8.058044897	7.75E-16	9.55E-14	0	0	722.9759446	729.9459008	Prom	CTI12_AA035260
mergepeak_2633	23.05135681	-7.733534001	1.524905055	-5.071485584	3.95E-07	7.62E-06	0	0	47.00753866	45.19788859	Prom	CTI12_AA035280
mergepeak_2634	55.32472826	-8.997365341	1.480712793	-6.076374422	1.23E-09	4.61E-08	0	0	109.0574897	112.2414233	Exon	CTI12_AA035280
mergepeak_2635	643.8030303	-12.53770407	1.45130281	-8.638930468	5.67E-18	1.01E-15	0	0	1283.305806	1291.906316	Dist	CTI12_AA035290
mergepeak_2636	14.7242517	-7.086068845	1.567123074	-4.521705386	6.13E-06	8.32E-05	0	0	31.02497552	27.8720313	Dist	CTI12_AA035290
mergepeak_2637	1516.059834	-13.77334635	1.449708347	-9.500770536	2.08E-21	7.41E-19	0	0	3006.602173	3057.637163	Dist	CTI12_AA035300
mergepeak_2638	251.0262235	-11.17873798	1.455671296	-7.679438354	1.60E-14	1.60E-12	0	0	507.6814176	496.4234764	Prom	CTI12_AA035300
mergepeak_2639	12.37387477	-6.839384054	1.590408292	-4.300395117	1.70E-05	0.000198715	0	0	21.62346779	27.8720313	Dist	CTI12_AA035300
mergepeak_2640	165.5975357	-10.57894303	1.459345474	-7.249101201	4.20E-13	3.21E-11	0	0	327.1724691	335.2176737	Prom	CTI12_AA035310
mergepeak_2641	11.90232748	-6.780680872	1.593829099	-4.254333716	2.10E-05	0.000237052	0	0	23.50376933	24.10554058	5' U	CTI12_AA035310
mergepeak_2642	7.903742881	-6.190900176	1.663741053	-3.721071956	0.000198379	0.001569722	0	0	15.04241237	16.57255915	Dist	CTI12_AA035310
mergepeak_2643	49.20786061	-8.827751321	1.484667074	-5.94594672	2.75E-09	9.48E-08	0	0	99.65598197	97.17546048	Dist	CTI12_AA035320
mergepeak_2644	166.1580936	-10.58331066	1.459335907	-7.252141616	4.10E-13	3.14E-11	0	0	338.4542784	326.178096	Prom	CTI12_AA035320
mergepeak_2645	7.480380652	-6.111690147	1.675351395	-3.64800493	0.000264285	0.001998751	0	0	14.1022616	15.81926101	Dist	CTI12_AA035330
mergepeak_2646	54.8049959	-8.982638256	1.481173793	-6.064540366	1.32E-09	4.91E-08	0	0	113.7582436	105.4617401	Exon	CTI12_AA035330
mergepeak_2647	12.56219931	-6.861469742	1.588807862	-4.318627763	1.57E-05	0.000185012	0	0	21.62346779	28.62532944	Prom	CTI12_AA035340
mergepeak_2648	36.93035597	-8.414386194	1.496564364	-5.622468633	1.88E-08	5.13E-07	0	0	72.39160954	75.32981432	Prom	CTI12_AA035340
mergepeak_2649	11.66728979	-6.752390584	1.596765995	-4.228791574	2.35E-05	0.000261725	0	0	22.56361856	24.10554058	Dist	CTI12_AA035340
mergepeak_2650	205.5833817	-10.89076001	1.457227339	-7.473617684	7.80E-14	6.73E-12	0	0	411.7860387	410.5474881	Prom	CTI12_AA035370
mergepeak_2651	126.4072853	-10.18900023	1.46267064	-6.966024989	3.26E-12	2.13E-10	0	0	254.7808596	250.8482817	Intr	CTI12_AA035380
mergepeak_2652	108.4362752	-9.967719948	1.465010165	-6.803857192	1.02E-11	6.08E-10	0	0	219.0551302	214.6899708	Dist	CTI12_AA035380
mergepeak_2653	18.957874	-7.45039154	1.541503624	-4.833197552	1.34E-06	2.22E-05	0	0	40.42648325	35.40501273	Exon	CTI12_AA035420
mergepeak_2654	14.48921401	-7.063214517	1.568811501	-4.502270995	6.72E-06	8.97E-05	0	0	30.08482474	27.8720313	Exon	CTI12_AA035430
mergepeak_2655	30.9550997	-8.159261872	1.505644626	-5.419115327	5.99E-08	1.43E-06	0	0	62.04995104	61.77044775	3' U	CTI12_AA035430
mergepeak_2656	17.97101006	-7.374949175	1.545930059	-4.770558106	1.84E-06	2.91E-05	0	0	35.72572938	36.15831088	Dist	CTI12_AA035430
mergepeak_2657	18.11262144	-7.387060375	1.545382881	-4.780084252	1.75E-06	2.79E-05	0	0	34.78557861	37.66490716	Dist	CTI12_AA035440
mergepeak_2658	28.46016757	-8.03641388	1.511256931	-5.317701916	1.05E-07	2.37E-06	0	0	61.10980026	52.73087003	Down	CTI12_AA035440
mergepeak_2659	18.67612314	-7.429584298	1.542458092	-4.816717119	1.46E-06	2.38E-05	0	0	38.5461817	36.15831088	Down	CTI12_AA035440
mergepeak_2660	18.25276092	-7.396545705	1.544568029	-4.788747122	1.68E-06	2.69E-05	0	0	37.60603093	35.40501273	Exon	CTI12_AA035440
mergepeak_2661	19.28780991	-7.476274612	1.539492873	-4.856322976	1.20E-06	2.00E-05	0	0	39.48633248	37.66490716	Exon	CTI12_AA035440
mergepeak_2662	47.13629072	-8.764741468	1.486640935	-5.895668053	3.73E-09	1.25E-07	0	0	99.65598197	88.8891809	Prom	CTI12_AA035440
mergepeak_2663	11.48043716	-6.732499167	1.602942471	-4.200087832	2.67E-05	0.000292159	0	0	18.80301547	27.11873316	Dist	CTI12_AA035440
mergepeak_2664	18.1593346	-7.390230135	1.544973875	-4.78340136	1.72E-06	2.75E-05	0	0	35.72572938	36.91160902	5' U	CTI12_AA035450
mergepeak_2665	13.26731239	-6.938866404	1.580101844	-4.391404535	1.13E-05	0.000139527	0	0	24.44392011	28.62532944	Prom	CTI12_AA035460
mergepeak_2666	10.96217671	-6.664017169	1.607004103	-4.146857594	3.37E-05	0.000356664	0	0	19.74316624	24.10554058	3' U	CTI12_AA035460
mergepeak_2667	92.82005783	-9.744007853	1.467824754	-6.638400003	3.17E-11	1.72E-09	0	0	181.4490992	189.8311321	Prom	CTI12_AA035470
mergepeak_2668	15.14761393	-7.126929173	1.563933867	-4.557052777	5.19E-06	7.20E-05	0	0	31.96512629	28.62532944	3' U	CTI12_AA035480
mergepeak_2669	22.53456827	-7.70172921	1.526624575	-5.044939885	4.54E-07	8.60E-06	0	0	44.18708634	45.95118674	Exon	CTI12_AA035480
mergepeak_2670	20.69950798	-7.578751217	1.533356356	-4.942589625	7.71E-07	1.37E-05	0	0	41.36663402	41.43139788	5' U	CTI12_AA035480
mergepeak_2671	11.57239156	-6.738490695	1.598174911	-4.216366212	2.48E-05	0.000274826	0	0	24.44392011	21.84564615	Prom	CTI12_AA035480
mergepeak_2672	34.20185806	-8.303752767	1.500367584	-5.534478921	3.12E-08	8.03E-07	0	0	66.7507049	70.05672732	Prom	CTI12_AA035490
mergepeak_2673	25.07474165	-7.855518649	1.51881148	-5.172148586	2.31E-07	4.77E-06	0	0	49.82799098	50.4709756	5' U	CTI12_AA035500
mergepeak_2674	17.87611184	-7.365956521	1.546751101	-4.762211915	1.91E-06	3.02E-05	0	0	37.60603093	33.89841645	Prom	CTI12_AA035500
mergepeak_2675	8.468716488	-6.292001296	1.65133165	-3.810259008	0.000138821	0.001161246	0	0	15.04241237	18.83245358	Down	CTI12_AA035510
mergepeak_2676	28.32150001	-8.031882957	1.511052299	-5.315423537	1.06E-07	2.40E-06	0	0	54.52874485	58.75725517	Down	CTI12_AA035510
mergepeak_2677	44.03114373	-8.666193563	1.489439936	-5.818424332	5.94E-09	1.88E-07	0	0	94.01507733	82.10949761	Exon	CTI12_AA035510
mergepeak_2678	97.89746077	-9.819968337	1.46683191	-6.694678696	2.16E-11	1.21E-09	0	0	200.2521147	191.3377284	Prom	CTI12_AA035510
mergepeak_2679	12.60891246	-6.866049243	1.587295691	-4.325627091	1.52E-05	0.000180176	0	0	22.56361856	27.8720313	Intr	CTI12_AA035530
mergepeak_2680	17.21771192	-7.312151113	1.550250648	-4.71675411	2.40E-06	3.68E-05	0	0	35.72572938	33.1451183	Dist	CTI12_AA035530
mergepeak_2690	32.54369504	-2.01630965	0.52807815	-3.818203141	0.000134427	0.00113079	8.390036326	17.34558127	51.70829253	52.73087003	Prom	CTI12_AA036040
mergepeak_2714	37.85527574	-1.421685154	0.457915539	-3.104688598	0.001904794	0.010213529	19.17722589	21.97106961	54.52874485	55.7440626	Exon	CTI12_AA037950
mergepeak_2716	73.48231044	-1.358889991	0.338669505	-4.012436822	6.01E-05	0.000578503	41.95018163	40.47302296	109.0574897	102.4485475	Dist	CTI12_AA037960
mergepeak_2717	186.7990735	-1.463342616	0.234410065	-6.242661199	4.30E-10	1.79E-08	97.08470606	101.7607434	272.6437242	275.7071204	Prom	CTI12_AA037980
mergepeak_2721	23.23625302	-2.624152979	0.651164381	-4.029939377	5.58E-05	0.000543028	7.191459708	5.781860423	42.3067848	37.66490716	Exon	CTI12_AA038030
mergepeak_2722	73.26053347	-1.336019849	0.372152447	-3.589980024	0.000330703	0.002414683	26.3686856	56.66223214	101.5362835	108.4749326	Prom	CTI12_AA038030
mergepeak_2732	145.5243694	-1.613261257	0.264999301	-6.087794377	1.14E-09	4.30E-08	62.32598414	80.94604592	221.8755825	216.9498653	Prom	CTI12_AA038110
mergepeak_2745	44.52781723	-1.620673349	0.441729535	-3.668926845	0.000243571	0.001864319	27.56726221	16.18920918	69.57115722	64.78364032	Dist	CTI12_AA035810
mergepeak_2750	61.20801493	-1.94434655	0.388926849	-4.99926029	5.76E-07	1.06E-05	20.37580251	30.0656742	94.9552281	99.43535491	Prom	CTI12_AA033390
mergepeak_2755	30.71098261	-1.582583255	0.531731544	-2.976282436	0.00291766	0.014492488	21.57437912	9.250976676	46.06738789	45.95118674	5' U	CTI12_AA033400
mergepeak_2764	11.37395446	-2.439566499	0.901592824	-2.705840635	0.006813173	0.028649959	4.794306472	2.312744169	18.80301547	19.58575172	Prom	CTI12_AA036690
mergepeak_2781	123.7944302	-1.449066072	0.285248433	-5.080014132	3.77E-07	7.34E-06	53.93594781	78.63330175	187.0900039	175.5184674	Prom	CTI12_AA036580
mergepeak_2784	94.81650289	-1.304594208	0.306652907	-4.254302435	2.10E-05	0.000237052	47.94306472	61.28772048	134.4415606	135.5936658	Prom	CTI12_AA036600
mergepeak_2795	42.327411	-1.328765972	0.436895882	-3.041379022	0.002354972	0.012156309	20.37580251	27.75293003	63.93025258	57.25065889	Prom	CTI12_AA036780
mergepeak_2796	114.1296724	-2.205149393	0.306279167	-7.19980211	6.03E-13	4.44E-11	47.94306472	33.53479045	185.2097023	189.8311321	Prom	CTI12_AA036810
mergepeak_2834	289.3519532	-3.005440527	0.231100238	-13.00492183	1.15E-38	3.32E-35	57.53167766	70.53869715	509.5617191	519.7757188	Prom	CTI12_AA037000
mergepeak_2835	146.4186832	-1.992982158	0.269064672	-7.407074815	1.29E-13	1.07E-11	52.73737119	64.75683673	236.9179949	231.26253	3' U	CTI12_AA037000
mergepeak_2860	376.1960534	-1.811590343	0.202907627	-8.928153033	4.33E-19	1.02E-16	141.4320409	191.957766	591.3548364	580.0395703	Prom	CTI12_AA037370
mergepeak_2865	77.95281775	-1.533749588	0.334498361	-4.585223023	4.54E-06	6.37E-05	38.35445178	41.62939504	120.339299	111.4881252	Prom	CTI12_AA038190
mergepeak_2868	18.82164837	-2.113623151	0.675852109	-3.127345648	0.001763924	0.009610779	7.191459708	6.938232507	31.02497552	30.13192573	Exon	CTI12_AA038210
mergepeak_2871	102.2037855	-1.306332182	0.293210742	-4.455267128	8.38E-06	0.000108592	58.73025428	58.97497631	145.7233699	145.3865416	Prom	CTI12_AA038320
mergepeak_2873	69.27033924	-1.097399322	0.343403202	-3.195658387	0.001395122	0.007938525	45.54591148	42.78576713	89.31432346	99.43535491	Intr	CTI12_AA038330
mergepeak_2880	19.00529203	-1.989829018	0.669387652	-2.972610879	0.002952785	0.014631104	5.99288309	9.250976676	32.90527706	27.8720313	Dist	CTI12_AA038370
mergepeak_2889	104.9485007	-2.081967865	0.314709836	-6.615515705	3.70E-11	1.98E-09	47.94306472	32.37841837	169.2271392	170.2453804	Prom	CTI12_AA038420
mergepeak_2898	32.27979037	-1.275148663	0.500591421	-2.547284293	0.010856495	0.04132638	23.97153236	13.87646501	42.3067848	48.96437931	Exon	CTI12_AA038440
mergepeak_2904	88.56597684	-1.028586611	0.307375252	-3.346354676	0.000818816	0.005113594	59.9288309	56.66223214	115.6385451	122.0342992	Intr	CTI12_AA037660
mergepeak_2905	8.938791875	-6.368561056	1.640074005	-3.883093711	0.000103136	0.000906901	0	0	16.92271392	18.83245358	Dist	CTI12_AA037670
mergepeak_2912	27.73775697	-1.808270523	0.556112173	-3.251629098	0.001147457	0.006766722	8.390036326	16.18920918	44.18708634	42.18469602	Intr	CTI12_AA038590
mergepeak_2925	12.5950421	-4.343530794	1.214251333	-3.577126642	0.000347392	0.002516481	2.397153236	0	25.38407088	22.5989443	Exon	CTI12_AA038990
mergepeak_2926	40.93437326	-1.926326638	0.460107206	-4.18669087	2.83E-05	0.000307285	15.58149603	18.50195335	64.87040336	64.78364032	Prom	CTI12_AA038990
mergepeak_2945	72.73294233	-1.251280445	0.345481692	-3.621842991	0.000292512	0.002177694	50.34021796	35.84753462	97.77568042	106.9683363	Prom	CTI12_AA033280
mergepeak_2957	47.04227062	-1.301683764	0.421208035	-3.090358343	0.001999151	0.010642101	33.5601453	20.81469752	66.7507049	67.04353475	Prom	CTI12_AA027870
mergepeak_2980	94.9762418	-1.300284569	0.314281379	-4.137326156	3.51E-05	0.000369742	65.92171399	43.94213921	130.6809575	139.3601565	Prom	CTI12_AA037780
mergepeak_2991	20.4143288	-2.40578653	0.672807247	-3.575744079	0.000349233	0.002525306	7.191459708	5.781860423	34.78557861	33.89841645	Exon	CTI12_AA037850
mergepeak_2994	127.6351706	-2.239089571	0.295378801	-7.580400374	3.44E-14	3.17E-12	37.15587516	52.0367438	198.3718132	222.9762504	Down	CTI12_AA037870
mergepeak_3000	167.3903791	-1.217966033	0.241182996	-5.049966426	4.42E-07	8.41E-06	103.0775891	98.29162718	229.3967887	238.7955114	Exon	CTI12_AA037880
mergepeak_3004	32.75758334	-1.370850165	0.489228615	-2.802064565	0.005077671	0.022648938	20.37580251	16.18920918	47.00753866	47.45778302	Prom	CTI12_AA037900
mergepeak_3005	38.00570002	-1.84810003	0.478722287	-3.860484625	0.000113162	0.000980272	20.37580251	12.72009293	60.16964949	58.75725517	Exon	CTI12_AA038610
mergepeak_3006	87.24618623	-1.385744971	0.315863787	-4.387159998	1.15E-05	0.000141929	51.53879457	45.0985113	125.0400528	127.3073862	Prom	CTI12_AA038620
mergepeak_3009	97.0780403	-1.547701298	0.307861744	-5.027260862	4.98E-07	9.34E-06	55.13452443	43.94213921	140.0824652	149.1530324	Prom	CTI12_AA038640
mergepeak_3020	8.092067417	-6.225397427	1.659312286	-3.751793727	0.000175574	0.001415802	0	0	15.04241237	17.32585729	Prom	CTI12_AA038750
mergepeak_3023	51.38677513	-1.361049355	0.397805334	-3.421395437	0.000623007	0.004086541	27.56726221	30.0656742	69.57115722	78.3430069	Prom	CTI12_AA038790
mergepeak_3034	10.59955405	-2.325861705	0.919876838	-2.528449035	0.011456772	0.043141956	2.397153236	4.625488338	18.80301547	16.57255915	Prom	CTI12_AA039340
mergepeak_3035	156.6617533	-1.198088646	0.259634027	-4.614528618	3.94E-06	5.65E-05	77.90748017	112.1680922	218.1149794	218.4564615	Prom	CTI12_AA039350
mergepeak_3038	42.10461571	-1.861244951	0.461799241	-4.030420115	5.57E-05	0.000542154	13.1843428	23.12744169	62.04995104	70.05672732	Dist	CTI12_AA040500
mergepeak_3061	29.57782643	-1.437841911	0.524307579	-2.742363395	0.006099882	0.02615279	20.37580251	11.56372085	44.18708634	42.18469602	Dist	CTI12_AA039620
mergepeak_3076	19.94322007	-1.570449827	0.635840503	-2.469880135	0.013515833	0.049085409	13.1843428	6.938232507	31.02497552	28.62532944	Dist	CTI12_AA040200
mergepeak_3095	36.31959328	-1.699590797	0.480773309	-3.535118873	0.000407592	0.002862042	20.37580251	13.87646501	54.52874485	56.49736074	Prom	CTI12_AA039400
mergepeak_3096	18.36076247	-2.233185991	0.706666795	-3.160168279	0.00157678	0.008766691	3.595729854	9.250976676	28.2045232	32.39182016	Intr	CTI12_AA039400
mergepeak_3109	40.41334241	-1.494568793	0.446246041	-3.349203477	0.000810443	0.005077729	20.37580251	21.97106961	58.28934794	61.0171496	Exon	CTI12_AA039520
mergepeak_3111	59.61968574	-1.456995847	0.375467274	-3.880486929	0.000104248	0.000914891	34.75872192	28.90930211	91.19462501	83.6160939	Exon	CTI12_AA040840
mergepeak_3114	92.13683178	-1.140336406	0.319176548	-3.57274497	0.000353259	0.002548505	44.34733487	70.53869715	127.8605052	125.8007899	Prom	CTI12_AA040900
mergepeak_3119	40.51758618	-1.141791973	0.43970815	-2.59670414	0.009412296	0.036843012	21.57437912	28.90930211	57.34919717	54.23746631	Prom	CTI12_AA040970
mergepeak_3133	85.47208487	-1.445767696	0.318633054	-4.537406522	5.70E-06	7.79E-05	45.54591148	46.25488338	125.0400528	125.0474918	Prom	CTI12_AA040780
mergepeak_3137	23.07947279	-1.541480474	0.58721741	-2.625059218	0.00866339	0.034470734	14.38291942	9.250976676	34.78557861	33.89841645	Prom	CTI12_AA039880
mergepeak_3140	145.1910685	-1.722382534	0.270216362	-6.374086757	1.84E-10	8.41E-09	56.33310105	78.63330175	219.0551302	226.7427411	Prom	CTI12_AA039890
mergepeak_3143	46.37510374	-1.756097429	0.430062881	-4.083350378	4.44E-05	0.000448748	19.17722589	23.12744169	76.15221263	67.04353475	Prom	CTI12_AA039900
mergepeak_3148	84.85681273	-2.361384203	0.346080024	-6.823231739	8.90E-12	5.38E-10	26.3686856	28.90930211	141.022616	143.1266472	Prom	CTI12_AA040030
mergepeak_3150	217.614409	-1.500783042	0.222649398	-6.740566357	1.58E-11	9.06E-10	116.2619319	111.0117201	325.2921676	317.8918164	Prom	CTI12_AA041580
mergepeak_3153	12.3649516	-2.092643957	0.829237313	-2.523576693	0.011616772	0.043594619	3.595729854	5.781860423	19.74316624	20.33904987	Down	CTI12_AA041640
mergepeak_3155	20.74197883	-3.178504172	0.747266704	-4.253507018	2.10E-05	0.00023783	4.794306472	3.469116254	38.5461817	36.15831088	Prom	CTI12_AA041640
mergepeak_3157	40.9972415	-2.333781474	0.48427372	-4.819137145	1.44E-06	2.36E-05	16.78007265	10.40734876	70.511308	66.2902366	Intr	CTI12_AA041680
mergepeak_3162	38.09418032	-1.730641101	0.46828923	-3.695667099	0.00021931	0.001709414	17.97864927	17.34558127	54.52874485	62.52374589	Exon	CTI12_AA041710
mergepeak_3180	18.70564788	-2.106470707	0.686235871	-3.06960157	0.002143445	0.011265245	4.794306472	9.250976676	32.90527706	27.8720313	Down	CTI12_AA041980
mergepeak_3184	193.5676549	-2.550391195	0.25353901	-10.0591668	8.37E-24	4.30E-21	51.53879457	61.28772048	329.9929214	331.451183	3' U	CTI12_AA042020
mergepeak_3186	78.46492659	-1.305330931	0.338261541	-3.85893982	0.00011388	0.000985137	35.95729854	54.34948797	112.8180928	110.7348271	Dist	CTI12_AA042060
mergepeak_3191	82.41354095	-2.100607958	0.343330243	-6.118330677	9.46E-10	3.64E-08	27.56726221	34.69116254	136.3218621	131.0738769	Prom	CTI12_AA042160
mergepeak_3202	134.0226269	-1.435402028	0.265450242	-5.407424064	6.39E-08	1.52E-06	69.51744384	75.16418549	195.5513608	195.8575172	Down	CTI12_AA040690
mergepeak_3209	123.3684227	-1.184851951	0.270892889	-4.373876164	1.22E-05	0.00014962	79.10605679	71.69506924	170.16729	172.5052748	Prom	CTI12_AA040710
mergepeak_3218	36.2916965	-1.968198461	0.504229282	-3.903379933	9.49E-05	0.000848419	20.37580251	9.250976676	58.28934794	57.25065889	Prom	CTI12_AA042650
mergepeak_3237	151.7975178	-1.418113325	0.280260571	-5.059981567	4.19E-07	8.05E-06	59.9288309	105.2298597	219.0551302	222.9762504	Prom	CTI12_AA041820
mergepeak_3257	52.42475175	-1.057907113	0.397496601	-2.661424296	0.007781084	0.031742154	26.3686856	41.62939504	68.63100645	73.06991989	Prom	CTI12_AA042800
mergepeak_3265	190.6775396	-2.078612815	0.242836786	-8.559711445	1.13E-17	1.90E-15	75.51032693	70.53869715	305.5490013	311.1121332	Prom	CTI12_AA041400
mergepeak_3266	21.73020556	-1.857962121	0.616800473	-3.01225794	0.002593122	0.013142822	8.390036326	10.40734876	31.96512629	36.15831088	Exon	CTI12_AA041410
mergepeak_3269	36.26824637	-2.293875059	0.542147523	-4.231090177	2.33E-05	0.000259421	4.794306472	19.65832544	61.10980026	59.51055332	Exon	CTI12_AA041420
mergepeak_3289	111.3899514	-1.038997631	0.280743096	-3.700883989	0.00021485	0.001679465	68.31886723	77.47692966	151.3642745	148.3997342	Prom	CTI12_AA043530
mergepeak_3293	93.53234267	-1.207595144	0.303972031	-3.972717945	7.11E-05	0.000665076	59.9288309	53.19311589	126.9203544	134.0870695	Prom	CTI12_AA042520
mergepeak_3294	20.22947954	-1.605857539	0.628475067	-2.555165068	0.010613745	0.040574254	8.390036326	11.56372085	33.84542784	27.11873316	Prom	CTI12_AA042520
mergepeak_3297	272.2348372	-2.224670066	0.216484124	-10.27636587	9.01E-25	5.45E-22	97.08470606	94.82251093	454.0928235	442.9393082	Prom	CTI12_AA042540
mergepeak_3298	13.87752725	-7.000704069	1.574069747	-4.447518341	8.69E-06	0.000111825	0	0	29.14467397	26.36543501	Dist	CTI12_AA042540
mergepeak_3310	25.70720221	-1.841448611	0.574788381	-3.203698389	0.001356745	0.007749834	14.38291942	8.094604592	40.42648325	39.92480159	Prom	CTI12_AA043290
mergepeak_3331	14.33749006	-2.827382599	0.848879929	-3.330721464	0.000866212	0.005358408	4.794306472	2.312744169	25.38407088	24.85883873	Exon	CTI12_AA044190
mergepeak_3333	135.5242758	-1.148352501	0.262361112	-4.37699204	1.20E-05	0.000147676	91.09182297	77.47692966	188.9703054	184.5580451	Prom	CTI12_AA044240
mergepeak_3338	117.9095176	-1.060327694	0.274796962	-3.85858594	0.000114045	0.000986354	71.91459708	80.94604592	156.0650284	162.7123989	5' U	CTI12_AA044290
mergepeak_3339	18.13295668	-1.899689816	0.674742188	-2.815430622	0.004871191	0.021911684	8.390036326	6.938232507	30.08482474	27.11873316	Prom	CTI12_AA044290
mergepeak_3352	22.66448607	-2.050704507	0.615577874	-3.331348631	0.000864263	0.005353702	8.390036326	9.250976676	33.84542784	39.17150345	Dist	CTI12_AA043970
mergepeak_3360	18.11919659	-1.769862324	0.671797663	-2.63451694	0.00842571	0.033712262	5.99288309	10.40734876	28.2045232	27.8720313	Prom	CTI12_AA029560
mergepeak_3392	20.49214769	-1.989277343	0.640811131	-3.104311471	0.001907224	0.010222551	8.390036326	8.094604592	33.84542784	31.63852202	Prom	CTI12_AA045060
mergepeak_3406	14.65137999	-3.970147826	1.039782317	-3.818249033	0.000134402	0.00113079	0	3.469116254	27.26437242	27.8720313	Prom	CTI12_AA044620
mergepeak_3416	14.666612	-4.577628754	1.190571449	-3.844900494	0.000120601	0.001033795	2.397153236	0	25.38407088	30.88522387	Exon	CTI12_AA045480
mergepeak_3419	28.19332026	-2.104953383	0.568076407	-3.705405393	0.000211053	0.001655787	14.38291942	6.938232507	47.00753866	44.44459045	Prom	CTI12_AA045500
mergepeak_3420	52.7558301	-1.672506415	0.419957897	-3.982557364	6.82E-05	0.000644073	16.78007265	33.53479045	77.09236341	83.6160939	Down	CTI12_AA045590
mergepeak_3429	184.0582397	-2.522105843	0.269339002	-9.364057292	7.67E-21	2.47E-18	41.95018163	67.0695809	301.7883982	325.4247979	Prom	CTI12_AA045320
mergepeak_3440	84.50790405	-1.010696512	0.324298962	-3.11655796	0.001829757	0.009898954	67.12029061	45.0985113	112.8180928	112.9947215	Prom	CTI12_AA045370
mergepeak_3460	44.46892499	-2.069865603	0.456275804	-4.536435172	5.72E-06	7.81E-05	21.57437912	12.72009293	70.511308	73.06991989	Exon	CTI12_AA044900
mergepeak_3461	28.29958359	-1.744981737	0.553940147	-3.150126861	0.001631996	0.009015565	17.97864927	8.094604592	44.18708634	42.93799416	Prom	CTI12_AA044900
mergepeak_3462	46.66274105	-2.217897782	0.451182845	-4.915740494	8.84E-07	1.53E-05	20.37580251	12.72009293	75.21206186	78.3430069	Prom	CTI12_AA044950
mergepeak_3467	120.8436985	-2.157959779	0.299691311	-7.200608428	5.99E-13	4.43E-11	52.73737119	35.84753462	201.1922655	193.5976228	5' U	CTI12_AA044970
mergepeak_3472	24.33819436	-2.057744416	0.595774415	-3.453898598	0.000552545	0.003697346	10.78718956	8.094604592	38.5461817	39.92480159	Prom	CTI12_AA045700
mergepeak_3474	13.48287577	-2.247293188	0.819856542	-2.741080999	0.006123741	0.02621864	2.397153236	6.938232507	23.50376933	21.09234801	Prom	CTI12_AA045730
mergepeak_3476	183.0069101	-1.748830272	0.256560528	-6.816443209	9.33E-12	5.62E-10	65.92171399	101.7607434	281.1050812	283.2401019	Prom	CTI12_AA045830
mergepeak_3489	15.88877994	-2.328541275	0.769482952	-3.026111583	0.002477209	0.012659964	2.397153236	8.094604592	28.2045232	24.85883873	Prom	CTI12_AA046440
mergepeak_3502	47.27425557	-2.184701054	0.443703582	-4.923785029	8.49E-07	1.48E-05	14.38291942	19.65832544	78.97266495	76.08311247	Prom	CTI12_AA046590
mergepeak_3508	186.2451987	-1.491189091	0.235144483	-6.34158655	2.27E-10	1.02E-08	100.6804359	94.82251093	274.5240258	274.9538223	Prom	CTI12_AA046620
mergepeak_3522	23.23717727	-2.222242478	0.63131146	-3.520041406	0.000431479	0.003002211	4.794306472	11.56372085	36.66588016	39.92480159	Dist	CTI12_AA047100
mergepeak_3526	38.58382409	-1.763186299	0.494219203	-3.567619974	0.000360238	0.002589641	9.588612944	25.44018586	58.28934794	61.0171496	Dist	CTI12_AA048440
mergepeak_3536	138.8439692	-1.518543532	0.265781085	-5.713512433	1.11E-08	3.22E-07	77.90748017	65.91320882	198.3718132	213.1833745	Prom	CTI12_AA048500
mergepeak_3554	790.9903683	-1.112936718	0.154974954	-7.181397334	6.90E-13	5.02E-11	493.8135666	506.490973	1084.933992	1078.722941	Prom	CTI12_AA047210
mergepeak_3555	24.23274501	-2.050626613	0.59522379	-3.445135507	0.000570773	0.003796756	9.588612944	9.250976676	40.42648325	37.66490716	5' U	CTI12_AA047240
mergepeak_3556	323.6546775	-1.375112804	0.1947039	-7.062584812	1.63E-12	1.13E-10	183.3822226	176.9249289	459.7337281	474.5778302	Prom	CTI12_AA047250
mergepeak_3559	201.0727871	-1.321767974	0.231633206	-5.706297464	1.15E-08	3.34E-07	127.0491215	102.9171155	282.045232	292.2796796	Prom	CTI12_AA047270
mergepeak_3571	23.73842037	-1.890749269	0.638967039	-2.959071678	0.003085673	0.015163527	16.78007265	3.469116254	38.5461817	36.15831088	Intr	CTI12_AA047350
mergepeak_3600	86.73988567	-1.576541457	0.319671971	-4.931747544	8.15E-07	1.44E-05	43.14875825	43.94213921	132.561259	127.3073862	Prom	CTI12_AA047930
mergepeak_3608	31.84935129	-4.702542072	0.83548063	-5.628547097	1.82E-08	4.97E-07	2.397153236	2.312744169	63.93025258	58.75725517	Prom	CTI12_AA046860
mergepeak_3609	46.81075649	-1.095794859	0.436877558	-2.508242504	0.012133336	0.045041157	19.17722589	40.47302296	58.28934794	69.30342918	3' U	CTI12_AA046860
mergepeak_3619	41.20443054	-1.127325613	0.432888009	-2.604196905	0.009208983	0.03621152	23.97153236	27.75293003	57.34919717	55.7440626	Dist	CTI12_AA046170
mergepeak_3621	63.61521859	-1.034306914	0.356847805	-2.898453903	0.003750074	0.01776727	37.15587516	46.25488338	87.43402191	83.6160939	Exon	CTI12_AA046180
mergepeak_3635	40.37548929	-2.556422282	0.507059409	-5.041662252	4.62E-07	8.72E-06	7.191459708	16.18920918	69.57115722	68.55013103	Prom	CTI12_AA049260
mergepeak_3654	74.19885078	-2.084216769	0.362387623	-5.751346442	8.85E-09	2.67E-07	33.5601453	23.12744169	124.0999021	116.0079141	Prom	CTI12_AA049670
mergepeak_3658	37.1106814	-1.264872775	0.45857598	-2.758262167	0.005810957	0.025149877	23.97153236	19.65832544	53.58859408	51.22427374	Prom	CTI12_AA049700
mergepeak_3660	50.31925759	-1.854984074	0.415650002	-4.46285111	8.09E-06	0.000105655	22.77295574	20.81469752	80.8529665	76.83641061	Prom	CTI12_AA049730
mergepeak_3681	17.08893756	-3.752733824	0.916165424	-4.096131249	4.20E-05	0.000429185	3.595729854	1.156372085	31.96512629	31.63852202	Dist	CTI12_AA006500
mergepeak_3693	107.8562289	-1.730452161	0.298054763	-5.805819519	6.41E-09	2.00E-07	44.34733487	55.50586006	163.5862345	167.9854859	Prom	CTI12_AA046700
mergepeak_3707	56.25822771	-1.034022617	0.397716353	-2.599899677	0.009325102	0.036575873	25.17010898	48.56762755	75.21206186	76.08311247	Prom	CTI12_AA008710
mergepeak_3724	49.79306036	-2.743004252	0.46094035	-5.95088769	2.67E-09	9.23E-08	11.98576618	13.87646501	87.43402191	85.87598833	Prom	CTI12_AA050560
mergepeak_3725	64.76312109	-1.035720871	0.35717866	-2.899727748	0.003734869	0.017705577	49.14164134	35.84753462	87.43402191	86.62928647	Prom	CTI12_AA050570
mergepeak_3731	21.29683986	-2.188735187	0.647272321	-3.381475023	0.000720978	0.004617106	9.588612944	5.781860423	32.90527706	36.91160902	Exon	CTI12_AA050590
mergepeak_3734	90.49228683	-2.046961679	0.328388224	-6.233358955	4.57E-10	1.89E-08	31.16299207	39.31665087	143.8430683	147.6464361	Prom	CTI12_AA050620
mergepeak_3741	43.42761412	-1.474809859	0.431898856	-3.414711196	0.000638497	0.00417329	23.97153236	21.97106961	66.7507049	61.0171496	Dist	CTI12_AA050300
mergepeak_3756	20.33547656	-1.967148113	0.659028462	-2.984921329	0.002836513	0.014167535	11.98576618	4.625488338	33.84542784	30.88522387	Dist	CTI12_AA050720
mergepeak_3777	185.4031399	-1.020471312	0.230056156	-4.435748767	9.18E-06	0.000117368	122.254815	122.575441	251.9604072	244.8218966	Prom	CTI12_AA048920
mergepeak_3780	15.20661645	-2.683538557	0.825465313	-3.250940429	0.00115024	0.006778203	1.198576618	6.938232507	26.32422165	26.36543501	Prom	CTI12_AA051430
mergepeak_3782	55.69946886	-1.038577814	0.376051445	-2.761797162	0.005748418	0.024935646	37.15587516	35.84753462	71.45145877	78.3430069	Prom	CTI12_AA051440
mergepeak_3793	95.90555909	-1.896162728	0.313854395	-6.041536319	1.53E-09	5.59E-08	40.75160501	40.47302296	153.244576	149.1530324	Prom	CTI12_AA050930
mergepeak_3801	57.65182814	-1.355245208	0.377139326	-3.593486852	0.000326282	0.002388748	34.75872192	30.0656742	83.67341882	82.10949761	Dist	CTI12_AA051010
mergepeak_3810	75.94015746	-1.288620907	0.333104997	-3.868512684	0.000109501	0.000954387	44.34733487	43.94213921	102.4764343	112.9947215	Prom	CTI12_AA051040
mergepeak_3818	10.31551731	-4.050334016	1.255423005	-3.226270348	0.001254148	0.007265887	0	2.312744169	21.62346779	17.32585729	Prom	CTI12_AA009700
mergepeak_3847	15.81324693	-2.136819324	0.74684748	-2.861118745	0.004221489	0.019539479	3.595729854	8.094604592	24.44392011	27.11873316	Prom	CTI12_AA049850
mergepeak_3852	23.38362557	-1.478755111	0.577675443	-2.559837238	0.01047212	0.040154021	10.78718956	13.87646501	35.72572938	33.1451183	Prom	CTI12_AA051110
mergepeak_3854	87.32198556	-1.2461178	0.31256891	-3.986697846	6.70E-05	0.000635013	50.34021796	53.19311589	125.9802036	119.7744048	Prom	CTI12_AA051150
mergepeak_3861	70.84899127	-9.353979185	1.473685222	-6.347338662	2.19E-10	9.83E-09	0	0	141.022616	142.3733491	Prom	CTI12_AA051620
mergepeak_3864	68.34111386	-1.358324052	0.355355439	-3.822437772	0.000132139	0.001113388	44.34733487	32.37841837	102.4764343	94.1622679	Exon	CTI12_AA051660
mergepeak_3867	96.17088954	-1.140172714	0.298310218	-3.822104129	0.000132318	0.001114433	61.12740752	58.97497631	129.7408067	134.8403676	Prom	CTI12_AA051980
mergepeak_3869	17.25376485	-2.471369382	0.750669738	-3.292219279	0.000994001	0.006008621	2.397153236	8.094604592	29.14467397	29.37862759	Dist	CTI12_AA052000
mergepeak_3870	46.15954036	-2.201544991	0.446734975	-4.928078419	8.30E-07	1.46E-05	16.78007265	16.18920918	77.09236341	74.57651618	Dist	CTI12_AA052050
mergepeak_3879	13.83630894	-3.868129679	1.048976022	-3.68752917	0.000226442	0.001754159	3.595729854	0	25.38407088	26.36543501	Prom	CTI12_AA023130
mergepeak_3885	14.18348023	-2.318866441	0.80929295	-2.865299199	0.004166154	0.019323339	7.191459708	2.312744169	25.38407088	21.84564615	Intr	CTI12_AA017940
mergepeak_3903	82.10340781	-3.283950829	0.398525293	-8.240256987	1.72E-16	2.32E-14	13.1843428	17.34558127	149.483973	148.3997342	Exon	CTI12_AA018090
mergepeak_3904	19.72667046	-3.349731723	0.789851641	-4.240963174	2.23E-05	0.000249779	2.397153236	4.625488338	35.72572938	36.15831088	Prom	CTI12_AA018120
mergepeak_3905	57.74569302	-1.144840699	0.375173156	-3.0514995	0.002277014	0.011824664	40.75160501	31.22204628	79.91281573	79.09630504	5' U	CTI12_AA018130
mergepeak_3907	13.35062613	-2.712368141	0.866428058	-3.130517433	0.001744986	0.009520392	4.794306472	2.312744169	20.68331701	25.61213687	Dist	CTI12_AA018130
mergepeak_3915	80.70915046	-1.498576879	0.357172089	-4.195671848	2.72E-05	0.000297188	27.56726221	56.66223214	120.339299	118.2678085	Prom	CTI12_AA052580
mergepeak_3921	29.7747928	-1.320177474	0.51147309	-2.581127923	0.009847808	0.038219302	14.38291942	19.65832544	41.36663402	43.69129231	Exon	CTI12_AA046940
mergepeak_3930	72.04049403	-1.096967971	0.337813275	-3.24726129	0.001165214	0.006848523	47.94306472	43.94213921	93.07492655	103.2018456	Prom	CTI12_AA054040
mergepeak_3939	113.3181247	-1.511415716	0.284924539	-5.304617578	1.13E-07	2.53E-06	59.9288309	57.81860423	164.5263853	170.9986785	Prom	CTI12_AA054070
mergepeak_3948	18.35423428	-1.793341115	0.669167463	-2.679958625	0.007363126	0.030422897	5.99288309	10.40734876	29.14467397	27.8720313	Prom	CTI12_AA053300
mergepeak_3949	13.5521631	-2.251881447	0.805350388	-2.796151191	0.00517152	0.022969948	4.794306472	4.625488338	20.68331701	24.10554058	Dist	CTI12_AA053320
mergepeak_3953	11.47896525	-6.728537757	1.599006698	-4.207948449	2.58E-05	0.000283638	0	0	22.56361856	23.35224244	Prom	CTI12_AA052940
mergepeak_3960	26.50301833	-2.11274788	0.597976491	-3.533162111	0.000410621	0.002879316	4.794306472	15.0328371	43.24693557	42.93799416	Prom	CTI12_AA052960
mergepeak_3987	26.15617533	-1.876761806	0.564709689	-3.323409963	0.000889241	0.005476629	11.98576618	10.40734876	42.3067848	39.92480159	Prom	CTI12_AA037190
mergepeak_4000	76.2511669	-1.930375386	0.354338431	-5.447829582	5.10E-08	1.24E-06	26.3686856	37.0039067	112.8180928	128.8139825	Prom	CTI12_AA010820
mergepeak_4004	18.13159504	-2.056510446	0.70171143	-2.93070678	0.003381918	0.016343923	3.595729854	10.40734876	29.14467397	29.37862759	Prom	CTI12_AA010850
mergepeak_4007	215.1179741	-1.47480903	0.233967453	-6.303479452	2.91E-10	1.27E-08	131.843428	95.97888301	317.7709614	314.8786239	Prom	CTI12_AA053460
mergepeak_4016	238.4003628	-1.464364636	0.233416098	-6.273623156	3.53E-10	1.50E-08	151.0206539	102.9171155	336.5739768	363.089705	Prom	CTI12_AA053570
mergepeak_4017	38.54792838	-1.358293472	0.496404761	-2.736261977	0.006214153	0.026536072	10.78718956	32.37841837	54.52874485	56.49736074	Dist	CTI12_AA051950
mergepeak_4019	15.00828844	-3.553953505	0.934750779	-3.802033212	0.000143513	0.001194335	2.397153236	2.312744169	28.2045232	27.11873316	Dist	CTI12_AA051960
mergepeak_4020	135.750828	-1.909074014	0.27256751	-7.004041001	2.49E-12	1.66E-10	56.33310105	57.81860423	217.1748286	211.6767782	Prom	CTI12_AA051960
mergepeak_4023	72.38918218	-2.742000593	0.390050213	-7.029865646	2.07E-12	1.40E-10	16.78007265	20.81469752	130.6809575	121.2810011	Prom	CTI12_AA053600
mergepeak_4024	8.838837369	-3.168172527	1.132445993	-2.797636749	0.005147797	0.02288459	2.397153236	1.156372085	15.98256315	15.81926101	Down	CTI12_AA053690
mergepeak_4026	20.97609344	-2.308477506	0.657716709	-3.509835579	0.000448384	0.003103319	5.99288309	8.094604592	32.90527706	36.91160902	Intr	CTI12_AA053700
mergepeak_4027	81.46795831	-1.195219641	0.325528748	-3.671625468	0.000241013	0.001848266	56.33310105	42.78576713	113.7582436	112.9947215	5' U	CTI12_AA053710
mergepeak_4030	96.84043538	-1.411015191	0.302387194	-4.666253128	3.07E-06	4.54E-05	50.34021796	55.50586006	139.1423144	142.3733491	Prom	CTI12_AA053740
mergepeak_4050	17.62122443	-2.317477827	0.713982824	-3.245845346	0.001171024	0.006870721	5.99288309	5.781860423	30.08482474	28.62532944	Exon	CTI12_AA054250
mergepeak_4055	61.39976663	-2.942740076	0.430601271	-6.834025531	8.26E-12	5.01E-10	14.38291942	13.87646501	111.877942	105.4617401	Prom	CTI12_AA054280
mergepeak_4061	9.179324416	-3.224183929	1.14378625	-2.818869287	0.004819314	0.021730871	3.595729854	0	15.04241237	18.07915544	5' U	CTI12_AA054320
mergepeak_4062	32.49975228	-2.677133807	0.581059305	-4.607333166	4.08E-06	5.83E-05	3.595729854	13.87646501	58.28934794	54.23746631	Prom	CTI12_AA054320
mergepeak_4063	60.91049944	-2.561190832	0.4105991	-6.237692269	4.44E-10	1.84E-08	17.97864927	17.34558127	100.5961327	107.7216345	Prom	CTI12_AA054360
mergepeak_4070	119.0219459	-1.747078871	0.290988023	-6.003954578	1.93E-09	6.91E-08	45.54591148	63.60046465	186.1498531	180.7915544	3' U	CTI12_AA054860
mergepeak_4085	14.88538434	-2.20369452	0.766794078	-2.873906546	0.004054289	0.018912396	5.99288309	4.625488338	26.32422165	22.5989443	Exon	CTI12_AA054970
mergepeak_4086	41.29046773	-2.136311652	0.46700124	-4.574531004	4.77E-06	6.67E-05	15.58149603	15.0328371	66.7507049	67.79683289	Prom	CTI12_AA054970
mergepeak_4093	137.8884132	-2.074394147	0.276572535	-7.500362051	6.36E-14	5.62E-12	47.94306472	57.81860423	222.8157333	222.9762504	Prom	CTI12_AA054990
mergepeak_4098	26.67709708	-1.732099308	0.553228061	-3.130895609	0.001742741	0.009509825	10.78718956	13.87646501	41.36663402	40.67809973	Prom	CTI12_AA054570
mergepeak_4099	41.20943987	-2.275536414	0.475276109	-4.787819899	1.69E-06	2.70E-05	13.1843428	15.0328371	65.81055413	70.81002546	Exon	CTI12_AA054620
mergepeak_4100	76.32120489	-1.270724005	0.330887724	-3.840347983	0.00012286	0.001049605	44.34733487	45.0985113	108.1173389	107.7216345	Prom	CTI12_AA054650
mergepeak_4115	75.91199337	-2.922325746	0.396667522	-7.367191876	1.74E-13	1.41E-11	22.77295574	12.72009293	132.561259	135.5936658	Intr	CTI12_AA051870
mergepeak_4129	87.73186904	-1.469749825	0.317276308	-4.632397025	3.61E-06	5.23E-05	50.34021796	42.78576713	129.7408067	128.0606843	Prom	CTI12_AA055090
mergepeak_4140	26.59514498	-2.212918171	0.581485294	-3.805630502	0.000141443	0.001179529	10.78718956	8.094604592	46.06738789	41.43139788	Prom	CTI12_AA055210
mergepeak_4146	24.14068033	-1.926549726	0.606680872	-3.175557058	0.001495491	0.008386045	14.38291942	5.781860423	39.48633248	36.91160902	Prom	CTI12_AA031370
mergepeak_4153	101.5254729	-1.8294484	0.3222513	-5.677086176	1.37E-08	3.86E-07	32.36156869	56.66223214	158.8854807	158.1926101	Prom	CTI12_AA055590
mergepeak_4154	14.18211859	-2.562511745	0.825213501	-3.105271232	0.001901046	0.010196177	2.397153236	5.781860423	24.44392011	24.10554058	Prom	CTI12_AA055590
mergepeak_4173	39.76320774	-1.687644552	0.455945974	-3.701413431	0.000214402	0.001677191	19.17722589	18.50195335	61.10980026	60.26385146	Prom	CTI12_AA055300
mergepeak_4176	91.67622606	-1.557587782	0.312903553	-4.977852657	6.43E-07	1.17E-05	44.34733487	48.56762755	141.9627668	131.8271751	3' U	CTI12_AA055330
mergepeak_4178	71.62251655	-1.743354388	0.352287997	-4.948662461	7.47E-07	1.33E-05	33.5601453	32.37841837	105.2968866	115.2546159	Prom	CTI12_AA055360
mergepeak_4179	30.56959059	-2.452427425	0.569049823	-4.309688409	1.63E-05	0.000191981	13.1843428	5.781860423	49.82799098	53.48416817	Prom	CTI12_AA055360
mergepeak_4188	151.7017723	-1.703340192	0.258195046	-6.597106403	4.19E-11	2.22E-09	75.51032693	67.0695809	235.9778441	228.2493374	Dist	CTI12_AA055460
mergepeak_4190	340.9278072	-1.101074656	0.192842381	-5.709713037	1.13E-08	3.29E-07	232.5238639	201.2087427	460.6738789	469.3047432	Prom	CTI12_AA055500
mergepeak_4191	21.26448158	-7.61821637	1.531237118	-4.975203565	6.52E-07	1.18E-05	0	0	41.36663402	43.69129231	Prom	CTI12_AA016380
mergepeak_4192	16.46588568	-7.249306086	1.55470474	-4.66281854	3.12E-06	4.60E-05	0	0	31.96512629	33.89841645	Intr	CTI12_AA016380
mergepeak_4193	16.60602516	-7.259731099	1.553997425	-4.671649375	2.99E-06	4.44E-05	0	0	34.78557861	31.63852202	Exon	CTI12_AA016380
mergepeak_4194	16.93596107	-7.28924498	1.551725702	-4.697508696	2.63E-06	3.98E-05	0	0	33.84542784	33.89841645	Exon	CTI12_AA016380
mergepeak_4195	19.94620983	-7.52439016	1.536650015	-4.896619327	9.75E-07	1.67E-05	0	0	41.36663402	38.4182053	Exon	CTI12_AA016380
mergepeak_4196	32.03686185	-8.208587625	1.503760816	-5.458705625	4.80E-08	1.17E-06	0	0	64.87040336	63.27704403	Exon	CTI12_AA016400
mergepeak_4197	348.0317186	-11.6501843	1.453674715	-8.014299332	1.11E-15	1.31E-13	0	0	701.3524769	690.7743973	Prom	CTI12_AA016450
mergepeak_4198	1687.844113	-13.92812723	1.449588653	-9.608330747	7.37E-22	2.82E-19	0	0	3405.226101	3346.150352	Prom	CTI12_AA016490
mergepeak_4199	28.41345441	-8.03437425	1.51110984	-5.316869784	1.06E-07	2.38E-06	0	0	60.16964949	53.48416817	Prom	CTI12_AA016520
mergepeak_4200	49.34947199	-8.83216599	1.48454421	-5.949412576	2.69E-09	9.31E-08	0	0	98.71583119	98.68205676	Exon	CTI12_AA016530
mergepeak_4201	49.9144456	-8.848832987	1.484156825	-5.962195395	2.49E-09	8.68E-08	0	0	98.71583119	100.9419512	Prom	CTI12_AA016530
mergepeak_4202	50.00787191	-8.851164966	1.484078307	-5.964082166	2.46E-09	8.60E-08	0	0	100.5961327	99.43535491	Prom	CTI12_AA016530
mergepeak_4203	59.84157331	-9.110827298	1.478365077	-6.162772269	7.15E-10	2.84E-08	0	0	116.5786959	122.7875973	Prom	CTI12_AA016540
mergepeak_4204	102.9807513	-9.893615733	1.465878079	-6.749275995	1.49E-11	8.56E-10	0	0	204.0127178	207.9102875	Prom	CTI12_AA016550
mergepeak_4205	18.20751966	-7.395899113	1.545842332	-4.784381279	1.72E-06	2.74E-05	0	0	32.90527706	39.92480159	Prom	CTI12_AA016590
mergepeak_4206	19.00458715	-7.453434649	1.541705916	-4.834537232	1.33E-06	2.21E-05	0	0	41.36663402	34.65171459	Prom	CTI12_AA016590
mergepeak_4207	23.80465496	-7.780671811	1.522507981	-5.110430886	3.21E-07	6.38E-06	0	0	47.00753866	48.21108117	Intr	CTI12_AA016600
mergepeak_4208	30.06313399	-8.118869	1.50807962	-5.38358114	7.30E-08	1.71E-06	0	0	55.46889562	64.78364032	Prom	CTI12_AA016620
mergepeak_4209	13.54906324	-6.968005265	1.576810745	-4.419049835	9.91E-06	0.000125123	0	0	26.32422165	27.8720313	Intr	CTI12_AA016620
mergepeak_4210	8.608855961	-6.312134417	1.64685753	-3.832835752	0.000126675	0.001076295	0	0	17.86286469	16.57255915	Intr	CTI12_AA016630
mergepeak_4211	16.13594977	-7.218953319	1.55675109	-4.637191754	3.53E-06	5.12E-05	0	0	32.90527706	31.63852202	Dist	CTI12_AA016640
mergepeak_4212	22.76960596	-7.716455141	1.525795734	-5.057331706	4.25E-07	8.15E-06	0	0	45.12723712	45.95118674	Dist	CTI12_AA016680
mergepeak_4213	11.10231618	-6.679612769	1.603907031	-4.164588495	3.12E-05	0.000334234	0	0	22.56361856	21.84564615	Dist	CTI12_AA016680
mergepeak_4217	27.42065807	-1.451434217	0.536910536	-2.703307382	0.006865323	0.028821415	11.98576618	17.34558127	40.42648325	39.92480159	Prom	CTI12_AA055720
mergepeak_4235	11.1151532	-3.074818019	1.002267102	-3.06786286	0.002155955	0.011316323	3.595729854	1.156372085	17.86286469	21.84564615	Prom	CTI12_AA056120
mergepeak_4265	67.35332685	-1.180460277	0.350396891	-3.36892338	0.000754624	0.00479395	45.54591148	37.0039067	91.19462501	95.66886419	5' U	CTI12_AA057180
mergepeak_4266	146.3507115	-1.685069284	0.260223139	-6.475478276	9.45E-11	4.59E-09	68.31886723	70.53869715	222.8157333	223.7295485	Prom	CTI12_AA057210
mergepeak_4276	81.66072949	-1.208782871	0.328528643	-3.67938351	0.000233798	0.001803861	40.75160501	57.81860423	112.8180928	115.2546159	Prom	CTI12_AA057250
mergepeak_4277	58.98195068	-1.3698616	0.374511576	-3.657728331	0.000254461	0.001935648	29.96441545	35.84753462	82.73326805	87.38258462	Prom	CTI12_AA043090
mergepeak_4311	12.70130544	-2.62047689	0.890082388	-2.944083519	0.003239126	0.015772305	5.99288309	1.156372085	22.56361856	21.09234801	Dist	CTI12_AA058340
mergepeak_4326	124.3610478	-1.043481983	0.267576287	-3.899755073	9.63E-05	0.000858247	82.70178664	79.78967383	169.2271392	165.7255915	Prom	CTI12_AA058400
mergepeak_4347	17.78393807	-2.328301137	0.72218254	-3.223978715	0.001264228	0.007318008	8.390036326	3.469116254	29.14467397	30.13192573	Prom	CTI12_AA058270
mergepeak_4349	141.0793638	-1.011486887	0.255187203	-3.963705374	7.38E-05	0.000685953	89.89324635	97.1352551	192.7309085	184.5580451	Prom	CTI12_AA058630
mergepeak_4364	256.2824231	-1.932206443	0.218329492	-8.849956218	8.76E-19	1.90E-16	98.28328268	114.4808364	403.3246817	409.0408918	Prom	CTI12_AA058610
mergepeak_4370	13.99194673	-2.095356357	0.779708104	-2.687359983	0.007201929	0.029909291	5.99288309	4.625488338	23.50376933	21.84564615	Dist	CTI12_AA059640
mergepeak_4383	158.2596304	-1.753620254	0.25518996	-6.871823061	6.34E-12	3.93E-10	75.51032693	69.38232507	235.0376933	253.1081761	Prom	CTI12_AA059740
mergepeak_4387	30.46539378	-1.569204724	0.525367611	-2.98686994	0.002818496	0.014098393	20.37580251	10.40734876	45.12723712	45.95118674	Dist	CTI12_AA059790
mergepeak_4388	62.73472709	-1.157952948	0.358530254	-3.229721716	0.001239108	0.007191082	37.15587516	40.47302296	87.43402191	85.87598833	Dist	CTI12_AA059790
mergepeak_4391	50.94774234	-1.559068152	0.414523271	-3.761111281	0.00016916	0.001370079	19.17722589	32.37841837	76.15221263	76.08311247	Exon	CTI12_AA059810
mergepeak_4397	394.2338905	-2.016194369	0.20168153	-9.996921228	1.57E-23	7.68E-21	179.7864927	132.9827897	637.4222243	626.7440552	Prom	CTI12_AA059410
mergepeak_4400	69.24510377	-1.152678358	0.34338683	-3.356792562	0.000788522	0.004968035	44.34733487	41.62939504	93.07492655	97.92875862	Prom	CTI12_AA059430
mergepeak_4405	39.02971337	-1.262680817	0.453015801	-2.787277652	0.005315292	0.023464292	26.3686856	19.65832544	49.82799098	60.26385146	Prom	CTI12_AA059460
mergepeak_4408	43.94756467	-2.605939944	0.489261577	-5.326271398	1.00E-07	2.28E-06	16.78007265	8.094604592	77.09236341	73.82321804	Prom	CTI12_AA059480
mergepeak_4418	112.6097386	-2.45876184	0.316598659	-7.766178951	8.09E-15	8.39E-13	27.56726221	41.62939504	193.6710593	187.5712377	Prom	CTI12_AA060480
mergepeak_4419	99.78831545	-1.99295266	0.31344801	-6.358160201	2.04E-10	9.25E-09	44.34733487	35.84753462	160.7657822	158.1926101	Exon	CTI12_AA060480
mergepeak_4427	35.65227018	-1.182115088	0.464926782	-2.542583333	0.011003636	0.041761482	23.97153236	19.65832544	50.76814176	48.21108117	Exon	CTI12_AA060530
mergepeak_4462	28.39002031	-2.682723015	0.595808981	-4.502656222	6.71E-06	8.96E-05	8.390036326	6.938232507	47.00753866	51.22427374	Exon	CTI12_AA060280
mergepeak_4465	23.0879574	-3.591350596	0.765540264	-4.691262844	2.72E-06	4.08E-05	4.794306472	2.312744169	42.3067848	42.93799416	Prom	CTI12_AA056410
mergepeak_4467	48.244589	-1.783435762	0.428086588	-4.166063161	3.10E-05	0.000332319	16.78007265	26.59655794	74.27191109	75.32981432	Dist	CTI12_AA056430
mergepeak_4472	100.492176	-2.287810302	0.319751561	-7.154962097	8.37E-13	6.04E-11	35.95729854	32.37841837	170.16729	163.4656971	Dist	CTI12_AA056440
mergepeak_4483	10.88919473	-3.031192571	1.028817638	-2.946287522	0.003216133	0.015686726	4.794306472	0	20.68331701	18.07915544	Dist	CTI12_AA060200
mergepeak_4485	24.62625404	-1.393287499	0.56541872	-2.464169383	0.01373312	0.049745283	16.78007265	10.40734876	36.66588016	34.65171459	Prom	CTI12_AA019660
mergepeak_4492	58.44551559	-1.047632452	0.390702148	-2.6814095	0.007331274	0.030325292	26.3686856	49.72399963	80.8529665	76.83641061	5' U	CTI12_AA062160
mergepeak_4502	14.36125363	-2.344839944	0.795334399	-2.948244092	0.003195846	0.015607977	5.99288309	3.469116254	25.38407088	22.5989443	Intr	CTI12_AA061450
mergepeak_4505	105.1700456	-1.168967958	0.288440114	-4.052723261	5.06E-05	0.000500309	67.12029061	62.44409256	141.9627668	149.1530324	Prom	CTI12_AA061460
mergepeak_4506	224.6762649	-2.399555409	0.252910259	-9.487774126	2.36E-21	8.25E-19	53.93594781	89.04065051	372.2997062	383.4287549	Prom	CTI12_AA061470
mergepeak_4508	90.27888387	-1.048320514	0.305798125	-3.428145653	0.000607719	0.003999857	56.33310105	61.28772048	125.9802036	117.5145103	Exon	CTI12_AA061490
mergepeak_4511	10.78521728	-3.023879423	1.007553906	-3.001208575	0.002689103	0.013559917	3.595729854	1.156372085	18.80301547	19.58575172	Down	CTI12_AA061500
mergepeak_4521	113.3567758	-1.457458726	0.290149225	-5.023135004	5.08E-07	9.52E-06	51.53879457	69.38232507	168.2869884	164.2189952	Dist	CTI12_AA062080
mergepeak_4534	52.95905701	-1.258467251	0.388982965	-3.235276003	0.001215252	0.00707797	32.36156869	30.0656742	77.09236341	72.31662175	Exon	CTI12_AA042280
mergepeak_4540	231.2853432	-1.879737861	0.223186827	-8.422261682	3.69E-17	5.46E-15	95.88612944	101.7607434	362.8981985	364.5963013	Prom	CTI12_AA042360
mergepeak_4541	89.17689675	-1.34021689	0.317327722	-4.223447236	2.41E-05	0.000267277	43.14875825	57.81860423	123.1597513	132.5804732	3' U	CTI12_AA042360
mergepeak_4542	80.81694668	-2.471941061	0.361554091	-6.836988225	8.09E-12	4.92E-10	20.37580251	28.90930211	139.1423144	134.8403676	Dist	CTI12_AA042360
mergepeak_4543	43.96246838	-3.391517993	0.541157532	-6.267154737	3.68E-10	1.56E-08	8.390036326	6.938232507	76.15221263	84.36939204	Dist	CTI12_AA042360
mergepeak_4545	22.24378514	-1.791968157	0.612340874	-2.926422576	0.003428848	0.016533273	7.191459708	12.72009293	32.90527706	36.15831088	Prom	CTI12_AA061540
mergepeak_4572	13.3427363	-2.232280898	0.822545932	-2.713867775	0.00665027	0.028075611	2.397153236	6.938232507	20.68331701	23.35224244	5' U	CTI12_AA060770
mergepeak_4584	61.11230256	-1.13153652	0.363118127	-3.116166436	0.001832188	0.009909462	40.75160501	35.84753462	86.49387114	81.35619947	Prom	CTI12_AA059980
mergepeak_4593	38.43427576	-1.130259227	0.447951577	-2.523172783	0.011630124	0.043628758	21.57437912	26.59655794	53.58859408	51.97757188	Prom	CTI12_AA062730
mergepeak_4596	10.83927261	-2.669041136	0.947894544	-2.815757463	0.004866239	0.021898615	3.595729854	2.312744169	17.86286469	19.58575172	Intr	CTI12_AA062780
mergepeak_4607	42.86677372	-1.352804151	0.43051773	-3.142272794	0.001676418	0.00921575	22.77295574	25.44018586	62.99010181	60.26385146	Prom	CTI12_AA052230
mergepeak_4609	115.192603	-1.247234538	0.278534498	-4.477845828	7.54E-06	9.92E-05	68.31886723	68.22595299	164.5263853	159.6992064	Prom	CTI12_AA052240
mergepeak_4610	24.65768824	-3.451479252	0.724961416	-4.76091441	1.93E-06	3.04E-05	5.99288309	2.312744169	45.12723712	45.19788859	Prom	CTI12_AA052250
mergepeak_4634	149.1413128	-1.026409701	0.250038612	-4.10500479	4.04E-05	0.000416185	95.88612944	100.6043714	193.6710593	206.4036912	Dist	CTI12_AA061180
mergepeak_4635	324.0981065	-1.620331984	0.199884777	-8.1063301	5.22E-16	6.59E-14	171.3964564	146.8592547	494.5193067	483.617408	Prom	CTI12_AA061210
mergepeak_4637	25.98209657	-2.29313666	0.598346162	-3.83245821	0.000126869	0.001077723	5.99288309	11.56372085	44.18708634	42.18469602	Intr	CTI12_AA061220
mergepeak_4638	40.91828016	-1.566551468	0.45303704	-3.457888277	0.000544427	0.003651463	25.17010898	16.18920918	62.04995104	60.26385146	Intr	CTI12_AA061220
mergepeak_4639	580.6113213	-2.659004276	0.183716267	-14.47342858	1.78E-47	8.03E-44	142.6306175	174.6121848	1011.602232	993.6002509	Prom	CTI12_AA061220
mergepeak_4641	77.79494219	-1.131607684	0.333171691	-3.396470089	0.00068261	0.004408311	40.75160501	56.66223214	109.0574897	104.7084419	5' U	CTI12_AA061240
mergepeak_4643	35.43468723	-1.46487262	0.473202774	-3.095655186	0.001963786	0.010474472	19.17722589	18.50195335	53.58859408	50.4709756	Prom	CTI12_AA061260
mergepeak_4651	21.76772923	-1.740464919	0.611708548	-2.845251919	0.004437631	0.020353955	11.98576618	8.094604592	33.84542784	33.1451183	Prom	CTI12_AA017340
mergepeak_4653	19.56156183	-2.347011647	0.729332129	-3.218028594	0.001290749	0.0074386	1.198576618	11.56372085	33.84542784	31.63852202	5' U	CTI12_AA017390
mergepeak_4666	30.88880313	-2.377703428	0.561826052	-4.232098918	2.32E-05	0.000258544	5.99288309	13.87646501	51.70829253	51.97757188	Prom	CTI12_AA017460
mergepeak_4672	29.62372561	-1.7487786	0.537903017	-3.251103906	0.001149578	0.006776277	17.97864927	9.250976676	46.06738789	45.19788859	Prom	CTI12_AA017500
mergepeak_4680	25.20868239	-1.907510494	0.577225835	-3.304617324	0.000951062	0.005787595	11.98576618	9.250976676	40.42648325	39.17150345	5' U	CTI12_AA060370
mergepeak_4693	140.230745	-1.207330942	0.257139807	-4.695231586	2.66E-06	4.02E-05	85.09893988	84.41516217	195.5513608	195.8575172	Prom	CTI12_AA062340
mergepeak_4697	8.408132969	-3.721898009	1.298387399	-2.866554321	0.004149669	0.019266424	2.397153236	0	16.92271392	14.31266472	3' U	CTI12_AA062550
mergepeak_4705	112.6972335	-1.170115208	0.284402071	-4.114299187	3.88E-05	0.000401808	61.12740752	77.47692966	157.0051791	155.1794175	Prom	CTI12_AA061010
mergepeak_4708	153.0462036	-1.273833801	0.252258633	-5.049713416	4.42E-07	8.42E-06	97.08470606	82.102418	215.2945271	217.7031634	Prom	CTI12_AA061030
mergepeak_4720	35.1410236	-1.51901339	0.487586056	-3.115374958	0.001837112	0.009925499	13.1843428	23.12744169	50.76814176	53.48416817	Prom	CTI12_AA063600
mergepeak_4723	105.3449383	-1.022054994	0.28807689	-3.54785486	0.000388382	0.00275194	75.51032693	63.60046465	139.1423144	143.1266472	3' U	CTI12_AA062900
mergepeak_4727	11.95719679	-2.83453455	0.924844523	-3.064876831	0.002177597	0.011401864	2.397153236	3.469116254	21.62346779	20.33904987	Dist	CTI12_AA063860
mergepeak_4728	16.64023076	-2.05061248	0.712765534	-2.876980411	0.004015005	0.018765856	5.99288309	6.938232507	27.26437242	26.36543501	Dist	CTI12_AA063860
mergepeak_4731	35.40384781	-1.22961512	0.470748873	-2.612040496	0.009000359	0.035567124	17.97864927	24.28381377	52.6484433	46.70448488	Dist	CTI12_AA063870
mergepeak_4732	22.00010562	-1.985431724	0.639747699	-3.103460518	0.001912718	0.01024045	13.1843428	4.625488338	34.78557861	35.40501273	Dist	CTI12_AA063870
mergepeak_4733	56.93686781	-2.230922613	0.408435755	-5.462113895	4.70E-08	1.15E-06	17.97864927	21.97106961	95.89537887	91.90237347	Dist	CTI12_AA063870
mergepeak_4734	24.32480968	-2.180091651	0.618786517	-3.523172517	0.000426414	0.002973088	4.794306472	12.72009293	41.36663402	38.4182053	Dist	CTI12_AA063870
mergepeak_4739	20.37104397	-7.556905717	1.535054318	-4.922891411	8.53E-07	1.49E-05	0	0	38.5461817	42.93799416	Dist	CTI12_AA063920
mergepeak_4740	14.44397276	-7.062423532	1.570809501	-4.496040754	6.92E-06	9.20E-05	0	0	25.38407088	32.39182016	Prom	CTI12_AA063920
mergepeak_4748	11.16371368	-4.174958136	1.238518079	-3.370930313	0.000749148	0.004764389	0	2.312744169	19.74316624	22.5989443	Intr	CTI12_AA063700
mergepeak_4749	44.65571564	-2.088239909	0.464087423	-4.499669251	6.81E-06	9.08E-05	10.78718956	23.12744169	72.39160954	72.31662175	Exon	CTI12_AA063710
mergepeak_4791	83.40660461	-1.636984994	0.328160821	-4.988362072	6.09E-07	1.11E-05	37.15587516	43.94213921	129.7408067	122.7875973	Down	CTI12_AA018920
mergepeak_4796	17.48189893	-1.697582537	0.672860313	-2.522934558	0.011638006	0.043641983	8.390036326	8.094604592	26.32422165	27.11873316	Exon	CTI12_AA018920
mergepeak_4799	33.70033344	-1.31908112	0.53446201	-2.468054034	0.013584981	0.049296785	8.390036326	30.0656742	48.88784021	47.45778302	Intr	CTI12_AA018930
mergepeak_4805	26.22029611	-1.507491448	0.594240978	-2.536835231	0.011185959	0.042342442	21.57437912	5.781860423	41.36663402	36.15831088	Prom	CTI12_AA018960
mergepeak_4821	119.4421152	-1.409110454	0.277886004	-5.070821961	3.96E-07	7.64E-06	68.31886723	62.44409256	169.2271392	177.7783618	Prom	CTI12_AA019060
mergepeak_4826	17.47695175	-2.675775714	0.763010942	-3.506864144	0.000453421	0.003133363	7.191459708	2.312744169	31.02497552	29.37862759	Down	CTI12_AA019090
mergepeak_4827	128.3539805	-1.884356911	0.278339576	-6.769992759	1.29E-11	7.52E-10	52.73737119	56.66223214	202.1324163	201.8839024	Prom	CTI12_AA019090
mergepeak_4830	15.12455524	-1.881898595	0.738340134	-2.548823378	0.010808703	0.041191349	4.794306472	8.094604592	23.50376933	24.10554058	Dist	CTI12_AA043550
mergepeak_4836	156.5876591	-1.764133609	0.255860326	-6.894908779	5.39E-12	3.38E-10	74.31175032	68.22595299	235.9778441	247.8350891	Prom	CTI12_AA043620
mergepeak_4847	152.1011047	-1.851103331	0.264015436	-7.011345098	2.36E-12	1.58E-10	74.31175032	57.81860423	239.7384472	236.535617	Prom	CTI12_AA064560
mergepeak_4852	48.90353659	-1.959626114	0.424725087	-4.613869475	3.95E-06	5.67E-05	19.17722589	20.81469752	78.03251418	77.58970875	5' U	CTI12_AA053790
mergepeak_4857	26.17134419	-2.980368002	0.649792451	-4.586646088	4.50E-06	6.34E-05	4.794306472	6.938232507	50.76814176	42.18469602	Exon	CTI12_AA053800
mergepeak_4860	36.95667157	-1.145142201	0.45922232	-2.493655363	0.012643524	0.046530234	26.3686856	19.65832544	53.58859408	48.21108117	Prom	CTI12_AA053800
mergepeak_4868	31.08240315	-1.332335686	0.498578588	-2.672268162	0.007534041	0.030962298	17.97864927	17.34558127	46.06738789	42.93799416	5' U	CTI12_AA064460
mergepeak_4881	59.53790588	-1.674202833	0.415855759	-4.025921958	5.68E-05	0.000550772	40.75160501	16.18920918	93.07492655	88.13588276	Prom	CTI12_AA065930
mergepeak_4894	196.4790301	-1.264296118	0.230669316	-5.480989576	4.23E-08	1.05E-06	123.4533917	107.5426039	286.7459858	268.174139	Prom	CTI12_AA066000
mergepeak_4898	52.01004521	-2.01444334	0.418465371	-4.813883015	1.48E-06	2.41E-05	23.97153236	17.34558127	84.61356959	82.10949761	Prom	CTI12_AA065250
mergepeak_4904	12.75720809	-2.941372525	0.910473153	-3.230597754	0.001235317	0.007172161	2.397153236	3.469116254	22.56361856	22.5989443	Prom	CTI12_AA066320
mergepeak_4906	41.49374293	-1.605017355	0.453296835	-3.540764533	0.000398969	0.002814168	15.58149603	25.44018586	60.16964949	64.78364032	Prom	CTI12_AA066330
mergepeak_4918	225.3529825	-1.446483261	0.229309156	-6.308004814	2.83E-10	1.24E-08	103.0775891	138.7646501	324.3520168	335.2176737	Prom	CTI12_AA065650
mergepeak_4975	105.3107798	-1.408103718	0.291902289	-4.823887217	1.41E-06	2.31E-05	55.13452443	60.13134839	152.3044253	153.6728212	Dist	CTI12_AA068030
mergepeak_4983	39.55176137	-1.51077555	0.466836683	-3.236197164	0.001211337	0.007058209	14.38291942	26.59655794	62.99010181	54.23746631	Prom	CTI12_AA067400
mergepeak_5000	33.16142431	-2.042350942	0.513772884	-3.975201898	7.03E-05	0.000659085	14.38291942	11.56372085	51.70829253	54.99076446	Prom	CTI12_AA067470
mergepeak_5025	23.49549285	-1.671655337	0.592145991	-2.823045941	0.004756975	0.021495208	14.38291942	8.094604592	37.60603093	33.89841645	Dist	CTI12_AA067610
mergepeak_5028	63.35907863	-1.027439656	0.361201213	-2.844507767	0.00444801	0.020385414	34.75872192	48.56762755	86.49387114	83.6160939	Down	CTI12_AA044740
mergepeak_5035	98.19101729	-1.709824188	0.31126247	-5.493190964	3.95E-08	9.91E-07	52.73737119	39.31665087	148.5438222	152.1662249	Prom	CTI12_AA065520
mergepeak_5036	247.5986766	-1.057348376	0.208722219	-5.065816084	4.07E-07	7.82E-06	163.00642	158.4229756	337.5141276	331.451183	Prom	CTI12_AA065530
mergepeak_5050	39.34555856	-2.770442529	0.53789895	-5.150488826	2.60E-07	5.28E-06	15.58149603	4.625488338	72.39160954	64.78364032	Prom	CTI12_AA048150
mergepeak_5055	208.0921404	-1.137794756	0.223455232	-5.091824182	3.55E-07	6.95E-06	124.6519683	135.2955339	295.2073428	277.2137167	Prom	CTI12_AA068740
mergepeak_5066	28.82072471	-2.585471557	0.584166471	-4.425915703	9.60E-06	0.000121959	8.390036326	8.094604592	46.06738789	52.73087003	Prom	CTI12_AA059530
mergepeak_5094	124.2691393	-1.316160867	0.271633703	-4.845351854	1.26E-06	2.10E-05	69.51744384	72.85144132	181.4490992	173.2585729	Prom	CTI12_AA068660
mergepeak_5101	25.15876027	-1.809083705	0.571385631	-3.166134408	0.001544794	0.008612476	10.78718956	11.56372085	37.60603093	40.67809973	Prom	CTI12_AA068260
mergepeak_5107	119.8469721	-1.676390395	0.283359477	-5.916126101	3.30E-09	1.11E-07	56.33310105	57.81860423	192.7309085	172.5052748	Prom	CTI12_AA068360
mergepeak_5113	21.31935089	-3.75527756	0.819632637	-4.58165938	4.61E-06	6.47E-05	2.397153236	3.469116254	39.48633248	39.92480159	Prom	CTI12_AA068380
mergepeak_5120	17.08735656	-1.79274892	0.687263408	-2.608532478	0.009093138	0.035849888	7.191459708	8.094604592	28.2045232	24.85883873	Prom	CTI12_AA069130
mergepeak_5122	18.64730329	-5.961968102	1.535166614	-3.88359677	0.000102923	0.000905616	1.198576618	0	35.72572938	37.66490716	Intr	CTI12_AA069150
mergepeak_5141	91.18190259	-1.335302482	0.308385747	-4.329974704	1.49E-05	0.000177485	50.34021796	53.19311589	127.8605052	133.3337714	Exon	CTI12_AA068930
mergepeak_5142	14.45652727	-2.846350662	0.849615799	-3.350162113	0.000807643	0.005061752	2.397153236	4.625488338	28.2045232	22.5989443	Intr	CTI12_AA068950
mergepeak_5148	43.83954925	-1.715422856	0.482652476	-3.554157373	0.000379192	0.002699564	9.588612944	31.22204628	66.7507049	67.79683289	Prom	CTI12_AA069440
mergepeak_5160	45.35882517	-1.098552369	0.415614685	-2.643199119	0.008212672	0.033050441	32.36156869	25.44018586	61.10980026	62.52374589	Dist	CTI12_AA020470
mergepeak_5163	68.98379609	-1.252809848	0.362899111	-3.452226284	0.000555981	0.003715432	50.34021796	31.22204628	106.2370374	88.13588276	Dist	CTI12_AA020520
mergepeak_5169	22.12833232	-2.129628054	0.627575785	-3.393419732	0.000690258	0.004448487	7.191459708	9.250976676	36.66588016	35.40501273	Down	CTI12_AA020600
mergepeak_5181	43.91912024	-2.688095823	0.48860056	-5.501622474	3.76E-08	9.50E-07	14.38291942	9.250976676	78.97266495	73.06991989	Dist	CTI12_AA056930
mergepeak_5183	135.295391	-1.567871305	0.267450041	-5.862296002	4.57E-09	1.49E-07	69.51744384	67.0695809	193.6710593	210.9234801	Prom	CTI12_AA056930
mergepeak_5191	253.5795959	-2.376882042	0.225994805	-10.51741893	7.18E-26	5.20E-23	86.2975165	77.47692966	436.2299588	414.3139788	5' U	CTI12_AA057020
mergepeak_5192	71.01452426	-1.06458817	0.338911409	-3.141198976	0.001682577	0.009240837	49.14164134	42.78576713	94.9552281	97.17546048	Prom	CTI12_AA057070
mergepeak_5198	58.92958546	-2.141038628	0.397357079	-5.38819803	7.12E-08	1.67E-06	22.77295574	20.81469752	94.9552281	97.17546048	Prom	CTI12_AA067760
mergepeak_5203	89.03267102	-1.00006875	0.30949402	-3.231302332	0.001232275	0.007158721	52.73737119	65.91320882	118.4589974	119.0211066	Prom	CTI12_AA067850
mergepeak_5207	69.40287023	-1.330318124	0.351652007	-3.783052846	0.000154917	0.001272771	45.54591148	33.53479045	96.83552965	101.6952493	Prom	CTI12_AA069710
mergepeak_5212	50.26313674	-1.035998579	0.393011339	-2.636052645	0.008387672	0.03360292	33.5601453	32.37841837	65.81055413	69.30342918	Prom	CTI12_AA069750
mergepeak_5214	60.18389248	-2.000170218	0.397443389	-5.032591487	4.84E-07	9.09E-06	17.97864927	30.0656742	97.77568042	94.91556605	Prom	CTI12_AA069780
mergepeak_5215	60.20701432	-2.132534209	0.393128177	-5.424526481	5.81E-08	1.39E-06	22.77295574	21.97106961	95.89537887	100.1886531	Prom	CTI12_AA069800
mergepeak_5219	108.712409	-1.111155514	0.28503631	-3.898294621	9.69E-05	0.000862491	63.52456075	74.00781341	150.4241237	146.8931379	5' U	CTI12_AA069810
mergepeak_5220	39.81405411	-1.577835264	0.453324226	-3.480588886	0.000500313	0.00340574	17.97864927	21.97106961	58.28934794	61.0171496	Prom	CTI12_AA069810
mergepeak_5241	14.68248573	-2.879399505	0.856289314	-3.362647949	0.000771987	0.004884354	1.198576618	5.781860423	25.38407088	26.36543501	Dist	CTI12_AA047750
mergepeak_5243	70.08694302	-1.343477311	0.37665654	-3.566849816	0.000361298	0.00259588	53.93594781	25.44018586	101.5362835	99.43535491	5' U	CTI12_AA047780
mergepeak_5245	10.99649141	-4.139412772	1.239083157	-3.340706189	0.000835656	0.00520513	2.397153236	0	19.74316624	21.84564615	Exon	CTI12_AA047790
mergepeak_5266	88.54802039	-1.229631346	0.311793885	-3.943731439	8.02E-05	0.000735418	49.14164134	56.66223214	127.8605052	120.5277029	Prom	CTI12_AA070290
mergepeak_5279	118.1466677	-1.112891783	0.276179023	-4.02960287	5.59E-05	0.000543651	69.51744384	79.78967383	167.3468376	155.9327156	Prom	CTI12_AA068690
mergepeak_5290	17.55890385	-1.846336486	0.680925439	-2.711510513	0.006697742	0.028234854	7.191459708	8.094604592	26.32422165	28.62532944	5' U	CTI12_AA072300
mergepeak_5294	105.8704158	-1.168798437	0.294599306	-3.967417488	7.27E-05	0.000676912	55.13452443	75.16418549	144.7832191	148.3997342	Prom	CTI12_AA071060
mergepeak_5298	40.63679463	-4.023655113	0.635868789	-6.327807218	2.49E-10	1.10E-08	3.595729854	5.781860423	80.8529665	72.31662175	Down	CTI12_AA071110
mergepeak_5300	317.0487939	-1.144082288	0.196686287	-5.816787271	6.00E-09	1.89E-07	184.5807992	210.4597194	428.7087526	444.4459045	Prom	CTI12_AA071110
mergepeak_5301	34.8171302	-1.493193718	0.478061487	-3.123434449	0.001787537	0.009718533	19.17722589	17.34558127	50.76814176	51.97757188	Prom	CTI12_AA071120
mergepeak_5333	49.28860812	-1.405650382	0.412178613	-3.410294318	0.000648928	0.004231917	21.57437912	32.37841837	72.39160954	70.81002546	Dist	CTI12_AA071860
mergepeak_5337	43.21862588	-1.177002881	0.424126521	-2.775122097	0.005518099	0.024166721	27.56726221	25.44018586	61.10980026	58.75725517	Prom	CTI12_AA071890
mergepeak_5344	12.70543864	-2.138916829	0.820908823	-2.605547376	0.009172759	0.036104099	4.794306472	4.625488338	18.80301547	22.5989443	Prom	CTI12_AA071960
mergepeak_5362	20.68313353	-1.765402585	0.630348146	-2.800678636	0.005099527	0.022721427	7.191459708	11.56372085	33.84542784	30.13192573	Dist	CTI12_AA071480
mergepeak_5368	59.91737347	-1.056350654	0.366560045	-2.881794315	0.003954178	0.018537122	43.14875825	34.69116254	82.73326805	79.09630504	Prom	CTI12_AA072020
mergepeak_5369	19.22472231	-1.627245925	0.645596121	-2.520532378	0.011717746	0.043839618	7.191459708	11.56372085	31.02497552	27.11873316	Dist	CTI12_AA072040
mergepeak_5370	77.68064783	-1.146428806	0.331455868	-3.458767566	0.000542653	0.003640166	55.13452443	41.62939504	106.2370374	107.7216345	Prom	CTI12_AA067120
mergepeak_5373	14.98212989	-2.655186486	0.813387989	-3.264354183	0.001097139	0.006521222	2.397153236	5.781860423	25.38407088	26.36543501	Dist	CTI12_AA067190
mergepeak_5374	16.35379904	-1.864634304	0.714095464	-2.611183515	0.009022946	0.035640603	4.794306472	9.250976676	27.26437242	24.10554058	Exon	CTI12_AA067200
mergepeak_5391	58.16633196	-1.236346254	0.374521263	-3.301137681	0.000962936	0.00584612	31.16299207	38.16027879	78.97266495	84.36939204	Prom	CTI12_AA072390
mergepeak_5402	31.66537916	-1.9557097	0.523554049	-3.73544948	0.00018738	0.001494066	15.58149603	10.40734876	51.70829253	48.96437931	Prom	CTI12_AA072880
mergepeak_5403	40.71124835	-1.847779015	0.463414175	-3.98731656	6.68E-05	0.000633691	21.57437912	13.87646501	64.87040336	62.52374589	Exon	CTI12_AA072890
mergepeak_5404	16.90822151	-1.930154658	0.717218797	-2.691165746	0.007120281	0.029664422	3.595729854	10.40734876	27.26437242	26.36543501	Exon	CTI12_AA072900
mergepeak_5410	42.38838496	-2.626305915	0.502500402	-5.226475249	1.73E-07	3.68E-06	16.78007265	6.938232507	74.27191109	71.56332361	5' U	CTI12_AA072950
mergepeak_5413	41.62981134	-4.26255507	0.660752254	-6.451063984	1.11E-10	5.31E-09	4.794306472	3.469116254	79.91281573	78.3430069	Dist	CTI12_AA072980
mergepeak_5431	50.37184102	-1.806989427	0.415134847	-4.352777034	1.34E-05	0.000162564	22.77295574	21.97106961	83.67341882	73.06991989	Prom	CTI12_AA073470
mergepeak_5457	131.5101309	-1.178395855	0.263655339	-4.469455696	7.84E-06	0.000102743	77.90748017	83.25879008	183.3294008	181.5448525	Prom	CTI12_AA073780
mergepeak_5459	65.39514326	-1.468385266	0.358305967	-4.098132329	4.16E-05	0.000426352	34.75872192	34.69116254	94.9552281	97.17546048	5' U	CTI12_AA073820
mergepeak_5466	12.64083218	-2.364631155	0.844645984	-2.799552949	0.005117342	0.022780772	3.595729854	4.625488338	19.74316624	22.5989443	Prom	CTI12_AA074420
mergepeak_5470	76.80695084	-1.150134349	0.331203057	-3.472595815	0.000515451	0.003491784	52.73737119	42.78576713	102.4764343	109.2282308	Prom	CTI12_AA074190
mergepeak_5471	75.06987377	-1.140616597	0.359365564	-3.173973	0.001503677	0.008422682	32.36156869	61.28772048	95.89537887	110.7348271	Exon	CTI12_AA074190
mergepeak_5475	37.40401673	-1.63086648	0.467283701	-3.490099216	0.000482841	0.00330122	19.17722589	17.34558127	57.34919717	55.7440626	Exon	CTI12_AA074250
mergepeak_5477	40.27623966	-1.492074226	0.457359668	-3.262365118	0.001104867	0.006557542	15.58149603	26.59655794	60.16964949	58.75725517	Prom	CTI12_AA074270
mergepeak_5485	29.53746922	-1.595605256	0.524058485	-3.04470837	0.00232906	0.012047099	11.98576618	17.34558127	45.12723712	43.69129231	Prom	CTI12_AA074520
mergepeak_5508	15.05994878	-2.048378668	0.757273767	-2.704938104	0.006831712	0.028704094	3.595729854	8.094604592	24.44392011	24.10554058	Prom	CTI12_AA074750
mergepeak_5511	22.08586147	-3.285644406	0.741758449	-4.429534186	9.44E-06	0.000120351	2.397153236	5.781860423	39.48633248	40.67809973	Exon	CTI12_AA074760
mergepeak_5514	13.05135739	-3.791327153	1.062174195	-3.569402429	0.000357796	0.002574369	0	3.469116254	25.38407088	23.35224244	Prom	CTI12_AA073300
mergepeak_5516	14.60868978	-2.860810007	0.841955728	-3.397815246	0.000679263	0.004391736	3.595729854	3.469116254	27.26437242	24.10554058	Intr	CTI12_AA073310
mergepeak_5523	28.68623614	-1.532855875	0.52694834	-2.908930073	0.00362668	0.017289746	16.78007265	12.72009293	42.3067848	42.93799416	Prom	CTI12_AA075140
mergepeak_5530	60.75163749	-1.029276071	0.364883529	-2.820834566	0.00478989	0.021620298	34.75872192	45.0985113	81.79311727	81.35619947	Prom	CTI12_AA075860
mergepeak_5543	78.01715789	-1.709600342	0.339216091	-5.039856274	4.66E-07	8.79E-06	39.55302839	33.53479045	122.2196005	116.7612122	Prom	CTI12_AA076010
mergepeak_5558	62.49121981	-1.237137572	0.384403232	-3.218332908	0.001289381	0.007432825	49.14164134	25.44018586	86.49387114	88.8891809	3' U	CTI12_AA077130
mergepeak_5581	11.77942338	-2.804514991	0.928453345	-3.020631038	0.002522485	0.01284622	3.595729854	2.312744169	21.62346779	19.58575172	Exon	CTI12_AA071180
mergepeak_5582	14.65768882	-1.992702218	0.752901325	-2.646697718	0.008128197	0.032798401	5.99288309	5.781860423	23.50376933	23.35224244	Intr	CTI12_AA071230
mergepeak_5584	123.8747543	-1.505020277	0.292190342	-5.150821443	2.59E-07	5.28E-06	49.14164134	79.78967383	184.2695516	182.2981507	Prom	CTI12_AA075700
mergepeak_5587	168.4914893	-1.534581384	0.245611869	-6.247993597	4.16E-10	1.74E-08	81.50321002	91.35339468	254.7808596	246.3284928	Prom	CTI12_AA075760
mergepeak_5591	18.16590974	-1.773759492	0.671560165	-2.641251797	0.00826003	0.033190706	5.99288309	10.40734876	29.14467397	27.11873316	5' U	CTI12_AA077160
mergepeak_5593	53.84543497	-1.409311161	0.393726315	-3.579418256	0.00034436	0.002498836	33.5601453	25.44018586	74.27191109	82.10949761	Intr	CTI12_AA077170
mergepeak_5597	40.27118337	-1.332505219	0.449504587	-2.964386256	0.003032873	0.014954822	17.97864927	27.75293003	57.34919717	58.00395703	Prom	CTI12_AA077210
mergepeak_5598	36.06411124	-1.966373117	0.493723747	-3.982739592	6.81E-05	0.000643729	15.58149603	13.87646501	50.76814176	64.03034217	Prom	CTI12_AA077210
mergepeak_5615	20.05247317	-3.999210298	0.891612268	-4.485369304	7.28E-06	9.63E-05	3.595729854	1.156372085	38.5461817	36.91160902	Exon	CTI12_AA077010
mergepeak_5616	13.80546952	-2.516203145	0.831535732	-3.02597116	0.002478359	0.012660534	2.397153236	5.781860423	24.44392011	22.5989443	Prom	CTI12_AA077040
mergepeak_5621	24.52733288	-1.660572678	0.572073296	-2.902727134	0.003699288	0.017569776	13.1843428	10.40734876	37.60603093	36.91160902	Prom	CTI12_AA076550
mergepeak_5624	114.2831976	-1.446013987	0.299140251	-4.833899751	1.34E-06	2.21E-05	75.51032693	47.41125546	161.705933	172.5052748	Prom	CTI12_AA077560
mergepeak_5628	50.83848924	-1.025829456	0.394863618	-2.597933589	0.009378663	0.036739743	28.76583883	38.16027879	68.63100645	67.79683289	5' U	CTI12_AA074290
mergepeak_5629	33.79344632	-1.186349212	0.476713447	-2.488600266	0.012824707	0.047074114	22.77295574	18.50195335	47.94768944	45.95118674	Dist	CTI12_AA074300
mergepeak_5640	329.9251134	-2.239699894	0.204144036	-10.97117474	5.26E-28	5.08E-25	110.2690489	120.2626968	545.2874485	543.8812594	Prom	CTI12_AA076790
mergepeak_5644	58.42779453	-1.109660795	0.374270923	-2.964859753	0.003028209	0.014937275	31.16299207	42.78576713	79.91281573	79.84960318	5' U	CTI12_AA076840
mergepeak_5647	35.663307	-1.362818404	0.472089483	-2.886779847	0.003892065	0.018292478	16.78007265	23.12744169	50.76814176	51.97757188	Prom	CTI12_AA076860
mergepeak_5648	397.2900407	-1.952299198	0.191582624	-10.19037719	2.19E-24	1.27E-21	174.9921862	151.4847431	622.3798119	640.3034217	Prom	CTI12_AA076860
mergepeak_5656	21.22902444	-2.188946282	0.644846745	-3.394521719	0.000687486	0.004432737	7.191459708	8.094604592	31.96512629	37.66490716	Down	CTI12_AA076900
mergepeak_5659	147.9091231	-1.608550455	0.259666573	-6.194676653	5.84E-10	2.38E-08	75.51032693	70.53869715	233.1573918	212.4300764	Prom	CTI12_AA070220
mergepeak_5662	162.2962079	-1.341432808	0.245458688	-5.465004387	4.63E-08	1.14E-06	92.29039959	91.35339468	238.7982964	226.7427411	3' U	CTI12_AA067010
mergepeak_5665	65.32140945	-2.513393297	0.404399203	-6.215129213	5.13E-10	2.10E-08	25.17010898	13.87646501	109.9976405	112.2414233	Prom	CTI12_AA067040
mergepeak_5666	23.97579107	-2.538278874	0.638379648	-3.976127499	7.00E-05	0.000657287	4.794306472	9.250976676	40.42648325	41.43139788	3' U	CTI12_AA067040
mergepeak_5669	28.09385143	-2.108882222	0.561451985	-3.756122125	0.000172567	0.001394047	8.390036326	12.72009293	46.06738789	45.19788859	Prom	CTI12_AA067060
mergepeak_5677	20.7944062	-7.586503064	1.533293179	-4.947848963	7.50E-07	1.34E-05	0	0	39.48633248	43.69129231	Dist	CTI12_AA015960
mergepeak_5700	201.6050099	-1.724849402	0.232561841	-7.41673437	1.20E-13	9.99E-12	98.28328268	89.04065051	314.0103583	305.085748	Prom	CTI12_AA022440
mergepeak_5707	122.4155911	-1.549743251	0.278362922	-5.567347987	2.59E-08	6.84E-07	57.53167766	67.0695809	184.2695516	180.7915544	Prom	CTI12_AA022490
mergepeak_5711	7.975691512	-3.654187345	1.303336712	-2.803717037	0.005051722	0.022560499	1.198576618	1.156372085	12.22196005	17.32585729	Prom	CTI12_AA022510
mergepeak_5725	31.44034494	-1.71089334	0.509675006	-3.356831942	0.00078841	0.004968035	14.38291942	15.0328371	48.88784021	47.45778302	Dist	CTI12_AA075190
mergepeak_5733	23.05793196	-2.203229645	0.625664206	-3.52142511	0.000429234	0.002989152	5.99288309	10.40734876	40.42648325	35.40501273	Prom	CTI12_AA075240
mergepeak_5745	23.10747866	-2.077622648	0.614335381	-3.381902969	0.000719856	0.004612105	10.78718956	6.938232507	38.5461817	36.15831088	Prom	CTI12_AA077890
mergepeak_5775	21.18899552	-1.586915294	0.608949912	-2.605986574	0.009161005	0.036064841	9.588612944	11.56372085	31.96512629	31.63852202	Intr	CTI12_AA039670
mergepeak_5780	11.95719679	-2.83453455	0.924844523	-3.064876831	0.002177597	0.011401864	2.397153236	3.469116254	21.62346779	20.33904987	Intr	CTI12_AA039720
mergepeak_5788	17.38563907	-1.835924862	0.706992876	-2.596808149	0.009409446	0.036835415	3.595729854	11.56372085	27.26437242	27.11873316	Dist	CTI12_AA039780
mergepeak_5794	82.54253567	-1.510851599	0.329212065	-4.58929595	4.45E-06	6.27E-05	37.15587516	48.56762755	119.3991482	125.0474918	5' U	CTI12_AA078210
mergepeak_5795	252.7216178	-2.337360735	0.226127554	-10.33647025	4.82E-25	3.17E-22	76.70890355	90.19702259	418.3670941	425.6134509	Prom	CTI12_AA078220
mergepeak_5830	21.96269105	-3.780076803	1.48291119	-2.549091833	0.010800386	0.041167394	5.99288309	0	40.42648325	41.43139788	Exon	CTI12_AA078320
mergepeak_5834	120.3411558	-2.248637411	0.29744939	-7.559731127	4.04E-14	3.66E-12	46.7444881	37.0039067	200.2521147	197.3641135	Prom	CTI12_AA078350
mergepeak_5844	18.097828	-2.963138485	0.770418436	-3.846141717	0.000119992	0.001029664	3.595729854	4.625488338	31.02497552	33.1451183	Exon	CTI12_AA079040
mergepeak_5852	16.56746815	-3.359908368	0.859887465	-3.907381496	9.33E-05	0.000836689	2.397153236	3.469116254	31.02497552	29.37862759	Exon	CTI12_AA078900
mergepeak_5853	137.3529502	-1.04188401	0.272972126	-3.81681465	0.000135186	0.001135756	71.91459708	107.5426039	186.1498531	183.8047469	Dist	CTI12_AA078940
mergepeak_5857	36.49101073	-1.574177198	0.509672944	-3.088602634	0.002011002	0.010695355	27.56726221	9.250976676	52.6484433	56.49736074	Exon	CTI12_AA074960
mergepeak_5873	30.03680302	-1.264335923	0.504881925	-2.504221005	0.012272135	0.045431556	16.78007265	18.50195335	44.18708634	40.67809973	Prom	CTI12_AA075560
mergepeak_5877	18.46104528	-1.662521136	0.66544815	-2.498348121	0.01247736	0.046044126	11.98576618	5.781860423	28.2045232	27.8720313	Prom	CTI12_AA079210
mergepeak_5888	24.2255131	-2.295373544	0.624478255	-3.675666086	0.00023723	0.00182547	4.794306472	11.56372085	37.60603093	42.93799416	Dist	CTI12_AA058770
mergepeak_5891	14.79461933	-1.839306388	0.744126349	-2.471766241	0.01344474	0.04889731	4.794306472	8.094604592	24.44392011	21.84564615	Dist	CTI12_AA006690
mergepeak_5909	69.348095	-1.244936043	0.346662211	-3.591207816	0.000329149	0.002408432	37.15587516	45.0985113	98.71583119	96.42216233	Dist	CTI12_AA080190
mergepeak_5912	134.9316408	-1.091445343	0.281621168	-3.875579917	0.000106371	0.000930908	106.673319	65.91320882	179.5687977	187.5712377	Prom	CTI12_AA080210
mergepeak_5915	40.55446811	-1.33543182	0.451117019	-2.960278076	0.003073615	0.015115264	28.76583883	17.34558127	57.34919717	58.75725517	5' U	CTI12_AA080220
mergepeak_5919	50.89456297	-1.41658205	0.405637735	-3.492234392	0.000478998	0.003279921	32.36156869	23.12744169	78.03251418	70.05672732	Down	CTI12_AA080230
mergepeak_5929	16.77716127	-1.911347878	0.708480758	-2.697811984	0.006979685	0.029228872	4.794306472	9.250976676	28.2045232	24.85883873	Prom	CTI12_AA080530
mergepeak_5932	61.87407029	-1.071965859	0.378316029	-2.833519541	0.004603849	0.020957467	28.76583883	50.88037172	86.49387114	81.35619947	Prom	CTI12_AA080600
mergepeak_5941	49.16528049	-2.306729207	0.448997609	-5.137508891	2.78E-07	5.62E-06	21.57437912	11.56372085	83.67341882	79.84960318	Exon	CTI12_AA080100
mergepeak_5949	7.968349342	-4.703864166	1.651549787	-2.848151599	0.004397397	0.020199126	1.198576618	0	14.1022616	16.57255915	Prom	CTI12_AA080420
mergepeak_5965	88.03821263	-2.608987664	0.366254555	-7.123427215	1.05E-12	7.43E-11	33.5601453	16.18920918	149.483973	152.9195231	Prom	CTI12_AA080050
mergepeak_5976	23.69724918	-2.661389523	0.646920062	-4.113938768	3.89E-05	0.000402334	5.99288309	6.938232507	40.42648325	41.43139788	Prom	CTI12_AA081000
mergepeak_5983	44.73533473	-1.53509332	0.426822094	-3.596564803	0.000322447	0.002364516	22.77295574	23.12744169	66.7507049	66.2902366	Prom	CTI12_AA079760
mergepeak_5984	17.67022347	-1.718199216	0.670705938	-2.561777254	0.010413808	0.03998717	8.390036326	8.094604592	26.32422165	27.8720313	Prom	CTI12_AA079760
mergepeak_6004	13.67724282	-2.253154311	0.837908346	-2.689022399	0.007166161	0.029803495	8.390036326	1.156372085	22.56361856	22.5989443	Dist	CTI12_AA078040
mergepeak_6012	45.57590758	-1.162654566	0.428507014	-2.71326846	0.006662311	0.028120504	20.37580251	35.84753462	62.04995104	64.03034217	5' U	CTI12_AA082050
mergepeak_6013	35.54095056	-1.233213935	0.466094872	-2.645843174	0.008148759	0.032856055	22.77295574	19.65832544	50.76814176	48.96437931	Dist	CTI12_AA082070
mergepeak_6015	33.8065027	-1.567768125	0.489840626	-3.200567783	0.001371571	0.007819888	17.97864927	16.18920918	46.06738789	54.99076446	5' U	CTI12_AA082110
mergepeak_6025	15.49120084	-2.477415937	0.778515298	-3.182231543	0.001461449	0.008238461	5.99288309	3.469116254	25.38407088	27.11873316	5' U	CTI12_AA081280
mergepeak_6028	63.09392042	-2.261836673	0.39074812	-5.788477421	7.10E-09	2.20E-07	20.37580251	23.12744169	107.1771882	101.6952493	Exon	CTI12_AA081290
mergepeak_6029	38.56060818	-2.090238245	0.487585091	-4.286919928	1.81E-05	0.000208933	10.78718956	18.50195335	60.16964949	64.78364032	Exon	CTI12_AA081310
mergepeak_6036	34.59752768	-1.615436579	0.496699818	-3.252339785	0.001144591	0.006752771	11.98576618	21.97106961	55.46889562	48.96437931	Prom	CTI12_AA080730
mergepeak_6047	25.92390804	-2.662049075	0.622045889	-4.279505936	1.87E-05	0.000214854	7.191459708	6.938232507	48.88784021	40.67809973	Down	CTI12_AA081880
mergepeak_6083	13.97242547	-7.012294729	1.573018012	-4.457860415	8.28E-06	0.000107555	0	0	27.26437242	28.62532944	Prom	CTI12_AA082300
mergepeak_6089	179.7672756	-1.173369806	0.241673235	-4.855191368	1.20E-06	2.01E-05	95.88612944	124.8881851	248.1998041	250.0949836	Exon	CTI12_AA082820
mergepeak_6094	41.85750786	-1.351484413	0.436936421	-3.09309169	0.001980829	0.010554269	26.3686856	20.81469752	59.22949872	61.0171496	Prom	CTI12_AA082830
mergepeak_6095	124.1160056	-1.665476901	0.278299736	-5.984471734	2.17E-09	7.67E-08	62.32598414	56.66223214	193.6710593	183.8047469	Prom	CTI12_AA081710
mergepeak_6097	19.86349187	-1.697888939	0.657125918	-2.583810639	0.009771543	0.03797702	4.794306472	13.87646501	29.14467397	31.63852202	3' U	CTI12_AA081750
mergepeak_6098	63.10746232	-1.572497136	0.367187544	-4.282544873	1.85E-05	0.000212119	29.96441545	33.53479045	94.01507733	94.91556605	Prom	CTI12_AA081750
mergepeak_6105	39.12112012	-1.115301886	0.442082017	-2.522839297	0.011641159	0.043649769	23.97153236	25.44018586	53.58859408	53.48416817	Prom	CTI12_AA084550
mergepeak_6111	67.59205918	-1.311450382	0.349887242	-3.748208635	0.000178102	0.001432485	38.35445178	39.31665087	94.01507733	98.68205676	Prom	CTI12_AA084660
mergepeak_6115	52.90864938	-2.264891163	0.423260918	-5.351051961	8.74E-08	2.02E-06	16.78007265	19.65832544	85.55372037	89.64247904	Exon	CTI12_AA082500
mergepeak_6123	73.08070741	-2.755800195	0.388046457	-7.101727508	1.23E-12	8.63E-11	20.37580251	17.34558127	128.8006559	125.8007899	Prom	CTI12_AA084950
mergepeak_6127	24.19473566	-1.827443975	0.595141222	-3.07060561	0.002136251	0.011234719	14.38291942	6.938232507	38.5461817	36.91160902	Prom	CTI12_AA085000
mergepeak_6138	38.62086207	-1.512750347	0.457799671	-3.304393697	0.000951821	0.005789909	21.57437912	18.50195335	60.16964949	54.23746631	Exon	CTI12_AA083880
mergepeak_6148	17.55580398	-3.452214704	0.849813205	-4.062321796	4.86E-05	0.000484162	2.397153236	3.469116254	31.96512629	32.39182016	Prom	CTI12_AA082610
mergepeak_6152	35.93608772	-1.961596385	0.493218685	-3.977133156	6.98E-05	0.000655728	11.98576618	17.34558127	56.4090464	58.00395703	Exon	CTI12_AA082630
mergepeak_6153	104.6418908	-1.391098087	0.296011901	-4.699466758	2.61E-06	3.95E-05	64.72313737	50.88037172	152.3044253	150.6596286	Prom	CTI12_AA082630
mergepeak_6175	18.50639679	-1.807112245	0.662336147	-2.728391395	0.006364404	0.027091658	7.191459708	9.250976676	28.2045232	29.37862759	Intr	CTI12_AA084460
mergepeak_6182	81.20381958	-1.590307194	0.338934901	-4.692072691	2.70E-06	4.07E-05	32.36156869	48.56762755	116.5786959	127.3073862	Prom	CTI12_AA082880
mergepeak_6201	55.20215363	-3.066607053	0.461803816	-6.640497435	3.13E-11	1.69E-09	13.1843428	10.40734876	94.01507733	103.2018456	Prom	CTI12_AA085080
mergepeak_6217	29.23021658	-2.378126939	0.565794159	-4.203166296	2.63E-05	0.00028915	10.78718956	8.094604592	49.82799098	48.21108117	Prom	CTI12_AA084070
mergepeak_6218	18.84323631	-2.624368367	0.751007686	-3.494462726	0.000475017	0.003257064	1.198576618	9.250976676	31.02497552	33.89841645	Prom	CTI12_AA084080
mergepeak_6236	181.3570422	-1.595394934	0.243649854	-6.547900225	5.84E-11	2.96E-09	100.6804359	79.78967383	274.5240258	270.4340334	Dist	CTI12_AA085680
mergepeak_6244	182.5509383	-2.279982778	0.251723882	-9.057475026	1.34E-19	3.56E-17	58.73025428	65.91320882	298.9679459	306.5923443	Prom	CTI12_AA085730
mergepeak_6245	23.89786307	-1.82102041	0.597827735	-3.046062105	0.002318599	0.012006779	7.191459708	13.87646501	33.84542784	40.67809973	3' U	CTI12_AA085730
mergepeak_6247	24.2437347	-1.450561076	0.575069616	-2.522409523	0.011655393	0.043686978	16.78007265	9.250976676	34.78557861	36.15831088	Exon	CTI12_AA085740
mergepeak_6254	58.07736615	-2.265181476	0.405083453	-5.591888434	2.25E-08	6.02E-07	19.17722589	20.81469752	95.89537887	96.42216233	Prom	CTI12_AA085790
mergepeak_6256	94.74815367	-1.818575128	0.316681565	-5.742598656	9.32E-09	2.78E-07	46.7444881	37.0039067	151.3642745	143.8799454	Exon	CTI12_AA085800
mergepeak_6281	67.04003286	-1.207604136	0.354619985	-3.405347098	0.0006608	0.00429483	37.15587516	43.94213921	84.61356959	102.4485475	Prom	CTI12_AA058910
mergepeak_6282	12.18902552	-2.570966835	0.899586954	-2.857941441	0.004263991	0.019682236	1.198576618	5.781860423	20.68331701	21.09234801	Prom	CTI12_AA058920
mergepeak_6283	13.65293159	-2.058280744	0.785634637	-2.61989562	0.008795668	0.034907971	4.794306472	5.781860423	20.68331701	23.35224244	Intr	CTI12_AA058930
mergepeak_6291	59.00272349	-1.96036102	0.390609228	-5.018726849	5.20E-07	9.70E-06	22.77295574	25.44018586	95.89537887	91.90237347	Exon	CTI12_AA086020
mergepeak_6306	28.05159978	-1.336149541	0.525131732	-2.544408306	0.010946305	0.041590623	17.97864927	13.87646501	40.42648325	39.92480159	Dist	CTI12_AA088170
mergepeak_6320	42.57686672	-1.594919381	0.438743124	-3.635200856	0.000277764	0.00208668	20.37580251	21.97106961	63.93025258	64.03034217	5' U	CTI12_AA086470
mergepeak_6329	14.12621594	-2.316802784	0.79862036	-2.90100641	0.003719663	0.017645554	5.99288309	3.469116254	24.44392011	22.5989443	Intr	CTI12_AA086540
mergepeak_6335	12.13046156	-2.844447115	0.958389219	-2.967945651	0.002997973	0.014813365	5.99288309	0	20.68331701	21.84564615	Dist	CTI12_AA077450
mergepeak_6339	45.65884475	-1.155682698	0.414190313	-2.790221453	0.0052672	0.023294402	29.96441545	26.59655794	65.81055413	60.26385146	Exon	CTI12_AA077480
mergepeak_6340	16.51651268	-1.877850584	0.702837513	-2.671813258	0.007544262	0.030991259	7.191459708	6.938232507	26.32422165	25.61213687	Dist	CTI12_AA086670
mergepeak_6345	128.8914971	-1.703727949	0.275907046	-6.175007032	6.62E-10	2.65E-08	57.53167766	63.60046465	188.0301547	206.4036912	Prom	CTI12_AA086780
mergepeak_6351	71.15618276	-1.328608473	0.347150201	-3.827186246	0.000129616	0.001096237	34.75872192	46.25488338	99.65598197	103.9551438	3' U	CTI12_AA086850
mergepeak_6353	74.1674637	-1.841247067	0.350746642	-5.249507325	1.53E-07	3.29E-06	29.96441545	34.69116254	121.2794498	110.7348271	Prom	CTI12_AA086860
mergepeak_6358	88.52596312	-1.972973273	0.333150767	-5.922163385	3.18E-09	1.08E-07	41.95018163	30.0656742	134.4415606	147.6464361	Dist	CTI12_AA086880
mergepeak_6362	36.85198924	-1.926660336	0.489814331	-3.933450315	8.37E-05	0.000762438	19.17722589	11.56372085	60.16964949	56.49736074	Dist	CTI12_AA086900
mergepeak_6366	25.5985439	-1.742789696	0.563193449	-3.094477926	0.001971596	0.010513363	11.98576618	11.56372085	40.42648325	38.4182053	Prom	CTI12_AA086930
mergepeak_6387	9.561843752	-2.82598957	1.037179867	-2.724686103	0.006436265	0.02735733	3.595729854	1.156372085	16.92271392	16.57255915	Prom	CTI12_AA085940
mergepeak_6396	134.8244995	-2.469016552	0.291024007	-8.483893051	2.18E-17	3.37E-15	46.7444881	35.84753462	228.4566379	228.2493374	Prom	CTI12_AA087100
mergepeak_6398	18.18848392	-1.774440645	0.666750099	-2.661327906	0.007783312	0.03174464	8.390036326	8.094604592	25.38407088	30.88522387	Intr	CTI12_AA087160
mergepeak_6401	255.2150919	-2.678048586	0.237645621	-11.26908449	1.86E-29	2.04E-26	80.30463341	57.81860423	442.8110142	439.9261156	Prom	CTI12_AA087210
mergepeak_6406	379.1931205	-1.512558497	0.191187596	-7.91138406	2.55E-15	2.83E-13	213.346638	180.3940452	567.8510671	555.1807316	Prom	CTI12_AA087330
mergepeak_6409	85.10152526	-1.028391449	0.314163625	-3.273426226	0.001062521	0.006349908	59.9288309	52.0367438	118.4589974	109.9815289	Prom	CTI12_AA087360
mergepeak_6435	17.74962337	-2.707169292	0.751749223	-3.60116008	0.0003168	0.00233073	5.99288309	3.469116254	29.14467397	32.39182016	Prom	CTI12_AA088820
mergepeak_6437	33.13885014	-2.042374488	0.513563423	-3.976869058	6.98E-05	0.000656152	11.98576618	13.87646501	55.46889562	51.22427374	Prom	CTI12_AA088820
mergepeak_6438	29.34784502	-1.651099083	0.532932173	-3.098141128	0.001947387	0.010400687	17.97864927	10.40734876	46.06738789	42.93799416	Intr	CTI12_AA088820
mergepeak_6451	231.0865604	-1.87886346	0.226866715	-8.281794264	1.21E-16	1.68E-14	89.89324635	107.5426039	375.1201585	351.7902329	Prom	CTI12_AA088470
mergepeak_6453	17.6193771	-1.988806083	0.698447438	-2.847467075	0.004406865	0.020235738	9.588612944	4.625488338	29.14467397	27.11873316	Down	CTI12_AA088550
mergepeak_6457	28.40616036	-1.605594867	0.56122922	-2.860854015	0.004225016	0.019549076	7.191459708	20.81469752	44.18708634	41.43139788	Prom	CTI12_AA087980
mergepeak_6462	45.15428241	-1.183182544	0.426241155	-2.775852426	0.005505719	0.024117716	21.57437912	33.53479045	66.7507049	58.75725517	Prom	CTI12_AA088000
mergepeak_6463	20.47974924	-1.739799212	0.628417389	-2.768540851	0.005630793	0.024556798	10.78718956	8.094604592	32.90527706	30.13192573	Exon	CTI12_AA088000
mergepeak_6468	41.09267236	-1.476070374	0.450758209	-3.27463892	0.001057971	0.006327379	16.78007265	26.59655794	62.99010181	58.00395703	Intr	CTI12_AA088070
mergepeak_6491	50.62640114	-1.093604813	0.397156467	-2.753586821	0.005894613	0.025460835	27.56726221	37.0039067	68.63100645	69.30342918	Prom	CTI12_AA089350
mergepeak_6508	16.88261062	-1.921909011	0.699955997	-2.745756904	0.006037148	0.02594752	5.99288309	8.094604592	26.32422165	27.11873316	5' U	CTI12_AA023590
mergepeak_6525	98.19753046	-1.396696631	0.303332531	-4.604506559	4.13E-06	5.89E-05	47.94306472	60.13134839	140.0824652	144.6332435	Prom	CTI12_AA088740
mergepeak_6530	177.7525476	-1.319843416	0.240299866	-5.49248502	3.96E-08	9.94E-07	92.29039959	111.0117201	250.0801057	257.627965	Prom	CTI12_AA007880
mergepeak_6538	23.19138719	-2.958317284	0.686414097	-4.309814288	1.63E-05	0.000191927	3.595729854	6.938232507	42.3067848	39.92480159	Prom	CTI12_AA007960
mergepeak_6579	72.43894925	-1.730605209	0.349802187	-4.947382471	7.52E-07	1.34E-05	34.75872192	32.37841837	108.1173389	114.5013178	Exon	CTI12_AA050240
mergepeak_6598	70.6013837	-1.486542759	0.349366951	-4.254961018	2.09E-05	0.000236553	40.75160501	33.53479045	107.1771882	100.9419512	Prom	CTI12_AA090350
mergepeak_6603	102.2043963	-1.203574507	0.298578442	-4.031016096	5.55E-05	0.000541301	70.71602046	53.19311589	137.2620129	147.6464361	Exon	CTI12_AA028090
mergepeak_6604	64.18330709	-1.327576983	0.36832404	-3.604372347	0.000312908	0.002307399	44.34733487	28.90930211	89.31432346	94.1622679	Prom	CTI12_AA028090
mergepeak_6606	85.13036131	-1.260706217	0.326403915	-3.862411442	0.000112273	0.000974357	59.9288309	40.47302296	116.5786959	123.5408955	Prom	CTI12_AA028110
mergepeak_6609	25.69197021	-1.748333471	0.563724169	-3.101398816	0.001926087	0.010304577	11.98576618	11.56372085	42.3067848	36.91160902	Prom	CTI12_AA028120
mergepeak_6611	111.5707157	-1.206651244	0.298075858	-4.048134767	5.16E-05	0.000508651	52.73737119	82.102418	149.483973	161.9591008	Prom	CTI12_AA028170
mergepeak_6612	13.22407451	-2.707185771	0.879918672	-3.076631803	0.002093537	0.011058864	1.198576618	5.781860423	22.56361856	23.35224244	Exon	CTI12_AA028180
mergepeak_6613	14.78276854	-1.994974834	0.779908719	-2.557959393	0.010528839	0.040318112	9.588612944	2.312744169	25.38407088	21.84564615	Dist	CTI12_AA028180
mergepeak_6614	40.90174967	-1.158387731	0.437065418	-2.650376084	0.008040222	0.032530838	27.56726221	23.12744169	52.6484433	60.26385146	Dist	CTI12_AA028180
mergepeak_6616	26.62902229	-1.828618377	0.583398576	-3.134423792	0.00172192	0.009416088	5.99288309	17.34558127	39.48633248	43.69129231	Dist	CTI12_AA028190
mergepeak_6624	140.7177746	-1.380648727	0.271415895	-5.086838147	3.64E-07	7.12E-06	63.52456075	92.50976676	204.9528686	201.8839024	Down	CTI12_AA028220
mergepeak_6636	57.73828887	-1.186812407	0.376983622	-3.148180287	0.001642903	0.00905977	29.96441545	40.47302296	79.91281573	80.60290133	Prom	CTI12_AA093350
mergepeak_6639	32.45897253	-1.848725957	0.508900664	-3.63278354	0.00028038	0.002103215	13.1843428	15.0328371	48.88784021	52.73087003	Dist	CTI12_AA093400
mergepeak_6642	40.42508294	-1.387097183	0.445145273	-3.116055066	0.00183288	0.009911883	20.37580251	24.28381377	62.04995104	54.99076446	Dist	CTI12_AA090160
mergepeak_6647	53.07864188	-1.378311932	0.394528399	-3.49356836	0.000476611	0.003265232	32.36156869	26.59655794	81.79311727	71.56332361	Exon	CTI12_AA080790
mergepeak_6661	15.64868596	-1.784847593	0.723241571	-2.467844305	0.013592943	0.04930802	4.794306472	9.250976676	24.44392011	24.10554058	5' U	CTI12_AA091050
mergepeak_6685	79.8107197	-1.187843284	0.334388279	-3.55228744	0.000381897	0.002715961	39.55302839	57.81860423	104.3567358	117.5145103	Exon	CTI12_AA090620
mergepeak_6690	20.04181293	-2.088656744	0.657662219	-3.175880694	0.001493824	0.008379014	5.99288309	9.250976676	31.02497552	33.89841645	Dist	CTI12_AA091490
mergepeak_6692	17.72465421	-1.866004926	0.691450086	-2.698683484	0.006961435	0.029164499	4.794306472	10.40734876	30.08482474	25.61213687	Prom	CTI12_AA091510
mergepeak_6696	61.35213139	-1.209068073	0.363984274	-3.3217591	0.000894519	0.005503151	37.15587516	37.0039067	80.8529665	90.39577719	Prom	CTI12_AA090650
mergepeak_6704	13.67038633	-3.417732452	0.974170705	-3.508350678	0.000450894	0.003118032	0	4.625488338	24.44392011	25.61213687	Dist	CTI12_AA085190
mergepeak_6711	16.2696242	-1.99281247	0.777243607	-2.563948358	0.010348894	0.039784089	11.98576618	1.156372085	26.32422165	25.61213687	5' U	CTI12_AA091380
mergepeak_6715	20.32226412	-2.237430147	0.696259497	-3.213500365	0.001311276	0.007541885	11.98576618	2.312744169	33.84542784	33.1451183	Intr	CTI12_AA090190
mergepeak_6718	47.20579841	-2.506710949	0.459592564	-5.454202577	4.92E-08	1.20E-06	15.58149603	12.72009293	76.15221263	84.36939204	Exon	CTI12_AA091130
mergepeak_6726	43.21090829	-1.128910774	0.426942071	-2.644177868	0.008188961	0.032977938	31.16299207	23.12744169	58.28934794	60.26385146	Prom	CTI12_AA091660
mergepeak_6743	269.102861	-1.814404605	0.229673982	-7.899913545	2.79E-15	3.08E-13	94.68755282	143.3901385	416.4867926	421.8469602	Prom	CTI12_AA091810
mergepeak_6746	41.61616134	-1.715884979	0.448006698	-3.830043136	0.000128121	0.001085853	20.37580251	18.50195335	62.04995104	65.53693846	Prom	CTI12_AA091820
mergepeak_6747	26.41596282	-1.441212538	0.579066716	-2.488854045	0.012815557	0.047052279	21.57437912	6.938232507	39.48633248	37.66490716	Prom	CTI12_AA091830
mergepeak_6758	16.1284985	-2.552202428	0.769663515	-3.315997679	0.000913166	0.005596619	3.595729854	5.781860423	27.26437242	27.8720313	Prom	CTI12_AA091610
mergepeak_6772	30.71984264	-3.233101234	0.630330125	-5.129218967	2.91E-07	5.84E-06	8.390036326	3.469116254	58.28934794	52.73087003	Prom	CTI12_AA090490
mergepeak_6782	38.63097581	-1.411674122	0.464355727	-3.040070445	0.002365228	0.012193724	15.58149603	26.59655794	53.58859408	58.75725517	Prom	CTI12_AA090510
mergepeak_6794	37.93951256	-1.364811229	0.456752144	-2.988078429	0.002807375	0.014051434	22.77295574	19.65832544	57.34919717	51.97757188	Intr	CTI12_AA092890
mergepeak_6795	52.92942318	-1.37607238	0.391925978	-3.511051719	0.000446338	0.003090739	31.16299207	27.75293003	75.21206186	77.58970875	Prom	CTI12_AA092890
mergepeak_6796	117.0558883	-1.090097646	0.275894166	-3.951144249	7.78E-05	0.000716895	79.10605679	70.53869715	162.6460838	155.9327156	Prom	CTI12_AA092920
mergepeak_6803	16.04012847	-3.314140696	0.873451043	-3.794306188	0.000148057	0.001223854	1.198576618	4.625488338	28.2045232	30.13192573	Intr	CTI12_AA092420
mergepeak_6804	12.58449097	-4.347657964	1.209168037	-3.595577978	0.000323672	0.002372211	1.198576618	1.156372085	25.38407088	22.5989443	Prom	CTI12_AA092430
mergepeak_6805	13.81281169	-2.291281345	0.813478866	-2.816645202	0.00485281	0.021854478	2.397153236	6.938232507	22.56361856	23.35224244	Prom	CTI12_AA092430
mergepeak_6807	21.38743263	-2.341641643	0.659266466	-3.551889508	0.000382475	0.00271864	4.794306472	9.250976676	37.60603093	33.89841645	Prom	CTI12_AA089780
mergepeak_6812	22.2428609	-2.132602285	0.628186771	-3.39485386	0.000686652	0.004429476	9.588612944	6.938232507	38.5461817	33.89841645	Prom	CTI12_AA089840
mergepeak_6813	20.36576832	-2.105332597	0.662475455	-3.177978263	0.001483059	0.008332467	10.78718956	4.625488338	32.90527706	33.1451183	Prom	CTI12_AA089870
mergepeak_6816	77.37131364	-1.300371099	0.331438044	-3.923421359	8.73E-05	0.000788724	40.75160501	48.56762755	110.9377912	109.2282308	Prom	CTI12_AA089980
mergepeak_6825	87.1562342	-2.164803037	0.335230501	-6.457655354	1.06E-10	5.12E-09	31.16299207	32.37841837	145.7233699	139.3601565	Prom	CTI12_AA093710
mergepeak_6828	54.55266169	-1.247701228	0.384155862	-3.247903659	0.001162586	0.00683848	29.96441545	34.69116254	75.21206186	78.3430069	Prom	CTI12_AA093730
mergepeak_6846	86.06044563	-2.348141107	0.34321167	-6.841670351	7.83E-12	4.77E-10	28.76583883	27.75293003	143.8430683	143.8799454	Prom	CTI12_AA092630
mergepeak_6847	32.89315221	-1.387029273	0.49333523	-2.811535016	0.004930572	0.022113038	14.38291942	21.97106961	47.00753866	48.21108117	5' U	CTI12_AA092640
mergepeak_6866	136.3859041	-1.703608967	0.269826401	-6.313722305	2.72E-10	1.20E-08	59.9288309	68.22595299	201.1922655	216.1965671	Prom	CTI12_AA092700
mergepeak_6871	52.55070759	-1.98676607	0.412137548	-4.820638353	1.43E-06	2.34E-05	20.37580251	21.97106961	82.73326805	85.12269019	5' U	CTI12_AA092220
mergepeak_6878	39.5017923	-2.609673059	0.530083133	-4.923139215	8.52E-07	1.49E-05	4.794306472	17.34558127	65.81055413	70.05672732	Prom	CTI12_AA093210
mergepeak_6883	43.30541507	-1.914130147	0.469097272	-4.080454656	4.49E-05	0.000453696	10.78718956	25.44018586	67.69085568	69.30342918	Prom	CTI12_AA093230
mergepeak_6895	183.6098	-1.455390295	0.240215868	-6.058676744	1.37E-09	5.08E-08	88.69466973	107.5426039	259.4816134	278.720313	5' U	CTI12_AA093040
mergepeak_6910	53.13971108	-1.595185693	0.402276029	-3.965400817	7.33E-05	0.000681564	21.57437912	31.22204628	79.91281573	79.84960318	Dist	CTI12_AA093800
mergepeak_6914	38.15307257	-1.268590509	0.451884602	-2.807332901	0.004995359	0.022355582	23.97153236	20.81469752	53.58859408	54.23746631	Dist	CTI12_AA094270
mergepeak_6920	13.98324292	-2.542641689	0.845074713	-3.008777391	0.002623012	0.013272881	1.198576618	6.938232507	24.44392011	23.35224244	Exon	CTI12_AA094290
mergepeak_6924	138.850357	-1.050263897	0.267000514	-3.93356507	8.37E-05	0.000762245	75.51032693	105.2298597	187.0900039	187.5712377	Prom	CTI12_AA094320
mergepeak_6931	20.46332784	-1.861694631	0.633889048	-2.936940835	0.003314673	0.01606299	9.588612944	8.094604592	31.02497552	33.1451183	Dist	CTI12_AA092720
mergepeak_6934	20.39551241	-1.861451033	0.637701189	-2.919001979	0.00351154	0.016845834	7.191459708	10.40734876	30.08482474	33.89841645	Intr	CTI12_AA092760
mergepeak_6935	45.57711201	-1.882175231	0.437116833	-4.305885954	1.66E-05	0.000194688	21.57437912	17.34558127	73.33176032	70.05672732	Prom	CTI12_AA092770
mergepeak_6938	218.8933581	-1.516416611	0.228133252	-6.647065241	2.99E-11	1.63E-09	100.6804359	126.0445572	315.8906598	332.9577793	Prom	CTI12_AA092780
mergepeak_6943	22.43384674	-1.911964412	0.611861835	-3.124830316	0.001779077	0.009680326	8.390036326	10.40734876	38.5461817	32.39182016	Intr	CTI12_AA094500
mergepeak_6951	32.42558091	-2.454913377	0.542331563	-4.526591377	5.99E-06	8.15E-05	9.588612944	10.40734876	55.46889562	54.23746631	5' U	CTI12_AA094570
mergepeak_6952	53.69402329	-1.568826312	0.395937231	-3.962310666	7.42E-05	0.000689341	25.17010898	28.90930211	84.61356959	76.08311247	Dist	CTI12_AA094580
mergepeak_6979	21.63906397	-2.34613398	0.683523984	-3.432409155	0.000598244	0.003950966	11.98576618	2.312744169	37.60603093	34.65171459	Dist	CTI12_AA095510
mergepeak_6992	34.31942435	-1.281265082	0.474546103	-2.699980199	0.00693436	0.029064744	19.17722589	20.81469752	49.82799098	47.45778302	Prom	CTI12_AA094850
mergepeak_6998	53.47454706	-1.020366372	0.382937988	-2.664573387	0.007708604	0.031535342	37.15587516	33.53479045	68.63100645	74.57651618	Prom	CTI12_AA094920
mergepeak_7000	164.5364241	-2.113529609	0.257362122	-8.212279242	2.17E-16	2.89E-14	59.9288309	63.60046465	264.1823673	270.4340334	Exon	CTI12_AA095140
mergepeak_7007	23.25964117	-2.087887458	0.619083455	-3.372546043	0.000744766	0.004743052	11.98576618	5.781860423	37.60603093	37.66490716	Exon	CTI12_AA095180
mergepeak_7014	58.3372639	-2.07653497	0.398626133	-5.209229394	1.90E-07	3.99E-06	23.97153236	20.81469752	88.37417269	100.1886531	Down	CTI12_AA095050
mergepeak_7021	32.94269892	-1.321798468	0.484986738	-2.725432189	0.006421737	0.027315628	19.17722589	18.50195335	45.12723712	48.96437931	Exon	CTI12_AA095080
mergepeak_7022	191.416781	-1.130930698	0.22996188	-4.917905074	8.75E-07	1.52E-05	113.8647787	126.0445572	268.8831212	256.8746668	Prom	CTI12_AA095090
mergepeak_7025	68.96460446	-1.918118612	0.363497674	-5.276838752	1.31E-07	2.89E-06	31.16299207	26.59655794	108.1173389	109.9815289	Exon	CTI12_AA095100
mergepeak_7028	121.6623092	-1.706072083	0.281260518	-6.065807227	1.31E-09	4.88E-08	58.73025428	55.50586006	179.5687977	192.8443247	Exon	CTI12_AA095100
mergepeak_7030	31.62317463	-1.960036931	0.52266785	-3.750062167	0.000176791	0.001424481	10.78718956	15.0328371	51.70829253	48.96437931	Prom	CTI12_AA095120
mergepeak_7044	79.25570128	-1.065477835	0.322978575	-3.298911805	0.000970604	0.00588474	53.93594781	48.56762755	109.0574897	105.4617401	Intr	CTI12_AA094750
mergepeak_7057	144.1711413	-1.706392696	0.263158643	-6.484273808	8.92E-11	4.37E-09	63.52456075	71.69506924	219.9952809	221.4696541	Dist	CTI12_AA095570
mergepeak_7061	84.51213149	-1.403388498	0.329489438	-4.2592822	2.05E-05	0.000232676	37.15587516	55.50586006	120.339299	125.0474918	Down	CTI12_AA095580
mergepeak_7063	20.57519512	-2.117785802	0.690963468	-3.064975068	0.002176881	0.011401864	13.1843428	2.312744169	32.90527706	33.89841645	Prom	CTI12_AA095580
mergepeak_7066	32.97402285	-2.477412573	0.547239492	-4.527108528	5.98E-06	8.14E-05	13.1843428	6.938232507	58.28934794	53.48416817	Intr	CTI12_AA095590
mergepeak_7069	240.7412998	-1.38852382	0.214009867	-6.4881299	8.69E-11	4.28E-09	136.6377345	129.5136735	352.55654	344.2572515	Prom	CTI12_AA095600
mergepeak_7070	40.65741238	-2.646971178	0.501903407	-5.273865728	1.34E-07	2.93E-06	13.1843428	9.250976676	68.63100645	71.56332361	Prom	CTI12_AA095620
mergepeak_7071	24.71701905	-1.573633358	0.589297073	-2.670356651	0.007577072	0.031109156	17.97864927	6.938232507	38.5461817	35.40501273	Prom	CTI12_AA095640
mergepeak_7074	9.408867262	-6.441248545	1.63059418	-3.95024625	7.81E-05	0.000718936	0	0	18.80301547	18.83245358	Dist	CTI12_AA095700
mergepeak_7076	26.90833003	-7.956088482	1.514384825	-5.253676842	1.49E-07	3.23E-06	0	0	56.4090464	51.22427374	Dist	CTI12_AA095730
mergepeak_7077	112.8653319	-1.585660472	0.291017928	-5.448669375	5.07E-08	1.23E-06	49.14164134	63.60046465	169.2271392	169.4920822	Dist	CTI12_AA095740
mergepeak_7081	15.06740005	-4.624256336	1.187028636	-3.895656934	9.79E-05	0.000869259	0	2.312744169	30.08482474	27.8720313	Exon	CTI12_AA095760
mergepeak_7082	155.2781243	-1.140446549	0.254214263	-4.486162723	7.25E-06	9.59E-05	83.90036326	109.855348	209.6536224	217.7031634	3' U	CTI12_AA095760
mergepeak_7084	23.82259521	-1.806171475	0.587863251	-3.072434741	0.002123203	0.011177696	9.588612944	11.56372085	39.48633248	34.65171459	Prom	CTI12_AA095770
mergepeak_7086	53.06342607	-1.714816979	0.41161995	-4.166020085	3.10E-05	0.000332319	31.16299207	18.50195335	78.97266495	83.6160939	Prom	CTI12_AA089400
mergepeak_7087	139.9546924	-1.572053877	0.275671334	-5.702638184	1.18E-08	3.40E-07	56.33310105	84.41516217	209.6536224	209.4168838	Exon	CTI12_AA089400
mergepeak_7089	26.91294876	-1.411050753	0.538173357	-2.621926065	0.00874344	0.034741503	13.1843428	16.18920918	41.36663402	36.91160902	Prom	CTI12_AA096330
mergepeak_7094	18.66948585	-2.100860435	0.679854678	-3.090161035	0.00200048	0.010647775	5.99288309	8.094604592	31.96512629	28.62532944	Intr	CTI12_AA096340
mergepeak_7099	389.3793288	-2.042106323	0.20151054	-10.13399262	3.90E-24	2.17E-21	173.7936096	130.6700455	638.3623751	614.6912849	Prom	CTI12_AA012760
mergepeak_7103	71.2204138	-1.243085854	0.343174074	-3.622318665	0.000291974	0.002174891	39.55302839	45.0985113	94.01507733	106.2150382	Exon	CTI12_AA012800
mergepeak_7110	49.77973882	-2.275198701	0.435934089	-5.219134629	1.80E-07	3.80E-06	15.58149603	18.50195335	79.91281573	85.12269019	Exon	CTI12_AA095890
mergepeak_7116	47.2776839	-2.990386418	0.494613031	-6.045911112	1.49E-09	5.47E-08	7.191459708	13.87646501	83.67341882	84.36939204	Prom	CTI12_AA095910
mergepeak_7124	42.63571201	-2.124374852	0.461358496	-4.604607634	4.13E-06	5.89E-05	17.97864927	13.87646501	68.63100645	70.05672732	5' U	CTI12_AA095960
mergepeak_7153	10.77732745	-2.36054906	0.931914568	-2.533010149	0.011308768	0.042719553	1.198576618	5.781860423	18.80301547	17.32585729	Exon	CTI12_AA095470
mergepeak_7181	18.96592105	-1.854222793	0.662210034	-2.800052396	0.005109431	0.02275555	5.99288309	10.40734876	30.08482474	29.37862759	Dist	CTI12_AA096100
mergepeak_7184	44.72761831	-1.122923299	0.427214896	-2.628474121	0.008576888	0.034186573	25.17010898	31.22204628	51.70829253	70.81002546	Prom	CTI12_AA096110
mergepeak_7192	94.84626185	-1.066084464	0.304234771	-3.504150622	0.000458066	0.00315793	69.51744384	53.19311589	127.8605052	128.8139825	Prom	CTI12_AA096170
mergepeak_7195	47.68869462	-1.75888378	0.427653699	-4.112869323	3.91E-05	0.000403997	17.97864927	25.44018586	78.03251418	69.30342918	Prom	CTI12_AA096200
mergepeak_7208	10.44391626	-6.592033	1.6132894	-4.086082138	4.39E-05	0.000444497	0	0	20.68331701	21.09234801	Prom	CTI12_AA097080
mergepeak_7209	32.74197493	-8.239517813	1.502711709	-5.483099495	4.18E-08	1.04E-06	0	0	67.69085568	63.27704403	Exon	CTI12_AA097080
mergepeak_7211	107.1373084	-1.003385854	0.287406266	-3.491175983	0.000480899	0.003289053	79.10605679	63.60046465	141.9627668	143.8799454	Prom	CTI12_AA094650
mergepeak_7214	29.33544657	-1.494202701	0.532490948	-2.806062162	0.005015102	0.022426605	20.37580251	10.40734876	45.12723712	41.43139788	Dist	CTI12_AA094660
mergepeak_7216	22.76459663	-1.519157436	0.587453806	-2.586003223	0.009709602	0.037802358	10.78718956	12.72009293	36.66588016	30.88522387	Prom	CTI12_AA094670
mergepeak_7229	29.37367528	-2.617923738	0.581102823	-4.505095543	6.63E-06	8.88E-05	7.191459708	9.250976676	49.82799098	51.22427374	Exon	CTI12_AA090140
mergepeak_7244	80.77170526	-1.600282165	0.331260747	-4.830883759	1.36E-06	2.24E-05	43.14875825	37.0039067	123.1597513	119.7744048	Prom	CTI12_AA098070
mergepeak_7246	36.02423838	-1.149145261	0.461265503	-2.491288103	0.012728086	0.046790463	22.77295574	21.97106961	52.6484433	46.70448488	Exon	CTI12_AA098130
mergepeak_7249	132.8843053	-1.21659008	0.264576853	-4.598248368	4.26E-06	6.05E-05	74.31175032	85.57153425	183.3294008	188.3245358	Prom	CTI12_AA098150
mergepeak_7250	17.2500702	-1.805774783	0.688926985	-2.621141024	0.0087636	0.034807962	9.588612944	5.781860423	27.26437242	26.36543501	Intr	CTI12_AA098160
mergepeak_7256	100.0051312	-1.017679797	0.304152667	-3.345950595	0.00082001	0.005119177	77.90748017	54.34948797	141.9627668	125.8007899	Prom	CTI12_AA097910
mergepeak_7260	56.5181243	-1.175349544	0.377752565	-3.111427037	0.001861855	0.010030117	31.16299207	38.16027879	79.91281573	76.83641061	Prom	CTI12_AA097920
mergepeak_7263	50.33877902	-2.923475456	0.486297792	-6.011697988	1.84E-09	6.63E-08	5.99288309	17.34558127	88.37417269	89.64247904	Dist	CTI12_AA098010
mergepeak_7264	155.0246124	-1.312472716	0.253023019	-5.187167237	2.14E-07	4.44E-06	98.28328268	79.78967383	222.8157333	219.2097597	Prom	CTI12_AA098030
mergepeak_7267	96.96099161	-1.62453068	0.327865124	-4.954874923	7.24E-07	1.30E-05	33.5601453	61.28772048	143.8430683	149.1530324	Exon	CTI12_AA098060
mergepeak_7278	77.64653747	-1.029349349	0.333668309	-3.084947903	0.002035878	0.010804781	41.95018163	60.13134839	101.5362835	106.9683363	Prom	CTI12_AA041540
mergepeak_7284	79.6186524	-1.748877263	0.337177588	-5.186813498	2.14E-07	4.45E-06	39.55302839	33.53479045	120.339299	125.0474918	Prom	CTI12_AA097850
mergepeak_7286	32.11217666	-2.44441234	0.555859349	-4.397537519	1.09E-05	0.000136393	5.99288309	13.87646501	53.58859408	54.99076446	5' U	CTI12_AA097890
mergepeak_7304	47.46225164	-1.23963907	0.408632634	-3.033627194	0.002416328	0.012401962	26.3686856	30.0656742	68.63100645	64.78364032	Prom	CTI12_AA098470
mergepeak_7322	118.1918781	-1.108811047	0.280173094	-3.9575929	7.57E-05	0.000701007	85.09893988	64.75683673	161.705933	161.2058027	Prom	CTI12_AA096780
mergepeak_7335	99.56361052	-1.010706418	0.298742516	-3.383202471	0.000716458	0.004593966	75.51032693	56.66223214	133.5014098	132.5804732	Prom	CTI12_AA098980
mergepeak_7336	26.72114894	-1.916698532	0.560824612	-3.417643395	0.000631658	0.004135927	11.98576618	10.40734876	42.3067848	42.18469602	Prom	CTI12_AA099070
mergepeak_7350	41.4064211	-1.582200303	0.498299775	-3.175197705	0.001497344	0.008392955	32.36156869	9.250976676	59.22949872	64.78364032	Dist	CTI12_AA099350
mergepeak_7355	61.04503497	-2.254734806	0.39837406	-5.659843425	1.52E-08	4.22E-07	17.97864927	24.28381377	98.71583119	103.2018456	Prom	CTI12_AA099260
mergepeak_7357	396.1923731	-1.359670702	0.188492006	-7.213413076	5.46E-13	4.06E-11	240.9139002	203.5214869	582.8934794	557.440626	Prom	CTI12_AA099270
mergepeak_7363	24.41867456	-1.563188626	0.569363789	-2.7455006	0.006041866	0.02595857	10.78718956	13.87646501	37.60603093	35.40501273	Dist	CTI12_AA093820
mergepeak_7364	27.09872109	-2.473439444	0.599198012	-4.127916643	3.66E-05	0.000382847	10.78718956	5.781860423	48.88784021	42.93799416	Dist	CTI12_AA093820
mergepeak_7383	45.94266228	-1.741234311	0.431739117	-4.033070535	5.51E-05	0.000537115	17.97864927	24.28381377	71.45145877	70.05672732	Dist	CTI12_AA099720
mergepeak_7391	52.98989643	-1.41527774	0.397001059	-3.564921829	0.000363965	0.002612258	33.5601453	24.28381377	78.03251418	76.08311247	Prom	CTI12_AA045940
mergepeak_7427	23.93125353	-1.91487895	0.594481033	-3.221093432	0.001277025	0.007381544	11.98576618	8.094604592	39.48633248	36.15831088	Dist	CTI12_AA099490
mergepeak_7437	11.91048363	-2.82922397	0.92557052	-3.056735178	0.002237619	0.011655328	2.397153236	3.469116254	20.68331701	21.09234801	Dist	CTI12_AA100410
mergepeak_7458	98.82036297	-1.117043409	0.294937657	-3.787388219	0.000152239	0.001253823	59.9288309	64.75683673	137.2620129	133.3337714	Prom	CTI12_AA100220
mergepeak_7462	10.95564851	-3.508500676	1.083428274	-3.238332209	0.001202307	0.007019722	2.397153236	1.156372085	20.68331701	19.58575172	Dist	CTI12_AA100240
mergepeak_7465	63.32372958	-2.091298336	0.397255667	-5.264363762	1.41E-07	3.07E-06	16.78007265	31.22204628	108.1173389	97.17546048	Prom	CTI12_AA100260
mergepeak_7466	35.331696	-1.275443281	0.480612239	-2.653788598	0.007959367	0.032281029	26.3686856	15.0328371	47.94768944	51.97757188	Prom	CTI12_AA100270
mergepeak_7469	21.34860931	-2.642109494	0.680545453	-3.88234097	0.000103456	0.00090932	7.191459708	4.625488338	36.66588016	36.91160902	Intr	CTI12_AA100660
mergepeak_7473	52.79836293	-1.369666361	0.393320175	-3.482319108	0.000497091	0.003386739	32.36156869	26.59655794	76.15221263	76.08311247	Prom	CTI12_AA100700
mergepeak_7486	11.05320804	-2.711262832	0.954581274	-2.840264004	0.004507621	0.020605034	1.198576618	4.625488338	18.80301547	19.58575172	Prom	CTI12_AA034850
mergepeak_7489	40.55315359	-1.917121327	0.485910091	-3.945423987	7.97E-05	0.000730959	9.588612944	24.28381377	62.04995104	66.2902366	5' U	CTI12_AA034910
mergepeak_7498	26.36184551	-1.538472098	0.550964591	-2.792324813	0.00523308	0.023181439	10.78718956	16.18920918	38.5461817	39.92480159	5' U	CTI12_AA034940
mergepeak_7527	104.6001239	-2.825926412	0.337126841	-8.382383341	5.19E-17	7.46E-15	21.57437912	30.0656742	181.4490992	185.3113432	Prom	CTI12_AA100890
mergepeak_7562	29.35463953	-1.358835209	0.512906757	-2.649283114	0.008066273	0.032609649	15.58149603	17.34558127	42.3067848	42.18469602	Prom	CTI12_AA101630
mergepeak_7585	39.59440447	-1.187682794	0.442267592	-2.685439349	0.007243452	0.030032506	25.17010898	23.12744169	57.34919717	52.73087003	Down	CTI12_AA101770
mergepeak_7593	47.19142734	-1.314918966	0.414249594	-3.174219081	0.001502402	0.008418978	23.97153236	30.0656742	71.45145877	63.27704403	Prom	CTI12_AA101890
mergepeak_7595	33.77271947	-1.309463668	0.484225782	-2.704241938	0.006846042	0.028755364	16.78007265	21.97106961	52.6484433	43.69129231	Prom	CTI12_AA059140
mergepeak_7607	33.6386225	-1.296090451	0.483662011	-2.679744164	0.007367845	0.030433088	22.77295574	16.18920918	48.88784021	46.70448488	Down	CTI12_AA102770
mergepeak_7626	38.10543533	-3.745808222	0.619795133	-6.043623161	1.51E-09	5.53E-08	3.595729854	6.938232507	69.57115722	72.31662175	Dist	CTI12_AA094200
mergepeak_7627	60.80711661	-1.885020858	0.382784365	-4.924498051	8.46E-07	1.48E-05	27.56726221	24.28381377	94.9552281	96.42216233	Exon	CTI12_AA094230
mergepeak_7629	60.2241406	-1.554308484	0.373858398	-4.157479127	3.22E-05	0.000343171	29.96441545	31.22204628	89.31432346	90.39577719	Prom	CTI12_AA103110
mergepeak_7630	33.41967791	-1.684485284	0.497622132	-3.385069065	0.000711603	0.004567174	13.1843428	18.50195335	50.76814176	51.22427374	Prom	CTI12_AA103130
mergepeak_7636	40.22620727	-1.378347866	0.448205922	-3.075255813	0.002103221	0.011098468	19.17722589	25.44018586	62.04995104	54.23746631	Prom	CTI12_AA103190
mergepeak_7640	39.08816706	-1.160642502	0.444751997	-2.609639777	0.009063761	0.035758411	26.3686856	21.97106961	54.52874485	53.48416817	Prom	CTI12_AA103230
mergepeak_7652	178.8042982	-1.531727041	0.240361446	-6.37259872	1.86E-10	8.48E-09	97.08470606	86.72790634	270.7634227	260.6411576	Prom	CTI12_AA100520
mergepeak_7661	97.81104916	-2.365284155	0.32587041	-7.258358165	3.92E-13	3.01E-11	33.5601453	30.0656742	162.6460838	164.9722934	5' U	CTI12_AA103710
mergepeak_7668	17.63177556	-2.315424585	0.71642575	-3.231911449	0.001229652	0.007145411	7.191459708	4.625488338	30.08482474	28.62532944	Dist	CTI12_AA103790
mergepeak_7677	220.2292867	-1.966748053	0.256918533	-7.655142797	1.93E-14	1.90E-12	64.72313737	114.4808364	350.6762384	351.0369347	Prom	CTI12_AA097830
mergepeak_7681	94.36411647	-1.421591978	0.312815942	-4.54449977	5.51E-06	7.57E-05	59.9288309	42.78576713	135.3817114	139.3601565	Prom	CTI12_AA103330
mergepeak_7693	49.63361882	-2.265380322	0.439145672	-5.15860787	2.49E-07	5.10E-06	20.37580251	13.87646501	79.91281573	84.36939204	Prom	CTI12_AA103450
mergepeak_7694	13.78904812	-2.777556529	0.871032565	-3.188809051	0.001428602	0.008090883	1.198576618	5.781860423	22.56361856	25.61213687	Prom	CTI12_AA103450
mergepeak_7695	82.82492826	-1.389267265	0.340329191	-4.082127836	4.46E-05	0.000450778	33.5601453	57.81860423	123.1597513	116.7612122	Prom	CTI12_AA103460
mergepeak_7704	87.85372476	-1.057504686	0.31274276	-3.381388221	0.000721206	0.004617835	50.34021796	63.60046465	122.2196005	115.2546159	Prom	CTI12_AA102230
mergepeak_7709	84.77517506	-1.538160475	0.334078772	-4.604185008	4.14E-06	5.90E-05	33.5601453	53.19311589	125.0400528	127.3073862	Prom	CTI12_AA102310
mergepeak_7717	172.218733	-1.558407958	0.254699469	-6.118614863	9.44E-10	3.63E-08	103.0775891	71.69506924	255.7210103	258.3812631	Prom	CTI12_AA103030
mergepeak_7727	84.14390489	-1.106476398	0.334095233	-3.31185928	0.000926782	0.005667362	39.55302839	67.0695809	114.6983943	115.2546159	5' U	CTI12_AA103470
mergepeak_7737	8.72017558	-4.835373815	1.634372172	-2.95855124	0.003090889	0.015187097	1.198576618	0	17.86286469	15.81926101	Prom	CTI12_AA045660
mergepeak_7744	10.75356388	-3.036072446	1.032039333	-2.941818543	0.003262911	0.015863349	0	4.625488338	18.80301547	19.58575172	Down	CTI12_AA104440
mergepeak_7758	106.683983	-1.891272589	0.300365214	-6.296576642	3.04E-10	1.32E-08	45.54591148	45.0985113	163.5862345	172.5052748	Dist	CTI12_AA104740
mergepeak_7760	44.37163178	-1.777114185	0.439323998	-4.045110654	5.23E-05	0.000514194	22.77295574	17.34558127	69.57115722	67.79683289	Prom	CTI12_AA104750
mergepeak_7764	84.90145937	-2.955468826	0.37573622	-7.865807639	3.67E-15	4.01E-13	15.58149603	23.12744169	149.483973	151.4129268	Prom	CTI12_AA104890
mergepeak_7765	22.71788347	-1.515927271	0.586836858	-2.583217553	0.009788358	0.038021336	10.78718956	12.72009293	35.72572938	31.63852202	Exon	CTI12_AA104890
mergepeak_7772	79.74078947	-1.521345684	0.329936213	-4.611029718	4.01E-06	5.74E-05	41.95018163	40.47302296	117.5188467	119.0211066	Prom	CTI12_AA104920
mergepeak_7780	87.19527789	-1.437900521	0.318735856	-4.511260638	6.44E-06	8.66E-05	41.95018163	52.0367438	125.9802036	128.8139825	Dist	CTI12_AA105130
mergepeak_7793	488.5603794	-1.308810554	0.177494863	-7.373794004	1.66E-13	1.36E-11	260.0911261	301.8131141	687.2502153	705.0870621	Prom	CTI12_AA105480
mergepeak_7795	113.739905	-2.055016045	0.296816875	-6.923514851	4.41E-12	2.80E-10	41.95018163	46.25488338	185.2097023	181.5448525	Prom	CTI12_AA105510
mergepeak_7813	87.43987949	-2.570642638	0.382285838	-6.72439935	1.76E-11	1.00E-09	13.1843428	37.0039067	154.1847268	145.3865416	Prom	CTI12_AA105580
mergepeak_7824	43.73215851	-2.044326068	0.451327167	-4.529587883	5.91E-06	8.06E-05	17.97864927	16.18920918	67.69085568	73.06991989	3' U	CTI12_AA060120
mergepeak_7832	110.5575347	-1.089909784	0.281437771	-3.872649287	0.000107659	0.000940957	73.1131737	68.22595299	153.244576	147.6464361	Exon	CTI12_AA105930
mergepeak_7834	29.86778055	-1.777163249	0.542451332	-3.276170862	0.001052249	0.006298732	8.390036326	18.50195335	48.88784021	43.69129231	Intr	CTI12_AA105940
mergepeak_7835	113.2457365	-2.495316834	0.311634065	-8.007201772	1.17E-15	1.38E-13	31.16299207	37.0039067	196.4915116	188.3245358	Prom	CTI12_AA105940
mergepeak_7850	11.82613654	-2.809915355	0.928620021	-3.025904345	0.002478907	0.012660635	3.595729854	2.312744169	22.56361856	18.83245358	Prom	CTI12_AA105840
mergepeak_7877	60.68236519	-1.601940875	0.378370834	-4.233785302	2.30E-05	0.000256966	34.75872192	25.44018586	92.13477578	90.39577719	Prom	CTI12_AA106420
mergepeak_7902	52.92322345	-2.099236416	0.415860122	-5.047938727	4.47E-07	8.48E-06	21.57437912	18.50195335	86.49387114	85.12269019	Prom	CTI12_AA106870
mergepeak_7913	38.33324095	-1.557446672	0.46077473	-3.380060947	0.000724698	0.004635069	21.57437912	17.34558127	56.4090464	58.00395703	Prom	CTI12_AA106460
mergepeak_7914	20.76580554	-1.646539099	0.65253033	-2.523314279	0.011625445	0.043623129	15.58149603	4.625488338	28.2045232	34.65171459	Prom	CTI12_AA106460
mergepeak_7920	51.36600116	-1.080067072	0.39157701	-2.758249446	0.005811183	0.025149877	35.95729854	30.0656742	68.63100645	70.81002546	Prom	CTI12_AA106710
mergepeak_7926	17.29128851	-2.283050393	0.719160605	-3.174604361	0.001500409	0.008408971	5.99288309	5.781860423	31.02497552	26.36543501	Intr	CTI12_AA107370
mergepeak_7929	18.35423428	-1.793341115	0.669167463	-2.679958625	0.007363126	0.030422897	5.99288309	10.40734876	29.14467397	27.8720313	Prom	CTI12_AA107380
mergepeak_7949	71.15139279	-1.049257394	0.347781112	-3.017005118	0.002552855	0.012977813	37.15587516	55.50586006	94.01507733	97.92875862	Exon	CTI12_AA106890
mergepeak_7955	41.1912181	-1.222969701	0.434382206	-2.815423113	0.004871305	0.021911684	23.97153236	25.44018586	57.34919717	58.00395703	5' U	CTI12_AA107180
mergepeak_7964	24.37490405	-2.41646295	0.639766393	-3.777102041	0.000158664	0.001299081	11.98576618	3.469116254	41.36663402	40.67809973	Dist	CTI12_AA106280
mergepeak_7970	17.72144525	-1.733817494	0.700634926	-2.474637547	0.013337145	0.048571365	3.595729854	12.72009293	28.2045232	26.36543501	5' U	CTI12_AA107800
mergepeak_7992	36.194075	-2.123971585	0.499832212	-4.249369159	2.14E-05	0.000241525	10.78718956	16.18920918	58.28934794	59.51055332	Prom	CTI12_AA107000
mergepeak_8003	229.0998413	-1.080046004	0.214157464	-5.043233061	4.58E-07	8.66E-06	147.424924	146.8592547	310.2497552	311.8654313	Prom	CTI12_AA107450
mergepeak_8004	12.43461434	-2.599067068	0.880062143	-2.953276753	0.003144199	0.015406311	2.397153236	4.625488338	21.62346779	21.09234801	Dist	CTI12_AA107630
mergepeak_8016	12.72370736	-2.377921397	0.85020078	-2.796893927	0.005159647	0.022926439	2.397153236	5.781860423	21.62346779	21.09234801	Prom	CTI12_AA109070
mergepeak_8018	16.29077358	-4.741490576	1.175623381	-4.03317138	5.50E-05	0.000537115	0	2.312744169	31.96512629	30.88522387	Exon	CTI12_AA109100
mergepeak_8026	262.6958947	-2.213507222	0.22836131	-9.693004578	3.23E-22	1.31E-19	107.8718956	78.63330175	444.6913158	419.5870658	Prom	CTI12_AA108260
mergepeak_8035	34.30843466	-1.665647376	0.498224394	-3.343167046	0.00082828	0.005164743	11.98576618	20.81469752	55.46889562	48.96437931	Exon	CTI12_AA110500
mergepeak_8036	16.44641138	-2.586557516	0.775633392	-3.334768132	0.000853706	0.005299642	2.397153236	6.938232507	30.08482474	26.36543501	Prom	CTI12_AA110500
mergepeak_8038	87.72454306	-1.726729865	0.338880923	-5.09538822	3.48E-07	6.84E-06	51.53879457	30.0656742	126.9203544	142.3733491	Prom	CTI12_AA110550
mergepeak_8050	63.25315978	-1.20411276	0.362513831	-3.321563641	0.000895146	0.005505465	43.14875825	33.53479045	83.67341882	92.65567162	Prom	CTI12_AA104500
mergepeak_8054	60.64052104	-1.094567524	0.400825291	-2.730784579	0.006318376	0.026923998	23.97153236	53.19311589	89.31432346	76.08311247	5' U	CTI12_AA109700
mergepeak_8057	99.44044011	-1.044534595	0.308194583	-3.389204909	0.000700956	0.004510979	79.10605679	50.88037172	134.4415606	133.3337714	Dist	CTI12_AA109710
mergepeak_8065	115.2222991	-2.278279523	0.303490251	-7.506928197	6.05E-14	5.37E-12	34.75872192	43.94213921	190.850607	191.3377284	Prom	CTI12_AA109350
mergepeak_8068	43.1534248	-1.962394665	0.451923146	-4.342319448	1.41E-05	0.000169238	15.58149603	19.65832544	65.81055413	71.56332361	Prom	CTI12_AA109370
mergepeak_8074	88.32738469	-1.779028324	0.353373244	-5.034417158	4.79E-07	9.02E-06	25.17010898	54.34948797	141.9627668	131.8271751	Dist	CTI12_AA108800
mergepeak_8077	34.10685057	-1.200196025	0.486684025	-2.466068257	0.01366053	0.04953546	26.3686856	15.0328371	49.82799098	45.19788859	Intr	CTI12_AA108800
mergepeak_8089	186.1127618	-1.310380486	0.238247234	-5.50008688	3.80E-08	9.58E-07	94.68755282	119.1063247	267.0028196	263.6543501	Prom	CTI12_AA108880
mergepeak_8094	22.28185647	-2.007447784	0.637421571	-3.149325148	0.00163648	0.009034181	13.1843428	4.625488338	36.66588016	34.65171459	Dist	CTI12_AA109790
mergepeak_8099	61.43200078	-1.217987661	0.386711831	-3.149600204	0.00163494	0.00902814	25.17010898	48.56762755	88.37417269	83.6160939	Prom	CTI12_AA109870
mergepeak_8120	184.4672776	-1.571839636	0.242669161	-6.477294555	9.34E-11	4.55E-09	81.50321002	104.0734876	281.1050812	271.1873316	Prom	CTI12_AA110260
mergepeak_8121	132.0879876	-1.844468359	0.285751524	-6.454797984	1.08E-10	5.20E-09	45.54591148	69.38232507	207.7733209	205.6503931	Prom	CTI12_AA110270
mergepeak_8136	58.83545427	-2.872036503	0.436856202	-6.57432924	4.89E-11	2.53E-09	16.78007265	11.56372085	101.5362835	105.4617401	5' U	CTI12_AA111230
mergepeak_8142	38.13071776	-1.862743583	0.476570245	-3.908644324	9.28E-05	0.000832772	13.1843428	19.65832544	60.16964949	59.51055332	Dist	CTI12_AA110020
mergepeak_8144	17.99879658	-3.481340244	0.854648696	-4.073416667	4.63E-05	0.000465201	4.794306472	1.156372085	36.66588016	29.37862759	5' U	CTI12_AA110030
mergepeak_8146	167.4261955	-1.292326148	0.244432727	-5.287042219	1.24E-07	2.76E-06	91.09182297	102.9171155	248.1998041	227.4960393	Prom	CTI12_AA110040
mergepeak_8160	48.63163299	-1.002135993	0.401771444	-2.494293728	0.012620806	0.046471941	35.95729854	28.90930211	61.10980026	68.55013103	Prom	CTI12_AA111040
mergepeak_8164	60.24773192	-1.448962141	0.381674707	-3.796327384	0.000146856	0.001215907	25.17010898	39.31665087	92.13477578	84.36939204	Prom	CTI12_AA111070
mergepeak_8172	54.19770966	-1.71927344	0.402838054	-4.267902254	1.97E-05	0.000225	20.37580251	30.0656742	82.73326805	83.6160939	Prom	CTI12_AA110410
mergepeak_8182	227.7172296	-1.243994982	0.219849863	-5.658384147	1.53E-08	4.24E-07	123.4533917	146.8592547	319.6512629	320.905009	Dist	CTI12_AA108190
mergepeak_8184	313.9640092	-2.001847153	0.204704234	-9.77921716	1.38E-22	5.96E-20	133.0420046	117.9499526	503.9208145	500.9432653	Prom	CTI12_AA111280
mergepeak_8192	72.81379795	-1.172220947	0.336331625	-3.485312887	0.000491562	0.003352363	46.7444881	42.78576713	101.5362835	100.1886531	Prom	CTI12_AA111380
mergepeak_8193	68.45520621	-1.077400762	0.350389724	-3.074864037	0.002105985	0.011105806	38.35445178	49.72399963	85.55372037	100.1886531	3' U	CTI12_AA111380
mergepeak_8222	42.78933024	-1.605025783	0.442882542	-3.624043921	0.000290032	0.002162811	17.97864927	24.28381377	68.63100645	60.26385146	Dist	CTI12_AA109170
mergepeak_8225	42.76149661	-1.392516114	0.436229936	-3.192160833	0.001412127	0.008014413	27.56726221	19.65832544	62.04995104	61.77044775	Dist	CTI12_AA109190
mergepeak_8241	82.91625696	-1.087550991	0.32299024	-3.367132676	0.000759541	0.004819901	61.12740752	45.0985113	110.9377912	114.5013178	Prom	CTI12_AA107240
mergepeak_8253	224.9179856	-2.442018496	0.244592558	-9.984026146	1.79E-23	8.54E-21	57.53167766	82.102418	386.4019678	373.635879	Prom	CTI12_AA107300
mergepeak_8257	18.55447159	-1.670324758	0.665433967	-2.51012849	0.012068724	0.04485878	11.98576618	5.781860423	30.08482474	26.36543501	Dist	CTI12_AA111680
mergepeak_8268	65.66584243	-1.693338934	0.40662129	-4.164412872	3.12E-05	0.000334386	16.78007265	45.0985113	100.5961327	100.1886531	Prom	CTI12_AA110810
mergepeak_8270	31.69116229	-2.035738228	0.555122532	-3.66718717	0.000245233	0.00187425	19.17722589	5.781860423	49.82799098	51.97757188	Exon	CTI12_AA110830
mergepeak_8271	9.501370498	-2.460193378	0.99726414	-2.466942588	0.01362722	0.049423516	1.198576618	4.625488338	14.1022616	18.07915544	Prom	CTI12_AA110830
mergepeak_8274	69.1904525	-1.056483438	0.363901526	-2.903212442	0.00369356	0.017544626	57.53167766	32.37841837	98.71583119	88.13588276	Dist	CTI12_AA110850
mergepeak_8276	34.41302291	-1.340037874	0.488673372	-2.742195405	0.006103002	0.02615471	25.17010898	13.87646501	48.88784021	49.71767745	Dist	CTI12_AA110850
mergepeak_8279	68.60692899	-1.497104951	0.351749718	-4.256165316	2.08E-05	0.000235678	34.75872192	37.0039067	102.4764343	100.1886531	Prom	CTI12_AA110870
mergepeak_8285	62.30396071	-1.182958999	0.382301668	-3.094307709	0.001972728	0.010518014	26.3686856	49.72399963	86.49387114	86.62928647	Dist	CTI12_AA110880
mergepeak_8287	191.0905539	-2.099240088	0.246035932	-8.532250031	1.44E-17	2.31E-15	64.72313737	79.78967383	314.0103583	305.8390462	Prom	CTI12_AA109220
mergepeak_8291	147.4868583	-1.09060388	0.252719118	-4.315478347	1.59E-05	0.00018756	100.6804359	87.88427842	200.2521147	201.1306042	Prom	CTI12_AA109260
mergepeak_8305	74.11547506	-2.325086303	0.375563509	-6.190927091	5.98E-10	2.43E-08	17.97864927	31.22204628	125.9802036	121.2810011	Prom	CTI12_AA111780
mergepeak_8330	28.85383382	-1.708519512	0.536316267	-3.185656708	0.001444259	0.008161984	10.78718956	16.18920918	47.00753866	41.43139788	Prom	CTI12_AA112240
mergepeak_8356	102.1867062	-1.24545926	0.292527087	-4.257586107	2.07E-05	0.000234251	59.9288309	61.28772048	146.6635206	140.8667528	Dist	CTI12_AA034670
mergepeak_8358	130.2858002	-2.506640787	0.316679806	-7.915379315	2.47E-15	2.76E-13	52.73737119	25.44018586	223.755884	219.2097597	Dist	CTI12_AA034680
mergepeak_8363	98.60404792	-2.806342233	0.346502747	-8.099047576	5.54E-16	6.95E-14	20.37580251	28.90930211	163.5862345	181.5448525	Prom	CTI12_AA034690
mergepeak_8365	36.32774943	-1.39283046	0.468017278	-2.976023594	0.002920124	0.014501172	22.77295574	17.34558127	51.70829253	53.48416817	Prom	CTI12_AA034710
mergepeak_8377	48.5669014	-1.383579174	0.449994543	-3.074657672	0.002107443	0.011110601	14.38291942	39.31665087	70.511308	70.05672732	Prom	CTI12_AA107900
mergepeak_8380	70.39657579	-1.520362626	0.35753593	-4.252335213	2.12E-05	0.000238745	28.76583883	43.94213921	103.4165851	105.4617401	3' U	CTI12_AA107910
mergepeak_8381	20.35761217	-2.925617971	0.748185024	-3.910286728	9.22E-05	0.000827839	8.390036326	1.156372085	35.72572938	36.15831088	Prom	CTI12_AA107910
mergepeak_8383	64.20178014	-1.149278339	0.365953905	-3.140500278	0.001686595	0.009258919	31.16299207	48.56762755	87.43402191	89.64247904	Prom	CTI12_AA107930
mergepeak_8388	109.0494209	-1.753240418	0.303283997	-5.780853701	7.43E-09	2.29E-07	40.75160501	58.97497631	161.705933	174.7651692	Dist	CTI12_AA107980
mergepeak_8391	10.0278962	-5.051701078	1.611654975	-3.13448049	0.001721587	0.009416088	0	1.156372085	17.86286469	21.09234801	Prom	CTI12_AA108020
mergepeak_8393	51.63328704	-1.577737904	0.401835784	-3.926325043	8.63E-05	0.000780646	27.56726221	24.28381377	77.09236341	77.58970875	3' U	CTI12_AA108100
mergepeak_8397	12.58356789	-2.362281947	0.855210764	-2.762221951	0.005740944	0.024919224	2.397153236	5.781860423	18.80301547	23.35224244	Prom	CTI12_AA012260
mergepeak_8399	10.11398034	-6.543845219	1.618992912	-4.041923329	5.30E-05	0.000520604	0	0	21.62346779	18.83245358	Exon	CTI12_AA012290
mergepeak_8405	183.0687119	-2.364312561	0.257958992	-9.16545899	4.93E-20	1.41E-17	68.31886723	50.88037172	310.2497552	302.8258536	Dist	CTI12_AA111890
mergepeak_8425	14.93394482	-2.646759487	0.81590789	-3.243943979	0.001178869	0.006907751	2.397153236	5.781860423	28.2045232	23.35224244	Exon	CTI12_AA112750
mergepeak_8439	147.0704318	-1.052129977	0.264959528	-3.970908256	7.16E-05	0.000669	77.90748017	113.3244643	201.1922655	195.8575172	Prom	CTI12_AA113480
mergepeak_8459	50.95824635	-1.178086953	0.395830492	-2.976241037	0.002918054	0.014492668	34.75872192	27.75293003	70.511308	70.81002546	Prom	CTI12_AA112570
mergepeak_8463	129.1226677	-1.184757792	0.265612015	-4.460482673	8.18E-06	0.000106555	81.50321002	76.32055758	178.6286469	180.0382562	Prom	CTI12_AA112580
mergepeak_8470	22.03446744	-3.071292367	0.73271988	-4.191632372	2.77E-05	0.000301636	1.198576618	8.094604592	40.42648325	38.4182053	Exon	CTI12_AA112610
mergepeak_8472	159.5949501	-1.108366514	0.246153787	-4.502740036	6.71E-06	8.96E-05	93.4889762	108.6989759	219.9952809	216.1965671	Prom	CTI12_AA112630
mergepeak_8474	24.55898628	-1.656525196	0.589998264	-2.807678083	0.004990008	0.022339035	16.78007265	6.938232507	37.60603093	36.91160902	5' U	CTI12_AA113960
mergepeak_8484	36.53788011	-3.092817465	0.563648258	-5.487140996	4.08E-08	1.02E-06	9.588612944	5.781860423	66.7507049	64.03034217	Dist	CTI12_AA114540
mergepeak_8501	19.9877576	-2.223640633	0.666065469	-3.33847157	0.000842407	0.005240735	5.99288309	8.094604592	31.96512629	33.89841645	Exon	CTI12_AA115380
mergepeak_8514	14.37365209	-2.834638404	0.844859815	-3.355158281	0.000793196	0.004989724	3.595729854	3.469116254	26.32422165	24.10554058	Prom	CTI12_AA114400
mergepeak_8520	39.05989486	-1.258156593	0.462107747	-2.722647698	0.006476108	0.02748058	29.96441545	16.18920918	53.58859408	56.49736074	Prom	CTI12_AA114980
mergepeak_8523	215.4681523	-1.623115567	0.248940308	-6.520099467	7.03E-11	3.52E-09	80.30463341	130.6700455	329.9929214	320.905009	Prom	CTI12_AA115020
mergepeak_8529	191.1270452	-1.565530375	0.233852904	-6.694509011	2.16E-11	1.21E-09	95.88612944	97.1352551	290.5065889	280.9802074	Prom	CTI12_AA115100
mergepeak_8530	40.79744276	-1.98252254	0.462533949	-4.286220595	1.82E-05	0.000209527	16.78007265	16.18920918	63.93025258	66.2902366	Prom	CTI12_AA107060
mergepeak_8534	122.9659905	-1.162839168	0.270178549	-4.30396556	1.68E-05	0.000196045	75.51032693	76.32055758	172.0475915	167.9854859	Prom	CTI12_AA107070
mergepeak_8553	633.2897457	-1.467918043	0.167879862	-8.743860203	2.25E-18	4.41E-16	312.8284973	359.6317183	928.868964	931.8298032	Prom	CTI12_AA064330
mergepeak_8566	11.70709933	-2.78574823	0.968053928	-2.877678763	0.004006129	0.018735168	5.99288309	0	19.74316624	21.09234801	Prom	CTI12_AA115920
mergepeak_8567	159.501852	-1.019960843	0.243082514	-4.195944926	2.72E-05	0.00029691	104.2761658	106.3862318	217.1748286	210.170182	Prom	CTI12_AA115830
mergepeak_8569	34.29245182	-1.343894524	0.479073232	-2.805196441	0.005028592	0.022483502	16.78007265	21.97106961	47.94768944	50.4709756	Intr	CTI12_AA115840
mergepeak_8584	239.8781391	-1.475350378	0.222870099	-6.619777114	3.60E-11	1.93E-09	110.2690489	143.3901385	352.55654	353.2968292	5' U	CTI12_AA115550
mergepeak_8614	69.75981077	-1.091809192	0.364566715	-2.994813146	0.00274613	0.013804659	31.16299207	57.81860423	95.89537887	94.1622679	Prom	CTI12_AA115960
mergepeak_8638	26.12865514	-1.700429862	0.575473566	-2.954835742	0.003128356	0.015336953	7.191459708	17.34558127	38.5461817	41.43139788	Exon	CTI12_AA057550
mergepeak_8639	31.17582946	-1.337198564	0.499398482	-2.677618397	0.007414764	0.030586993	17.97864927	17.34558127	47.94768944	41.43139788	Intr	CTI12_AA057580
mergepeak_8648	100.6684165	-1.44638808	0.304329778	-4.752699819	2.01E-06	3.15E-05	45.54591148	62.44409256	148.5438222	146.1398398	Prom	CTI12_AA116530
mergepeak_8666	79.67787211	-3.897773678	0.451428472	-8.634310674	5.91E-18	1.04E-15	11.98576618	8.094604592	153.244576	145.3865416	Prom	CTI12_AA117380
mergepeak_8669	118.7253707	-1.600305533	0.285001047	-5.615086511	1.96E-08	5.33E-07	64.72313737	53.19311589	170.16729	186.8179395	Prom	CTI12_AA117390
mergepeak_8670	13.36889485	-3.017769347	0.900657865	-3.350627873	0.000806286	0.005055592	2.397153236	3.469116254	23.50376933	24.10554058	Prom	CTI12_AA117390
mergepeak_8672	37.12307986	-1.379287506	0.460469348	-2.995394832	0.002740898	0.013781665	21.57437912	19.65832544	54.52874485	52.73087003	Down	CTI12_AA117410
mergepeak_8673	27.27051513	-1.68476057	0.544395669	-3.094735437	0.001969885	0.010505623	13.1843428	12.72009293	39.48633248	43.69129231	Prom	CTI12_AA117440
mergepeak_8682	52.13376328	-2.071157662	0.41923548	-4.940320557	7.80E-07	1.38E-05	22.77295574	17.34558127	85.55372037	82.86279576	Dist	CTI12_AA117090
mergepeak_8687	37.773543	-2.439748384	0.504386096	-4.837065108	1.32E-06	2.18E-05	10.78718956	12.72009293	62.04995104	65.53693846	Prom	CTI12_AA118110
mergepeak_8693	252.9538226	-1.477327239	0.211879406	-6.972490929	3.11E-12	2.04E-10	139.0348877	128.3573014	376.0603093	368.362792	Prom	CTI12_AA116600
mergepeak_8703	184.4145989	-1.78243117	0.241804586	-7.371370419	1.69E-13	1.37E-11	88.69466973	77.47692966	290.5065889	280.9802074	Prom	CTI12_AA118470
mergepeak_8707	19.57896945	-1.774566138	0.646683586	-2.744102644	0.006067656	0.026050051	10.78718956	6.938232507	31.96512629	28.62532944	Intr	CTI12_AA115650
mergepeak_8710	39.22303104	-1.912764927	0.469777971	-4.071636057	4.67E-05	0.000468424	14.38291942	18.50195335	62.99010181	61.0171496	Intr	CTI12_AA115670
mergepeak_8719	50.68606041	-1.291103137	0.39752596	-3.247846098	0.001162821	0.00683848	27.56726221	31.22204628	72.39160954	71.56332361	Prom	CTI12_AA115240
mergepeak_8723	91.41700226	-1.33472124	0.316248837	-4.220477946	2.44E-05	0.000270452	61.12740752	42.78576713	130.6809575	131.0738769	Exon	CTI12_AA115250
mergepeak_8727	131.8392518	-1.819202262	0.275131553	-6.612117888	3.79E-11	2.02E-09	53.93594781	62.44409256	206.8331701	204.1437968	Prom	CTI12_AA118350
mergepeak_8732	54.59981341	-1.030889992	0.378890676	-2.720811195	0.006512194	0.027590387	35.95729854	35.84753462	70.511308	76.08311247	3' U	CTI12_AA116640
mergepeak_8736	85.20578522	-1.076392243	0.31821826	-3.382559638	0.000718137	0.004603275	62.32598414	47.41125546	112.8180928	118.2678085	Prom	CTI12_AA117180
mergepeak_8738	54.76975912	-2.013285014	0.406672716	-4.950627207	7.40E-07	1.32E-05	20.37580251	23.12744169	83.67341882	91.90237347	5' U	CTI12_AA117230
mergepeak_8739	174.7536158	-1.539729305	0.241030159	-6.388118869	1.68E-10	7.74E-09	88.69466973	90.19702259	259.4816134	260.6411576	Prom	CTI12_AA117240
mergepeak_8745	26.63174557	-1.633539594	0.552388353	-2.957230333	0.003104161	0.015242062	15.58149603	10.40734876	41.36663402	39.17150345	Prom	CTI12_AA117250
mergepeak_8753	248.5800458	-1.300985221	0.211625821	-6.147573181	7.87E-10	3.08E-08	136.6377345	150.328371	356.3171431	351.0369347	Prom	CTI12_AA102940
mergepeak_8757	134.535878	-1.136666265	0.261185955	-4.351942522	1.35E-05	0.000163087	80.30463341	87.88427842	186.1498531	183.8047469	Prom	CTI12_AA102960
mergepeak_8759	165.7447225	-1.159754424	0.242100725	-4.790379809	1.66E-06	2.68E-05	106.673319	98.29162718	235.0376933	222.9762504	Prom	CTI12_AA102980
mergepeak_8762	13.26573138	-2.009612649	0.798012862	-2.518270999	0.011793254	0.044081511	3.595729854	6.938232507	20.68331701	21.84564615	Prom	CTI12_AA087370
mergepeak_8766	29.79622353	-3.192725141	0.629523036	-5.071657363	3.94E-07	7.62E-06	4.794306472	6.938232507	51.70829253	55.7440626	Prom	CTI12_AA087390
mergepeak_8773	87.95435205	-1.007708575	0.321001197	-3.13926734	0.001693709	0.009289387	70.71602046	46.25488338	116.5786959	118.2678085	Exon	CTI12_AA087540
mergepeak_8774	20.16819231	-1.972480508	0.671592084	-2.937021675	0.003313809	0.016060724	3.595729854	12.72009293	31.96512629	32.39182016	Dist	CTI12_AA118400
mergepeak_8777	31.43904528	-1.777554427	0.535960918	-3.316574708	0.000911282	0.00558691	20.37580251	8.094604592	49.82799098	47.45778302	Dist	CTI12_AA078610
mergepeak_8786	47.90198831	-2.030629322	0.431497809	-4.706001465	2.53E-06	3.85E-05	19.17722589	18.50195335	77.09236341	76.83641061	Prom	CTI12_AA118730
mergepeak_8799	47.89763691	-1.258975123	0.406597726	-3.096365379	0.001959088	0.010454917	27.56726221	28.90930211	65.81055413	69.30342918	Dist	CTI12_AA114580
mergepeak_8810	35.75956686	-1.305169384	0.466290227	-2.799049411	0.005125329	0.022811317	21.57437912	19.65832544	49.82799098	51.97757188	Dist	CTI12_AA119470
mergepeak_8826	418.8137468	-1.592589069	0.186392309	-8.544285314	1.29E-17	2.11E-15	225.3324042	191.957766	628.9608673	629.0039496	Prom	CTI12_AA120080
mergepeak_8831	183.8602869	-2.165300477	0.248998797	-8.696027869	3.44E-18	6.33E-16	62.32598414	71.69506924	297.0876444	304.3324499	Dist	CTI12_AA118940
mergepeak_8833	141.8124829	-1.470873069	0.267930427	-5.489757485	4.02E-08	1.01E-06	63.52456075	86.72790634	210.5937732	206.4036912	5' U	CTI12_AA113410
mergepeak_8836	24.66611071	-1.774378753	0.581047022	-3.053761032	0.00225992	0.011744921	8.390036326	13.87646501	39.48633248	36.91160902	5' U	CTI12_AA113420
mergepeak_8841	29.3414271	-1.503668877	0.518051295	-2.902548246	0.003701401	0.017577754	15.58149603	15.0328371	42.3067848	44.44459045	Prom	CTI12_AA119660
mergepeak_8855	35.69572742	-2.254856755	0.509638884	-4.424420558	9.67E-06	0.000122538	14.38291942	10.40734876	55.46889562	62.52374589	Dist	CTI12_AA120170
mergepeak_8856	21.51985452	-2.206183418	0.641896192	-3.436978512	0.000588242	0.0038957	8.390036326	6.938232507	37.60603093	33.1451183	Dist	CTI12_AA120170
mergepeak_8865	83.18679892	-1.65874767	0.327138645	-5.070473018	3.97E-07	7.65E-06	39.55302839	40.47302296	126.9203544	125.8007899	Prom	CTI12_AA120260
mergepeak_8866	38.24541859	-1.92484642	0.489118058	-3.935341152	8.31E-05	0.000757651	21.57437912	10.40734876	59.22949872	61.77044775	Exon	CTI12_AA120260
mergepeak_8867	55.54376792	-1.554156351	0.389622742	-3.988874842	6.64E-05	0.000630393	25.17010898	31.22204628	83.67341882	82.10949761	Exon	CTI12_AA120270
mergepeak_8870	283.2575844	-1.544266841	0.206287786	-7.485982904	7.10E-14	6.18E-12	135.4391578	153.7974872	417.4269433	426.3667491	Prom	CTI12_AA120280
mergepeak_8887	39.62317737	-2.276778274	0.485338921	-4.691110015	2.72E-06	4.08E-05	15.58149603	11.56372085	65.81055413	65.53693846	3' U	CTI12_AA118990
mergepeak_8891	467.1039037	-2.235469135	0.183504495	-12.18209469	3.87E-34	6.82E-31	164.2049967	163.0484639	776.5645387	764.5976154	3' U	CTI12_AA119010
mergepeak_8893	42.98124032	-1.367126895	0.458957712	-2.9787644	0.002894132	0.014389774	14.38291942	33.53479045	62.99010181	61.0171496	Prom	CTI12_AA119020
mergepeak_8901	28.10603053	-1.417585129	0.527684933	-2.686423355	0.007222152	0.029962579	14.38291942	16.18920918	44.18708634	37.66490716	Exon	CTI12_AA119050
mergepeak_8910	10.28990642	-4.034671223	1.25266635	-3.220866613	0.001278036	0.007383152	2.397153236	0	20.68331701	18.07915544	Intr	CTI12_AA090860
mergepeak_8926	17.69638202	-2.154145455	0.704940463	-3.055783526	0.002244733	0.011683966	8.390036326	4.625488338	29.14467397	28.62532944	Prom	CTI12_AA120510
mergepeak_8927	50.18228013	-2.991721167	0.485413287	-6.163245316	7.13E-10	2.84E-08	15.58149603	6.938232507	85.55372037	92.65567162	Prom	CTI12_AA120510
mergepeak_8928	11.28237547	-3.110027051	0.999965825	-3.11013334	0.001870029	0.010065777	1.198576618	3.469116254	17.86286469	22.5989443	Exon	CTI12_AA120520
mergepeak_8934	41.96458534	-2.460123236	0.487480795	-5.046605443	4.50E-07	8.53E-06	9.588612944	16.18920918	66.7507049	75.32981432	Prom	CTI12_AA120540
mergepeak_8941	23.53899704	-1.580971593	0.580120995	-2.725244574	0.006425387	0.027325422	13.1843428	10.40734876	36.66588016	33.89841645	Prom	CTI12_AA121750
mergepeak_8948	99.4773543	-1.509473524	0.302920156	-4.983073907	6.26E-07	1.14E-05	46.7444881	56.66223214	143.8430683	150.6596286	Prom	CTI12_AA121790
mergepeak_8962	21.69518598	-6.186561844	1.523068529	-4.061906426	4.87E-05	0.000484715	0	1.156372085	40.42648325	45.19788859	Prom	CTI12_AA119960
mergepeak_8963	176.0381814	-1.718255461	0.261600607	-6.568239582	5.09E-11	2.62E-09	100.6804359	63.60046465	275.4641766	264.4076483	Exon	CTI12_AA119970
mergepeak_8965	104.7422058	-1.70204583	0.32422637	-5.24956014	1.52E-07	3.29E-06	33.5601453	64.75683673	161.705933	158.9459082	Exon	CTI12_AA119970
mergepeak_8970	18.93710119	-1.723726906	0.652792357	-2.640543945	0.008277306	0.033247834	7.191459708	10.40734876	27.26437242	30.88522387	Dist	CTI12_AA120780
mergepeak_8981	309.0614538	-1.338599033	0.203069364	-6.591831529	4.34E-11	2.28E-09	157.013537	193.1141381	448.4519189	437.6662212	Prom	CTI12_AA077410
mergepeak_8987	31.97502678	-1.667524679	0.50398485	-3.308680169	0.000937369	0.005720883	15.58149603	15.0328371	49.82799098	47.45778302	Exon	CTI12_AA121220
mergepeak_8994	176.388705	-1.175256864	0.235989827	-4.980116642	6.35E-07	1.16E-05	105.4747424	111.0117201	247.2596534	241.808704	Dist	CTI12_AA120790
mergepeak_9000	36.47571675	-1.528890551	0.476853956	-3.206202932	0.001344991	0.00769748	14.38291942	23.12744169	52.6484433	55.7440626	Down	CTI12_AA121970
mergepeak_9010	75.54968515	-1.4773093	0.344758669	-4.285053382	1.83E-05	0.000210276	32.36156869	47.41125546	110.9377912	111.4881252	Prom	CTI12_AA121390
mergepeak_9013	18.43178686	-2.39269185	0.707535996	-3.381724556	0.000720323	0.004613643	7.191459708	4.625488338	31.02497552	30.88522387	Exon	CTI12_AA121390
mergepeak_9016	60.45139756	-1.834833402	0.383442561	-4.78515843	1.71E-06	2.73E-05	23.97153236	28.90930211	97.77568042	91.14907533	Dist	CTI12_AA121400
mergepeak_9017	47.11356149	-2.36796466	0.451001491	-5.250458603	1.52E-07	3.28E-06	14.38291942	16.18920918	78.03251418	79.84960318	Dist	CTI12_AA121400
mergepeak_9021	33.10214045	-1.811807662	0.510030049	-3.552354742	0.0003818	0.002715961	10.78718956	18.50195335	52.6484433	50.4709756	Dist	CTI12_AA121410
mergepeak_9036	76.43769106	-1.358707377	0.335640473	-4.048103506	5.16E-05	0.000508651	38.35445178	47.41125546	106.2370374	113.7480196	Prom	CTI12_AA116800
mergepeak_9042	45.27599711	-1.514263304	0.429736895	-3.523698621	0.000425568	0.002968723	19.17722589	27.75293003	64.87040336	69.30342918	Prom	CTI12_AA122520
mergepeak_9067	66.5258575	-1.969205082	0.372128718	-5.291731017	1.21E-07	2.69E-06	28.76583883	25.44018586	99.65598197	112.2414233	Prom	CTI12_AA122190
mergepeak_9071	18.9279117	-1.591750812	0.644060482	-2.471430646	0.013457365	0.048934447	10.78718956	8.094604592	28.2045232	28.62532944	5' U	CTI12_AA122300
mergepeak_9075	155.1235185	-1.058202561	0.246192161	-4.298278866	1.72E-05	0.000200218	99.48185929	101.7607434	214.3543763	204.897095	Prom	CTI12_AA122310
mergepeak_9095	31.30341443	-1.777462097	0.514692281	-3.453446189	0.000553473	0.003701109	15.58149603	12.72009293	47.94768944	48.96437931	Prom	CTI12_AA122880
mergepeak_9108	63.95897658	-1.066427799	0.3661384	-2.912635767	0.003583924	0.017128214	50.34021796	32.37841837	90.25447423	82.86279576	5' U	CTI12_AA122720
mergepeak_9114	70.47054265	-1.01479824	0.351158681	-2.889856625	0.003854176	0.018156504	56.33310105	37.0039067	99.65598197	88.8891809	5' U	CTI12_AA122740
mergepeak_9132	14.75258704	-2.006965073	0.753016383	-2.665234275	0.007693471	0.031487216	5.99288309	5.781860423	21.62346779	25.61213687	Intr	CTI12_AA121000
mergepeak_9133	15.28313568	-2.243551226	0.779102668	-2.87966056	0.003981035	0.018643626	8.390036326	2.312744169	26.32422165	24.10554058	Dist	CTI12_AA123430
mergepeak_9134	18.81164489	-2.600931218	0.734028903	-3.543363494	0.000395058	0.002791921	8.390036326	2.312744169	32.90527706	31.63852202	Dist	CTI12_AA123430
mergepeak_9143	24.50579205	-2.311965513	0.622170281	-3.715969055	0.000202426	0.001596451	4.794306472	11.56372085	43.24693557	38.4182053	Intr	CTI12_AA123520
mergepeak_9157	22.24433281	-2.135703782	0.627494051	-3.40354427	0.000665176	0.004317735	9.588612944	6.938232507	34.78557861	37.66490716	Prom	CTI12_AA123800
mergepeak_9159	129.5228142	-1.711653104	0.273993015	-6.247068404	4.18E-10	1.75E-08	59.9288309	61.28772048	192.7309085	204.1437968	3' U	CTI12_AA123810
mergepeak_9165	65.93336353	-1.019108123	0.349997612	-2.911757359	0.003594017	0.01716431	46.7444881	40.47302296	84.61356959	91.90237347	Prom	CTI12_AA123310
mergepeak_9172	72.67860566	-1.009708259	0.33383932	-3.024533657	0.002490168	0.012714942	47.94306472	48.56762755	94.01507733	100.1886531	Prom	CTI12_AA123370
mergepeak_9173	65.71185171	-1.020462707	0.365412615	-2.792631306	0.005228124	0.023164551	32.36156869	54.34948797	86.49387114	89.64247904	Prom	CTI12_AA123370
mergepeak_9177	90.79398131	-1.420484332	0.318341248	-4.462143501	8.11E-06	0.000105937	41.95018163	56.66223214	141.022616	123.5408955	Prom	CTI12_AA124740
mergepeak_9213	60.08138677	-1.033580879	0.362631115	-2.85022668	0.004368808	0.020088291	39.55302839	39.31665087	80.8529665	80.60290133	Prom	CTI12_AA109600
mergepeak_9215	56.61954955	-1.586232248	0.386925982	-4.099575425	4.14E-05	0.000424238	29.96441545	26.59655794	89.31432346	80.60290133	Prom	CTI12_AA124540
mergepeak_9216	56.08067251	-1.698328157	0.404069605	-4.203058426	2.63E-05	0.000289177	19.17722589	33.53479045	90.25447423	81.35619947	Prom	CTI12_AA124580
mergepeak_9217	22.57224915	-1.817305746	0.608975943	-2.984199567	0.002843213	0.014192256	7.191459708	12.72009293	35.72572938	34.65171459	Dist	CTI12_AA124650
mergepeak_9222	44.02738927	-1.184591197	0.452926297	-2.615417134	0.008911854	0.035279281	16.78007265	37.0039067	54.52874485	67.79683289	Exon	CTI12_AA114700
mergepeak_9227	31.06734339	-1.327098799	0.505226686	-2.626739314	0.008620735	0.034317856	21.57437912	13.87646501	45.12723712	43.69129231	Dist	CTI12_AA114750
mergepeak_9254	20.88440418	-2.444027256	0.669043414	-3.653017436	0.000259177	0.001963417	7.191459708	5.781860423	36.66588016	33.89841645	Dist	CTI12_AA125350
mergepeak_9281	13.33044694	-5.466237746	1.570751809	-3.480013656	0.000501388	0.003411342	1.198576618	0	27.26437242	24.85883873	Intr	CTI12_AA123850
mergepeak_9288	54.43046264	-1.56431102	0.421865958	-3.708075964	0.00020884	0.001641922	16.78007265	38.16027879	76.15221263	86.62928647	Prom	CTI12_AA124390
mergepeak_9289	93.1437327	-1.813703718	0.319310173	-5.680068696	1.35E-08	3.80E-07	46.7444881	35.84753462	143.8430683	146.1398398	5' U	CTI12_AA124400
mergepeak_9297	172.035498	-1.399391725	0.246985118	-5.665894921	1.46E-08	4.09E-07	82.70178664	106.3862318	244.4392011	254.6147724	Prom	CTI12_AA124420
mergepeak_9321	181.7451035	-1.664888126	0.239850243	-6.941365183	3.88E-12	2.49E-10	89.89324635	84.41516217	279.2247797	273.447226	Prom	CTI12_AA125740
mergepeak_9325	179.8722382	-1.534740791	0.241587077	-6.35274375	2.12E-10	9.56E-09	83.90036326	100.6043714	269.8232719	265.1609464	5' U	CTI12_AA125750
mergepeak_9328	17.88736786	-1.878055309	0.676928895	-2.774376042	0.005530771	0.024206527	7.191459708	8.094604592	29.14467397	27.11873316	Dist	CTI12_AA125770
mergepeak_9329	63.316842	-1.26581392	0.373995148	-3.384573103	0.00071289	0.004573985	46.7444881	27.75293003	88.37417269	90.39577719	Prom	CTI12_AA125770
mergepeak_9333	15.13831534	-2.046094044	0.748976052	-2.731855094	0.006297883	0.026845142	7.191459708	4.625488338	25.38407088	23.35224244	Intr	CTI12_AA121640
mergepeak_9347	17.22815396	-2.463010169	0.735157862	-3.350314668	0.000807198	0.005059748	4.794306472	5.781860423	28.2045232	30.13192573	Exon	CTI12_AA125150
mergepeak_9349	112.7904406	-1.468699913	0.298646765	-4.917849726	8.75E-07	1.52E-05	46.7444881	72.85144132	167.3468376	164.2189952	Dist	CTI12_AA125160
mergepeak_9364	202.1312073	-1.864469511	0.233515304	-7.984356828	1.41E-15	1.64E-13	86.2975165	87.88427842	318.7111121	315.631922	5' U	CTI12_AA122380
mergepeak_9365	12.89066332	-6.896689136	1.583373866	-4.35569216	1.33E-05	0.000160807	0	0	24.44392011	27.11873316	Down	CTI12_AA122390
mergepeak_9373	28.31594301	-1.678022963	0.550952179	-3.045678057	0.002321563	0.012019053	8.390036326	18.50195335	44.18708634	42.18469602	Dist	CTI12_AA122480
mergepeak_9393	91.11804696	-1.451668288	0.315933779	-4.59484989	4.33E-06	6.14E-05	41.95018163	55.50586006	138.2021637	128.8139825	Prom	CTI12_AA108750
mergepeak_9408	73.02256816	-1.593079181	0.358409263	-4.444860519	8.79E-06	0.000113073	27.56726221	45.0985113	103.4165851	116.0079141	Dist	CTI12_AA127040
mergepeak_9419	37.4221294	-2.259896199	0.496955462	-4.547482363	5.43E-06	7.48E-05	11.98576618	13.87646501	58.28934794	65.53693846	Exon	CTI12_AA126750
mergepeak_9423	149.2712296	-1.281266989	0.253271484	-5.058867937	4.22E-07	8.09E-06	82.70178664	91.35339468	206.8331701	216.1965671	Prom	CTI12_AA066040
mergepeak_9432	109.6995704	-1.484447228	0.29626397	-5.01055605	5.43E-07	1.01E-05	67.12029061	48.56762755	155.1248776	167.9854859	Prom	CTI12_AA066160
mergepeak_9433	139.1629132	-2.427462384	0.287668071	-8.438414369	3.22E-17	4.83E-15	50.34021796	37.0039067	238.7982964	230.5092318	Prom	CTI12_AA127070
mergepeak_9434	106.1593045	-1.282810434	0.289641524	-4.428958995	9.47E-06	0.000120477	65.92171399	57.81860423	149.483973	151.4129268	Prom	CTI12_AA127090
mergepeak_9436	17.54764784	-7.340621317	1.548227466	-4.741306738	2.12E-06	3.31E-05	0	0	34.78557861	35.40501273	5' U	CTI12_AA127100
mergepeak_9458	11.56733528	-3.594078599	1.072141626	-3.352242384	0.000801598	0.005034766	2.397153236	1.156372085	21.62346779	21.09234801	Prom	CTI12_AA126520
mergepeak_9463	52.22908504	-1.085851533	0.396843529	-2.736220837	0.00621493	0.026536072	26.3686856	40.47302296	70.511308	71.56332361	Intr	CTI12_AA126530
mergepeak_9471	15.68218668	-2.117280107	0.740277702	-2.860116009	0.004234861	0.019585687	4.794306472	6.938232507	25.38407088	25.61213687	Prom	CTI12_AA127750
mergepeak_9489	88.77479283	-1.145589935	0.310597359	-3.6883441	0.000225718	0.001750515	50.34021796	60.13134839	124.0999021	120.5277029	Dist	CTI12_AA127280
mergepeak_9515	74.29918187	-1.984619426	0.355275074	-5.586148802	2.32E-08	6.21E-07	26.3686856	33.53479045	117.5188467	119.7744048	5' U	CTI12_AA127530
mergepeak_9526	40.7056444	-1.506718382	0.44482449	-3.38721994	0.000706048	0.004538702	21.57437912	20.81469752	60.16964949	60.26385146	5' U	CTI12_AA127590
mergepeak_9530	23.48494171	-1.673005491	0.587122388	-2.84950042	0.004378795	0.020127362	13.1843428	9.250976676	37.60603093	33.89841645	Prom	CTI12_AA127610
mergepeak_9533	111.3965416	-1.08754232	0.28191228	-3.857733046	0.000114444	0.000988957	76.70890355	65.91320882	152.3044253	150.6596286	Exon	CTI12_AA128030
mergepeak_9560	97.55163809	-1.631632267	0.308628015	-5.286727676	1.25E-07	2.76E-06	41.95018163	53.19311589	146.6635206	148.3997342	3' U	CTI12_AA128430
mergepeak_9568	38.39272798	-1.807012437	0.47003981	-3.844381688	0.000120857	0.001035547	15.58149603	18.50195335	62.99010181	56.49736074	Intr	CTI12_AA128480
mergepeak_9569	50.55722407	-1.136250893	0.421967693	-2.69274381	0.00708667	0.029576067	20.37580251	42.78576713	66.7507049	72.31662175	Intr	CTI12_AA128490
mergepeak_9570	18.84090331	-1.824665045	0.689405943	-2.646720794	0.008127643	0.032798401	13.1843428	3.469116254	30.08482474	28.62532944	3' U	CTI12_AA128500
mergepeak_9571	34.60242791	-2.477330551	0.551841914	-4.489203314	7.15E-06	9.48E-05	4.794306472	16.18920918	56.4090464	61.0171496	Prom	CTI12_AA128510
mergepeak_9574	14.03278962	-2.307362327	0.80002181	-2.884124281	0.003925038	0.018428222	5.99288309	3.469116254	22.56361856	24.10554058	Dist	CTI12_AA129320
mergepeak_9578	162.5479495	-1.357213206	0.245552947	-5.527171317	3.25E-08	8.34E-07	94.68755282	87.88427842	234.0975425	233.5224244	Prom	CTI12_AA129340
mergepeak_9590	26.2086027	-2.68400079	0.61862384	-4.338663685	1.43E-05	0.000171569	7.191459708	6.938232507	43.24693557	47.45778302	Prom	CTI12_AA127190
mergepeak_9610	12.66780471	-2.125293836	0.824244352	-2.578475462	0.009923735	0.038466096	5.99288309	3.469116254	21.62346779	19.58575172	Intr	CTI12_AA129190
mergepeak_9615	141.4156545	-1.154149281	0.258896943	-4.457948669	8.27E-06	0.000107545	82.70178664	92.50976676	205.8930193	184.5580451	3' U	CTI12_AA129700
mergepeak_9616	54.47521821	-1.437130557	0.391693067	-3.669022197	0.00024348	0.001864013	25.17010898	33.53479045	80.8529665	78.3430069	Dist	CTI12_AA129740
mergepeak_9629	16.17151701	-1.828287537	0.729917372	-2.504786988	0.012252516	0.045371356	10.78718956	3.469116254	26.32422165	24.10554058	Dist	CTI12_AA130010
mergepeak_9630	32.29103036	-1.557840827	0.544261114	-2.862304116	0.004205731	0.019482086	7.191459708	25.44018586	49.82799098	46.70448488	Exon	CTI12_AA130050
mergepeak_9641	11.29064071	-6.704282915	1.601383716	-4.186556195	2.83E-05	0.000307385	0	0	22.56361856	22.5989443	Dist	CTI12_AA130100
mergepeak_9642	178.8603579	-1.05852895	0.234471983	-4.514522109	6.35E-06	8.55E-05	119.8576618	112.1680922	249.1399549	234.2757225	Prom	CTI12_AA129540
mergepeak_9643	35.73041754	-2.256000466	0.506540932	-4.453737737	8.44E-06	0.000109118	13.1843428	11.56372085	60.16964949	58.00395703	Dist	CTI12_AA129570
mergepeak_9657	156.2222029	-1.684770232	0.253979255	-6.633495458	3.28E-11	1.77E-09	71.91459708	76.32055758	237.8581456	238.7955114	3' U	CTI12_AA130990
mergepeak_9658	66.07713567	-1.151910313	0.373042499	-3.087879575	0.002015901	0.010718599	28.76583883	53.19311589	87.43402191	94.91556605	Prom	CTI12_AA131000
mergepeak_9662	138.3265697	-1.192049308	0.25934856	-4.596321284	4.30E-06	6.10E-05	88.69466973	79.78967383	192.7309085	192.0910265	Dist	CTI12_AA131020
mergepeak_9668	107.493434	-1.575956655	0.30893091	-5.101323961	3.37E-07	6.64E-06	40.75160501	67.0695809	165.4665361	156.6860138	5' U	CTI12_AA131060
mergepeak_9675	67.47823432	-1.155071733	0.347444738	-3.324476117	0.000885848	0.005461513	43.14875825	40.47302296	95.89537887	90.39577719	Prom	CTI12_AA131110
mergepeak_9686	57.19131766	-1.454528632	0.381850705	-3.809155283	0.000139442	0.00116596	27.56726221	33.53479045	85.55372037	82.10949761	Prom	CTI12_AA035560
mergepeak_9714	40.44031495	-1.438906541	0.444454967	-3.237463067	0.001205975	0.007036072	22.77295574	20.81469752	60.16964949	58.00395703	Dist	CTI12_AA129050
mergepeak_9717	37.5765616	-1.410847348	0.473556881	-2.979256358	0.002889489	0.014380752	14.38291942	26.59655794	57.34919717	51.97757188	Prom	CTI12_AA133560
mergepeak_9718	54.04266648	-1.378966115	0.388497818	-3.549482265	0.000385989	0.002737857	28.76583883	31.22204628	80.8529665	75.32981432	Prom	CTI12_AA133560
mergepeak_9721	37.20955561	-2.162953142	0.509528922	-4.245005627	2.19E-05	0.000245931	19.17722589	8.094604592	58.28934794	63.27704403	Prom	CTI12_AA128200
mergepeak_9722	49.95087494	-1.655022333	0.413793486	-3.999633611	6.34E-05	0.000605247	20.37580251	27.75293003	73.33176032	78.3430069	Exon	CTI12_AA128210
mergepeak_9744	104.1454846	-1.304477629	0.291185202	-4.479889848	7.47E-06	9.84E-05	58.73025428	61.28772048	150.4241237	146.1398398	Prom	CTI12_AA132650
mergepeak_9755	200.0446879	-1.858139892	0.234328026	-7.929652821	2.20E-15	2.50E-13	85.09893988	87.88427842	313.0702075	314.1253257	Dist	CTI12_AA131950
mergepeak_9756	45.60724771	-2.448906922	0.465374164	-5.262232221	1.42E-07	3.09E-06	15.58149603	12.72009293	70.511308	83.6160939	Prom	CTI12_AA131950
mergepeak_9760	109.7076633	-1.052135036	0.29017523	-3.625860959	0.000288	0.002152409	82.70178664	60.13134839	151.3642745	144.6332435	Prom	CTI12_AA131510
mergepeak_9767	145.1612783	-1.111919418	0.253929633	-4.378848591	1.19E-05	0.000146602	95.88612944	87.88427842	192.7309085	204.1437968	Prom	CTI12_AA133680
mergepeak_9770	64.85235122	-2.357649859	0.393341221	-5.993904862	2.05E-09	7.28E-08	17.97864927	24.28381377	114.6983943	102.4485475	Exon	CTI12_AA133690
mergepeak_9782	61.93814412	-1.501000142	0.368811021	-4.06983538	4.70E-05	0.000471412	29.96441545	34.69116254	91.19462501	91.90237347	Prom	CTI12_AA129430
mergepeak_9817	19.17800915	-1.62348116	0.645325134	-2.515756903	0.011877708	0.044323542	7.191459708	11.56372085	30.08482474	27.8720313	Dist	CTI12_AA072510
mergepeak_9823	49.81258162	-2.156667701	0.429575204	-5.020465992	5.15E-07	9.63E-06	17.97864927	18.50195335	83.67341882	79.09630504	3' U	CTI12_AA134150
mergepeak_9828	49.73867773	-1.341100671	0.410743183	-3.265058864	0.001094413	0.006506928	22.77295574	33.53479045	65.81055413	76.83641061	Prom	CTI12_AA134170
mergepeak_9844	60.62231447	-2.01616524	0.412573397	-4.88680379	1.02E-06	1.75E-05	14.38291942	33.53479045	99.65598197	94.91556605	5' U	CTI12_AA064230
mergepeak_9845	98.69169771	-1.213621057	0.296273971	-4.096279709	4.20E-05	0.000429018	59.9288309	58.97497631	141.022616	134.8403676	Prom	CTI12_AA064240
mergepeak_9864	29.90438114	-1.328803247	0.51472867	-2.581560588	0.009835473	0.038175081	13.1843428	20.81469752	44.18708634	41.43139788	Down	CTI12_AA046310
mergepeak_9868	142.9007894	-1.674851995	0.26602352	-6.29587938	3.06E-10	1.32E-08	62.32598414	74.00781341	207.7733209	227.4960393	Prom	CTI12_AA046360
mergepeak_9873	14.82077788	-2.40181407	0.786268971	-3.054697765	0.002252874	0.011715813	4.794306472	4.625488338	27.26437242	22.5989443	Dist	CTI12_AA134500
mergepeak_9892	67.00717387	-1.005572843	0.362243247	-2.775960218	0.005503894	0.02411754	33.5601453	55.50586006	85.55372037	93.40896976	Prom	CTI12_AA136350
mergepeak_9904	46.07297053	-1.954303327	0.450623336	-4.336888863	1.45E-05	0.000172501	25.17010898	12.72009293	73.33176032	73.06991989	Dist	CTI12_AA135600
mergepeak_9933	63.63365955	-1.093127682	0.354671697	-3.082083211	0.002055574	0.010888121	40.75160501	40.47302296	87.43402191	85.87598833	Prom	CTI12_AA135500
mergepeak_9943	48.69378132	-1.086872232	0.400797642	-2.711773019	0.00669244	0.02822131	28.76583883	33.53479045	67.69085568	64.78364032	Prom	CTI12_AA136280
mergepeak_9947	55.43418653	-1.32210597	0.3943614	-3.352523777	0.000800784	0.005031031	23.97153236	39.31665087	77.09236341	81.35619947	Prom	CTI12_AA131570
mergepeak_9957	26.43570344	-1.530126954	0.566482273	-2.701102979	0.006910994	0.02898613	19.17722589	8.094604592	38.5461817	39.92480159	Prom	CTI12_AA131690
mergepeak_9974	25.71546863	-1.49168131	0.55707918	-2.677682748	0.00741334	0.030586724	11.98576618	15.0328371	32.90527706	42.93799416	Prom	CTI12_AA136200
mergepeak_9978	122.5444756	-1.189141247	0.271335688	-4.382546418	1.17E-05	0.000144617	71.91459708	77.47692966	172.0475915	168.7387841	5' U	CTI12_AA116280
mergepeak_9981	30.8159934	-2.075077732	0.549433481	-3.776758797	0.000158882	0.001300084	16.78007265	6.938232507	49.82799098	49.71767745	Exon	CTI12_AA083300
mergepeak_9990	14.55371137	-1.985600079	0.758038629	-2.619391681	0.008808674	0.034952744	4.794306472	6.938232507	21.62346779	24.85883873	Intr	CTI12_AA083410
mergepeak_10008	18.18885933	-2.058219268	0.690427774	-2.981078318	0.002872353	0.014307764	4.794306472	9.250976676	30.08482474	28.62532944	Down	CTI12_AA135320
mergepeak_10018	33.46786181	-2.311184045	0.534007861	-4.327996293	1.50E-05	0.000178534	14.38291942	8.094604592	60.16964949	51.22427374	Prom	CTI12_AA135700
mergepeak_10022	72.49544668	-2.206564867	0.374442005	-5.892941602	3.79E-09	1.26E-07	19.17722589	32.37841837	115.6385451	122.7875973	Dist	CTI12_AA135740
mergepeak_10023	15.1686071	-2.239647004	0.761529074	-2.940986866	0.003271684	0.015900283	5.99288309	4.625488338	24.44392011	25.61213687	Prom	CTI12_AA135740
mergepeak_10033	95.9205567	-1.283753754	0.305466783	-4.202596896	2.64E-05	0.000289643	49.14164134	62.44409256	141.022616	131.0738769	Prom	CTI12_AA135760
mergepeak_10057	28.72479314	-1.951970608	0.548084817	-3.561438936	0.000368828	0.002639873	14.38291942	9.250976676	46.06738789	45.19788859	Prom	CTI12_AA135170
mergepeak_10060	63.34907516	-1.11702753	0.358333264	-3.11728673	0.00182524	0.00987717	35.95729854	43.94213921	88.37417269	85.12269019	Dist	CTI12_AA135170
mergepeak_10065	76.93996634	-1.679251327	0.352306053	-4.766456075	1.87E-06	2.97E-05	45.54591148	27.75293003	122.2196005	112.2414233	Down	CTI12_AA136060
mergepeak_10067	63.08657925	-1.043733768	0.355202881	-2.938415831	0.003298942	0.01601164	41.95018163	40.47302296	85.55372037	84.36939204	Prom	CTI12_AA136060
mergepeak_10069	108.7097797	-1.012315527	0.321520314	-3.14852743	0.001640953	0.009055099	47.94306472	95.97888301	148.5438222	142.3733491	Prom	CTI12_AA136090
mergepeak_10084	44.39293839	-1.431698886	0.454015268	-3.153415726	0.001613718	0.008936515	14.38291942	33.53479045	64.87040336	64.78364032	Prom	CTI12_AA137560
mergepeak_10086	232.7065599	-1.248621315	0.216989478	-5.754294303	8.70E-09	2.63E-07	147.424924	128.3573014	328.1126199	326.9313942	Prom	CTI12_AA137570
mergepeak_10096	20.27555096	-2.234016543	0.696787608	-3.206165722	0.001345165	0.00769748	11.98576618	2.312744169	32.90527706	33.89841645	Dist	CTI12_AA137620
mergepeak_10105	30.75855686	-1.994410403	0.533956601	-3.735154506	0.0001876	0.001495524	9.588612944	15.0328371	51.70829253	46.70448488	Intr	CTI12_AA136550
mergepeak_10106	16.43080396	-2.03408465	0.729670091	-2.787677165	0.005308742	0.02344487	3.595729854	9.250976676	27.26437242	25.61213687	Dist	CTI12_AA136580
mergepeak_10131	239.7672258	-1.265817665	0.21747923	-5.820407155	5.87E-09	1.86E-07	154.6163837	127.2009293	337.5141276	339.7374626	Prom	CTI12_AA126850
mergepeak_10137	16.62196204	-1.888772916	0.704875588	-2.679583388	0.007371384	0.030444605	8.390036326	5.781860423	24.44392011	27.8720313	Dist	CTI12_AA126930
mergepeak_10142	27.54171485	-1.70435533	0.542661227	-3.14073541	0.001685242	0.009252967	11.98576618	13.87646501	41.36663402	42.93799416	Intr	CTI12_AA135990
mergepeak_10169	16.96831935	-1.776610161	0.692722019	-2.564679788	0.010327106	0.039721976	9.588612944	5.781860423	25.38407088	27.11873316	Intr	CTI12_AA136830
mergepeak_10198	41.21329057	-2.005714002	0.476379449	-4.210328563	2.55E-05	0.000281277	10.78718956	21.97106961	69.57115722	62.52374589	5' U	CTI12_AA131200
mergepeak_10207	42.24481716	-1.853888334	0.462416084	-4.009134631	6.09E-05	0.000585401	23.97153236	12.72009293	66.7507049	65.53693846	Prom	CTI12_AA138300
mergepeak_10214	53.43555149	-1.056616593	0.382894381	-2.759551057	0.005788084	0.025072833	33.5601453	35.84753462	70.511308	73.82321804	Dist	CTI12_AA139400
mergepeak_10217	89.69276105	-1.419439317	0.312846464	-4.537175519	5.70E-06	7.79E-05	45.54591148	52.0367438	131.6211083	129.5672806	Down	CTI12_AA137710
mergepeak_10227	71.26723506	-2.87984884	0.400410062	-7.192248925	6.37E-13	4.67E-11	14.38291942	19.65832544	125.9802036	125.0474918	5' U	CTI12_AA130450
mergepeak_10236	27.72454453	-1.989569489	0.560226892	-3.551363775	0.00038324	0.002722168	8.390036326	13.87646501	44.18708634	44.44459045	Prom	CTI12_AA130490
mergepeak_10238	139.7696388	-1.580896283	0.263423789	-6.001342141	1.96E-09	7.00E-08	68.31886723	71.69506924	213.4142255	205.6503931	Prom	CTI12_AA130510
mergepeak_10246	12.06264614	-2.846907115	0.92350891	-3.082706711	0.002051272	0.010869597	3.595729854	2.312744169	19.74316624	22.5989443	Intr	CTI12_AA136970
mergepeak_10255	13.1035654	-2.681626093	0.864249091	-3.102839355	0.001916737	0.010258092	3.595729854	3.469116254	23.50376933	21.84564615	Dist	CTI12_AA138590
mergepeak_10271	150.4755664	-1.584409549	0.25758853	-6.150932062	7.70E-10	3.03E-08	69.51744384	80.94604592	224.6960348	226.7427411	Prom	CTI12_AA094450
mergepeak_10273	172.8979859	-1.347297946	0.244797717	-5.503719417	3.72E-08	9.40E-07	86.2975165	108.6989759	251.0202565	245.5751947	Prom	CTI12_AA094460
mergepeak_10287	164.3277182	-1.647587451	0.252667849	-6.520764156	7.00E-11	3.51E-09	87.49609311	71.69506924	239.7384472	258.3812631	Exon	CTI12_AA138920
mergepeak_10311	173.7844728	-1.189101879	0.237164259	-5.013832532	5.34E-07	9.93E-06	106.673319	105.2298597	244.4392011	238.7955114	Prom	CTI12_AA139340
mergepeak_10315	108.2361808	-1.083611937	0.287946778	-3.763236888	0.000167728	0.001360384	62.32598414	76.32055758	154.1847268	140.1134546	Prom	CTI12_AA139360
mergepeak_10332	225.3143934	-1.470740879	0.220112029	-6.681783302	2.36E-11	1.31E-09	122.254815	116.7935805	322.4717152	339.7374626	Prom	CTI12_AA139250
mergepeak_10340	146.4196233	-1.264664132	0.259910618	-4.865765549	1.14E-06	1.92E-05	97.08470606	75.16418549	204.0127178	209.4168838	Prom	CTI12_AA138020
mergepeak_10349	46.11249873	-1.22120826	0.412847485	-2.95801308	0.00309629	0.015210167	28.76583883	26.59655794	65.81055413	63.27704403	Prom	CTI12_AA138820
mergepeak_10351	80.83961592	-1.189052584	0.334801209	-3.551518195	0.000383016	0.002722002	38.35445178	60.13134839	111.877942	112.9947215	Prom	CTI12_AA138830
mergepeak_10361	167.8768139	-1.214513618	0.242874676	-5.000577404	5.72E-07	1.05E-05	93.4889762	108.6989759	231.2770902	238.0422133	Prom	CTI12_AA138850
mergepeak_10365	91.70543752	-1.867573079	0.319223106	-5.850369361	4.90E-09	1.58E-07	40.75160501	38.16027879	144.7832191	143.1266472	Exon	CTI12_AA140460
mergepeak_10366	27.08017102	-1.427475153	0.544668266	-2.620815719	0.008771966	0.034834366	10.78718956	18.50195335	41.36663402	37.66490716	Intr	CTI12_AA140460
mergepeak_10370	13.96029333	-2.102992206	0.799145491	-2.631551113	0.008499608	0.033942332	2.397153236	8.094604592	23.50376933	21.84564615	Dist	CTI12_AA140480
mergepeak_10382	90.21313513	-1.317305978	0.318686377	-4.133549701	3.57E-05	0.000374777	41.95018163	61.28772048	128.8006559	128.8139825	Exon	CTI12_AA140700
mergepeak_10397	22.38941946	-1.489530143	0.588648112	-2.530425416	0.01139243	0.04295953	10.78718956	12.72009293	32.90527706	33.1451183	Intr	CTI12_AA130560
mergepeak_10399	14.19266972	-2.559761961	0.817836708	-3.129918155	0.00174855	0.00953679	3.595729854	4.625488338	24.44392011	24.10554058	Prom	CTI12_AA130590
mergepeak_10416	36.69580379	-2.143403726	0.49407259	-4.338236467	1.44E-05	0.000171705	14.38291942	12.72009293	60.16964949	59.51055332	Prom	CTI12_AA140520
mergepeak_10423	114.7313255	-1.068048601	0.280445774	-3.808396134	0.000139871	0.001169063	67.12029061	80.94604592	161.705933	149.1530324	Prom	CTI12_AA133270
mergepeak_10437	40.80722686	-1.251515929	0.43720328	-2.862549267	0.004202479	0.019475923	23.97153236	24.28381377	59.22949872	55.7440626	Prom	CTI12_AA044080
mergepeak_10442	109.660716	-1.532697167	0.304379958	-5.035473354	4.77E-07	8.98E-06	43.14875825	69.38232507	162.6460838	163.4656971	Prom	CTI12_AA140330
mergepeak_10449	89.25552845	-1.360789134	0.312473973	-4.354887937	1.33E-05	0.000161101	47.94306472	52.0367438	133.5014098	123.5408955	Dist	CTI12_AA140410
mergepeak_10460	79.11725091	-2.736557889	0.378146857	-7.236759581	4.60E-13	3.49E-11	25.17010898	16.18920918	141.022616	134.0870695	Prom	CTI12_AA131760
mergepeak_10461	73.80881803	-1.066096041	0.332906784	-3.202386049	0.001362942	0.007778345	49.14164134	46.25488338	103.4165851	96.42216233	Exon	CTI12_AA131760
mergepeak_10469	18.4926367	-1.68474262	0.675045402	-2.495747124	0.012569217	0.046324061	4.794306472	12.72009293	26.32422165	30.13192573	5' U	CTI12_AA141000
mergepeak_10476	79.28121826	-2.028772304	0.347658128	-5.835538248	5.36E-09	1.72E-07	34.75872192	27.75293003	121.2794498	133.3337714	Exon	CTI12_AA140000
mergepeak_10492	35.34658352	-1.228273653	0.47377621	-2.592518636	0.009527602	0.037215302	16.78007265	25.44018586	51.70829253	47.45778302	Intr	CTI12_AA146450
mergepeak_10508	46.962167	-1.262074046	0.413507398	-3.052119632	0.002272315	0.011804798	28.76583883	26.59655794	60.16964949	72.31662175	Prom	CTI12_AA141160
mergepeak_10523	15.23038002	-2.255727051	0.778610585	-2.897118397	0.003766076	0.017822253	2.397153236	8.094604592	26.32422165	24.10554058	Prom	CTI12_AA141780
mergepeak_10538	145.6266097	-1.215300692	0.254038977	-4.783914285	1.72E-06	2.75E-05	85.09893988	90.19702259	206.8331701	200.3773061	Prom	CTI12_AA142180
mergepeak_10549	141.1569163	-1.066303753	0.255038627	-4.180950022	2.90E-05	0.000314139	91.09182297	91.35339468	194.6112101	187.5712377	Prom	CTI12_AA141920
mergepeak_10561	81.60379249	-1.952327252	0.342054628	-5.707647521	1.15E-08	3.32E-07	28.76583883	38.16027879	134.4415606	125.0474918	Prom	CTI12_AA141340
mergepeak_10564	153.1712845	-1.171228184	0.250230247	-4.680601961	2.86E-06	4.27E-05	99.48185929	89.04065051	204.9528686	219.2097597	Prom	CTI12_AA141380
mergepeak_10565	26.75236378	-2.578574645	0.607882367	-4.241897422	2.22E-05	0.000248991	9.588612944	5.781860423	47.94768944	43.69129231	Exon	CTI12_AA141380
mergepeak_10568	42.34824695	-1.688895429	0.445963966	-3.787067025	0.000152436	0.001254425	22.77295574	17.34558127	66.7507049	62.52374589	Exon	CTI12_AA141400
mergepeak_10571	15.66244606	-1.936767494	0.726904865	-2.664402988	0.007712511	0.031544955	7.191459708	5.781860423	26.32422165	23.35224244	Prom	CTI12_AA142650
mergepeak_10577	39.12395266	-3.780511985	0.616975759	-6.127488686	8.93E-10	3.46E-08	7.191459708	3.469116254	74.27191109	71.56332361	Exon	CTI12_AA142680
mergepeak_10583	148.3759756	-1.244625173	0.26738268	-4.654845899	3.24E-06	4.76E-05	70.71602046	105.2298597	213.4142255	204.1437968	Prom	CTI12_AA143600
mergepeak_10589	27.87910203	-2.528410225	0.588086355	-4.299385972	1.71E-05	0.00019945	8.390036326	8.094604592	46.06738789	48.96437931	Prom	CTI12_AA054150
mergepeak_10593	146.2709212	-1.311882909	0.262009105	-5.007012677	5.53E-07	1.02E-05	71.91459708	95.97888301	207.7733209	209.4168838	Prom	CTI12_AA054160
mergepeak_10596	53.37964884	-1.015631685	0.382516025	-2.655134998	0.007927668	0.032194336	37.15587516	33.53479045	70.511308	72.31662175	Prom	CTI12_AA054170
mergepeak_10607	270.7922863	-1.018116344	0.20346913	-5.003787767	5.62E-07	1.04E-05	182.1836459	175.7685568	374.1800078	351.0369347	Prom	CTI12_AA141590
mergepeak_10612	196.8561329	-1.67741601	0.242934963	-6.904794556	5.03E-12	3.17E-10	109.0704722	78.63330175	299.9080967	299.812661	Prom	CTI12_AA139440
mergepeak_10618	80.1612722	-1.117828027	0.323006868	-3.460694298	0.000538784	0.003619005	50.34021796	50.88037172	103.4165851	116.0079141	Prom	CTI12_AA142560
mergepeak_10635	19.80492792	-1.801823494	0.640781909	-2.811913801	0.00492477	0.022098498	9.588612944	8.094604592	29.14467397	32.39182016	Intr	CTI12_AA144280
mergepeak_10636	117.7615021	-1.45013661	0.286797205	-5.056313599	4.27E-07	8.18E-06	73.1131737	53.19311589	172.9877423	171.7519767	Exon	CTI12_AA144290
mergepeak_10648	13.40745186	-6.951774908	1.578049951	-4.405294587	1.06E-05	0.000132375	0	0	27.26437242	26.36543501	Intr	CTI12_AA142270
mergepeak_10649	13.40892377	-6.955210305	1.579875466	-4.402378831	1.07E-05	0.00013396	0	0	23.50376933	30.13192573	3' U	CTI12_AA142310
mergepeak_10650	18.62940999	-7.426500601	1.542572799	-4.814359883	1.48E-06	2.40E-05	0	0	37.60603093	36.91160902	Intr	CTI12_AA142330
mergepeak_10651	9.173829568	-6.405363348	1.635135049	-3.917329856	8.95E-05	0.000806374	0	0	17.86286469	18.83245358	Intr	CTI12_AA142330
mergepeak_10652	25.3579644	-7.872823178	1.518413376	-5.184901095	2.16E-07	4.48E-06	0	0	47.94768944	53.48416817	3' U	CTI12_AA142340
mergepeak_10653	12.70233878	-6.875126289	1.585144721	-4.337223092	1.44E-05	0.000172392	0	0	24.44392011	26.36543501	Intr	CTI12_AA142340
mergepeak_10654	228.1646631	-11.04111572	1.456366911	-7.581273401	3.42E-14	3.15E-12	0	0	456.9132758	455.7453767	Exon	CTI12_AA142340
mergepeak_10655	40.08221611	-8.532426618	1.492809764	-5.715682484	1.09E-08	3.19E-07	0	0	78.97266495	81.35619947	Prom	CTI12_AA142340
mergepeak_10656	73.4358778	-9.405517739	1.472804264	-6.386128808	1.70E-10	7.83E-09	0	0	147.6036714	146.1398398	Prom	CTI12_AA142350
mergepeak_10657	17.07757245	-7.302096975	1.55106203	-4.70780461	2.50E-06	3.81E-05	0	0	32.90527706	35.40501273	Intr	CTI12_AA142360
mergepeak_10658	11.38406703	-6.71440621	1.600826518	-4.194337198	2.74E-05	0.000298541	0	0	24.44392011	21.09234801	Prom	CTI12_AA142380
mergepeak_10659	11.47896525	-6.728537757	1.599006698	-4.207948449	2.58E-05	0.000283638	0	0	22.56361856	23.35224244	Prom	CTI12_AA142400
mergepeak_10660	920.3361891	-13.05329341	1.450485149	-8.99926029	2.27E-19	5.69E-17	0	0	1819.191746	1862.15301	Prom	CTI12_AA142410
mergepeak_10661	190.6255642	-10.78201659	1.457935675	-7.395399382	1.41E-13	1.16E-11	0	0	376.0603093	386.4419475	Prom	CTI12_AA142410
mergepeak_10662	24.36962857	-7.815037643	1.520964301	-5.138212407	2.77E-07	5.60E-06	0	0	47.00753866	50.4709756	Exon	CTI12_AA142410
mergepeak_10663	61.05651018	-1.13211419	0.362382761	-3.124084012	0.001783595	0.009699705	39.55302839	37.0039067	81.79311727	85.87598833	Prom	CTI12_AA144750
mergepeak_10668	46.34656523	-2.265193144	0.469214388	-4.827629338	1.38E-06	2.28E-05	22.77295574	9.250976676	78.03251418	75.32981432	Dist	CTI12_AA144840
mergepeak_10673	66.98538159	-1.107328332	0.355704527	-3.113056621	0.001851605	0.009986012	50.34021796	34.69116254	90.25447423	92.65567162	Prom	CTI12_AA144920
mergepeak_10679	51.17637697	-1.104380856	0.409562746	-2.696487575	0.007007501	0.029306669	41.95018163	23.12744169	69.57115722	70.05672732	Down	CTI12_AA145890
mergepeak_10683	45.54268821	-1.522072028	0.42333662	-3.595417824	0.000323871	0.002372813	22.77295574	24.28381377	65.81055413	69.30342918	Prom	CTI12_AA145920
mergepeak_10686	16.22741966	-2.002370056	0.718382963	-2.787329545	0.00531444	0.023464292	7.191459708	5.781860423	26.32422165	25.61213687	5' U	CTI12_AA145960
mergepeak_10687	31.7785461	-2.048477171	0.52372031	-3.91139532	9.18E-05	0.000824619	13.1843428	11.56372085	52.6484433	49.71767745	Intr	CTI12_AA145960
mergepeak_10705	196.005714	-1.946084756	0.245865136	-7.915253016	2.47E-15	2.76E-13	93.4889762	68.22595299	307.4293029	314.8786239	Prom	CTI12_AA065030
mergepeak_10714	137.6941562	-1.620316747	0.269156006	-6.019991057	1.74E-09	6.34E-08	59.9288309	75.16418549	207.7733209	207.9102875	Exon	CTI12_AA145320
mergepeak_10721	29.70268695	-3.025150349	0.622417842	-4.860320745	1.17E-06	1.97E-05	9.588612944	3.469116254	54.52874485	51.22427374	Exon	CTI12_AA143430
mergepeak_10722	74.71643944	-1.207242467	0.353885102	-3.411396692	0.00064631	0.004218915	32.36156869	57.81860423	106.2370374	102.4485475	Exon	CTI12_AA143470
mergepeak_10727	63.97419372	-1.396866687	0.370194787	-3.773328898	0.000161084	0.001315971	27.56726221	42.78576713	92.13477578	93.40896976	Exon	CTI12_AA143510
mergepeak_10728	34.17156729	-1.212406543	0.476568127	-2.544036151	0.010957974	0.041631059	22.77295574	18.50195335	44.18708634	51.22427374	Prom	CTI12_AA143510
mergepeak_10730	89.3147515	-1.254476487	0.328873568	-3.814464312	0.000136479	0.001144716	39.55302839	65.91320882	118.4589974	133.3337714	Prom	CTI12_AA143520
mergepeak_10735	191.0106703	-1.166793948	0.228898185	-5.097436431	3.44E-07	6.77E-06	118.6590852	116.7935805	264.1823673	264.4076483	Down	CTI12_AA143540
mergepeak_10742	60.42932509	-1.309110556	0.368227013	-3.555172511	0.000377731	0.00269058	37.15587516	32.37841837	85.55372037	86.62928647	Prom	CTI12_AA144160
mergepeak_10751	103.6746572	-1.371315753	0.300244262	-4.567333754	4.94E-06	6.89E-05	67.12029061	48.56762755	151.3642745	147.6464361	Prom	CTI12_AA144060
mergepeak_10753	50.7432146	-2.563240081	0.452306647	-5.667040484	1.45E-08	4.06E-07	10.78718956	18.50195335	89.31432346	84.36939204	Prom	CTI12_AA144100
mergepeak_10762	101.4591752	-1.615390897	0.31237028	-5.171397538	2.32E-07	4.79E-06	39.55302839	60.13134839	160.7657822	145.3865416	Dist	CTI12_AA145790
mergepeak_10776	19.98041543	-2.371660713	0.676525232	-3.505650048	0.000455494	0.003143403	5.99288309	6.938232507	33.84542784	33.1451183	Prom	CTI12_AA146000
mergepeak_10784	48.89940338	-2.065490156	0.430234105	-4.800851747	1.58E-06	2.55E-05	20.37580251	17.34558127	81.79311727	76.08311247	Exon	CTI12_AA137230
mergepeak_10787	54.96263924	-1.303846521	0.395177078	-3.299398155	0.000968924	0.005876311	23.97153236	39.31665087	78.97266495	77.58970875	Exon	CTI12_AA137240
mergepeak_10801	49.21975936	-1.152216531	0.405408156	-2.842114829	0.004481535	0.020511231	25.17010898	35.84753462	69.57115722	66.2902366	Prom	CTI12_AA142490
mergepeak_10806	122.8275411	-1.463687351	0.27533415	-5.316039984	1.06E-07	2.39E-06	68.31886723	62.44409256	180.5089485	180.0382562	Prom	CTI12_AA142530
mergepeak_10807	24.98375727	-2.601213323	0.626251818	-4.153621989	3.27E-05	0.000348094	7.191459708	6.938232507	45.12723712	40.67809973	Prom	CTI12_AA142540
mergepeak_10811	13.18323162	-2.442091083	0.859990476	-2.839672241	0.004515991	0.020629335	1.198576618	6.938232507	23.50376933	21.09234801	Prom	CTI12_AA146120
mergepeak_10815	138.9807744	-1.233423645	0.259175474	-4.759029193	1.95E-06	3.06E-05	79.10605679	86.72790634	196.4915116	193.5976228	Prom	CTI12_AA146140
mergepeak_10819	14.49737016	-3.146792213	0.88480635	-3.55647562	0.000375863	0.002679629	2.397153236	3.469116254	27.26437242	24.85883873	Intr	CTI12_AA145100
mergepeak_10833	67.49564211	-1.879504436	0.364917525	-5.150491023	2.60E-07	5.28E-06	29.96441545	27.75293003	105.2968866	106.9683363	Prom	CTI12_AA144690
mergepeak_10835	28.0328925	-1.733233339	0.540149634	-3.208802207	0.001332892	0.00764127	14.38291942	11.56372085	43.24693557	42.93799416	Intr	CTI12_AA144710
mergepeak_10839	142.9373887	-1.301383916	0.260426054	-4.997134096	5.82E-07	1.07E-05	91.09182297	74.00781341	204.0127178	202.6372005	Exon	CTI12_AA142240
mergepeak_10841	471.6697785	-2.072389037	0.182590596	-11.3499221	7.42E-30	8.36E-27	173.7936096	188.4886498	779.384991	745.0118637	Prom	CTI12_AA147420
mergepeak_10853	78.56859077	-2.015503216	0.346552656	-5.815864292	6.03E-09	1.90E-07	28.76583883	33.53479045	123.1597513	128.8139825	Dist	CTI12_AA147510
mergepeak_10872	18.5911193	-2.103523023	0.713344495	-2.948817911	0.003189919	0.015588877	2.397153236	11.56372085	31.02497552	29.37862759	Dist	CTI12_AA147660
mergepeak_10875	80.25197407	-1.373560697	0.326721339	-4.204074027	2.62E-05	0.000288148	41.95018163	47.41125546	115.6385451	116.0079141	5' U	CTI12_AA146900
mergepeak_10881	93.27945763	-1.614588384	0.311351229	-5.18574598	2.15E-07	4.47E-06	45.54591148	46.25488338	145.7233699	135.5936658	Down	CTI12_AA146950
mergepeak_10915	11.84402984	-2.50728236	0.891788816	-2.811520301	0.004930798	0.022113038	4.794306472	2.312744169	20.68331701	19.58575172	Prom	CTI12_AA148390
mergepeak_10918	97.09652839	-1.815782526	0.31101834	-5.838184741	5.28E-09	1.70E-07	44.34733487	41.62939504	145.7233699	156.6860138	Prom	CTI12_AA148430
mergepeak_10923	32.66268512	-1.363669324	0.490205243	-2.781833413	0.005405278	0.023767626	20.37580251	16.18920918	48.88784021	45.19788859	Prom	CTI12_AA148460
mergepeak_10929	89.53239643	-1.140889548	0.308210075	-3.701662083	0.000214192	0.001675872	55.13452443	56.66223214	117.5188467	128.8139825	Prom	CTI12_AA148470
mergepeak_10930	37.88611516	-1.65534077	0.467204797	-3.543073144	0.000395493	0.002793049	20.37580251	16.18920918	55.46889562	59.51055332	Prom	CTI12_AA148470
mergepeak_10933	11.80465886	-2.24191132	0.861626034	-2.601954017	0.009269428	0.036390979	4.794306472	3.469116254	17.86286469	21.09234801	Intr	CTI12_AA148140
mergepeak_10938	29.8064462	-1.317304149	0.508082643	-2.592696614	0.009522673	0.037199635	17.97864927	16.18920918	41.36663402	43.69129231	Exon	CTI12_AA146650
mergepeak_10945	12.90202843	-3.311256481	0.967955373	-3.420877214	0.000624195	0.004092349	3.595729854	1.156372085	23.50376933	23.35224244	Down	CTI12_AA146720
mergepeak_10947	64.93975221	-1.390468342	0.358854651	-3.874739645	0.000106739	0.000933722	34.75872192	37.0039067	89.31432346	98.68205676	Exon	CTI12_AA146730
mergepeak_10950	43.04454712	-1.362477112	0.431218896	-3.159595105	0.001579885	0.008779109	21.57437912	26.59655794	62.99010181	61.0171496	Prom	CTI12_AA146780
mergepeak_10951	25.95354304	-1.513801042	0.577011684	-2.623518872	0.008702662	0.034599826	7.191459708	19.65832544	38.5461817	38.4182053	Prom	CTI12_AA146780
mergepeak_10952	44.0040631	-1.359263531	0.426334411	-3.188256676	0.001431334	0.008102499	22.77295574	26.59655794	61.10980026	65.53693846	5' U	CTI12_AA146780
mergepeak_10954	40.72674667	-1.505208434	0.447225446	-3.365659192	0.00076361	0.004841298	23.97153236	18.50195335	60.16964949	60.26385146	3' U	CTI12_AA146790
mergepeak_10961	76.59671006	-1.250895711	0.33163523	-3.771902373	0.000162008	0.001321921	47.94306472	42.78576713	103.4165851	112.2414233	Exon	CTI12_AA146820
mergepeak_10964	74.09676877	-1.352202599	0.341293671	-3.96199143	7.43E-05	0.000689948	35.95729854	47.41125546	105.2968866	107.7216345	Prom	CTI12_AA146830
mergepeak_10965	60.22652055	-1.14373232	0.385474379	-2.967077408	0.003006453	0.014846214	26.3686856	48.56762755	84.61356959	81.35619947	Prom	CTI12_AA146840
mergepeak_10968	358.7166154	-1.029630514	0.186820519	-5.51133525	3.56E-08	9.02E-07	228.928134	242.8381377	475.7162913	487.3838987	Prom	CTI12_AA146850
mergepeak_10969	143.146253	-1.399514937	0.267029634	-5.24104729	1.60E-07	3.42E-06	65.92171399	91.35339468	205.8930193	209.4168838	Prom	CTI12_AA146860
mergepeak_10979	92.89970986	-1.610802361	0.315536214	-5.104968277	3.31E-07	6.54E-06	39.55302839	52.0367438	139.1423144	140.8667528	5' U	CTI12_AA064870
mergepeak_10984	406.5246717	-1.791200822	0.200103334	-8.951379216	3.51E-19	8.32E-17	210.9494848	153.7974872	630.8411689	630.5105459	Prom	CTI12_AA148590
mergepeak_10994	16.9628245	-2.251805895	0.721495854	-3.121024024	0.001802233	0.009780071	5.99288309	5.781860423	28.2045232	27.8720313	Prom	CTI12_AA147720
mergepeak_11002	40.57273683	-1.389167216	0.447225925	-3.10618669	0.00189517	0.010170044	26.3686856	18.50195335	60.16964949	57.25065889	Prom	CTI12_AA149080
mergepeak_11006	127.8884617	-1.015104244	0.266564634	-3.808097979	0.00014004	0.00116999	77.90748017	91.35339468	172.0475915	170.2453804	Prom	CTI12_AA149140
mergepeak_11011	55.93890508	-2.055371862	0.418948342	-4.906026956	9.29E-07	1.60E-05	14.38291942	28.90930211	89.31432346	91.14907533	Dist	CTI12_AA149850
mergepeak_11025	50.14578964	-1.796243978	0.42651358	-4.211457886	2.54E-05	0.000280179	28.76583883	16.18920918	74.27191109	81.35619947	5' U	CTI12_AA060890
mergepeak_11030	64.2134266	-1.332932896	0.358098442	-3.722252709	0.000197453	0.001563838	37.15587516	35.84753462	91.19462501	92.65567162	Prom	CTI12_AA122010
mergepeak_11039	50.33713587	-1.08540207	0.41833541	-2.594573738	0.00947083	0.037032798	21.57437912	42.78576713	71.45145877	65.53693846	Prom	CTI12_AA149590
mergepeak_11041	32.61781929	-1.496698075	0.492659586	-3.037996454	0.002381568	0.01226292	16.78007265	17.34558127	48.88784021	47.45778302	Dist	CTI12_AA149610
mergepeak_11054	54.78068551	-1.03165559	0.38282742	-2.694832023	0.007042412	0.029424683	40.75160501	31.22204628	77.09236341	70.05672732	5' U	CTI12_AA147250
mergepeak_11069	25.10323303	-1.900384221	0.577780733	-3.289109714	0.001005048	0.006064523	10.78718956	10.40734876	42.3067848	36.91160902	Prom	CTI12_AA093490
mergepeak_11072	74.58119904	-1.757114873	0.355504736	-4.942592028	7.71E-07	1.37E-05	26.3686856	41.62939504	116.5786959	113.7480196	Prom	CTI12_AA149200
mergepeak_11075	70.01231823	-1.769996015	0.357126573	-4.956214821	7.19E-07	1.29E-05	28.76583883	34.69116254	108.1173389	108.4749326	Prom	CTI12_AA150190
mergepeak_11076	23.25458489	-1.755073164	0.602783715	-2.911613437	0.003595673	0.017170197	14.38291942	6.938232507	34.78557861	36.91160902	Prom	CTI12_AA150260
mergepeak_11079	49.78989835	-1.693997976	0.417784297	-4.054719119	5.02E-05	0.000497126	19.17722589	27.75293003	79.91281573	72.31662175	Prom	CTI12_AA150270
mergepeak_11094	79.80517773	-1.036248017	0.322511043	-3.213062121	0.001313279	0.007549118	50.34021796	54.34948797	101.5362835	112.9947215	Prom	CTI12_AA142050
mergepeak_11097	23.59305237	-1.492277341	0.574306466	-2.59839899	0.00936596	0.036697072	13.1843428	11.56372085	35.72572938	33.89841645	Dist	CTI12_AA150760
mergepeak_11098	28.76726399	-1.383865286	0.524545054	-2.638220066	0.008334248	0.033436798	19.17722589	12.72009293	43.24693557	39.92480159	Dist	CTI12_AA150760
mergepeak_11104	28.69003988	-2.833908329	0.60598408	-4.676539241	2.92E-06	4.34E-05	5.99288309	8.094604592	51.70829253	48.96437931	Prom	CTI12_AA150770
mergepeak_11107	143.8317505	-1.272650999	0.256602944	-4.959611841	7.06E-07	1.27E-05	88.69466973	79.78967383	201.1922655	205.6503931	3' U	CTI12_AA150010
mergepeak_11141	52.43400322	-1.08888754	0.386571597	-2.816781027	0.004850759	0.021848355	33.5601453	33.53479045	69.57115722	73.06991989	Prom	CTI12_AA151410
mergepeak_11151	35.97453563	-1.690939655	0.484861417	-3.487470021	0.000487614	0.003328796	13.1843428	20.81469752	52.6484433	57.25065889	Prom	CTI12_AA149740
mergepeak_11154	23.03862989	-1.442302431	0.582183373	-2.477402307	0.013234263	0.04827041	14.38291942	10.40734876	35.72572938	31.63852202	Dist	CTI12_AA149740
mergepeak_11158	31.69213249	-3.846275006	0.689500439	-5.57835034	2.43E-08	6.46E-07	3.595729854	4.625488338	62.04995104	56.49736074	Prom	CTI12_AA149820
mergepeak_11160	20.25895732	-2.248791226	0.668789779	-3.362478459	0.000772462	0.004886591	4.794306472	9.250976676	33.84542784	33.1451183	Prom	CTI12_AA149840
mergepeak_11161	29.55677128	-2.206556135	0.592436148	-3.724546761	0.000195666	0.001551894	3.595729854	17.34558127	49.82799098	47.45778302	Prom	CTI12_AA149840
mergepeak_11162	219.4290719	-1.389573095	0.220452798	-6.303268116	2.91E-10	1.27E-08	119.8576618	122.575441	319.6512629	315.631922	Exon	CTI12_AA149840
mergepeak_11170	28.69944857	-1.383288361	0.519391842	-2.66328473	0.007738191	0.031624461	16.78007265	15.0328371	42.3067848	40.67809973	Intr	CTI12_AA151090
mergepeak_11174	138.5300313	-2.419674695	0.292383044	-8.275701159	1.28E-16	1.75E-14	52.73737119	34.69116254	225.6361856	241.0554058	Prom	CTI12_AA150800
mergepeak_11177	132.9149885	-1.007248175	0.262267951	-3.840530918	0.000122769	0.001049044	93.4889762	83.25879008	171.1074407	183.8047469	Prom	CTI12_AA150890
mergepeak_11180	18.38588768	-1.788099426	0.664343173	-2.691529767	0.007112515	0.02963816	9.588612944	6.938232507	29.14467397	27.8720313	Prom	CTI12_AA151250
mergepeak_11181	38.2464369	-1.285978422	0.480430265	-2.676722339	0.007434622	0.030646458	13.1843428	31.22204628	53.58859408	54.99076446	Prom	CTI12_AA151310
mergepeak_11192	16.71538835	-1.897114845	0.702645221	-2.699961214	0.006934756	0.029064744	8.390036326	5.781860423	26.32422165	26.36543501	Dist	CTI12_AA135820
mergepeak_11193	41.03878928	-1.575373851	0.446987378	-3.524425812	0.000424402	0.002961606	22.77295574	18.50195335	61.10980026	61.77044775	Intr	CTI12_AA152230
mergepeak_11195	24.16813855	-2.161421656	0.603403514	-3.582050164	0.000340908	0.002478372	8.390036326	9.250976676	41.36663402	37.66490716	Exon	CTI12_AA152020
mergepeak_11217	88.01830076	-1.500380503	0.319391171	-4.697626736	2.63E-06	3.98E-05	51.53879457	40.47302296	129.7408067	130.3205788	5' U	CTI12_AA148930
mergepeak_11225	67.9753925	-1.172522341	0.34615569	-3.387268718	0.000705922	0.004538614	40.75160501	42.78576713	94.9552281	93.40896976	Dist	CTI12_AA150710
mergepeak_11229	49.22248264	-1.063911052	0.400949802	-2.653476934	0.007966722	0.032301159	34.75872192	28.90930211	71.45145877	61.77044775	Down	CTI12_AA150720
mergepeak_11257	9.887098797	-2.516708335	0.971142105	-2.591493379	0.009556038	0.037304807	2.397153236	3.469116254	17.86286469	15.81926101	Intr	CTI12_AA152730
mergepeak_11262	72.56082	-1.69983172	0.349865038	-4.85853554	1.18E-06	1.99E-05	37.15587516	31.22204628	108.1173389	113.7480196	Prom	CTI12_AA152960
mergepeak_11266	43.71039831	-1.808227556	0.442112707	-4.089969652	4.31E-05	0.000438427	17.97864927	20.81469752	70.511308	65.53693846	Dist	CTI12_AA151750
mergepeak_11270	83.84590372	-1.333075729	0.319495287	-4.172442542	3.01E-05	0.000324115	45.54591148	49.72399963	120.339299	119.7744048	Prom	CTI12_AA151810
mergepeak_11289	139.0237921	-2.191198659	0.282298481	-7.761992393	8.36E-15	8.65E-13	41.95018163	57.81860423	230.3369395	225.989443	3' U	CTI12_AA153190
mergepeak_11290	27.01839811	-1.418601067	0.535150506	-2.650845043	0.008029067	0.03249868	14.38291942	15.0328371	39.48633248	39.17150345	Intr	CTI12_AA153200
mergepeak_11300	59.366865	-1.527456006	0.376120566	-4.061080787	4.88E-05	0.000486146	28.76583883	32.37841837	87.43402191	88.8891809	Exon	CTI12_AA153510
mergepeak_11311	164.8530851	-1.063527847	0.24509147	-4.339309914	1.43E-05	0.000171217	117.4605086	95.97888301	227.5164871	218.4564615	Prom	CTI12_AA153620
mergepeak_11328	37.69143467	-1.516463732	0.497714253	-3.046856149	0.002312483	0.011978383	28.76583883	10.40734876	53.58859408	58.00395703	Exon	CTI12_AA153820
mergepeak_11357	34.83409926	-1.61549309	0.49747585	-3.247379925	0.001164728	0.006846662	22.77295574	11.56372085	54.52874485	50.4709756	Intr	CTI12_AA152170
mergepeak_11359	17.57532525	-1.705676499	0.672227011	-2.537351921	0.011169461	0.04229184	8.390036326	8.094604592	28.2045232	25.61213687	Prom	CTI12_AA152190
mergepeak_11372	118.7893042	-1.209509854	0.276678275	-4.371538941	1.23E-05	0.000150866	65.92171399	77.47692966	164.5263853	167.2321878	Prom	CTI12_AA153800
mergepeak_11383	39.15728214	-1.118011555	0.443005091	-2.523699111	0.011612728	0.043583478	22.77295574	26.59655794	54.52874485	52.73087003	Prom	CTI12_AA154500
mergepeak_11389	11.41745865	-2.186936604	0.868783935	-2.517238769	0.011827864	0.044170072	3.595729854	4.625488338	17.86286469	19.58575172	Prom	CTI12_AA154600
mergepeak_11394	19.75309533	-2.521167865	0.713377322	-3.534129539	0.000409121	0.002870784	2.397153236	9.250976676	35.72572938	31.63852202	Dist	CTI12_AA153710
mergepeak_11402	33.46133478	-1.483285501	0.488110479	-3.038831503	0.002374976	0.012234645	15.58149603	19.65832544	48.88784021	49.71767745	Prom	CTI12_AA143940
mergepeak_11403	157.3355715	-1.964788363	0.259055199	-7.584439039	3.34E-14	3.10E-12	67.12029061	61.28772048	246.3195026	254.6147724	Prom	CTI12_AA143950
mergepeak_11406	12.18407833	-6.813144381	1.590772482	-4.282915664	1.84E-05	0.000211886	0	0	25.38407088	23.35224244	Dist	CTI12_AA143990
mergepeak_11407	56.59481495	-9.03005045	1.479987059	-6.101438788	1.05E-09	3.99E-08	0	0	111.877942	114.5013178	Prom	CTI12_AA154240
mergepeak_11408	10.53734257	-6.602967622	1.612469353	-4.094941471	4.22E-05	0.000430961	0	0	22.56361856	19.58575172	Exon	CTI12_AA154240
mergepeak_11409	15.7593007	-7.184304849	1.559455834	-4.606930631	4.09E-06	5.83E-05	0	0	32.90527706	30.13192573	Exon	CTI12_AA154240
mergepeak_11410	20.3228589	-7.551826723	1.53493272	-4.919972467	8.66E-07	1.51E-05	0	0	41.36663402	39.92480159	Intr	CTI12_AA154240
mergepeak_11411	10.44538816	-6.596399593	1.617628303	-4.077821573	4.55E-05	0.000457792	0	0	16.92271392	24.85883873	Intr	CTI12_AA154250
mergepeak_11412	17.26442508	-7.315490157	1.550272878	-4.718840315	2.37E-06	3.65E-05	0	0	36.66588016	32.39182016	Exon	CTI12_AA154250
mergepeak_11413	16.74763654	-7.27284855	1.552868589	-4.683492602	2.82E-06	4.22E-05	0	0	33.84542784	33.1451183	Dist	CTI12_AA154270
mergepeak_11414	9.785516333	-6.4987913	1.624078311	-4.001525823	6.29E-05	0.000601558	0	0	18.80301547	20.33904987	Dist	CTI12_AA154270
mergepeak_11417	17.78268553	-7.359504207	1.546933393	-4.757479694	1.96E-06	3.08E-05	0	0	35.72572938	35.40501273	Exon	CTI12_AA155210
mergepeak_11437	88.22010404	-1.289794594	0.311544916	-4.139995635	3.47E-05	0.000366069	51.53879457	50.88037172	126.9203544	123.5408955	Prom	CTI12_AA153910
mergepeak_11452	60.12319986	-1.554611884	0.383171755	-4.057219417	4.97E-05	0.000492799	23.97153236	37.0039067	92.13477578	87.38258462	Prom	CTI12_AA155730
mergepeak_11468	30.25884764	-2.240958801	0.55015574	-4.07331713	4.63E-05	0.000465285	8.390036326	12.72009293	47.94768944	51.97757188	3' U	CTI12_AA155550
mergepeak_11470	83.67727269	-1.131835709	0.318439552	-3.55431887	0.000378959	0.00269838	57.53167766	47.41125546	113.7582436	116.0079141	Prom	CTI12_AA155770
mergepeak_11478	38.83556452	-2.400506103	0.495224255	-4.847311257	1.25E-06	2.09E-05	13.1843428	11.56372085	65.81055413	64.78364032	Dist	CTI12_AA155860
mergepeak_11481	140.6500362	-1.639623767	0.265720954	-6.170472217	6.81E-10	2.72E-08	74.31175032	62.44409256	213.4142255	212.4300764	Prom	CTI12_AA155890
mergepeak_11483	165.0567347	-1.400324149	0.245536453	-5.703121186	1.18E-08	3.40E-07	92.29039959	89.04065051	249.1399549	229.7559337	Prom	CTI12_AA155900
mergepeak_11484	12.60319825	-2.35119096	0.845579857	-2.780566426	0.005426416	0.023837473	4.794306472	3.469116254	22.56361856	19.58575172	Intr	CTI12_AA156270
mergepeak_11487	244.3190134	-1.047133339	0.21140138	-4.953294719	7.30E-07	1.30E-05	149.8220772	168.8303243	327.1724691	331.451183	5' U	CTI12_AA157600
mergepeak_11488	57.67238274	-1.249677062	0.373652698	-3.344488259	0.000824345	0.005142579	34.75872192	33.53479045	81.79311727	80.60290133	Prom	CTI12_AA157600
mergepeak_11492	285.7236465	-2.408208392	0.216852195	-11.10529867	1.18E-28	1.23E-25	86.2975165	94.82251093	480.4170451	481.3575135	Prom	CTI12_AA156140
mergepeak_11497	51.89268308	-2.068079613	0.420906362	-4.913395951	8.95E-07	1.55E-05	16.78007265	23.12744169	85.55372037	82.10949761	Prom	CTI12_AA131780
mergepeak_11516	44.48169886	-2.333617433	0.46155579	-5.055981273	4.28E-07	8.20E-06	15.58149603	13.87646501	76.15221263	72.31662175	Prom	CTI12_AA083530
mergepeak_11536	84.92733757	-1.541207009	0.331173129	-4.653780383	3.26E-06	4.78E-05	34.75872192	52.0367438	124.0999021	128.8139825	Prom	CTI12_AA162960
mergepeak_11542	26.88837121	-1.932251553	0.561361487	-3.44208072	0.000577258	0.003833523	9.588612944	12.72009293	42.3067848	42.93799416	Prom	CTI12_AA156850
mergepeak_11554	175.2578808	-1.626422868	0.253434419	-6.417529526	1.39E-10	6.50E-09	70.71602046	100.6043714	269.8232719	259.8878594	Prom	CTI12_AA157310
mergepeak_11570	34.1102789	-1.930224905	0.514201332	-3.753831007	0.000174152	0.001405177	19.17722589	9.250976676	54.52874485	53.48416817	Prom	CTI12_AA157040
mergepeak_11573	28.3625621	-2.431193791	0.606670508	-4.007436917	6.14E-05	0.000588926	14.38291942	3.469116254	45.12723712	50.4709756	Prom	CTI12_AA157050
mergepeak_11580	86.83320406	-1.170427751	0.318788852	-3.671482686	0.000241147	0.001848949	45.54591148	61.28772048	114.6983943	125.8007899	Exon	CTI12_AA084230
mergepeak_11602	16.19952289	-2.767851312	0.813154578	-3.403843978	0.000664447	0.004315073	7.191459708	1.156372085	30.08482474	26.36543501	Intr	CTI12_AA156780
mergepeak_11608	35.45921782	-2.24173929	0.509366358	-4.401035235	1.08E-05	0.000134543	14.38291942	10.40734876	58.28934794	58.75725517	Dist	CTI12_AA005570
mergepeak_11610	16.25036925	-2.358554228	0.746858856	-3.157965135	0.001588746	0.008817494	5.99288309	4.625488338	27.26437242	27.11873316	Prom	CTI12_AA156440
mergepeak_11611	172.2488856	-1.060038897	0.240804306	-4.402076177	1.07E-05	0.000134065	100.6804359	122.575441	232.217241	233.5224244	3' U	CTI12_AA156500
mergepeak_11614	47.49313818	-1.859470265	0.444775056	-4.180698179	2.91E-05	0.000314403	13.1843428	27.75293003	75.21206186	73.82321804	Dist	CTI12_AA153030
mergepeak_11626	25.56330612	-1.481088565	0.5594713	-2.647300344	0.008113726	0.032759571	10.78718956	16.18920918	33.84542784	41.43139788	Prom	CTI12_AA158230
mergepeak_11627	116.351213	-2.143846001	0.296409782	-7.232710022	4.73E-13	3.56E-11	40.75160501	45.0985113	188.9703054	190.5844302	Prom	CTI12_AA158240
mergepeak_11628	56.09546595	-2.010514795	0.4145838	-4.849477459	1.24E-06	2.07E-05	15.58149603	28.90930211	94.01507733	85.87598833	Prom	CTI12_AA158250
mergepeak_11631	287.7828487	-2.130564512	0.215434122	-9.889633497	4.62E-23	2.10E-20	95.88612944	117.9499526	478.5367436	458.7585692	Prom	CTI12_AA158270
mergepeak_11632	120.8519969	-1.400560357	0.283187273	-4.945703742	7.59E-07	1.35E-05	56.33310105	76.32055758	180.5089485	170.2453804	Dist	CTI12_AA158270
mergepeak_11638	347.6600053	-2.20024686	0.200627799	-10.96680955	5.52E-28	5.20E-25	130.6448514	117.9499526	572.5518209	569.4933963	Prom	CTI12_AA158000
mergepeak_11642	43.26169151	-1.421507434	0.433651116	-3.277997866	0.001045462	0.00626736	20.37580251	26.59655794	65.81055413	60.26385146	Exon	CTI12_AA158020
mergepeak_11646	208.9215505	-1.438198172	0.234543651	-6.131899829	8.68E-10	3.37E-08	129.4462747	95.97888301	303.6686998	306.5923443	Prom	CTI12_AA118000
mergepeak_11653	18.63528025	-5.960978516	1.53616933	-3.880417608	0.000104277	0.000914954	0	1.156372085	39.48633248	33.89841645	Prom	CTI12_AA159240
mergepeak_11658	22.06003121	-1.761914899	0.615592031	-2.862147022	0.004207817	0.019489518	13.1843428	6.938232507	35.72572938	32.39182016	Prom	CTI12_AA159290
mergepeak_11673	25.04939707	-3.483956868	0.722703636	-4.820726915	1.43E-06	2.34E-05	2.397153236	5.781860423	46.06738789	45.95118674	Intr	CTI12_AA159160
mergepeak_11674	21.17404487	-2.794644996	0.728269244	-3.837378853	0.000124355	0.001060362	9.588612944	1.156372085	38.5461817	35.40501273	Prom	CTI12_AA159160
mergepeak_11688	10.02055403	-6.532453595	1.619974246	-4.032442869	5.52E-05	0.000538154	0	0	19.74316624	20.33904987	Dist	CTI12_AA158290
mergepeak_11707	40.55750483	-1.338243759	0.442483876	-3.024389885	0.002491351	0.012716182	23.97153236	21.97106961	62.04995104	54.23746631	Dist	CTI12_AA158830
mergepeak_11719	104.2391784	-1.024965582	0.295816089	-3.464874353	0.000530479	0.003572225	57.53167766	79.78967383	137.2620129	142.3733491	Prom	CTI12_AA158900
mergepeak_11722	214.9460724	-1.953294219	0.230989561	-8.456201285	2.76E-17	4.21E-15	86.2975165	90.19702259	329.9929214	353.2968292	Prom	CTI12_AA158910
mergepeak_11739	52.16746834	-1.836096048	0.444641278	-4.129387304	3.64E-05	0.0003808	11.98576618	33.53479045	81.79311727	81.35619947	Prom	CTI12_AA160070
mergepeak_11742	13.38025996	-2.014832662	0.790428098	-2.549039777	0.010801998	0.041169668	5.99288309	4.625488338	22.56361856	20.33904987	Dist	CTI12_AA159660
mergepeak_11749	24.74421095	-2.576009043	0.656891199	-3.921515538	8.80E-05	0.000794433	11.98576618	2.312744169	43.24693557	41.43139788	Exon	CTI12_AA159710
mergepeak_11752	19.12597339	-2.138602319	0.682167719	-3.135009556	0.001718485	0.009405985	9.588612944	4.625488338	29.14467397	33.1451183	3' U	CTI12_AA159740
mergepeak_11756	122.3253437	-1.003035637	0.312383289	-3.210913233	0.001323139	0.007593951	53.93594781	108.6989759	169.2271392	157.4393119	Prom	CTI12_AA159770
mergepeak_11760	15.78029387	-2.308798371	0.75321497	-3.065258208	0.002174821	0.011395245	5.99288309	4.625488338	25.38407088	27.11873316	Dist	CTI12_AA159830
mergepeak_11764	12.4992208	-2.343540961	0.846385047	-2.768882755	0.005624887	0.024536324	3.595729854	4.625488338	20.68331701	21.09234801	Down	CTI12_AA159830
mergepeak_11765	21.60028776	-6.179011106	1.523032938	-4.057043646	4.97E-05	0.000493049	0	1.156372085	42.3067848	42.93799416	Intr	CTI12_AA159830
mergepeak_11766	24.69640247	-1.879111903	0.589366043	-3.188361335	0.001430816	0.008100698	7.191459708	13.87646501	38.5461817	39.17150345	Prom	CTI12_AA159840
mergepeak_11767	75.08864187	-1.20814208	0.333122753	-3.626717382	0.000287047	0.002146473	47.94306472	42.78576713	107.1771882	102.4485475	Exon	CTI12_AA159850
mergepeak_11768	169.9242898	-1.918461531	0.255887597	-7.497282232	6.52E-14	5.73E-12	61.12740752	80.94604592	267.9429704	269.6807353	Prom	CTI12_AA159850
mergepeak_11777	14.44826202	-1.973498385	0.767032691	-2.572899965	0.010085035	0.038979507	3.595729854	8.094604592	23.50376933	22.5989443	Prom	CTI12_AA112410
mergepeak_11779	11.04401854	-2.386581647	0.909667489	-2.623575841	0.008701207	0.034597781	4.794306472	2.312744169	19.74316624	17.32585729	Down	CTI12_AA132890
mergepeak_11780	28.99588376	-1.26246447	0.512366434	-2.463987464	0.013740092	0.049765869	16.78007265	17.34558127	40.42648325	41.43139788	Dist	CTI12_AA132950
mergepeak_11789	76.91158422	-4.806669241	0.563645967	-8.527816255	1.49E-17	2.38E-15	8.390036326	2.312744169	148.5438222	148.3997342	Prom	CTI12_AA158980
mergepeak_11791	29.92651675	-1.780662536	0.534043923	-3.334299784	0.000855144	0.005305324	9.588612944	17.34558127	46.06738789	46.70448488	5' U	CTI12_AA158990
mergepeak_11798	13.22728347	-2.999094607	0.903128541	-3.320783776	0.000897651	0.005517522	2.397153236	3.469116254	24.44392011	22.5989443	Dist	CTI12_AA160760
mergepeak_11799	79.68581006	-2.529824865	0.363098331	-6.967327173	3.23E-12	2.12E-10	21.57437912	25.44018586	135.3817114	136.3469639	Exon	CTI12_AA160760
mergepeak_11802	59.72568275	-1.568281664	0.390126053	-4.019935737	5.82E-05	0.000562685	38.35445178	21.97106961	91.19462501	87.38258462	Dist	CTI12_AA160780
mergepeak_11807	41.3603968	-1.824873664	0.458741524	-3.977999745	6.95E-05	0.00065395	14.38291942	21.97106961	65.81055413	63.27704403	Prom	CTI12_AA156730
mergepeak_11811	28.78025723	-2.709570816	0.60116082	-4.507231218	6.57E-06	8.81E-05	4.794306472	10.40734876	51.70829253	48.21108117	Dist	CTI12_AA156770
mergepeak_11818	98.65617742	-1.113585632	0.297861153	-3.738606458	0.000185043	0.001478225	57.53167766	67.0695809	141.9627668	128.0606843	Prom	CTI12_AA160550
mergepeak_11823	39.89317266	-1.37104958	0.473769668	-2.893915908	0.0038047	0.017973125	13.1843428	31.22204628	56.4090464	58.75725517	Prom	CTI12_AA160560
mergepeak_11833	16.13594977	-7.218953319	1.55675109	-4.637191754	3.53E-06	5.12E-05	0	0	32.90527706	31.63852202	Dist	CTI12_AA160440
mergepeak_11834	17.49750635	-2.136812451	0.702640003	-3.041119838	0.002357	0.012162132	7.191459708	5.781860423	29.14467397	27.8720313	3' U	CTI12_AA160440
mergepeak_11857	277.3352518	-2.579019325	0.223232672	-11.55305496	7.12E-31	8.49E-28	83.90036326	75.16418549	486.9981006	463.2783581	3' U	CTI12_AA161180
mergepeak_11874	27.40091745	-1.368005326	0.530887091	-2.576829141	0.009971122	0.038638695	14.38291942	16.18920918	41.36663402	37.66490716	Prom	CTI12_AA162230
mergepeak_11902	59.10289719	-1.440403743	0.37588666	-3.832016124	0.000127097	0.001079436	34.75872192	28.90930211	88.37417269	84.36939204	Dist	CTI12_AA162010
mergepeak_11909	42.85284138	-1.264814637	0.463980922	-2.726005696	0.006410589	0.027273935	14.38291942	35.84753462	63.93025258	57.25065889	Exon	CTI12_AA160680
mergepeak_11912	39.1864936	-1.781770081	0.464556407	-3.835422468	0.000125349	0.001067267	19.17722589	16.18920918	57.34919717	64.03034217	Prom	CTI12_AA161340
mergepeak_11914	13.09850911	-1.97827217	0.794971551	-2.488481718	0.012828983	0.047074114	5.99288309	4.625488338	20.68331701	21.09234801	Dist	CTI12_AA161360
mergepeak_11918	50.68203747	-1.417853261	0.403549156	-3.51345862	0.000442313	0.003065491	23.97153236	31.22204628	71.45145877	76.08311247	Prom	CTI12_AA161730
mergepeak_11928	31.59593578	-2.738395571	0.570163052	-4.80282888	1.56E-06	2.53E-05	8.390036326	8.094604592	52.6484433	57.25065889	Prom	CTI12_AA162930
mergepeak_11930	26.42498007	-1.456321801	0.546372829	-2.665435989	0.007688857	0.031476791	11.98576618	16.18920918	41.36663402	36.15831088	Intr	CTI12_AA157840
mergepeak_11947	84.39069814	-1.47247296	0.322087176	-4.571659686	4.84E-06	6.76E-05	41.95018163	47.41125546	126.9203544	121.2810011	Prom	CTI12_AA101960
mergepeak_11951	183.8599735	-2.130864459	0.251249303	-8.481076106	2.23E-17	3.44E-15	76.70890355	60.13134839	294.267192	304.3324499	Dist	CTI12_AA162410
mergepeak_11953	148.928566	-1.869176042	0.270874461	-6.900525189	5.18E-12	3.26E-10	52.73737119	75.16418549	231.2770902	236.535617	Prom	CTI12_AA162420
mergepeak_11956	21.70817905	-2.221791318	0.639977727	-3.471669754	0.000517232	0.00350151	8.390036326	6.938232507	37.60603093	33.89841645	Intr	CTI12_AA162470
mergepeak_11988	101.4028971	-1.545283435	0.301579938	-5.123959651	2.99E-07	5.99E-06	46.7444881	56.66223214	156.0650284	146.1398398	Prom	CTI12_AA162770
mergepeak_11997	16.37327335	-3.691327802	0.920132065	-4.011736947	6.03E-05	0.000579946	2.397153236	2.312744169	29.14467397	31.63852202	Exon	CTI12_AA166410
mergepeak_12014	66.32659022	-1.565015947	0.360638766	-4.339566612	1.43E-05	0.000171118	29.96441545	37.0039067	99.65598197	98.68205676	Prom	CTI12_AA160500
mergepeak_12015	20.73094318	-1.547003095	0.618035147	-2.503098899	0.012311114	0.045550896	10.78718956	10.40734876	26.32422165	35.40501273	Dist	CTI12_AA163560
mergepeak_12018	8.397581836	-3.727544997	1.288202077	-2.893602691	0.003808497	0.017985211	1.198576618	1.156372085	16.92271392	14.31266472	Exon	CTI12_AA163620
mergepeak_12022	75.79995484	-1.511449467	0.340116817	-4.443912767	8.83E-06	0.000113464	34.75872192	43.94213921	109.9976405	114.5013178	Dist	CTI12_AA163630
mergepeak_12026	93.04720752	-1.195488159	0.30830644	-3.877597104	0.000105493	0.000924423	63.52456075	49.72399963	124.0999021	134.8403676	Prom	CTI12_AA070720
mergepeak_12033	72.64635648	-1.63930849	0.346352685	-4.7330613	2.21E-06	3.43E-05	34.75872192	35.84753462	109.9976405	109.9815289	Prom	CTI12_AA070830
mergepeak_12048	37.33969278	-1.820631223	0.483396385	-3.766331893	0.000165664	0.001346971	19.17722589	13.87646501	50.76814176	65.53693846	Dist	CTI12_AA070910
mergepeak_12050	20.55805381	-1.763867411	0.66527341	-2.651342116	0.008017259	0.032454126	3.595729854	15.0328371	31.96512629	31.63852202	Exon	CTI12_AA161830
mergepeak_12052	30.72228574	-1.315230139	0.505217668	-2.603294027	0.009233273	0.036292949	14.38291942	20.81469752	43.24693557	44.44459045	Prom	CTI12_AA161880
mergepeak_12054	98.44203899	-1.647325977	0.304958504	-5.401803703	6.60E-08	1.56E-06	46.7444881	48.56762755	144.7832191	153.6728212	Prom	CTI12_AA161900
mergepeak_12061	15.9850398	-2.142978396	0.737127953	-2.907200014	0.003646799	0.017371364	7.191459708	4.625488338	27.26437242	24.85883873	Intr	CTI12_AA162730
mergepeak_12072	289.6464505	-1.240818062	0.204360683	-6.071706387	1.27E-09	4.73E-08	157.013537	187.3322777	408.9655864	405.2744011	Prom	CTI12_AA158420
mergepeak_12076	77.33541794	-1.118707031	0.331635486	-3.373303153	0.000742721	0.004733914	41.95018163	55.50586006	107.1771882	104.7084419	Prom	CTI12_AA158440
mergepeak_12078	157.8432658	-1.707144579	0.259762805	-6.571936183	4.97E-11	2.56E-09	63.52456075	84.41516217	237.8581456	245.5751947	Prom	CTI12_AA158450
mergepeak_12109	133.954451	-1.682092633	0.276409589	-6.08550753	1.16E-09	4.36E-08	73.1131737	54.34948797	197.4316624	210.9234801	Prom	CTI12_AA163870
mergepeak_12143	163.6767543	-1.182949195	0.243060212	-4.866897729	1.13E-06	1.91E-05	104.2761658	95.97888301	224.6960348	229.7559337	Prom	CTI12_AA163910
mergepeak_12157	35.89779703	-1.208704171	0.481906032	-2.508173983	0.01213569	0.045041157	14.38291942	28.90930211	49.82799098	50.4709756	Prom	CTI12_AA162660
mergepeak_12161	196.4231769	-1.186638775	0.230094537	-5.157179252	2.51E-07	5.13E-06	110.2690489	129.5136735	267.9429704	277.9670149	Dist	CTI12_AA164670
mergepeak_12162	34.72038466	-1.359626775	0.478790852	-2.839709174	0.004515468	0.020629272	22.77295574	16.18920918	51.70829253	48.21108117	Dist	CTI12_AA164670
mergepeak_12189	20.24014094	-1.73379995	0.653730251	-2.652164173	0.007997764	0.032390416	4.794306472	13.87646501	29.14467397	33.1451183	Dist	CTI12_AA164760
mergepeak_12191	89.09821442	-1.671539993	0.344990178	-4.845181401	1.26E-06	2.11E-05	56.33310105	28.90930211	143.8430683	127.3073862	Prom	CTI12_AA164810
mergepeak_12212	197.0186424	-2.101550234	0.277143028	-7.582908547	3.38E-14	3.13E-12	99.48185929	49.72399963	314.950509	323.9182016	Down	CTI12_AA166340
mergepeak_12214	26.80631001	-1.566887571	0.543065578	-2.885264018	0.003910855	0.018369604	13.1843428	13.87646501	39.48633248	40.67809973	Prom	CTI12_AA166350
mergepeak_12251	62.97068903	-1.076120617	0.361330313	-2.978218479	0.002899292	0.014413615	34.75872192	46.25488338	82.73326805	88.13588276	Prom	CTI12_AA165760
mergepeak_12269	122.4879783	-1.407818903	0.274554255	-5.127652837	2.93E-07	5.88E-06	64.72313737	69.38232507	175.8081946	180.0382562	Prom	CTI12_AA160180
mergepeak_12273	14.75845731	-1.832375115	0.739319517	-2.478461711	0.013195027	0.048164005	5.99288309	6.938232507	23.50376933	22.5989443	Intr	CTI12_AA165590
mergepeak_12279	75.83492631	-1.814280029	0.345599655	-5.249658106	1.52E-07	3.29E-06	35.95729854	31.22204628	119.3991482	116.7612122	Down	CTI12_AA165420
mergepeak_12280	11.33735387	-6.709351183	1.600934793	-4.190895978	2.78E-05	0.000302373	0	0	23.50376933	21.84564615	Intr	CTI12_AA165430
mergepeak_12281	39.60517496	-1.741164653	0.458805791	-3.794992754	0.000147648	0.001221469	17.97864927	18.50195335	60.16964949	61.77044775	Prom	CTI12_AA165440
mergepeak_12303	10.98996322	-2.683075851	0.957375801	-2.802531513	0.005070326	0.022621155	4.794306472	1.156372085	20.68331701	17.32585729	Exon	CTI12_AA167160
mergepeak_12306	120.9721905	-2.953806864	0.321397771	-9.190502018	3.91E-20	1.16E-17	25.17010898	30.0656742	223.755884	204.897095	Prom	CTI12_AA167180
mergepeak_12314	20.39001757	-2.263854869	0.677562353	-3.341175699	0.000834244	0.005197134	3.595729854	10.40734876	32.90527706	34.65171459	Prom	CTI12_AA164100
mergepeak_12323	50.91799824	-1.642420119	0.406878937	-4.036630968	5.42E-05	0.000530555	22.77295574	26.59655794	78.97266495	75.32981432	Exon	CTI12_AA167380
mergepeak_12331	49.23325314	-1.484487606	0.408085208	-3.637690309	0.000275094	0.002067692	27.56726221	24.28381377	74.27191109	70.81002546	Prom	CTI12_AA166930
mergepeak_12335	44.61058332	-1.195211922	0.420480195	-2.84249279	0.004476224	0.020496183	29.96441545	24.28381377	63.93025258	60.26385146	Exon	CTI12_AA166940
mergepeak_12347	22.0513274	-1.99814512	0.619546926	-3.22517155	0.001258972	0.007290707	8.390036326	9.250976676	36.66588016	33.89841645	Prom	CTI12_AA165840
mergepeak_12356	17.58000612	-1.842625798	0.685197964	-2.689187496	0.007162618	0.029791815	9.588612944	5.781860423	26.32422165	28.62532944	Exon	CTI12_AA165930
mergepeak_12376	109.0431588	-1.046118745	0.283710338	-3.687277493	0.000226666	0.001755515	65.92171399	76.32055758	148.5438222	145.3865416	Prom	CTI12_AA167670
mergepeak_12388	62.28032127	-2.237418218	0.39247853	-5.700740411	1.19E-08	3.43E-07	23.97153236	19.65832544	101.5362835	103.9551438	Dist	CTI12_AA167580
mergepeak_12390	76.51768558	-1.144680255	0.32832804	-3.486392005	0.000489583	0.003340553	46.7444881	48.56762755	105.2968866	105.4617401	Intr	CTI12_AA167580
mergepeak_12396	31.94104038	-1.312884656	0.507700466	-2.585943372	0.009711288	0.037804015	23.97153236	12.72009293	48.88784021	42.18469602	Exon	CTI12_AA167590
mergepeak_12397	77.4742108	-1.608250377	0.336249952	-4.782901438	1.73E-06	2.76E-05	39.55302839	37.0039067	116.5786959	116.7612122	Prom	CTI12_AA167590
mergepeak_12407	22.25835922	-1.47460334	0.589300625	-2.502293867	0.012339146	0.045642116	11.98576618	11.56372085	33.84542784	31.63852202	Dist	CTI12_AA167920
mergepeak_12416	20.1587365	-2.912621568	0.735654552	-3.95922456	7.52E-05	0.000696872	7.191459708	2.312744169	35.72572938	35.40501273	Intr	CTI12_AA167330
mergepeak_12417	53.38868111	-1.683320501	0.403907932	-4.167584658	3.08E-05	0.000330309	29.96441545	20.81469752	79.91281573	82.86279576	Intr	CTI12_AA167330
mergepeak_12418	65.10904	-2.138377404	0.381105447	-5.610986207	2.01E-08	5.44E-07	21.57437912	26.59655794	105.2968866	106.9683363	Intr	CTI12_AA167330
mergepeak_12423	24.67035302	-2.587978688	0.642078215	-4.0306284	5.56E-05	0.00054198	3.595729854	10.40734876	43.24693557	41.43139788	Prom	CTI12_AA167360
mergepeak_12427	41.48694842	-1.827548019	0.452408776	-4.039594536	5.35E-05	0.000525036	17.97864927	18.50195335	63.93025258	65.53693846	Prom	CTI12_AA168230
mergepeak_12435	11.73591919	-3.152391526	1.009767464	-3.121898494	0.001796889	0.009756293	4.794306472	0	22.56361856	19.58575172	Dist	CTI12_AA124020
mergepeak_12444	31.01594936	-1.258459262	0.499235904	-2.520770745	0.011709812	0.043826113	20.37580251	16.18920918	46.06738789	41.43139788	Dist	CTI12_AA168390
mergepeak_12445	37.75564969	-2.526434608	0.510637961	-4.947604374	7.51E-07	1.34E-05	9.588612944	12.72009293	63.93025258	64.78364032	Prom	CTI12_AA168390
mergepeak_12447	23.83619926	-2.997712975	0.683322708	-4.386965253	1.15E-05	0.000142013	7.191459708	3.469116254	39.48633248	45.19788859	Prom	CTI12_AA168400
mergepeak_12450	63.78712173	-1.071827177	0.357790729	-2.995681806	0.00273832	0.013770411	35.95729854	46.25488338	85.55372037	87.38258462	Prom	CTI12_AA154630
mergepeak_12452	32.97804696	-1.588764531	0.494554506	-3.212516543	0.001315776	0.007560255	15.58149603	17.34558127	47.00753866	51.97757188	Prom	CTI12_AA154650
mergepeak_12453	65.34451609	-1.024490354	0.356852016	-2.870910936	0.004092908	0.019048705	50.34021796	35.84753462	89.31432346	85.87598833	Exon	CTI12_AA154650
mergepeak_12454	27.01475058	-1.851005652	0.569775245	-3.248659305	0.001159503	0.006823861	7.191459708	16.18920918	43.24693557	41.43139788	Dist	CTI12_AA154660
mergepeak_12460	10.28990642	-4.034671223	1.25266635	-3.220866613	0.001278036	0.007383152	2.397153236	0	20.68331701	18.07915544	Prom	CTI12_AA154680
mergepeak_12471	35.61795548	-1.29636332	0.466761043	-2.77735972	0.005480249	0.024029514	21.57437912	19.65832544	50.76814176	50.4709756	5' U	CTI12_AA061810
mergepeak_12472	11.95719679	-2.83453455	0.924844523	-3.064876831	0.002177597	0.011401864	2.397153236	3.469116254	21.62346779	20.33904987	Exon	CTI12_AA166960
mergepeak_12483	18.87260383	-3.564796196	0.838163511	-4.253103542	2.11E-05	0.000238192	2.397153236	3.469116254	35.72572938	33.89841645	Intr	CTI12_AA168610
mergepeak_12491	23.74521488	-1.503806675	0.575358941	-2.613684375	0.008957174	0.035437923	14.38291942	10.40734876	34.78557861	35.40501273	Dist	CTI12_AA168260
mergepeak_12496	16.66199095	-2.824120978	0.797733478	-3.540181094	0.000399853	0.002817946	5.99288309	2.312744169	24.44392011	33.89841645	Prom	CTI12_AA168660
mergepeak_12500	23.81443906	-2.384719252	0.623781945	-3.823001402	0.000131837	0.001111076	7.191459708	8.094604592	42.3067848	37.66490716	Prom	CTI12_AA168720
mergepeak_12506	80.82320838	-1.896958649	0.344620209	-5.504490455	3.70E-08	9.36E-07	40.75160501	27.75293003	129.7408067	125.0474918	Prom	CTI12_AA170040
mergepeak_12520	46.18585613	-1.502753936	0.423727752	-3.546508174	0.000390373	0.002762269	20.37580251	27.75293003	69.57115722	67.04353475	Prom	CTI12_AA169200
mergepeak_12525	22.18320163	-1.570822633	0.596928153	-2.631510385	0.008500627	0.033943057	9.588612944	12.72009293	34.78557861	31.63852202	Intr	CTI12_AA168020
mergepeak_12526	80.0053519	-1.211886531	0.323489381	-3.746294632	0.000179466	0.001442023	46.7444881	49.72399963	112.8180928	110.7348271	Intr	CTI12_AA168020
mergepeak_12559	27.72628276	-1.404352603	0.55779704	-2.517676686	0.01181317	0.044135529	8.390036326	21.97106961	37.60603093	42.93799416	Exon	CTI12_AA169870
mergepeak_12571	57.42701212	-1.951971021	0.397625643	-4.909067247	9.15E-07	1.58E-05	26.3686856	20.81469752	95.89537887	86.62928647	Exon	CTI12_AA166830
mergepeak_12595	27.07898163	-1.590075212	0.54440548	-2.920755338	0.003491839	0.016787084	11.98576618	15.0328371	37.60603093	43.69129231	Intr	CTI12_AA168530
mergepeak_12604	75.08749843	-1.762956863	0.346234078	-5.091806304	3.55E-07	6.95E-06	35.95729854	32.37841837	121.2794498	110.7348271	5' U	CTI12_AA167260
mergepeak_12606	36.94814	-1.307903907	0.47366442	-2.761245833	0.005758132	0.024969767	27.56726221	15.0328371	51.70829253	53.48416817	Prom	CTI12_AA167290
mergepeak_12618	29.60295181	-4.591573959	0.843684021	-5.442291004	5.26E-08	1.27E-06	3.595729854	1.156372085	56.4090464	57.25065889	Exon	CTI12_AA169980
mergepeak_12619	16.47670313	-2.815775104	0.807921037	-3.485210775	0.00049175	0.003353078	1.198576618	6.938232507	29.14467397	28.62532944	Exon	CTI12_AA169980
mergepeak_12622	53.39840324	-1.169198652	0.393261116	-2.973084816	0.00294823	0.014610316	26.3686856	39.31665087	73.33176032	74.57651618	3' U	CTI12_AA170400
mergepeak_12624	53.99366744	-1.537477644	0.393605195	-3.906141645	9.38E-05	0.000839952	26.3686856	28.90930211	84.61356959	76.08311247	Prom	CTI12_AA170220
mergepeak_12654	45.17773271	-2.362521509	0.459213334	-5.144714528	2.68E-07	5.43E-06	14.38291942	15.0328371	75.21206186	76.08311247	Dist	CTI12_AA171170
mergepeak_12659	32.34802833	-2.087225594	0.530666753	-3.933213417	8.38E-05	0.000762616	8.390036326	16.18920918	53.58859408	51.22427374	Intr	CTI12_AA171200
mergepeak_12660	30.92577913	-2.008168954	0.545954566	-3.678271197	0.00023482	0.001810711	7.191459708	17.34558127	51.70829253	47.45778302	Exon	CTI12_AA171200
mergepeak_12676	21.0571213	-2.039252193	0.635359841	-3.209601965	0.001329189	0.007625436	8.390036326	8.094604592	33.84542784	33.89841645	Dist	CTI12_AA172230
mergepeak_12682	27.74966974	-1.712411368	0.543010892	-3.15354884	0.001612982	0.008933661	14.38291942	11.56372085	45.12723712	39.92480159	Prom	CTI12_AA170640
mergepeak_12683	312.7173436	-1.448489691	0.197079407	-7.349776982	1.99E-13	1.59E-11	165.4035733	169.9866964	459.7337281	455.7453767	Prom	CTI12_AA170070
mergepeak_12703	20.56675763	-1.531513517	0.61865351	-2.475559408	0.013302763	0.048472278	8.390036326	12.72009293	31.02497552	30.13192573	Prom	CTI12_AA173140
mergepeak_12707	43.96794703	-2.31775804	0.471013538	-4.920788581	8.62E-07	1.50E-05	10.78718956	18.50195335	78.03251418	68.55013103	Dist	CTI12_AA171920
mergepeak_12721	91.32850694	-1.007595322	0.304286903	-3.311333199	0.000928526	0.00567546	61.12740752	60.13134839	128.8006559	115.2546159	Prom	CTI12_AA171790
mergepeak_12727	79.85195187	-1.971463567	0.350177857	-5.629892145	1.80E-08	4.93E-07	39.55302839	25.44018586	127.8605052	126.5540881	Prom	CTI12_AA171810
mergepeak_12741	57.09555834	-1.260076595	0.382453499	-3.29471844	0.000985203	0.005962555	39.55302839	27.75293003	82.73326805	78.3430069	Exon	CTI12_AA169730
mergepeak_12746	46.3999638	-1.557013068	0.420659247	-3.701364175	0.000214443	0.001677193	23.97153236	23.12744169	67.69085568	70.81002546	Prom	CTI12_AA169750
mergepeak_12770	242.2137996	-1.581417633	0.216433648	-7.306708763	2.74E-13	2.14E-11	127.0491215	115.6372085	367.5989523	358.5699162	Prom	CTI12_AA173020
mergepeak_12787	86.49495461	-1.040702801	0.313115932	-3.323698007	0.000888323	0.005473471	62.32598414	50.88037172	117.5188467	115.2546159	Prom	CTI12_AA031610
mergepeak_12795	206.2019447	-1.501970333	0.229048498	-6.557433679	5.47E-11	2.79E-09	99.48185929	115.6372085	308.3694536	301.3192573	Prom	CTI12_AA031680
mergepeak_12809	10.06726718	-6.538158951	1.61926821	-4.037724517	5.40E-05	0.000528599	0	0	20.68331701	19.58575172	Dist	CTI12_AA174150
mergepeak_12810	9.643904955	-6.476262706	1.626412372	-3.981931531	6.84E-05	0.000645471	0	0	19.74316624	18.83245358	Dist	CTI12_AA174150
mergepeak_12811	15.05418762	-7.119320153	1.564256916	-4.551247354	5.33E-06	7.36E-05	0	0	30.08482474	30.13192573	Exon	CTI12_AA174150
mergepeak_12812	8.185493732	-6.239471819	1.656556977	-3.766530162	0.000165532	0.001346343	0	0	16.92271392	15.81926101	Prom	CTI12_AA174160
mergepeak_12813	16.46588568	-7.249306086	1.55470474	-4.66281854	3.12E-06	4.60E-05	0	0	31.96512629	33.89841645	Prom	CTI12_AA174160
mergepeak_12814	34.43689575	-8.313476347	1.499981458	-5.542386076	2.98E-08	7.73E-07	0	0	67.69085568	70.05672732	Dist	CTI12_AA174170
mergepeak_12815	13.17241417	-6.926675226	1.58025333	-4.383268868	1.17E-05	0.000144276	0	0	26.32422165	26.36543501	Dist	CTI12_AA174170
mergepeak_12816	26.24993011	-7.920564282	1.515897762	-5.224998995	1.74E-07	3.70E-06	0	0	54.52874485	50.4709756	Dist	CTI12_AA174180
mergepeak_12817	8.703754182	-6.330791768	1.645455725	-3.847439752	0.000119359	0.001025093	0	0	15.98256315	18.83245358	Dist	CTI12_AA174180
mergepeak_12818	13.9242404	-7.004842973	1.574134237	-4.449965452	8.59E-06	0.000110769	0	0	30.08482474	25.61213687	Dist	CTI12_AA174180
mergepeak_12819	10.9607048	-6.659762502	1.606431315	-4.145687675	3.39E-05	0.000358396	0	0	23.50376933	20.33904987	Prom	CTI12_AA174180
mergepeak_12820	465.5075715	-12.06998014	1.452387349	-8.310441524	9.53E-17	1.34E-14	0	0	920.407607	941.622679	Exon	CTI12_AA174180
mergepeak_12821	765.932924	-12.78833126	1.450866007	-8.814274506	1.20E-18	2.58E-16	0	0	1520.2238	1543.507895	Exon	CTI12_AA174180
mergepeak_12822	25.73314157	-7.892655774	1.51704062	-5.202666077	1.96E-07	4.12E-06	0	0	51.70829253	51.22427374	Exon	CTI12_AA174180
mergepeak_12823	632.7911966	-12.51275486	1.451351539	-8.621450094	6.61E-18	1.16E-15	0	0	1270.143695	1261.021092	Prom	CTI12_AA174190
mergepeak_12824	24.83970395	-7.842150975	1.519492299	-5.161033709	2.46E-07	5.04E-06	0	0	48.88784021	50.4709756	Dist	CTI12_AA174200
mergepeak_12825	12.74905194	-6.879632954	1.584484249	-4.341875256	1.41E-05	0.000169476	0	0	25.38407088	25.61213687	Dist	CTI12_AA174200
mergepeak_12828	127.6850774	-1.010513592	0.264795393	-3.816205341	0.00013552	0.001137619	81.50321002	87.88427842	171.1074407	170.2453804	Prom	CTI12_AA132440
mergepeak_12832	101.9963783	-1.363423995	0.294894249	-4.623433648	3.77E-06	5.44E-05	58.73025428	55.50586006	143.8430683	149.9063305	5' U	CTI12_AA132460
mergepeak_12835	40.53422694	-1.615110713	0.460866989	-3.504505098	0.000457457	0.003154265	14.38291942	25.44018586	62.04995104	60.26385146	5' U	CTI12_AA132470
mergepeak_12838	104.6390572	-1.412856034	0.293125979	-4.819961836	1.44E-06	2.35E-05	59.9288309	54.34948797	155.1248776	149.1530324	Prom	CTI12_AA132490
mergepeak_12842	12.54593396	-2.34880091	0.845675609	-2.777425391	0.005479142	0.024027258	3.595729854	4.625488338	21.62346779	20.33904987	Prom	CTI12_AA132520
mergepeak_12855	51.81447374	-1.34537603	0.431915339	-3.114906812	0.00184003	0.009938615	16.78007265	41.62939504	74.27191109	74.57651618	Prom	CTI12_AA174710
mergepeak_12875	276.0605474	-2.461353002	0.222416879	-11.06639484	1.83E-28	1.85E-25	92.29039959	77.47692966	475.7162913	458.7585692	Prom	CTI12_AA173990
mergepeak_12888	98.61888715	-2.725471883	0.338359709	-8.054953971	7.95E-16	9.77E-14	26.3686856	25.44018586	173.9278931	168.7387841	Prom	CTI12_AA175910
mergepeak_12889	15.777194	-5.715727053	1.551347058	-3.684363872	0.000229275	0.001774361	1.198576618	0	31.02497552	30.88522387	Exon	CTI12_AA175910
mergepeak_12895	41.69206977	-1.896523496	0.45777869	-4.142882875	3.43E-05	0.000362242	15.58149603	19.65832544	70.511308	61.0171496	Exon	CTI12_AA172630
mergepeak_12903	23.95180814	-1.616428036	0.575494036	-2.808765922	0.004973179	0.022273535	11.98576618	11.56372085	37.60603093	34.65171459	Down	CTI12_AA173270
mergepeak_12914	17.96997672	-3.189780673	0.815900242	-3.909522893	9.25E-05	0.000830116	5.99288309	1.156372085	33.84542784	30.88522387	Prom	CTI12_AA172110
mergepeak_12915	61.19768299	-1.337366227	0.366080473	-3.653202852	0.000258989	0.001962732	33.5601453	35.84753462	86.49387114	88.8891809	5' U	CTI12_AA172110
mergepeak_12917	29.45725534	-1.442458496	0.522615422	-2.760076407	0.005778784	0.025035223	11.98576618	19.65832544	43.24693557	42.93799416	Dist	CTI12_AA172120
mergepeak_12918	46.07301765	-2.540651731	0.468217865	-5.426216985	5.76E-08	1.38E-06	10.78718956	16.18920918	78.97266495	78.3430069	Prom	CTI12_AA172140
mergepeak_12938	36.2874542	-1.504624305	0.485584059	-3.098586699	0.001944461	0.010389166	25.17010898	12.72009293	54.52874485	52.73087003	Prom	CTI12_AA041210
mergepeak_12939	60.51998001	-2.438562673	0.406034092	-6.005807691	1.90E-09	6.85E-08	20.37580251	17.34558127	103.4165851	100.9419512	Exon	CTI12_AA041210
mergepeak_12948	48.10009696	-1.395273838	0.409582303	-3.406577454	0.000657829	0.004278949	26.3686856	26.59655794	72.39160954	67.04353475	Exon	CTI12_AA175040
mergepeak_12967	39.60816456	-1.235510812	0.449021108	-2.751565105	0.005931123	0.025583095	27.56726221	19.65832544	59.22949872	51.97757188	Dist	CTI12_AA174330
mergepeak_12969	24.14013267	-1.631725242	0.573831277	-2.843562745	0.004461222	0.020439034	11.98576618	11.56372085	37.60603093	35.40501273	Exon	CTI12_AA174870
mergepeak_12975	157.0199765	-1.398053074	0.253476232	-5.51551939	3.48E-08	8.84E-07	76.70890355	95.97888301	225.6361856	229.7559337	Prom	CTI12_AA111510
mergepeak_12981	159.3734061	-1.203102604	0.244952805	-4.911569	9.04E-07	1.56E-05	95.88612944	97.1352551	223.755884	220.716356	Prom	CTI12_AA175290
mergepeak_12984	224.1142959	-2.506439356	0.237566651	-10.55046801	5.05E-26	3.73E-23	65.92171399	68.22595299	378.8807616	383.4287549	Prom	CTI12_AA175310
mergepeak_12992	89.12882195	-1.365247919	0.327425676	-4.169642207	3.05E-05	0.000327775	38.35445178	61.28772048	121.2794498	135.5936658	Prom	CTI12_AA176020
mergepeak_12999	50.13044854	-1.349880854	0.401729482	-3.360173732	0.000778935	0.00491833	29.96441545	26.59655794	68.63100645	75.32981432	Prom	CTI12_AA176060
mergepeak_13017	23.56194663	-1.782400998	0.589532238	-3.023415657	0.002499387	0.012749169	11.98576618	9.250976676	37.60603093	35.40501273	Dist	CTI12_AA045990
mergepeak_13021	144.7919073	-1.713728301	0.262412238	-6.530672174	6.55E-11	3.29E-09	64.72313737	70.53869715	224.6960348	219.2097597	Prom	CTI12_AA046010
mergepeak_13024	130.8758701	-1.592638859	0.281201862	-5.663685323	1.48E-08	4.13E-07	52.73737119	77.47692966	197.4316624	195.8575172	Dist	CTI12_AA171460
mergepeak_13031	54.96302968	-2.114106477	0.410218113	-5.153615628	2.56E-07	5.22E-06	22.77295574	18.50195335	91.19462501	87.38258462	Down	CTI12_AA176420
mergepeak_13035	64.35301841	-1.243243263	0.357771851	-3.474961098	0.000510927	0.003466354	34.75872192	41.62939504	92.13477578	88.8891809	Prom	CTI12_AA176430
mergepeak_13053	25.33000548	-1.54321385	0.557457868	-2.768305801	0.005634856	0.024569231	11.98576618	13.87646501	38.5461817	36.91160902	Prom	CTI12_AA154760
mergepeak_13065	51.63165908	-1.953355598	0.41518746	-4.704755769	2.54E-06	3.87E-05	22.77295574	19.65832544	78.97266495	85.12269019	Prom	CTI12_AA176730
mergepeak_13074	147.8200503	-1.232230228	0.252341593	-4.883183209	1.04E-06	1.78E-05	87.49609311	89.04065051	206.8331701	207.9102875	Prom	CTI12_AA174640
mergepeak_13075	72.08615782	-1.414403355	0.355603288	-3.977475468	6.97E-05	0.000654937	29.96441545	48.56762755	108.1173389	101.6952493	Prom	CTI12_AA174650
mergepeak_13077	51.16712549	-1.072627703	0.39093957	-2.743717408	0.006074781	0.026072354	34.75872192	31.22204628	68.63100645	70.05672732	Prom	CTI12_AA174670
mergepeak_13085	43.96757162	-2.181802434	0.45678753	-4.776405422	1.78E-06	2.84E-05	14.38291942	17.34558127	73.33176032	70.81002546	Dist	CTI12_AA179350
mergepeak_13087	28.56702669	-1.453651242	0.524971576	-2.769009423	0.005622701	0.024532	13.1843428	17.34558127	42.3067848	41.43139788	Exon	CTI12_AA086610
mergepeak_13097	171.1243841	-1.740039692	0.247207208	-7.038790263	1.94E-12	1.32E-10	75.51032693	82.102418	270.7634227	256.1213687	Prom	CTI12_AA086650
mergepeak_13100	10.81817034	-2.676261782	0.960314541	-2.786859583	0.005322153	0.023481939	1.198576618	4.625488338	17.86286469	19.58575172	Prom	CTI12_AA177200
mergepeak_13116	32.36853582	-1.217411263	0.489982579	-2.484601116	0.012969667	0.047508387	22.77295574	16.18920918	46.06738789	44.44459045	Prom	CTI12_AA177640
mergepeak_13142	124.438396	-1.212449856	0.293898597	-4.125401983	3.70E-05	0.00038586	94.68755282	55.50586006	175.8081946	171.7519767	Prom	CTI12_AA176130
mergepeak_13153	32.46429514	-1.563275079	0.512096511	-3.052696211	0.002267954	0.011783652	10.78718956	21.97106961	48.88784021	48.21108117	Prom	CTI12_AA051270
mergepeak_13156	78.83669162	-1.259919176	0.327283454	-3.849626864	0.000118298	0.001017635	44.34733487	48.56762755	107.1771882	115.2546159	Prom	CTI12_AA051300
mergepeak_13160	29.7432485	-2.025677235	0.553149835	-3.662076904	0.000250179	0.001908308	7.191459708	16.18920918	48.88784021	46.70448488	5' U	CTI12_AA051320
mergepeak_13169	79.72082948	-1.225560638	0.327464769	-3.742572499	0.000182146	0.001458643	52.73737119	42.78576713	115.6385451	107.7216345	Dist	CTI12_AA051390
mergepeak_13171	123.4203026	-1.717880963	0.286072319	-6.00505833	1.91E-09	6.87E-08	49.14164134	65.91320882	180.5089485	198.1174117	Prom	CTI12_AA177740
mergepeak_13178	30.45304244	-2.156862962	0.544986592	-3.957644086	7.57E-05	0.000701007	8.390036326	13.87646501	49.82799098	49.71767745	Dist	CTI12_AA177790
mergepeak_13182	57.18028101	-2.51565553	0.428307713	-5.873477066	4.27E-09	1.40E-07	11.98576618	21.97106961	96.83552965	97.92875862	Intr	CTI12_AA177830
mergepeak_13188	29.08354891	-2.06726393	0.54938582	-3.762863648	0.000167979	0.001362012	13.1843428	9.250976676	47.94768944	45.95118674	Exon	CTI12_AA178280
mergepeak_13200	75.55262779	-1.714356769	0.342865122	-5.000090878	5.73E-07	1.06E-05	33.5601453	37.0039067	115.6385451	116.0079141	Prom	CTI12_AA177290
mergepeak_13209	15.33675245	-3.585839252	0.932621605	-3.844902618	0.0001206	0.001033795	2.397153236	2.312744169	31.02497552	25.61213687	Dist	CTI12_AA177970
mergepeak_13214	12.16847091	-3.678686344	1.062628827	-3.46187328	0.00053643	0.003605666	1.198576618	2.312744169	22.56361856	22.5989443	Prom	CTI12_AA178040
mergepeak_13222	37.29812998	-1.517917936	0.494872198	-3.067292813	0.002160071	0.011333374	10.78718956	27.75293003	52.6484433	58.00395703	Exon	CTI12_AA076690
mergepeak_13233	29.4579121	-2.499701943	0.574677755	-4.349745436	1.36E-05	0.000164533	10.78718956	6.938232507	52.6484433	47.45778302	Exon	CTI12_AA171600
mergepeak_13262	37.51707457	-1.185724644	0.454636711	-2.608070608	0.009105417	0.035884337	20.37580251	25.44018586	50.76814176	53.48416817	Intr	CTI12_AA179170
mergepeak_13263	10.32101216	-2.583722822	0.960273807	-2.690610534	0.00713214	0.029698569	3.595729854	2.312744169	18.80301547	16.57255915	Intr	CTI12_AA179170
mergepeak_13264	15.91401541	-1.978594185	0.73701484	-2.684605624	0.007261543	0.030092127	3.595729854	9.250976676	24.44392011	26.36543501	Exon	CTI12_AA179430
mergepeak_13265	51.24456797	-2.444198979	0.439062931	-5.566853419	2.59E-08	6.85E-07	17.97864927	13.87646501	86.49387114	86.62928647	Exon	CTI12_AA104510
mergepeak_13268	18.05779909	-2.041055516	0.68692473	-2.971294272	0.002965475	0.014681418	5.99288309	8.094604592	31.02497552	27.11873316	Prom	CTI12_AA104530
mergepeak_13272	29.90574278	-1.252797912	0.506330613	-2.474268551	0.01335093	0.048608464	17.97864927	17.34558127	45.12723712	39.17150345	Exon	CTI12_AA104540
mergepeak_13288	136.2682745	-1.992832726	0.273919973	-7.275237011	3.46E-13	2.68E-11	53.93594781	55.50586006	217.1748286	218.4564615	Prom	CTI12_AA104660
mergepeak_13292	14.22432312	-2.55127175	0.841778015	-3.030812997	0.002438963	0.012495984	7.191459708	1.156372085	24.44392011	24.10554058	Prom	CTI12_AA178410
mergepeak_13304	17.4099503	-1.972777755	0.692197443	-2.850021733	0.004371624	0.02009896	7.191459708	6.938232507	29.14467397	26.36543501	Prom	CTI12_AA176150
mergepeak_13309	26.77493795	-2.577486166	0.623499421	-4.133903063	3.57E-05	0.000374454	11.98576618	3.469116254	44.18708634	47.45778302	Prom	CTI12_AA179940
mergepeak_13315	13.28601967	-3.005218339	0.903217805	-3.327235492	0.000877122	0.005416804	3.595729854	2.312744169	21.62346779	25.61213687	Down	CTI12_AA179950
mergepeak_13316	21.98166465	-1.763061877	0.606650029	-2.906225656	0.003658175	0.0174051	9.588612944	10.40734876	34.78557861	33.1451183	Dist	CTI12_AA179960
mergepeak_13317	60.84431197	-2.152854256	0.392936083	-5.478891738	4.28E-08	1.06E-06	20.37580251	24.28381377	97.77568042	100.9419512	Prom	CTI12_AA179960
mergepeak_13333	23.6677714	-2.007351388	0.600246246	-3.344213148	0.000825163	0.00514689	9.588612944	9.250976676	40.42648325	35.40501273	Intr	CTI12_AA178350
mergepeak_13334	105.5896031	-1.598662311	0.296157867	-5.398007246	6.74E-08	1.59E-06	56.33310105	48.56762755	157.0051791	160.4525045	Prom	CTI12_AA178350
mergepeak_13360	117.6515293	-1.625164294	0.285490462	-5.692534465	1.25E-08	3.58E-07	51.53879457	63.60046465	177.6884961	177.7783618	5' U	CTI12_AA177860
mergepeak_13373	54.27291421	-1.019017371	0.383941347	-2.654096464	0.007952109	0.032264502	31.16299207	40.47302296	76.15221263	69.30342918	Prom	CTI12_AA180300
mergepeak_13385	40.05730993	-1.306800448	0.464305139	-2.814529367	0.004884871	0.021958087	31.16299207	15.0328371	58.28934794	55.7440626	Prom	CTI12_AA179550
mergepeak_13391	24.05921391	-3.01281028	0.677040472	-4.449970728	8.59E-06	0.000110769	5.99288309	4.625488338	44.18708634	41.43139788	Prom	CTI12_AA179630
mergepeak_13392	76.15697239	-1.760238825	0.342688288	-5.136559622	2.80E-07	5.64E-06	33.5601453	35.84753462	118.4589974	116.7612122	Prom	CTI12_AA180240
mergepeak_13395	61.50715837	-1.186571127	0.378518468	-3.134777372	0.001719846	0.009411095	27.56726221	47.41125546	87.43402191	83.6160939	Prom	CTI12_AA180270
mergepeak_13401	59.13253102	-1.332808063	0.374302522	-3.560777675	0.000369758	0.002645875	35.95729854	31.22204628	90.25447423	79.09630504	Prom	CTI12_AA180430
mergepeak_13404	98.69576777	-1.341295204	0.303156341	-4.424433937	9.67E-06	0.000122538	49.14164134	62.44409256	147.6036714	135.5936658	Prom	CTI12_AA180470
mergepeak_13410	120.3002036	-1.491458228	0.285567981	-5.222778205	1.76E-07	3.74E-06	73.1131737	53.19311589	182.38925	172.5052748	Dist	CTI12_AA180320
mergepeak_13428	152.8916782	-1.108245083	0.259781908	-4.266059519	1.99E-05	0.000226547	80.30463341	113.3244643	211.533924	206.4036912	Prom	CTI12_AA180730
mergepeak_13453	59.35686153	-1.639241915	0.378840763	-4.326994547	1.51E-05	0.000179218	29.96441545	27.75293003	89.31432346	90.39577719	Prom	CTI12_AA177570
mergepeak_13458	96.44177483	-1.874450976	0.329249188	-5.693107368	1.25E-08	3.58E-07	52.73737119	30.0656742	152.3044253	150.6596286	Prom	CTI12_AA177600
mergepeak_13464	85.16487935	-1.937778528	0.335398773	-5.777536126	7.58E-09	2.33E-07	29.96441545	40.47302296	135.3817114	134.8403676	Exon	CTI12_AA181330
mergepeak_13469	99.24513396	-1.29023334	0.301542172	-4.278782406	1.88E-05	0.000215492	50.34021796	64.75683673	144.7832191	137.1002621	Dist	CTI12_AA181610
mergepeak_13477	116.6455825	-1.185640253	0.276843922	-4.282702846	1.85E-05	0.000212029	74.31175032	68.22595299	159.8256315	164.2189952	Prom	CTI12_AA181660
mergepeak_13480	21.09099744	-2.624683669	0.68426163	-3.835789636	0.000125162	0.001066121	4.794306472	6.938232507	39.48633248	33.1451183	Prom	CTI12_AA179830
mergepeak_13481	113.2169175	-1.155995835	0.282145457	-4.097162676	4.18E-05	0.000427817	76.70890355	63.60046465	158.8854807	153.6728212	Exon	CTI12_AA154970
mergepeak_13485	37.97213732	-1.733224462	0.496672042	-3.489675915	0.000483607	0.003305338	9.588612944	25.44018586	57.34919717	59.51055332	Prom	CTI12_AA155000
mergepeak_13486	252.1681336	-3.020726268	0.24087669	-12.54055041	4.48E-36	9.08E-33	56.33310105	54.34948797	443.751165	454.2387804	Prom	CTI12_AA155010
mergepeak_13490	47.21345385	-1.189700311	0.412737783	-2.882460387	0.003945827	0.018504397	23.97153236	33.53479045	65.81055413	65.53693846	Exon	CTI12_AA181230
mergepeak_13503	60.42660064	-1.67272318	0.377363349	-4.432659356	9.31E-06	0.000118838	28.76583883	28.90930211	95.89537887	88.13588276	Prom	CTI12_AA180530
mergepeak_13515	33.37525064	-1.416161582	0.489114367	-2.895358792	0.003787254	0.017907839	15.58149603	20.81469752	45.12723712	51.97757188	Down	CTI12_AA182850
mergepeak_13527	30.31002231	-1.490461499	0.511785109	-2.912279923	0.003588009	0.017139658	17.97864927	13.87646501	44.18708634	45.19788859	Dist	CTI12_AA183360
mergepeak_13538	19.98911925	-2.071350097	0.666348329	-3.108509478	0.001880336	0.010105528	10.78718956	4.625488338	32.90527706	31.63852202	Prom	CTI12_AA181940
mergepeak_13539	29.36235712	-1.434651798	0.524020574	-2.737777617	0.006185589	0.026429577	11.98576618	19.65832544	45.12723712	40.67809973	Dist	CTI12_AA181940
mergepeak_13542	237.114965	-1.685893656	0.218405216	-7.719108956	1.17E-14	1.19E-12	115.0633553	109.855348	361.9580477	361.5831088	Prom	CTI12_AA181380
mergepeak_13571	44.36303707	-2.471750897	0.470022752	-5.258789888	1.45E-07	3.15E-06	14.38291942	12.72009293	78.03251418	72.31662175	Prom	CTI12_AA102340
mergepeak_13572	21.62877915	-1.518346092	0.601114201	-2.525886245	0.011540684	0.043393444	10.78718956	11.56372085	34.78557861	29.37862759	Prom	CTI12_AA102400
mergepeak_13580	11.42800979	-2.183917451	0.868742865	-2.513882459	0.011941022	0.044489123	4.794306472	3.469116254	17.86286469	19.58575172	Exon	CTI12_AA183560
mergepeak_13594	60.93094478	-1.029760475	0.363309023	-2.834392784	0.004591286	0.020916719	44.34733487	35.84753462	79.91281573	83.6160939	Prom	CTI12_AA182150
mergepeak_13606	19.82134931	-1.678704227	0.634678907	-2.644966151	0.008169909	0.03291102	10.78718956	8.094604592	31.02497552	29.37862759	Dist	CTI12_AA166170
mergepeak_13610	12.64404115	-2.61864298	0.876333169	-2.988181976	0.002806424	0.014048408	4.794306472	2.312744169	21.62346779	21.84564615	Down	CTI12_AA166200
mergepeak_13614	12.18407833	-6.813144381	1.590772482	-4.282915664	1.84E-05	0.000211886	0	0	25.38407088	23.35224244	Dist	CTI12_AA182630
mergepeak_13617	156.4373899	-2.075393111	0.262280641	-7.912871888	2.52E-15	2.81E-13	56.33310105	63.60046465	255.7210103	250.0949836	Prom	CTI12_AA184040
mergepeak_13618	101.4472784	-1.27172613	0.29383764	-4.327989184	1.50E-05	0.000178534	57.53167766	61.28772048	143.8430683	143.1266472	Prom	CTI12_AA184060
mergepeak_13623	13.91678913	-2.298152299	0.801936145	-2.865754728	0.004160164	0.019308516	3.595729854	5.781860423	24.44392011	21.84564615	Prom	CTI12_AA160870
mergepeak_13639	89.67768626	-1.039152655	0.318249217	-3.265216693	0.001093804	0.006504257	46.7444881	70.53869715	123.1597513	118.2678085	Prom	CTI12_AA182330
mergepeak_13657	14.93862569	-2.899127388	0.836721633	-3.464864866	0.000530498	0.003572225	3.595729854	3.469116254	26.32422165	26.36543501	Prom	CTI12_AA184870
mergepeak_13660	160.3351759	-1.247751926	0.265593819	-4.69797049	2.63E-06	3.98E-05	116.2619319	74.00781341	219.0551302	232.0158281	Prom	CTI12_AA184920
mergepeak_13676	99.77134522	-2.156174843	0.320693	-6.723485838	1.77E-11	1.00E-09	41.95018163	31.22204628	169.2271392	156.6860138	Prom	CTI12_AA184320
mergepeak_13690	15.26018609	-1.882383337	0.748821215	-2.513795415	0.01194397	0.044492989	9.588612944	3.469116254	25.38407088	22.5989443	Prom	CTI12_AA184830
mergepeak_13696	217.378292	-1.273358825	0.221886168	-5.738793171	9.54E-09	2.83E-07	135.4391578	119.1063247	304.6088505	310.358835	Prom	CTI12_AA184680
mergepeak_13711	95.90321223	-1.200934762	0.306454662	-3.918800758	8.90E-05	0.000802361	49.14164134	67.0695809	132.561259	134.8403676	Prom	CTI12_AA183860
mergepeak_13712	50.34926801	-1.449707066	0.417629051	-3.471279263	0.000517985	0.003506021	19.17722589	34.69116254	75.21206186	72.31662175	Prom	CTI12_AA183870
mergepeak_13717	142.6028671	-1.06392826	0.258117318	-4.121878639	3.76E-05	0.000390726	82.70178664	101.7607434	194.6112101	191.3377284	Prom	CTI12_AA183900
mergepeak_13726	32.83458826	-1.441900836	0.490247768	-2.94116757	0.003269776	0.015892915	19.17722589	16.18920918	47.00753866	48.96437931	Prom	CTI12_AA185190
mergepeak_13733	85.4446118	-1.636493519	0.355163006	-4.607725157	4.07E-06	5.82E-05	26.3686856	56.66223214	126.9203544	131.8271751	5' U	CTI12_AA185380
mergepeak_13734	40.90799535	-1.207383159	0.435893786	-2.769902208	0.005607313	0.024480735	23.97153236	25.44018586	59.22949872	54.99076446	Prom	CTI12_AA185380
mergepeak_13736	169.6543424	-1.417550916	0.242015333	-5.857277307	4.71E-09	1.53E-07	93.4889762	91.35339468	248.1998041	245.5751947	Prom	CTI12_AA185390
mergepeak_13745	55.37158344	-1.137214256	0.400961739	-2.836216394	0.00456515	0.020827181	23.97153236	45.0985113	80.8529665	71.56332361	Prom	CTI12_AA178560
mergepeak_13746	13.56777052	-3.037739547	0.897657387	-3.384074582	0.000714186	0.004580848	3.595729854	2.312744169	23.50376933	24.85883873	Intr	CTI12_AA178560
mergepeak_13747	31.4545436	-1.350910182	0.50809233	-2.658788774	0.007842211	0.031933673	22.77295574	12.72009293	45.12723712	45.19788859	Intr	CTI12_AA178570
mergepeak_13752	29.26316964	-2.2801881	0.559429463	-4.075917078	4.58E-05	0.000461143	8.390036326	11.56372085	48.88784021	48.21108117	Dist	CTI12_AA169070
mergepeak_13762	41.268285	-1.264809081	0.462564935	-2.734338439	0.006250576	0.026657507	33.5601453	15.0328371	59.22949872	57.25065889	Exon	CTI12_AA183240
mergepeak_13767	192.9382821	-1.151209694	0.236906076	-4.859350652	1.18E-06	1.98E-05	104.2761658	135.2955339	255.7210103	276.4604186	3' U	CTI12_AA185820
mergepeak_13768	25.15702205	-2.606559799	0.640031021	-4.072552289	4.65E-05	0.0004667	10.78718956	3.469116254	44.18708634	42.18469602	Exon	CTI12_AA185820
mergepeak_13769	31.36355938	-2.505315088	0.558168955	-4.488452939	7.17E-06	9.50E-05	7.191459708	11.56372085	51.70829253	54.99076446	Prom	CTI12_AA185820
mergepeak_13776	20.51118344	-7.565351847	1.534126669	-4.931373659	8.17E-07	1.44E-05	0	0	41.36663402	40.67809973	Prom	CTI12_AA181000
mergepeak_13781	18.96646871	-2.275634011	0.691048579	-3.293015977	0.000991188	0.005994302	8.390036326	4.625488338	31.96512629	30.88522387	Exon	CTI12_AA181080
mergepeak_13786	46.22300437	-1.36006704	0.416196492	-3.267848401	0.001083684	0.006446918	27.56726221	24.28381377	66.7507049	66.2902366	5' U	CTI12_AA185690
mergepeak_13801	8.373818268	-6.272844313	1.651994729	-3.797133371	0.000146379	0.001212744	0	0	16.92271392	16.57255915	Prom	CTI12_AA186630
mergepeak_13809	97.38854786	-1.770019818	0.309093909	-5.726479118	1.03E-08	3.01E-07	44.34733487	43.94213921	155.1248776	146.1398398	Exon	CTI12_AA186350
mergepeak_13814	58.86632561	-1.440164961	0.387174251	-3.719681659	0.000199474	0.001577156	23.97153236	39.31665087	89.31432346	82.86279576	Exon	CTI12_AA185040
mergepeak_13840	215.7432488	-1.75954811	0.228513456	-7.699975931	1.36E-14	1.38E-12	105.4747424	91.35339468	334.6936753	331.451183	Prom	CTI12_AA184530
mergepeak_13844	91.59313268	-1.145542407	0.30589386	-3.744901608	0.000180464	0.001447465	52.73737119	61.28772048	125.0400528	127.3073862	Down	CTI12_AA176760
mergepeak_13880	281.9788388	-1.990521532	0.220256234	-9.037299419	1.61E-19	4.20E-17	95.88612944	130.6700455	456.9132758	444.4459045	5' U	CTI12_AA186100
mergepeak_13881	119.1660786	-1.533405725	0.281567464	-5.445962058	5.15E-08	1.25E-06	63.52456075	58.97497631	167.3468376	186.8179395	Exon	CTI12_AA186110
mergepeak_13896	86.81602833	-1.675583097	0.349464511	-4.794716043	1.63E-06	2.62E-05	55.13452443	27.75293003	140.0824652	124.2941936	Exon	CTI12_AA187340
mergepeak_13897	85.57080286	-1.3441138	0.329788352	-4.075686095	4.59E-05	0.000461377	58.73025428	38.16027879	116.5786959	128.8139825	Exon	CTI12_AA187340
mergepeak_13901	129.497954	-1.33157708	0.268496906	-4.959375879	7.07E-07	1.27E-05	77.90748017	69.38232507	189.9104562	180.7915544	Prom	CTI12_AA187360
mergepeak_13914	23.36590451	-1.660922276	0.600397367	-2.766371685	0.005668389	0.024683583	15.58149603	6.938232507	34.78557861	36.15831088	Exon	CTI12_AA187530
mergepeak_13919	17.71693662	-1.72219691	0.66994542	-2.570652562	0.010150711	0.039175767	8.390036326	8.094604592	27.26437242	27.11873316	Dist	CTI12_AA043790
mergepeak_13925	22.31986582	-2.270623658	0.634773672	-3.577060229	0.00034748	0.00251667	8.390036326	6.938232507	38.5461817	35.40501273	Prom	CTI12_AA043870
mergepeak_13940	12.32568971	-6.831005054	1.588999608	-4.298934386	1.72E-05	0.000199742	0	0	24.44392011	24.85883873	Prom	CTI12_AA186860
mergepeak_13955	11.05054673	-3.524741009	1.082435146	-3.256306876	0.001128717	0.006680507	2.397153236	1.156372085	18.80301547	21.84564615	Prom	CTI12_AA064610
mergepeak_13956	21.96959466	-7.664513815	1.528553029	-5.014228274	5.32E-07	9.91E-06	0	0	44.18708634	43.69129231	Prom	CTI12_AA064610
mergepeak_13965	208.2258623	-1.655720412	0.25033297	-6.614072496	3.74E-11	2.00E-09	76.70890355	123.731813	316.8308106	315.631922	Prom	CTI12_AA186720
mergepeak_13974	41.53159489	-1.18385504	0.439053988	-2.696376924	0.00700983	0.029306669	29.96441545	20.81469752	61.10980026	54.23746631	Intr	CTI12_AA188930
mergepeak_13977	28.38474466	-1.432459349	0.531670403	-2.694261974	0.007054469	0.029465948	19.17722589	11.56372085	41.36663402	41.43139788	Prom	CTI12_AA188510
mergepeak_13986	16.84176773	-1.769380681	0.693644596	-2.550846199	0.010746174	0.040999307	5.99288309	9.250976676	27.26437242	24.85883873	Intr	CTI12_AA188830
mergepeak_13998	23.49679251	-1.586257587	0.588280914	-2.696428781	0.007008738	0.029306669	8.390036326	15.0328371	36.66588016	33.89841645	Exon	CTI12_AA189190
mergepeak_13999	272.5278632	-1.287133018	0.208333013	-6.178247979	6.48E-10	2.60E-08	170.1978798	146.8592547	372.2997062	400.7546122	5' U	CTI12_AA189200
mergepeak_14008	11.83081741	-3.167791157	1.006974377	-3.145850809	0.001656045	0.00912231	4.794306472	0	20.68331701	21.84564615	Prom	CTI12_AA189290
mergepeak_14011	17.06038402	-1.944469094	0.704072153	-2.76174691	0.005749303	0.024935903	4.794306472	9.250976676	26.32422165	27.8720313	Intr	CTI12_AA189400
mergepeak_14016	164.1458415	-2.213576735	0.262256372	-8.440506955	3.16E-17	4.76E-15	52.73737119	63.60046465	277.3444781	262.901052	5' U	CTI12_AA086090
mergepeak_14018	19.15745454	-2.002590467	0.663121679	-3.019944197	0.002528213	0.012868446	7.191459708	8.094604592	31.96512629	29.37862759	Dist	CTI12_AA086160
mergepeak_14027	90.52007334	-1.900932847	0.322445537	-5.895361006	3.74E-09	1.25E-07	35.95729854	40.47302296	144.7832191	140.8667528	5' U	CTI12_AA186960
mergepeak_14028	18.93215401	-2.6189681	0.717192818	-3.65169315	0.000260517	0.001972834	5.99288309	4.625488338	31.96512629	33.1451183	Dist	CTI12_AA186960
mergepeak_14031	47.65118698	-1.034739691	0.414566101	-2.495958278	0.012561738	0.046300705	38.35445178	24.28381377	60.16964949	67.79683289	Prom	CTI12_AA186990
mergepeak_14033	64.42910025	-1.124527206	0.358619587	-3.135710504	0.001714383	0.00938754	34.75872192	46.25488338	85.55372037	91.14907533	Prom	CTI12_AA187050
mergepeak_14039	112.4009695	-1.894147738	0.294190905	-6.43849863	1.21E-10	5.72E-09	45.54591148	49.72399963	179.5687977	174.7651692	Prom	CTI12_AA187200
mergepeak_14061	73.7122449	-1.794707504	0.349903298	-5.129152871	2.91E-07	5.84E-06	35.95729854	30.0656742	112.8180928	116.0079141	Prom	CTI12_AA189160
mergepeak_14096	25.6054475	-2.267283192	0.601166066	-3.771475672	0.000162285	0.001323651	5.99288309	11.56372085	44.18708634	40.67809973	Exon	CTI12_AA190510
mergepeak_14137	26.0993496	-1.347306362	0.544386069	-2.474909698	0.013326987	0.048547453	16.78007265	12.72009293	35.72572938	39.17150345	Prom	CTI12_AA178940
mergepeak_14144	249.8771814	-2.315731461	0.224543224	-10.31307655	6.15E-25	3.90E-22	85.09893988	82.102418	416.4867926	415.8205751	Prom	CTI12_AA189850
mergepeak_14155	58.41959026	-2.323864271	0.408291827	-5.691674721	1.26E-08	3.59E-07	21.57437912	17.34558127	100.5961327	94.1622679	Prom	CTI12_AA190150
mergepeak_14161	37.77697116	-1.408756579	0.469453134	-3.000846042	0.002692307	0.013574382	26.3686856	15.0328371	55.46889562	54.23746631	Prom	CTI12_AA190240
mergepeak_14168	66.92141703	-1.831733983	0.373283428	-4.907086271	9.24E-07	1.59E-05	22.77295574	35.84753462	104.3567358	104.7084419	Prom	CTI12_AA191890
mergepeak_14180	46.63951011	-1.570865742	0.42530189	-3.693531068	0.000221161	0.001721102	19.17722589	27.75293003	69.57115722	70.05672732	Prom	CTI12_AA191150
mergepeak_14186	100.4657991	-1.16868811	0.294562246	-3.967542097	7.26E-05	0.000676776	65.92171399	57.81860423	141.022616	137.1002621	Exon	CTI12_AA191370
mergepeak_14192	22.78352328	-2.062799201	0.6214961	-3.319086315	0.000903125	0.005546127	5.99288309	11.56372085	36.66588016	36.91160902	Prom	CTI12_AA191480
mergepeak_14197	93.93618364	-1.416057107	0.307092141	-4.611179902	4.00E-06	5.74E-05	53.93594781	48.56762755	131.6211083	141.6200509	Prom	CTI12_AA191500
mergepeak_14212	45.09224318	-1.499187476	0.425044722	-3.527128792	0.000420092	0.00293406	25.17010898	21.97106961	67.69085568	65.53693846	5' U	CTI12_AA190870
mergepeak_14224	227.3579881	-1.203622937	0.216376813	-5.562624402	2.66E-08	7.01E-07	133.0420046	142.2337664	317.7709614	316.3852202	Exon	CTI12_AA190320
mergepeak_14225	13.13200984	-2.420267261	0.843277436	-2.870072359	0.004103779	0.01908834	5.99288309	2.312744169	21.62346779	22.5989443	Prom	CTI12_AA190320
mergepeak_14228	37.14451059	-2.780816155	0.535204972	-5.195796569	2.04E-07	4.25E-06	11.98576618	6.938232507	64.87040336	64.78364032	Prom	CTI12_AA190320
mergepeak_14236	30.80038598	-1.822228421	0.531472896	-3.428638476	0.000606617	0.003995609	17.97864927	9.250976676	47.00753866	48.96437931	Prom	CTI12_AA190910
mergepeak_14237	19.34083189	-3.061997169	0.764873866	-4.003270743	6.25E-05	0.000597842	5.99288309	2.312744169	36.66588016	32.39182016	Prom	CTI12_AA190920
mergepeak_14248	60.66137202	-1.962533702	0.389622378	-5.037014839	4.73E-07	8.91E-06	28.76583883	20.81469752	99.65598197	93.40896976	Prom	CTI12_AA190960
mergepeak_14249	36.89587002	-1.493893091	0.481264091	-3.10410255	0.001908572	0.010226579	13.1843428	25.44018586	51.70829253	57.25065889	Prom	CTI12_AA192060
mergepeak_14252	22.27315266	-2.267623541	0.634766237	-3.572375794	0.000353757	0.00255074	8.390036326	6.938232507	37.60603093	36.15831088	Dist	CTI12_AA192110
mergepeak_14256	11.33495889	-2.751114249	0.948676151	-2.89995089	0.003732211	0.017699187	1.198576618	4.625488338	20.68331701	18.83245358	Intr	CTI12_AA191670
mergepeak_14257	19.27530235	-2.310861942	0.683501747	-3.380915926	0.000722446	0.004624319	5.99288309	6.938232507	31.02497552	33.1451183	Intr	CTI12_AA191670
mergepeak_14258	16.23981812	-2.360788321	0.746795299	-3.16122547	0.001571068	0.008740911	4.794306472	5.781860423	27.26437242	27.11873316	Dist	CTI12_AA191680
mergepeak_14260	97.46430124	-1.251142178	0.298273335	-4.194616255	2.73E-05	0.000298254	56.33310105	58.97497631	138.2021637	136.3469639	5' U	CTI12_AA191680
mergepeak_14262	46.38391782	-1.707556189	0.427478502	-3.994484356	6.48E-05	0.000617244	19.17722589	24.28381377	70.511308	71.56332361	Down	CTI12_AA191690
mergepeak_14263	384.4246305	-1.097414114	0.182986618	-5.997236975	2.01E-09	7.17E-08	246.9067833	242.8381377	527.4245838	520.529017	Prom	CTI12_AA191700
mergepeak_14265	14.19451704	-3.123373777	0.918906747	-3.399010605	0.000676301	0.004375932	0	5.781860423	25.38407088	25.61213687	Prom	CTI12_AA191770
mergepeak_14300	123.1978665	-1.776457068	0.311431313	-5.704169732	1.17E-08	3.38E-07	37.15587516	74.00781341	188.0301547	193.5976228	5' U	CTI12_AA193300
mergepeak_14316	46.81430878	-1.565212545	0.450372182	-3.47537572	0.000510138	0.00346158	33.5601453	13.87646501	66.7507049	73.06991989	Intr	CTI12_AA193040
mergepeak_14334	62.4264411	-1.239030381	0.364662656	-3.397744084	0.000679439	0.004392033	41.95018163	32.37841837	90.25447423	85.12269019	Dist	CTI12_AA191080
mergepeak_14341	85.8312792	-1.329637126	0.31609936	-4.206389808	2.59E-05	0.000285367	50.34021796	47.41125546	121.2794498	124.2941936	3' U	CTI12_AA193210
mergepeak_14367	18.09679466	-1.894035992	0.678747138	-2.790488364	0.005262859	0.023277744	9.588612944	5.781860423	29.14467397	27.8720313	Exon	CTI12_AA192610
mergepeak_14375	48.29549735	-1.67872462	0.420046252	-3.996523268	6.43E-05	0.000612444	26.3686856	19.65832544	73.33176032	73.82321804	Prom	CTI12_AA192360
mergepeak_14378	33.09615992	-1.803402545	0.503890659	-3.578956095	0.000344969	0.00250251	15.58149603	13.87646501	55.46889562	47.45778302	Prom	CTI12_AA192400
mergepeak_14382	74.18062918	-2.407437713	0.36963632	-6.51299016	7.37E-11	3.67E-09	21.57437912	25.44018586	126.9203544	122.7875973	5' U	CTI12_AA192440
mergepeak_14383	44.17640364	-1.5046139	0.438655512	-3.430058118	0.000603452	0.003981054	28.76583883	17.34558127	65.81055413	64.78364032	Prom	CTI12_AA192440
mergepeak_14393	12.72691633	-2.631866938	0.871446495	-3.020113058	0.002526803	0.012863121	3.595729854	3.469116254	23.50376933	20.33904987	Dist	CTI12_AA191470
mergepeak_14396	17.3413209	-2.677638338	0.764006011	-3.504734648	0.000457063	0.00315262	2.397153236	6.938232507	29.14467397	30.88522387	Prom	CTI12_AA192720
mergepeak_14399	22.89033427	-1.944706358	0.611209303	-3.181735533	0.001463954	0.008248327	11.98576618	6.938232507	35.72572938	36.91160902	Exon	CTI12_AA159930
mergepeak_14410	27.25033594	-2.152573147	0.569088666	-3.782491683	0.000155266	0.001275386	9.588612944	10.40734876	46.06738789	42.93799416	Dist	CTI12_AA192150
mergepeak_14418	14.53353218	-3.154256888	0.893816821	-3.528974634	0.000417173	0.002918196	1.198576618	4.625488338	28.2045232	24.10554058	Prom	CTI12_AA167840
mergepeak_14426	151.3960867	-1.227034377	0.250016206	-4.907819353	9.21E-07	1.59E-05	89.89324635	91.35339468	213.4142255	210.9234801	Prom	CTI12_AA192800
mergepeak_14428	14.40073488	-2.849072872	0.86155111	-3.306911033	0.000943308	0.005748738	1.198576618	5.781860423	23.50376933	27.11873316	Prom	CTI12_AA192810
[truncated: 3,414 more rows]
