# Supplementary material for: Chromatin Accessibility Is Associated with Artemisinin Biosynthesis Regulation in Artemisia annua
Source: Molecules. 2021 Feb 23;26(4):1194. doi: 10.3390/molecules26041194 (PMC7926469; doi:10.3390/molecules26041194)
Supplement: Supplementary file 1 [file molecules-26-01194-s001.zip › Supplimentary tables/Table S13_ ATAC-qPCR primers.xlsx]

## Sheet: Sheet1
ATAC-qPCR primer
DBR2_F	TCTCCCTACAAGATGGGCAAC
DBR2_R	CGAGGACGCGATATGAGGAT
DXR_F	ACGGGATTCAATGTTCGGCT
DXR_R	ATAGGCTTAGGCCCACTCCA
DXS_F	ATGCTCCAACGGGTGGTATG
DXS_R	CCATGAACAACGCCGGTTAC
HMGR_F	ATGGCGGGGAGTTTATGGTG
HMGR_R	GGCAAACCTAACAACAGGCG
CYP71AV1_F	AAAGAGAAGCACCGCCCAAA
CYP71AV1_R	TACAAGTGGGAAATCGCCCG
ACT1_F	GCACGATTTCTCGTCCCATT
ACT1_R	GCCCAGATTTATGTCGTCCC
