# Supplementary material for: Chromatin Accessibility Is Associated with Artemisinin Biosynthesis Regulation in Artemisia annua
Source: Molecules. 2021 Feb 23;26(4):1194. doi: 10.3390/molecules26041194 (PMC7926469; doi:10.3390/molecules26041194)
Supplement: Supplementary file 1 [file molecules-26-01194-s001.zip › Supplimentary tables/Table S11_TF selected for network construction.csv]

Row.names	baseMean	log2FoldChange	lfcSE	stat	pvalue	padj	JA1	JA2	JA3	MOCK1	MOCK2	MOCK3	tf_type
CTI12_AA135050	38.49948849	1.379190419	0.387835037	3.556126414	0.000376363	0.001381592	52.63849463	55.0944848	59.02305681	22.77381201	23.24531805	18.22176465	MYB
CTI12_AA044070	63.79645458	2.996012733	0.37573525	7.973733455	1.54E-15	1.62E-14	104.4794363	125.283349	109.9050023	16.70079548	6.973595414	19.43654896	MYB
CTI12_AA187860	81.59161744	2.42137886	0.332880291	7.274022891	3.49E-13	3.20E-12	173.0689899	120.0003162	119.4029655	28.84682855	34.86797707	13.36262741	MYB
CTI12_AA263340	29.51846649	1.179051567	0.450720801	2.615924457	0.008898624	0.024290138	50.24583578	39.24538644	33.24287108	21.25555788	19.75852034	13.36262741	MYB
CTI12_AA383640	36.90907061	2.922524796	0.471426203	6.199326167	5.67E-10	4.09E-09	65.39934181	57.35864171	72.59157562	10.62777894	6.973595414	8.503490169	MYB
CTI12_AA408830	100.6730489	2.339175683	0.262894006	8.897790098	5.70E-19	7.02E-18	171.473884	168.3023303	164.8575035	30.36508268	31.38117936	37.6583136	MYB
CTI12_AA513180	31.08567307	4.834662024	0.755325069	6.400769975	1.55E-10	1.16E-09	59.81647117	61.13223656	59.70148275	0	4.649063609	1.21478431	MYB
CTI12_AA447590	83.47965366	1.401844079	0.32270298	4.344069214	1.40E-05	6.35E-05	124.41826	116.2267214	123.4735211	28.84682855	31.38117936	76.53141152	C2H2
CTI12_AA171240	59.88440171	2.164910256	0.352684893	6.13836969	8.34E-10	5.92E-09	103.6818834	90.56627639	100.4070392	12.14603307	20.92078624	31.58439205	bZIP
CTI12_AA343330	78.28335359	3.581719124	0.36575305	9.79272523	1.21E-22	1.74E-21	141.9644249	131.3211008	159.430096	16.70079548	8.135861316	12.1478431	bZIP
CTI12_AA426270	113.6774924	2.75622142	0.262943509	10.48218089	1.04E-25	1.68E-24	188.2224959	194.7174942	211.6688934	25.81032028	33.70571117	27.94003913	bZIP
CTI12_AA145340	32.59420886	2.43363588	0.539092502	4.514319663	6.35E-06	3.02E-05	53.43604758	46.79257613	65.80731622	0	18.59625444	10.93305879	AP2/ERF-ERF
CTI12_AA257830	43.36244788	1.020097491	0.41997877	2.428926327	0.015143609	0.038721454	58.22136527	59.62279862	55.63092711	45.54762403	30.21891346	10.93305879	AP2/ERF-ERF
CTI12_AA470670	53.83467958	1.718117054	0.341742725	5.027516108	4.97E-07	2.70E-06	82.94550668	80.00021081	84.12481661	31.88333682	19.75852034	24.2956862	AP2/ERF-ERF
