# Supplementary material for: Chromatin Accessibility Is Associated with Artemisinin Biosynthesis Regulation in Artemisia annua
Source: Molecules. 2021 Feb 23;26(4):1194. doi: 10.3390/molecules26041194 (PMC7926469; doi:10.3390/molecules26041194)
Supplement: Supplementary file 1 [file molecules-26-01194-s001.zip › Supplimentary tables/Table S10_ Motif enrichment in GT high DAR.xlsx]

## Sheet: Sheet1
Homer Known Motif Enrichment Results (gt_homer)
Homer de novo Motif Results
Gene Ontology Enrichment Results
Known Motif Enrichment Results (txt file)
Total Target Sequences = 3886, Total Background Sequences = 45665
Rank	Motif	Name	P-value	log P-pvalue	q-value (Benjamini)	# Target Sequences with Motif	% of Targets Sequences with Motif	# Background Sequences with Motif	% of Background Sequences with Motif	Motif File	SVG
1	G T A C G T C A G T A C G T C A G T A C G T C A G T A C G T C A G T A C G T C A	SeqBias: CA-repeat	1e-38	-88.05	0	2321	0.5973	22517.5	0.4931	motif file (matrix)	svg
2	C G T A G C A T C A T G C T A G A G T C A C T G A T C G G T A C A C T G T C A G	At2g33710(AP2EREBP)/colamp-At2g33710-DAP-Seq(GSE60143)/Homer	1e-30	-69.69	0	638	0.1642	4730.2	0.1036	motif file (matrix)	svg
3	G C T A C G A T C T A G T C G A A G C T A C T G C G T A A G T C C T A G A C G T G T A C C T G A A G C T G A T C C G T A	TGA3(bZIP)/colamp-TGA3-DAP-Seq(GSE60143)/Homer	1e-27	-63.43	0	69	0.0178	150.8	0.0033	motif file (matrix)	svg
4	G C T A G C A T G C T A G C A T G C A T C G T A C G T A A G T C A G T C A C T G G C A T G C A T C G T A G C T A G C T A	MYB73(MYB)/col-MYB73-DAP-Seq(GSE60143)/Homer	1e-27	-62.56	0	1333	0.343	12045.4	0.2638	motif file (matrix)	svg
5	G A T C G C T A G T A C A G T C G C T A T G C A G T A C G A T C C G T A G A C T	MYB83(MYB)/colamp-MYB83-DAP-Seq(GSE60143)/Homer	1e-26	-60.4	0	1234	0.3176	11038.5	0.2417	motif file (matrix)	svg
6	G C T A C G T A C G T A G C A T C A T G C T A G A G T C A C T G T A C G A G T C C A T G T A C G	RAP26(AP2EREBP)/colamp-RAP26-DAP-Seq(GSE60143)/Homer	1e-24	-56.41	0	439	0.113	3089.4	0.0677	motif file (matrix)	svg
7	C G T A G C A T C A G T C T A G A G T C A C T G A C T G G T A C A C T G A T C G	ERF115(AP2EREBP)/colamp-ERF115-DAP-Seq(GSE60143)/Homer	1e-22	-51.36	0	501	0.1289	3759.9	0.0823	motif file (matrix)	svg
8	G C T A C G T A C G T A G C A T C A T G C T A G A G T C A C T G A C T G A G T C A C T G T C A G	ABR1(AP2EREBP)/colamp-ABR1-DAP-Seq(GSE60143)/Homer	1e-21	-50.21	0	397	0.1022	2804.5	0.0614	motif file (matrix)	svg
9	G T A C A C T G A T G C T G A C C T A G G A C T G T A C C G T A G C A T G C A T	ERF8(AP2EREBP)/colamp-ERF8-DAP-Seq(GSE60143)/Homer	1e-21	-50.08	0	413	0.1063	2954.6	0.0647	motif file (matrix)	svg
10	T C G A A C G T A C T G C T G A A G T C T C A G A G C T G T A C C G T A A G C T G A T C T C G A	JunD(bZIP)/K562-JunD-ChIP-Seq/Homer	1e-21	-49.93	0	78	0.0201	241.5	0.0053	motif file (matrix)	svg
11	T C G A G A C T A T C G C G T A A G T C C T A G G C A T G T A C C T G A A C G T G A T C G C T A	TGA4(bZIP)/colamp-TGA4-DAP-Seq(GSE60143)/Homer	1e-21	-49.69	0	208	0.0535	1166.6	0.0255	motif file (matrix)	svg
12	G A C T A C T G C G T A A G T C T C A G G C A T G T A C C G T A A C G T G A T C	TGA1(bZIP)/colamp-TGA1-DAP-Seq(GSE60143)/Homer	1e-20	-48.04	0	230	0.0592	1364.3	0.0299	motif file (matrix)	svg
13	C T G A G A C T C A T G C T A G A G T C A C T G A C T G A G T C A C T G T C A G	ERF11(AP2EREBP)/col-ERF11-DAP-Seq(GSE60143)/Homer	1e-20	-46.92	0	301	0.0775	1988.9	0.0436	motif file (matrix)	svg
14	G A C T A T C G C T G A A G T C T C A G G A C T G T A C C T G A A G C T G T A C	TGA6(bZIP)/colamp-TGA6-DAP-Seq(GSE60143)/Homer	1e-20	-46.5	0	358	0.0921	2507.6	0.0549	motif file (matrix)	svg
15	G C T A C G T A C G T A G C A T C A T G C T A G G A T C A C T G T C A G G A T C A C T G T C A G	ERF4(AP2EREBP)/colamp-ERF4-DAP-Seq(GSE60143)/Homer	1e-20	-46.08	0	393	0.1011	2837.3	0.0621	motif file (matrix)	svg
16	C G T A C G A T C T A G T G C A A G C T A C T G C G T A A G T C C T A G C G A T T G A C C T G A A C G T G T A C G C T A	TGA5(bZIP)/col-TGA5-DAP-Seq(GSE60143)/Homer	1e-19	-45.76	0	80	0.0206	271	0.0059	motif file (matrix)	svg
17	G C A T G A T C C T A G C G T A G C A T C G T A G C A T A G T C C T A G C G T A G C A T C G A T	AT5G22990(C2H2)/col-AT5G22990-DAP-Seq(GSE60143)/Homer	1e-19	-45.68	0	216	0.0556	1275.6	0.0279	motif file (matrix)	svg
18	C G T A G A C T C A T G C T A G A G T C A C T G C T A G A G T C C A T G C T A G	ERF7(AP2EREBP)/col-ERF7-DAP-Seq(GSE60143)/Homer	1e-19	-43.78	0	447	0.115	3389.6	0.0742	motif file (matrix)	svg
19	G T A C C A T G T A G C A G T C C T A G C A T G C T G A C G T A G C A T G C A T A C G T G C A T G T A C A C T G A T C G	LOB(LOBAS2)/col-LOB-DAP-Seq(GSE60143)/Homer	1e-18	-43.67	0	124	0.0319	576.6	0.0126	motif file (matrix)	svg
20	A G T C C G T A T G A C A T G C G C A T C T G A G T A C G A T C	MYB55(MYB)/colamp-MYB55-DAP-Seq(GSE60143)/Homer	1e-18	-43.62	0	789	0.203	6813.2	0.1492	motif file (matrix)	svg
21	A C T G A C G T C G A T C A G T C A T G C A T G C A G T G C A T C A G T C A T G	HuR(?)/HEK293-HuR-CLIP-Seq(GSE87887)/Homer	1e-18	-43.33	0	2147	0.5525	21940.4	0.4805	motif file (matrix)	svg
22	C T A G A C T G A C G T C G T A A C T G A C T G A G C T C T A G T C A G C T A G	MYB93(MYB)/colamp-MYB93-DAP-Seq(GSE60143)/Homer	1e-18	-43.18	0	765	0.1969	6577.4	0.144	motif file (matrix)	svg
23	G A T C A G T C G A C T G C T A G T A C A G T C G C A T G C T A G T A C G A T C	MYB61(MYB)/colamp-MYB61-DAP-Seq(GSE60143)/Homer	1e-18	-42.95	0	949	0.2442	8509.1	0.1863	motif file (matrix)	svg
24	A C G T C G A T C A G T A C T G G T A C A G T C C G T A A T G C T C A G A C G T G T A C C T G A A C T G G A T C G T C A	bZIP44(bZIP)/colamp-bZIP44-DAP-Seq(GSE60143)/Homer	1e-17	-41.24	0	58	0.0149	165.4	0.0036	motif file (matrix)	svg
25	C T G A C T A G G C A T A T G C C G T A A G T C A C T G A C G T T A C G C T G A	HY5(bZIP)/colamp-HY5-DAP-Seq(GSE60143)/Homer	1e-16	-38.51	0	465	0.1197	3672.7	0.0804	motif file (matrix)	svg
26	G A T C G T A C C T G A A G T C A G T C A C T G G C T A G T A C G T C A G C A T G C A T C G A T	DEAR2(AP2EREBP)/colamp-DEAR2-DAP-Seq(GSE60143)/Homer	1e-16	-38.13	0	515	0.1325	4173.9	0.0914	motif file (matrix)	svg
27	C G T A C T A G C A G T A C G T C G T A A C T G C A T G G C A T T C A G C T G A	MYB49(MYB)/col-MYB49-DAP-Seq(GSE60143)/Homer	1e-16	-37.73	0	789	0.203	6982.9	0.1529	motif file (matrix)	svg
28	C G T A G C A T C G T A C G T A G C A T A C T G C G A T A G T C A C T G A C T G G A C T C T A G	AT1G71450(AP2EREBP)/col-AT1G71450-DAP-Seq(GSE60143)/Homer	1e-16	-37.5	0	659	0.1696	5642.4	0.1236	motif file (matrix)	svg
29	C A T G G A C T C T A G C A T G C A G T C G A T C T A G C A T G C G A T C G T A C T A G C A G T C G A T C T A G C A T G	AT1G24250(Orphan)/col-AT1G24250-DAP-Seq(GSE60143)/Homer	1e-16	-37.11	0	349	0.0898	2587.6	0.0567	motif file (matrix)	svg
30	A T G C A T C G T A C G A G C T A T C G C T G A A G T C C T A G A G C T A T G C C T G A A T G C	CRE(bZIP)/Promoter/Homer	1e-16	-37	0	116	0.0299	570.6	0.0125	motif file (matrix)	svg
31	C G T A C T A G C G A T G A T C C T G A A C T G C A G T G C A T C G T A A T C G	MYB33(MYB)/col-MYB33-DAP-Seq(GSE60143)/Homer	1e-16	-36.89	0	1299	0.3343	12515.2	0.2741	motif file (matrix)	svg
32	A G C T C G T A C G T A A G T C C T A G C T A G G T A C G A C T	MYB101(MYB)/colamp-MYB101-DAP-Seq(GSE60143)/Homer	1e-15	-36.41	0	1258	0.3237	12080.4	0.2646	motif file (matrix)	svg
33	C T G A T C A G G T A C G C T A A C T G T G A C G C A T C A T G	SCL(bHLH)/HPC7-Scl-ChIP-Seq(GSE13511)/Homer	1e-15	-36.32	0	946	0.2434	8689.7	0.1903	motif file (matrix)	svg
34	C A G T T A G C A G T C C A T G C A G T C A T G C G A T C G A T G A C T C G A T A T C G G T A C A C T G A T C G G T A C	LBD13(LOBAS2)/colamp-LBD13-DAP-Seq(GSE60143)/Homer	1e-15	-36.25	0	319	0.0821	2322.6	0.0509	motif file (matrix)	svg
35	G T A C A C T G A T G C A G T C C T A G G A T C G T A C C T G A G A C T G C A T C G A T G A C T	RAP212(AP2EREBP)/col-RAP212-DAP-Seq(GSE60143)/Homer	1e-15	-36.19	0	269	0.0692	1864.4	0.0408	motif file (matrix)	svg
36	C T A G C T A G A G T C T C A G A C T G A C G T A C G T C T G A	MYB(HTH)/ERMYB-Myb-ChIPSeq(GSE22095)/Homer	1e-15	-35.9	0	1031	0.2653	9618.6	0.2106	motif file (matrix)	svg
37	C G T A G A C T C A T G C T A G A G T C A C T G A C T G G T A C C A T G T A C G	ERF3(AP2EREBP)/colamp-ERF3-DAP-Seq(GSE60143)/Homer	1e-15	-35.83	0	226	0.0582	1486.9	0.0326	motif file (matrix)	svg
38	C T A G T A C G G A T C G T A C G C T A A G C T A G C T G T C A T C G A T A G C	Nanog(Homeobox)/mES-Nanog-ChIP-Seq(GSE11724)/Homer	1e-15	-35.5	0	1981	0.5098	20328.9	0.4452	motif file (matrix)	svg
39	C T A G T C A G C T G A C T G A C T A G C T G A C A T G C A T G C T G A C T A G C T A G C G T A C T A G C G T A G T C A	TF3A(C2H2)/col-TF3A-DAP-Seq(GSE60143)/Homer	1e-14	-34.15	0	362	0.0932	2768.6	0.0606	motif file (matrix)	svg
40	A G T C G A T C G A T C C G T A G T C A A G T C A G C T C T G A G A C T G A C T	ATY13(MYB)/col-ATY13-DAP-Seq(GSE60143)/Homer	1e-14	-34	0	1788	0.4601	18160	0.3977	motif file (matrix)	svg
41	G A C T A G T C C G T A C G T A A G T C A G C T A C T G G A C T G T A C A T G C	MYB77(MYB)/col-MYB77-DAP-Seq(GSE60143)/Homer	1e-14	-33.66	0	768	0.1976	6887.1	0.1508	motif file (matrix)	svg
42	C T A G C A T G A C G T C G T A C T A G C A T G C G A T C T A G T C A G T C A G	MYB3(MYB)/Arabidopsis-MYB3-ChIP-Seq(GSE80564)/Homer	1e-14	-33.2	0	843	0.2169	7695.7	0.1685	motif file (matrix)	svg
43	C T A G A C T G A C G T C G T A A C T G A C T G A C G T T C A G C T G A T C G A	MYB107(MYB)/col-MYB107-DAP-Seq(GSE60143)/Homer	1e-14	-32.82	0	969	0.2494	9058.1	0.1984	motif file (matrix)	svg
44	G A T C G A T C G A T C C G T A G T A C A G T C G C A T C G T A G T A C G A T C	MYB58(MYB)/colamp-MYB58-DAP-Seq(GSE60143)/Homer	1e-14	-32.54	0	671	0.1727	5908.8	0.1294	motif file (matrix)	svg
45	G C A T C G T A G C T A G A C T C G A T G A C T A G T C C A G T A G T C A G T C A C T G C T A G G T A C C T A G C T G A	AT5G05550(Trihelix)/col-AT5G05550-DAP-Seq(GSE60143)/Homer	1e-14	-32.33	0	554	0.1426	4711.1	0.1032	motif file (matrix)	svg
46	G C T A C G T A C G T A G A C T C A T G C T A G G A T C A C T G T C A G G A T C A C T G T A C G	ERF9(AP2EREBP)/colamp-ERF9-DAP-Seq(GSE60143)/Homer	1e-13	-31.63	0	131	0.0337	736.8	0.0161	motif file (matrix)	svg
47	T C G A G C A T A C T G C T G A A G T C T C A G G A C T G T A C C G T A A G C T A G T C G A T C	c-Jun-CRE(bZIP)/K562-cJun-ChIP-Seq(GSE31477)/Homer	1e-13	-31.53	0	129	0.0332	721.8	0.0158	motif file (matrix)	svg
48	A C T G G T A C A G T C C G T A A G T C T A C G A C G T G T A C C G T A A C T G A G T C G C T A	bZIP42(bZIP)/colamp-bZIP42-DAP-Seq(GSE60143)/Homer	1e-13	-31.51	0	28	0.0072	51	0.0011	motif file (matrix)	svg
49	A C T G C T A G A G T C A C T G A C T G A G T C A C G T C T A G	AT5G23930(mTERF)/col-AT5G23930-DAP-Seq(GSE60143)/Homer	1e-13	-31.48	0	336	0.0865	2574.8	0.0564	motif file (matrix)	svg
50	C G A T C T A G A C T G A G C T C T G A A C T G A C G T A C G T C T A G C T A G	MYB96(MYB)/colamp-MYB96-DAP-Seq(GSE60143)/Homer	1e-13	-31.43	0	604	0.1554	5248.5	0.1149	motif file (matrix)	svg
51	C G T A G A T C C T A G A C G T G T A C C T G A A G C T G A T C G C T A G A C T	TGA2(bZIP)/colamp-TGA2-DAP-Seq(GSE60143)/Homer	1e-13	-31.17	0	389	0.1001	3093.7	0.0678	motif file (matrix)	svg
52	T A G C G T A C C T A G A T C G C T G A C G T A G C T A G C A T A C G T T G A C G T A C A C T G T A C G G T C A C T A G	ASL18(LOBAS2)/colamp-ASL18-DAP-Seq(GSE60143)/Homer	1e-13	-31	0	501	0.1289	4211	0.0922	motif file (matrix)	svg
53	G C A T A C G T A G C T A G C T A G C T C G T A A G T C A C G T	At3g60580(C2H2)/col-At3g60580-DAP-Seq(GSE60143)/Homer	1e-13	-30.8	0	2025	0.5211	21058	0.4612	motif file (matrix)	svg
54	C T A G G C A T A C T G C T A G A G T C A C T G A C T G A G T C A C T G T C A G	ERF10(AP2EREBP)/col-ERF10-DAP-Seq(GSE60143)/Homer	1e-13	-30.78	0	239	0.0615	1681	0.0368	motif file (matrix)	svg
55	G A C T C A T G G T A C A G T C C G T A A G T C A C T G A C G T T A C G C G T A A G T C G A T C	bZIP28(bZIP)/col-bZIP28-DAP-Seq(GSE60143)/Homer	1e-13	-30.39	0	165	0.0425	1032.6	0.0226	motif file (matrix)	svg
56	T C G A A C G T A C T G C G T A A G T C C T A G A G C T T G A C	TGA10(bZIP)/colamp-TGA10-DAP-Seq(GSE60143)/Homer	1e-13	-30	0	330	0.0849	2548	0.0558	motif file (matrix)	svg
57	C G T A C T A G C A T G A G C T C T G A C A T G C A G T C G A T C T A G C T A G	MYB30(MYB)/colamp-MYB30-DAP-Seq(GSE60143)/Homer	1e-13	-29.95	0	650	0.1673	5769.3	0.1263	motif file (matrix)	svg
58	G C A T C G A T G A C T T G C A A C T G A G T C T G A C A C T G G A T C A G T C C G T A G A C T	ERF15(AP2EREBP)/colamp-ERF15-DAP-Seq(GSE60143)/Homer	1e-12	-29.53	0	419	0.1078	3427.6	0.0751	motif file (matrix)	svg
59	A G T C T C G A T C A G C G T A G C A T G A T C A G C T T C A G C T G A C G T A	GATA12(C2C2gata)/col-GATA12-DAP-Seq(GSE60143)/Homer	1e-12	-29.3	0	272	0.07	2011.6	0.0441	motif file (matrix)	svg
60	A T G C T C A G T C G A G C A T A C T G C G T A A G T C T C A G G A C T T G A C C G T A A G C T	Atf2(bZIP)/3T3L1-Atf2-ChIP-Seq(GSE56872)/Homer	1e-12	-28.98	0	140	0.036	839.8	0.0184	motif file (matrix)	svg
61	G A C T C T A G C T A G A G T C T G C A A C T G A C G T A C G T C T A G T C A G	AMYB(HTH)/Testes-AMYB-ChIP-Seq(GSE44588)/Homer	1e-12	-28.9	0	736	0.1894	6706	0.1469	motif file (matrix)	svg
62	T C A G G C A T C G T A C G T A A G T C A T G C A C T G G C A T G C A T G C T A G A T C C T G A	MYB81(MYB)/col-MYB81-DAP-Seq(GSE60143)/Homer	1e-12	-28.55	0	1067	0.2746	10289.7	0.2253	motif file (matrix)	svg
63	C T A G T G A C G A C T A T C G T C G A A G T C C T A G C A G T C T A G A T C G G T A C T C G A	O2(bZIP)/Corn-O2-ChIP-Seq(GSE63991)/Homer	1e-12	-28.53	0	90	0.0232	447.5	0.0098	motif file (matrix)	svg
64	C G T A G C A T C G T A C G T A A G T C A T C G C T A G G C A T G C A T C G T A	MYB70(MYB)/col-MYB70-DAP-Seq(GSE60143)/Homer	1e-12	-28.5	0	994	0.2558	9493.3	0.2079	motif file (matrix)	svg
65	C T A G T A G C A T G C C T A G A G T C A G T C C T A G G A C T G A C T G C T A	CRF10(AP2EREBP)/col100-CRF10-DAP-Seq(GSE60143)/Homer	1e-12	-28.48	0	364	0.0937	2910.4	0.0637	motif file (matrix)	svg
66	A T G C G T A C A C T G A G T C A G T C A C T G G A T C G T C A C G T A C G A T G C A T C G A T	RRTF1(AP2EREBP)/colamp-RRTF1-DAP-Seq(GSE60143)/Homer	1e-12	-28.43	0	144	0.0371	879.1	0.0193	motif file (matrix)	svg
67	A G T C G C A T C G T A C G T A G T A C A C G T A C T G G A T C G A T C T C G A	BMYB(HTH)/Hela-BMYB-ChIP-Seq(GSE27030)/Homer	1e-12	-28.28	0	825	0.2123	7675.6	0.1681	motif file (matrix)	svg
68	G A C T G A T C C T G A A G T C A G T C A C T G C G T A A G T C G T A C G C T A G C A T C G A T	At1g19210(AP2EREBP)/colamp-At1g19210-DAP-Seq(GSE60143)/Homer	1e-12	-28.26	0	572	0.1472	5012.4	0.1098	motif file (matrix)	svg
69	C G T A C G T A G C A T G A C T A G T C C T G A C T A G C G T A A C G T A G T C A G C T T C A G	GATA11(C2C2gata)/col-GATA11-DAP-Seq(GSE60143)/Homer	1e-12	-28.18	0	196	0.0504	1334.3	0.0292	motif file (matrix)	svg
70	C G T A G C T A C G A T C A T G G T A C A G T C C G T A A G T C A C T G A C G T T A G C C G T A A G T C G T A C C G T A	GBF6(bZIP)/colamp-GBF6-DAP-Seq(GSE60143)/Homer	1e-12	-27.97	0	149	0.0383	927	0.0203	motif file (matrix)	svg
71	C G A T C A T G A T C G G C A T A T G C C T G A A G T C C T A G G C A T C T A G C A T G G T A C G C T A C G T A G C T A	GBF5(bZIP)/colamp-GBF5-DAP-Seq(GSE60143)/Homer	1e-12	-27.95	0	183	0.0471	1222	0.0268	motif file (matrix)	svg
72	G A T C C A G T T A G C A G T C A C T G A G T C A G T C C T A G G A C T G T A C	LEP(AP2EREBP)/col-LEP-DAP-Seq(GSE60143)/Homer	1e-12	-27.93	0	107	0.0275	583.4	0.0128	motif file (matrix)	svg
73	C A T G C T A G A G T C A C T G A C T G G T A C C A T G T A C G	AT1G28160(AP2EREBP)/colamp-AT1G28160-DAP-Seq(GSE60143)/Homer	1e-12	-27.83	0	359	0.0924	2876.5	0.063	motif file (matrix)	svg
74	T A G C G T A C C T A G C A G T T C G A C G T A C G T A G C A T G A C T T G A C A G T C A C T G A T C G A G T C C T A G	AS2(LOBAS2)/col-AS2-DAP-Seq(GSE60143)/Homer	1e-12	-27.74	0	50	0.0129	177.8	0.0039	motif file (matrix)	svg
75	C A T G C T G A A G T C A C T G A C T G A G C T A C T G A T C G	ESE3(AP2EREBP)/col-ESE3-DAP-Seq(GSE60143)/Homer	1e-11	-27.59	0	362	0.0932	2911.4	0.0638	motif file (matrix)	svg
76	T A G C G T C A G A C T T A G C G T C A G A C T A G T C G C T A G A C T G A T C	ZML2(C2C2gata)/col-ZML2-DAP-Seq(GSE60143)/Homer	1e-11	-27.51	0	237	0.061	1718.8	0.0376	motif file (matrix)	svg
77	C G T A C G T A C T A G C A G T G A C T C G T A C A T G C A T G C G A T C T G A C T G A C T G A	MS188(MYB)/colamp-MS188-DAP-Seq(GSE60143)/Homer	1e-11	-27.44	0	594	0.1529	5265.8	0.1153	motif file (matrix)	svg
78	A G C T C A T G G C T A G C T A G C A T G A C T G A T C T A G C T C G A A G T C C A T G G A T C C A T G G T A C A G C T	FAR1(FAR1)/col-FAR1-DAP-Seq(GSE60143)/Homer	1e-11	-27.36	0	90	0.0232	457.7	0.01	motif file (matrix)	svg
79	C T A G A C T G A G C T C G T A A C T G A C T G A C G T C T A G	MYB99(MYB)/colamp-MYB99-DAP-Seq(GSE60143)/Homer	1e-11	-27.32	0	545	0.1402	4762.7	0.1043	motif file (matrix)	svg
80	C G T A A C T G C G T A A C G T C A G T A G T C A G C T G C A T G C T A C G A T	At2g01060(G2like)/colamp-At2g01060-DAP-Seq(GSE60143)/Homer	1e-11	-27.29	0	1632	0.42	16685	0.3654	motif file (matrix)	svg
81	G C A T T A G C G T A C C A T G C T G A G C A T G C A T G C A T G A C T G C A T G A C T G T A C A C T G A T C G C G T A	LBD2(LOBAS2)/colamp-LBD2-DAP-Seq(GSE60143)/Homer	1e-11	-27.09	0	226	0.0582	1624.1	0.0356	motif file (matrix)	svg
82	G C A T G A T C A G C T G T A C G A T C C T A G C T A G G A T C T A C G C T G A	AT3G58630(Trihelix)/col-AT3G58630-DAP-Seq(GSE60143)/Homer	1e-11	-26.93	0	113	0.0291	641.7	0.0141	motif file (matrix)	svg
83	C A G T C A T G G T A C A G T C C G T A A G T C A C T G A C G T T A C G C G T A A T G C G T A C G C T A G C A T G C A T	ABF2(bZIP)/col-ABF2-DAP-Seq(GSE60143)/Homer	1e-11	-26.91	0	137	0.0353	839.2	0.0184	motif file (matrix)	svg
84	C G T A A G T C T G A C A G C T A C G T C G T A A C G T A G T C	At5g05790(MYBrelated)/col-At5g05790-DAP-Seq(GSE60143)/Homer	1e-11	-26.58	0	673	0.1732	6120.2	0.134	motif file (matrix)	svg
85	C T G A C T G A G C A T G A C T A G T C T C G A C T A G C G T A A C G T G A T C A G C T T C A G	GATA4(C2C2gata)/col-GATA4-DAP-Seq(GSE60143)/Homer	1e-11	-26.41	0	407	0.1047	3386.2	0.0742	motif file (matrix)	svg
86	A C T G C G T A A C G T C G T A C T G A A C T G T C A G G C A T	At3g11280(MYBrelated)/col-At3g11280-DAP-Seq(GSE60143)/Homer	1e-11	-26.3	0	635	0.1634	5730.6	0.1255	motif file (matrix)	svg
87	G A C T G A T C G A T C G C T A G T A C A G T C G C T A C T G A G T A C G A T C G C T A G A C T	MYB13(MYB)/col-MYB13-DAP-Seq(GSE60143)/Homer	1e-11	-26.27	0	455	0.1171	3873.4	0.0848	motif file (matrix)	svg
88	C G T A C T A G C A T G G A C T C T G A A C T G A C G T A C G T C T A G C T A G C A T G T C G A	MYB94(MYB)/col-MYB94-DAP-Seq(GSE60143)/Homer	1e-11	-25.72	0	284	0.0731	2196.6	0.0481	motif file (matrix)	svg
89	A C T G A G T C C G A T A C T G A G T C C G A T A C T G A G T C C G A T A C T G A G T C C G A T	SeqBias: GCW-triplet	1e-11	-25.58	0	3858	0.9928	44714.2	0.9792	motif file (matrix)	svg
90	T C A G G C A T A C T G C G T A A G T C C T A G G C A T T G A C	TGA9(bZIP)/colamp-TGA9-DAP-Seq(GSE60143)/Homer	1e-11	-25.41	0	586	0.1508	5247.4	0.1149	motif file (matrix)	svg
91	G A C T G A C T G A T C C G T A G T A C A G T C G C A T C G T A G T A C G A T C G C A T G C T A	MYB74(MYB)/colamp-MYB74-DAP-Seq(GSE60143)/Homer	1e-11	-25.34	0	448	0.1153	3828.5	0.0838	motif file (matrix)	svg
92	C G T A C G A T C G T A C G A T C A T G A C T G C G A T A G T C A T C G T C A G G A C T A C T G	At1g36060(AP2EREBP)/colamp-At1g36060-DAP-Seq(GSE60143)/Homer	1e-10	-25.29	0	332	0.0854	2671.8	0.0585	motif file (matrix)	svg
93	C A T G A C G T C T A G A C G T C A G T A C G T C T A G A G T C	PHA-4(Forkhead)/cElegans-Embryos-PHA4-ChIP-Seq(modEncode)/Homer	1e-10	-25.26	0	1460	0.3757	14825.1	0.3247	motif file (matrix)	svg
94	G A C T G T A C A T G C C G T A A G T C C A T G A G T C C A T G G A T C A G T C G C A T G A T C	FHY3(FAR1)/Arabidopsis-FHY3-ChIP-Seq(GSE30711)/Homer	1e-10	-25.16	0	162	0.0417	1078.7	0.0236	motif file (matrix)	svg
95	C A G T C G A T G C A T G C A T G T C A A G C T C A T G C T A G A T G C G T A C	Hoxa11(Homeobox)/ChickenMSG-Hoxa11.Flag-ChIP-Seq(GSE86088)/Homer	1e-10	-25.02	0	1312	0.3376	13167.5	0.2884	motif file (matrix)	svg
96	C G A T A G C T T G C A A C T G A G T C T G A C C T A G G T A C A G T C C G T A G C A T G C A T	ERF13(AP2EREBP)/colamp-ERF13-DAP-Seq(GSE60143)/Homer	1e-10	-24.74	0	281	0.0723	2188.4	0.0479	motif file (matrix)	svg
97	G C T A G A C T G A C T T G C A C G T A A G T C C G T A T A G C G A T C G A C T	Eomes(T-box)/H9-Eomes-ChIP-Seq(GSE26097)/Homer	1e-10	-24.72	0	983	0.253	9529.8	0.2087	motif file (matrix)	svg
98	G C A T T G A C C T G A A G T C A G T C A C T G G T C A A G T C G C T A G A C T G C T A C T G A	DREB2(AP2EREBP)/col-DREB2-DAP-Seq(GSE60143)/Homer	1e-10	-24.57	0	273	0.0703	2115.4	0.0463	motif file (matrix)	svg
99	C G A T C T G A C G T A C A G T A G T C G A T C G A T C A C T G	Pitx1(Homeobox)/Chicken-Pitx1-ChIP-Seq(GSE38910)/Homer	1e-10	-24.52	0	1922	0.4946	20175.1	0.4418	motif file (matrix)	svg
100	G A C T A G T C G A T C C G T A G T A C A G T C G C A T C G T A G T C A G A T C	MYB67(MYB)/col-MYB67-DAP-Seq(GSE60143)/Homer	1e-10	-24.51	0	635	0.1634	5791.5	0.1268	motif file (matrix)	svg
101	C G T A C A G T C A T G G T A C A G T C C G T A A T G C A T C G A C G T T A C G C G T A G A T C G T A C C G T A C G T A	AREB3(bZIP)/col-AREB3-DAP-Seq(GSE60143)/Homer	1e-10	-24.17	0	175	0.045	1209.8	0.0265	motif file (matrix)	svg
102	G T A C A G C T T C G A G T A C A G T C C A G T C G T A G T C A G A T C G C A T	MYB62(MYB)/colamp-MYB62-DAP-Seq(GSE60143)/Homer	1e-10	-23.89	0	684	0.176	6332.1	0.1387	motif file (matrix)	svg
103	A T C G A G T C A C T G A G T C A G T C A C T G G A C T G A C T	PUCHI(AP2EREBP)/colamp-PUCHI-DAP-Seq(GSE60143)/Homer	1e-10	-23.82	0	183	0.0471	1287.8	0.0282	motif file (matrix)	svg
104	C G A T C G A T C G A T C G A T C G A T C G A T C G A T C G A T C G A T C G A T	SeqBias: A/T bias	1e-10	-23.71	0	3792	0.9758	43659.1	0.9561	motif file (matrix)	svg
105	G C A T C A T G T C A G G A C T A T G C C G T A A G T C A C T G A C G T A C T G A C T G G T A C G C T A C G T A G C T A	bZIP53(bZIP)/colamp-bZIP53-DAP-Seq(GSE60143)/Homer	1e-10	-23.51	0	181	0.0466	1274.8	0.0279	motif file (matrix)	svg
106	A T G C G T A C A C T G A G T C A G T C A C T G A G T C G T A C	ERF73(AP2EREBP)/col-ERF73-DAP-Seq(GSE60143)/Homer	1e-10	-23.5	0	145	0.0373	953.8	0.0209	motif file (matrix)	svg
107	C G T A C T G A C G T A G C A T G A C T A G C T T C G A C T A G C G T A A C G T A G T C A G C T C T G A C T G A C G T A	GATA1(C2C2gata)/colamp-GATA1-DAP-Seq(GSE60143)/Homer	1e-10	-23.43	0	198	0.051	1431.4	0.0313	motif file (matrix)	svg
108	C T G A C G T A A G T C T A G C A C T G A C G T G C A T G C T A	MYB65(MYB)/colamp-MYB65-DAP-Seq(GSE60143)/Homer	1e-10	-23.39	0	715	0.184	6681.6	0.1463	motif file (matrix)	svg
109	A T G C A G T C A C T G A T G C A G T C A C T G A G T C G T A C	SHN3(AP2EREBP)/col-SHN3-DAP-Seq(GSE60143)/Homer	1e-10	-23.35	0	82	0.0211	432.5	0.0095	motif file (matrix)	svg
110	C T G A T A C G A C G T C T A G C G T A T C G A C T G A C G A T	At5g04390(C2H2)/col200-At5g04390-DAP-Seq(GSE60143)/Homer	1e-10	-23.31	0	2071	0.5329	21984.1	0.4815	motif file (matrix)	svg
111	A C T G G T A C A G T C C G T A A G T C A C T G A C G T T A C G	ABI5(bZIP)/col-ABI5-DAP-Seq(GSE60143)/Homer	1e-10	-23.11	0	184	0.0473	1308.1	0.0286	motif file (matrix)	svg
112	C T A G C T A G C T A G C T A G C T A G C T A G C T A G C T A G C T A G C T A G	SeqBias: G/A bias	1e-09	-22.99	0	3866	0.9949	44911.6	0.9836	motif file (matrix)	svg
113	C G T A C G T A C G T A C G A T C A T G T A C G G A C T A T G C C G T A A G T C C T A G A C G T A C T G C A T G G T A C	bZIP48(bZIP)/colamp-bZIP48-DAP-Seq(GSE60143)/Homer	1e-09	-22.87	0	194	0.0499	1404.2	0.0308	motif file (matrix)	svg
114	C T G A G C A T A C T G C T A G A G T C A C T G A C T G A G T C A C T G T C A G	AT4G18450(AP2EREBP)/col-AT4G18450-DAP-Seq(GSE60143)/Homer	1e-09	-22.7	0	125	0.0322	791.5	0.0173	motif file (matrix)	svg
115	G C T A G A C T A G T C T C G A T C A G T C G A A C G T A G T C G A C T T C A G	GATA14(C2C2gata)/col-GATA14-DAP-Seq(GSE60143)/Homer	1e-09	-22.56	0	280	0.0721	2227.2	0.0488	motif file (matrix)	svg
116	A T G C C A G T A C G T A G T C C A T G A C G T A G T C A C G T A G C T G A T C	Unknown4/Arabidopsis-Promoters/Homer	1e-09	-22.46	0	401	0.1032	3433.5	0.0752	motif file (matrix)	svg
117	C T A G T A C G G A T C G T C A T G C A A C G T T G C A G C T A T C G A T G C A	Hoxa9(Homeobox)/ChickenMSG-Hoxa9.Flag-ChIP-Seq(GSE86088)/Homer	1e-09	-22.45	0	1391	0.358	14186.5	0.3107	motif file (matrix)	svg
118	A G C T T G A C C G A T C G A T C T A G A C G T C A G T C A G T G C T A A G T C	FOXK1(Forkhead)/HEK293-FOXK1-ChIP-Seq(GSE51673)/Homer	1e-09	-22.16	0	650	0.1673	6035	0.1322	motif file (matrix)	svg
119	A G T C G A T C A G C T C G T A G T A C A G T C G C A T C T G A G T A C G A T C	AT4G26030(C2H2)/col-AT4G26030-DAP-Seq(GSE60143)/Homer	1e-09	-21.96	0	625	0.1608	5777.6	0.1265	motif file (matrix)	svg
120	C A G T A T C G C T G A A G T C T C A G C A G T T A G C C T G A A T G C T A C G	FEA4(bZIP)/Corn-FEA4-ChIP-Seq(GSE61954)/Homer	1e-09	-21.47	0	412	0.106	3575	0.0783	motif file (matrix)	svg
121	C T A G A C T G T G C A C G A T C G T A C T G A A T C G A C T G G A C T A G C T	At1g49010(MYBrelated)/col-At1g49010-DAP-Seq(GSE60143)/Homer	1e-09	-21.44	0	1021	0.2627	10095.9	0.2211	motif file (matrix)	svg
122	C T G A C G A T C A T G A T C G G C A T C A T G G C T A A G T C	ASHR1(ND)/col-ASHR1-DAP-Seq(GSE60143)/Homer	1e-09	-21.36	0	642	0.1652	5980.8	0.131	motif file (matrix)	svg
123	C A T G T G C A G A C T C A T G C G T A A G T C T C A G G C A T T G A C C G T A	bZIP50(bZIP)/colamp-bZIP50-DAP-Seq(GSE60143)/Homer	1e-09	-21.28	0	509	0.131	4581.7	0.1003	motif file (matrix)	svg
124	G C A T A C T G G T A C A G T C C G T A A T G C A C T G A C G T T A C G C A G T	bZIP68(bZIP)/col-bZIP68-DAP-Seq(GSE60143)/Homer	1e-09	-20.95	0	182	0.0468	1328.9	0.0291	motif file (matrix)	svg
125	C T G A C T G A A G T C T A G C G A C T G C A T C T G A A G C T A G T C A G T C	At5g08520(MYBrelated)/colamp-At5g08520-DAP-Seq(GSE60143)/Homer	1e-08	-20.56	0	614	0.158	5713.3	0.1251	motif file (matrix)	svg
126	T C A G T A C G G A T C G T A C T C G A C G A T C T G A C G T A G C T A C G T A	Hoxd11(Homeobox)/ChickenMSG-Hoxd11.Flag-ChIP-Seq(GSE86088)/Homer	1e-08	-20.55	0	1290	0.332	13145.3	0.2879	motif file (matrix)	svg
127	G C A T G C A T G C T A G C A T G A T C C G A T A C G T C G T A A C G T A G T C G A C T G C A T G C A T G C A T G C A T	At5g58900(MYBrelated)/colamp-At5g58900-DAP-Seq(GSE60143)/Homer	1e-08	-20.51	0	959	0.2468	9455.4	0.2071	motif file (matrix)	svg
128	C A G T C A T G G T A C A G T C C G T A A G T C A C T G A C G T T A C G C T G A	bZIP16(bZIP)/colamp-bZIP16-DAP-Seq(GSE60143)/Homer	1e-08	-20.46	0	155	0.0399	1089.3	0.0239	motif file (matrix)	svg
129	G C A T A C T G C T A G A G T C A C T G A C T G A G T C A C G T	ERF105(AP2EREBP)/colamp-ERF105-DAP-Seq(GSE60143)/Homer	1e-08	-20.26	0	277	0.0713	2252.8	0.0493	motif file (matrix)	svg
130	A T C G A T C G A T C G A T C G A T C G A T C G A T C G A T C G A T C G A T C G	SeqBias: CG bias	1e-08	-20.23	0	1775	0.4568	18709.5	0.4097	motif file (matrix)	svg
131	T A C G A T C G T A G C G A T C A C T G A C G T A G T C A C G T C T A G A T C G	Smad4(MAD)/ESC-SMAD4-ChIP-Seq(GSE29422)/Homer	1e-08	-20.16	0	242	0.0623	1913	0.0419	motif file (matrix)	svg
132	C G T A C G A T C A G T C A T G C G A T G T A C C A T G A C T G G A C T C A T G	CEJ1(AP2EREBP)/col-CEJ1-DAP-Seq(GSE60143)/Homer	1e-08	-20.14	0	438	0.1127	3883	0.085	motif file (matrix)	svg
133	C G T A C G A T C G A T G C A T C G A T T C A G A G T C A C T G C T A G A G T C A C G T C T G A	At5g08750(C3H)/col-At5g08750-DAP-Seq(GSE60143)/Homer	1e-08	-19.94	0	341	0.0878	2898.9	0.0635	motif file (matrix)	svg
134	G C T A C T G A T C G A A G T C A G T C C T G A A G T C G T C A C T G A T G C A	RUNX1(Runt)/Jurkat-RUNX1-ChIP-Seq(GSE29180)/Homer	1e-08	-19.91	0	481	0.1238	4336.7	0.095	motif file (matrix)	svg
135	G A T C A T G C A G T C C G T A A G T C A G T C A C T G G C T A A G T C C G T A	AT1G44830(AP2EREBP)/col-AT1G44830-DAP-Seq(GSE60143)/Homer	1e-08	-19.9	0	142	0.0365	981.7	0.0215	motif file (matrix)	svg
136	A C T G C T A G A G T C A C T G A C T G A G T C A C T G T A C G	ERF104(AP2EREBP)/col-ERF104-DAP-Seq(GSE60143)/Homer	1e-08	-19.85	0	203	0.0522	1546.3	0.0339	motif file (matrix)	svg
137	G T A C C T G A A G T C A G T C A C T G G T C A G A T C G C A T	At1g75490(AP2EREBP)/colamp-At1g75490-DAP-Seq(GSE60143)/Homer	1e-08	-19.85	0	875	0.2252	8563.5	0.1875	motif file (matrix)	svg
138	G T A C A C T G A G T C A G T C C T A G G A T C G T A C C T G A	CRF4(AP2EREBP)/colamp-CRF4-DAP-Seq(GSE60143)/Homer	1e-08	-19.76	0	187	0.0481	1397.1	0.0306	motif file (matrix)	svg
139	T A G C G T A C C A T G A C T G C T G A C G T A G C T A G C A T G A C T T G A C G T A C A C T G A T C G C G T A C G T A	LBD19(LOBAS2)/colamp-LBD19-DAP-Seq(GSE60143)/Homer	1e-08	-19.42	0	684	0.176	6507.5	0.1425	motif file (matrix)	svg
140	G A C T C G A T C G A T C T G A G T A C A G T C C G A T C G T A G T C A G A T C G C A T G C A T	MYB121(MYB)/col-MYB121-DAP-Seq(GSE60143)/Homer	1e-08	-19.22	0	248	0.0638	1993.2	0.0437	motif file (matrix)	svg
141	T C A G C G T A C G A T C G A T A G T C T A G C T A C G C A G T G A C T C T G A	MYB105(MYB)/colamp-MYB105-DAP-Seq(GSE60143)/Homer	1e-08	-19.14	0	532	0.1369	4898.8	0.1073	motif file (matrix)	svg
142	C G T A C G T A C G A T A C T G C A G T A G T C A C T G A C T G A G C T A C T G	DREB19(AP2EREBP)/colamp-DREB19-DAP-Seq(GSE60143)/Homer	1e-08	-19.11	0	287	0.0739	2380.8	0.0521	motif file (matrix)	svg
143	G C T A G C T A T G C A A G T C C T A G C T G A G A T C C T A G G A C T G A T C C T A G A C G T C G A T C G A T G A C T	Unknown2/Arabidopsis-Promoters/Homer	1e-08	-19.1	0	33	0.0085	116.2	0.0025	motif file (matrix)	svg
144	G A C T G A T C G A C T A C G T C G T A A C G T A G T C A G T C C G T A G C A T G C T A G C A T	At1g74840(MYBrelated)/col100-At1g74840-DAP-Seq(GSE60143)/Homer	1e-08	-19.07	0	531	0.1366	4890.3	0.1071	motif file (matrix)	svg
145	T C G A T C A G C G A T C A G T T C G A A G T C A C T G A C G T T C A G G C A T	NAM(NAC)/col-NAM-DAP-Seq(GSE60143)/Homer	1e-08	-18.99	0	625	0.1608	5892.9	0.1291	motif file (matrix)	svg
146	T C A G G T A C C A T G C A G T C T G A C G T A C G A T G C A T G A C T G T C A G T A C A C T G A G T C G A C T C G A T	LBD23(LOBAS2)/colamp-LBD23-DAP-Seq(GSE60143)/Homer	1e-08	-18.88	0	318	0.0818	2696.5	0.0591	motif file (matrix)	svg
147	G T C A C T G A T C A G G A T C T G C A T G C A A C G T T C A G C G T A C G T A C G T A G C T A	Hoxd12(Homeobox)/ChickenMSG-Hoxd12.Flag-ChIP-Seq(GSE86088)/Homer	1e-08	-18.86	0	955	0.2458	9491.4	0.2079	motif file (matrix)	svg
148	T A G C C T A G T C G A G A C T A C T G C T G A A G T C T C A G G C A T T G A C C T G A A G C T	Atf7(bZIP)/3T3L1-Atf7-ChIP-Seq(GSE56872)/Homer	1e-08	-18.85	0	185	0.0476	1396.8	0.0306	motif file (matrix)	svg
149	G T A C C A T G A C T G C G T A C G T A G C A T G C A T G A C T T G A C G T A C A C T G T A C G	LBD18(LOBAS2)/colamp-LBD18-DAP-Seq(GSE60143)/Homer	1e-08	-18.84	0	1052	0.2707	10568.5	0.2314	motif file (matrix)	svg
150	A C T G C T A G A G T C A C T G A C T G A T G C A C T G T A C G	ESE1(AP2EREBP)/col-ESE1-DAP-Seq(GSE60143)/Homer	1e-08	-18.78	0	176	0.0453	1313.1	0.0288	motif file (matrix)	svg
151	G A C T C T G A G T A C A G T C C G A T C G T A G T C A G A T C G C A T G C A T G C A T C G A T	AT3G10580(MYBrelated)/colamp-AT3G10580-DAP-Seq(GSE60143)/Homer	1e-08	-18.77	0	258	0.0664	2102.5	0.046	motif file (matrix)	svg
152	C G T A C G A T C A T G A T C G G A C T A T G C C G T A A G T C C T A G C G A T C T A G C A T G G T A C C G T A C G A T	bZIP3(bZIP)/col-bZIP3-DAP-Seq(GSE60143)/Homer	1e-08	-18.76	0	244	0.0628	1965.7	0.043	motif file (matrix)	svg
153	C G T A C G T A C T A G A C G T A C G T C G T A A C T G A C T G A C G T C T G A T C G A T C G A	MYB4(MYB)/col200-MYB4-DAP-Seq(GSE60143)/Homer	1e-08	-18.74	0	409	0.1052	3628.9	0.0795	motif file (matrix)	svg
154	T A C G A T C G G A T C G T C A C T G A G C A T C G A T G C T A T C G A G C T A	Unknown(Homeobox)/Limb-p300-ChIP-Seq/Homer	1e-08	-18.52	0	354	0.0911	3071.2	0.0673	motif file (matrix)	svg
155	T C A G A C T G A C G T C G T A A C T G A C T G A C G T C T A G	MYB51(MYB)/col-MYB51-DAP-Seq(GSE60143)/Homer	1e-07	-18.35	0	469	0.1207	4265.3	0.0934	motif file (matrix)	svg
156	C T A G T A G C A G T C G T C A C T G A A C G T C G T A C G T A C G T A G C T A	Hoxd13(Homeobox)/ChickenMSG-Hoxd13.Flag-ChIP-Seq(GSE86088)/Homer	1e-07	-18.3	0	937	0.2411	9320.8	0.2041	motif file (matrix)	svg
157	C G T A C G T A G A C T C T A G A C T G C G T A A C G T T C G A C T G A C A T G C T A G G C A T	AT4G00250(GeBP)/col-AT4G00250-DAP-Seq(GSE60143)/Homer	1e-07	-18.22	0	406	0.1045	3614	0.0791	motif file (matrix)	svg
158	C T G A C T A G A T C G A G C T A C T G G A C T A G T C C T G A	Tbx5(T-box)/HL1-Tbx5.biotin-ChIP-Seq(GSE21529)/Homer	1e-07	-18.15	0	1012	0.2604	10159.5	0.2225	motif file (matrix)	svg
159	A T C G G A T C G C A T C G T A G T C A A C G T A T G C A G T C	CRX(Homeobox)/Retina-Crx-ChIP-Seq(GSE20012)/Homer	1e-07	-18.04	0	1139	0.2931	11583.1	0.2537	motif file (matrix)	svg
160	G C T A C T G A C T A G C G A T C A G T T C G A A G T C A C T G A C G T T C A G G C A T G C T A	NAP(NAC)/col-NAP-DAP-Seq(GSE60143)/Homer	1e-07	-17.94	0	585	0.1505	5507.6	0.1206	motif file (matrix)	svg
161	A G T C C A G T T C A G A T G C A G T C C G A T C G T A G T C A G A T C G C A T	BOS1(MYB)/col-BOS1-DAP-Seq(GSE60143)/Homer	1e-07	-17.82	0	502	0.1292	4631.8	0.1014	motif file (matrix)	svg
162	A G C T G C A T G T C A C G A T T A G C C G T A A C G T G C T A	CRC(C2C2YABBY)/col-CRC-DAP-Seq(GSE60143)/Homer	1e-07	-17.71	0	1046	0.2692	10561.6	0.2313	motif file (matrix)	svg
163	G A T C G C T A A G C T G C A T A G T C C T G A T A G C G A C T	STZ(C2H2)/colamp-STZ-DAP-Seq(GSE60143)/Homer	1e-07	-17.65	0	1963	0.5051	21057.1	0.4612	motif file (matrix)	svg
164	T A G C T G A C C A T G C T G A C G T A C G T A G C T A G C A T G C A T G A C T G T A C A C T G A T C G C G T A C T A G	CDM1(C3H)/colamp-CDM1-DAP-Seq(GSE60143)/Homer	1e-07	-17.35	0	101	0.026	657.1	0.0144	motif file (matrix)	svg
165	C T G A C G A T C A G T C A G T C G T A C G T A A C G T C A T G C T A G A T C G	EGL-5(Homeobox)/cElegans-L3-EGL5-ChIP-Seq(modEncode)/Homer	1e-07	-17.11	0	912	0.2347	9104.3	0.1994	motif file (matrix)	svg
166	C G A T A C G T A C G T A C G T C G T A A G C T C A G T C T A G A T C G A C T G	HOXB13(Homeobox)/ProstateTumor-HOXB13-ChIP-Seq(GSE56288)/Homer	1e-07	-16.85	0	633	0.1629	6068.4	0.1329	motif file (matrix)	svg
167	T G A C G C T A T C G A T G C A A G T C A G T C C G T A A G T C C G T A C T G A G C T A G T A C	RUNX2(Runt)/PCa-RUNX2-ChIP-Seq(GSE33889)/Homer	1e-07	-16.65	0	381	0.098	3408.6	0.0746	motif file (matrix)	svg
168	T A G C G A T C G T A C C T G A G C A T C T G A C G T A T G C A C G T A G A T C	Hoxa13(Homeobox)/ChickenMSG-Hoxa13.Flag-ChIP-Seq(GSE86088)/Homer	1e-07	-16.5	0	1344	0.3459	13988	0.3063	motif file (matrix)	svg
169	C T A G C T G A C T A G C T G A C T A G C T G A C T A G C T G A C T A G C T G A	SeqBias: GA-repeat	1e-07	-16.25	0	1570	0.404	16589.1	0.3633	motif file (matrix)	svg
170	G A C T A C G T C T G A T G A C T A G C C G A T G C T A G T C A G A T C G A C T	MYB57(MYB)/col-MYB57-DAP-Seq(GSE60143)/Homer	1e-07	-16.23	0	285	0.0733	2439.7	0.0534	motif file (matrix)	svg
171	T G A C C T G A A G T C A G T C A C T G G A T C G A C T G C A T	At5g18450(AP2EREBP)/col-At5g18450-DAP-Seq(GSE60143)/Homer	1e-07	-16.18	0	456	0.1173	4208.2	0.0922	motif file (matrix)	svg
172	G T A C A G C T C T G A G T C A T G A C A C T G C T A G G T A C G A T C G A C T	MYB56(MYB)/colamp-MYB56-DAP-Seq(GSE60143)/Homer	1e-06	-16.11	0	612	0.1575	5874.7	0.1287	motif file (matrix)	svg
173	G C A T C T A G C T A G C G T A A G C T C G T A C T G A C A T G C T A G G C A T	AT5G56840(MYBrelated)/colamp-AT5G56840-DAP-Seq(GSE60143)/Homer	1e-06	-16.01	0	721	0.1855	7062	0.1547	motif file (matrix)	svg
174	G A T C C T A G G T C A T C G A A C G T G C A T C G T A G C A T	AtHB32(ZFHD)/col200-AtHB32-DAP-Seq(GSE60143)/Homer	1e-06	-15.88	0	934	0.2403	9413.2	0.2061	motif file (matrix)	svg
175	C G A T A C T G A G C T T G A C C T G A A G T C C T A G G C A T A T C G C G T A	SPCH(bHLH)/Seedling-SPCH-ChIP-Seq(GSE57497)/Homer	1e-06	-15.88	0	444	0.1143	4093.5	0.0896	motif file (matrix)	svg
176	G C A T G A T C T C A G G C T A G A C T A G T C C T A G C G T A C A T G G T C A	GATA20(C2C2gata)/colamp-GATA20-DAP-Seq(GSE60143)/Homer	1e-06	-15.71	0	1267	0.326	13162	0.2882	motif file (matrix)	svg
177	C G A T T A G C G A C T G T C A C G T A A C G T C G T A C G T A C G T A G C T A	HOXD13(Homeobox)/Chicken-Hoxd13-ChIP-Seq(GSE38910)/Homer	1e-06	-15.68	0	629	0.1619	6077.6	0.1331	motif file (matrix)	svg
178	A G C T G A T C G A T C C G T A G T A C A G T C C G A T C T G A G T A C G A T C C G T A G A C T	ATY19(MYB)/col-ATY19-DAP-Seq(GSE60143)/Homer	1e-06	-15.52	0	439	0.113	4054.3	0.0888	motif file (matrix)	svg
179	C A T G A G T C G T A C A C T G A T G C A G T C C A T G G A T C G A T C C T G A	ERF5(AP2EREBP)/colamp-ERF5-DAP-Seq(GSE60143)/Homer	1e-06	-15.39	0	120	0.0309	857.9	0.0188	motif file (matrix)	svg
180	C T A G A C T G A G T C A C T G A C T G A G C T A C T G T C A G	AT3G57600(AP2EREBP)/col-AT3G57600-DAP-Seq(GSE60143)/Homer	1e-06	-15.38	0	180	0.0463	1422.6	0.0312	motif file (matrix)	svg
181	G A C T C A T G G T A C A G T C C G T A G A T C T C A G A C G T T A G C C G T A A G C T G A T C	GBF3(bZIP)/Arabidopsis-GBF3-ChIP-Seq(GSE80564)/Homer	1e-06	-15.36	0	188	0.0484	1500.7	0.0329	motif file (matrix)	svg
182	A C T G G T A C A G T C C T G A A T G C A C T G A G C T T A C G	E-box/Arabidopsis-Promoters/Homer	1e-06	-15.27	0	182	0.0468	1444.7	0.0316	motif file (matrix)	svg
183	A T G C C T G A A G T C T C A G A C G T C T A G C A T G T G A C	ABF1(bZIP)/Arabidopsis-ABF1-ChIP-Seq(GSE80564)/Homer	1e-06	-15.25	0	254	0.0654	2155.4	0.0472	motif file (matrix)	svg
184	C A T G G T A C G A T C A C T G A C G T A G C T C G T A C G T A	AT3G10030(Trihelix)/colamp-AT3G10030-DAP-Seq(GSE60143)/Homer	1e-06	-15.14	0	440	0.1132	4079.9	0.0893	motif file (matrix)	svg
185	T A C G A T G C G C T A A C T G C G T A A C G T C G T A C T G A T A C G T C G A	Gata4(Zf)/Heart-Gata4-ChIP-Seq(GSE35151)/Homer	1e-06	-15.13	0	580	0.1493	5573.5	0.1221	motif file (matrix)	svg
186	T A C G T C A G G A T C G T A C T C G A G A C T G C T A G C T A G C T A C G T A G A T C G T C A	CDX4(Homeobox)/ZebrafishEmbryos-Cdx4.Myc-ChIP-Seq(GSE48254)/Homer	1e-06	-15.07	0	575	0.148	5522.3	0.1209	motif file (matrix)	svg
187	A C T G G A T C G A C T A C T G A C G T C A T G A C T G A C G T A G C T C G A T	RUNX-AML(Runt)/CD4+-PolII-ChIP-Seq(Barski_et_al.)/Homer	1e-06	-14.91	0	277	0.0713	2397.1	0.0525	motif file (matrix)	svg
188	C T A G A C T G A C G T C G T A A C T G C A T G G C A T T C A G	MYB92(MYB)/colamp-MYB92-DAP-Seq(GSE60143)/Homer	1e-06	-14.8	0	495	0.1274	4676.9	0.1024	motif file (matrix)	svg
189	G A T C G C T A C G T A C G A T C G T A G T C A C T G A A T C G C G A T A C G T	PABPC1(?)/MEL-PABC1-CLIP-Seq(GSE69755)/Homer	1e-06	-14.78	0	916	0.2357	9274.4	0.2031	motif file (matrix)	svg
190	C G A T C G T A G C A T G T A C G T A C A C T G A C G T C G T A A G T C C T G A C G T A C G T A	SPL15(SBP)/colamp-SPL15-DAP-Seq(GSE60143)/Homer	1e-06	-14.65	0	718	0.1848	7095.2	0.1554	motif file (matrix)	svg
191	A G C T C T G A A G T C A C T G A G C T T G C A C G T A A G T C	ATAF1(NAC)/col-ATAF1-DAP-Seq(GSE60143)/Homer	1e-06	-14.64	0	1113	0.2864	11488.9	0.2516	motif file (matrix)	svg
192	A G T C G A C T G A T C C G T A G T A C A G T C G C T A C G T A G T A C A G T C G T A C G T A C	MYB63(MYB)/col-MYB63-DAP-Seq(GSE60143)/Homer	1e-06	-14.57	0	295	0.0759	2592	0.0568	motif file (matrix)	svg
193	C A G T G A C T G C A T T C G A A G T C A C G T A C G T A C G T C G A T G A C T	OBP3(C2C2dof)/col-OBP3-DAP-Seq(GSE60143)/Homer	1e-06	-14.52	0	1526	0.3927	16198	0.3547	motif file (matrix)	svg
194	G A T C G C A T A G T C A G C T G A T C A G C T G A T C G A C T G A T C G A C T A G T C A C G T G A T C A G C T G A T C	GAGA-repeat/SacCer-Promoters/Homer	1e-06	-14.41	0	1021	0.2627	10468.6	0.2293	motif file (matrix)	svg
195	A G T C G A T C C T G A A G T C A G T C C A T G G T C A G A T C C G T A G A T C	DREB26(AP2EREBP)/col-DREB26-DAP-Seq(GSE60143)/Homer	1e-06	-14.1	0	115	0.0296	834.1	0.0183	motif file (matrix)	svg
196	G C T A C G T A C G T A C G T A C G A T C G A T A G T C G T A C A C T G A C G T A C G T C G T A A G C T G C T A G C A T	MYB113(MYB)/col-MYB113-DAP-Seq(GSE60143)/Homer	1e-06	-14.02	0	483	0.1243	4581.6	0.1003	motif file (matrix)	svg
197	A T G C G T A C C T G A A G T C A G T C A C T G G T C A A G T C G T C A G C A T G C A T G A C T	At5g65130(AP2EREBP)/colamp-At5g65130-DAP-Seq(GSE60143)/Homer	1e-06	-14	0	97	0.025	672.9	0.0147	motif file (matrix)	svg
198	C T G A C G A T C T A G C G T A A G C T C G A T C A G T C T G A G A C T C T A G C T A G A T G C	PBX2(Homeobox)/K562-PBX2-ChIP-Seq(Encode)/Homer	1e-06	-13.85	0	573	0.1475	5556.3	0.1217	motif file (matrix)	svg
199	C T G A T G C A A G T C A C T G A C G T T C A G C G A T G C A T G C A T G A T C G C A T G A T C G T C A A G T C A C T G	ANAC094(NAC)/col-ANAC094-DAP-Seq(GSE60143)/Homer	1e-05	-13.79	0	148	0.0381	1150.1	0.0252	motif file (matrix)	svg
200	A T G C G A C T A C T G C A G T G A T C A C G T T A C G T A C G	Smad2(MAD)/ES-SMAD2-ChIP-Seq(GSE29422)/Homer	1e-05	-13.78	0	234	0.0602	1996.2	0.0437	motif file (matrix)	svg
201	C T A G T A C G A G T C G T A C T C G A A C G T G T C A G C T A G C T A C G A T A G T C G C T A	HOXA9(Homeobox)/HSC-Hoxa9-ChIP-Seq(GSE33509)/Homer	1e-05	-13.73	0	398	0.1024	3691.6	0.0808	motif file (matrix)	svg
202	C G A T C G A T A G C T A G C T A C T G A C G T C G T A A G T C A C T G A C T G C G T A G T A C	SPL3(SBP)/colamp-SPL3-DAP-Seq(GSE60143)/Homer	1e-05	-13.7	0	46	0.0118	244.3	0.0053	motif file (matrix)	svg
203	G A C T A C T G C A G T A G T C A C T G A C T G A G C T A C T G C T A G G T C A	At1g77640(AP2EREBP)/col-At1g77640-DAP-Seq(GSE60143)/Homer	1e-05	-13.52	0	100	0.0257	707.7	0.0155	motif file (matrix)	svg
204	C T G A A C G T A T G C G C A T A G T C C G T A A T G C A C G T	AZF1(C2H2)/colamp-AZF1-DAP-Seq(GSE60143)/Homer	1e-05	-13.24	0	1672	0.4303	17974.8	0.3936	motif file (matrix)	svg
205	T C G A C T G A C G T A C G T A C G T A C G T A A C T G A C G T C G A T C T G A	BBX31(Orphan)/col-BBX31-DAP-Seq(GSE60143)/Homer	1e-05	-13.2	0	840	0.2162	8520.8	0.1866	motif file (matrix)	svg
206	C G T A C T G A T A C G G A C T G A T C T C G A G A T C G A T C T G C A G A C T T C G A C G T A A T C G A G T C C G A T C G T A C G T A G T C A C G T A C T A G	PSE(SNAPc)/K562-mStart-Seq/Homer	1e-05	-13.19	0	342	0.088	3124.2	0.0684	motif file (matrix)	svg
207	A T G C G C A T T A G C C G A T T A G C G C A T T A G C G C A T A T G C G A C T	GAGA-repeat/Arabidopsis-Promoters/Homer	1e-05	-13.02	0	173	0.0445	1410.8	0.0309	motif file (matrix)	svg
208	G C T A C G T A G A C T A G C T A C T G A C G T C G T A A G T C A C T G C T A G G C T A G A T C	SPL13(SBP)/col-SPL13-DAP-Seq(GSE60143)/Homer	1e-05	-13.01	0	80	0.0206	536.1	0.0117	motif file (matrix)	svg
209	A G T C A C G T A C T G A G C T A C G T A C G T G T C A A G T C	Foxo1(Forkhead)/RAW-Foxo1-ChIP-Seq(Fan_et_al.)/Homer	1e-05	-12.96	0	631	0.1624	6230.9	0.1365	motif file (matrix)	svg
210	C G A T G C T A G C T A G C A T G C T A C G T A A G T C A C G T A C G T A C G T C G A T A G C T	At5g62940(C2C2dof)/col-At5g62940-DAP-Seq(GSE60143)/Homer	1e-05	-12.94	0	1551	0.3991	16599	0.3635	motif file (matrix)	svg
211	T A G C C A T G A G C T A C G T A C T G C G T A A G T C G A C T G C A T C T G A	AT3G42860(zfGRF)/col-AT3G42860-DAP-Seq(GSE60143)/Homer	1e-05	-12.92	0	166	0.0427	1344.1	0.0294	motif file (matrix)	svg
212	G C T A T C G A A C T G G T C A C G T A A C G T C G T A C G A T G C A T G A T C	KANADI1(Myb)/Seedling-KAN1-ChIP-Seq(GSE48081)/Homer	1e-05	-12.73	0	670	0.1724	6669.2	0.1461	motif file (matrix)	svg
213	A C T G A C T G A G T C A C T G A C T G A G T C A C G T C T A G	ERF1(AP2EREBP)/colamp-ERF1-DAP-Seq(GSE60143)/Homer	1e-05	-12.72	0	121	0.0311	916.5	0.0201	motif file (matrix)	svg
214	T C G A C G T A C G T A T C G A A C T G G T A C C G T A A G C T G T C A G C A T	At3g24120(G2like)/col-At3g24120-DAP-Seq(GSE60143)/Homer	1e-05	-12.69	0	1423	0.3662	15144.5	0.3317	motif file (matrix)	svg
215	T C G A C T G A C G A T C G T A C G T A C G T A C T A G A G C T C T G A T C A G	Adof1(C2C2dof)/col-Adof1-DAP-Seq(GSE60143)/Homer	1e-05	-12.61	0	1344	0.3459	14245.5	0.312	motif file (matrix)	svg
216	A G T C A C T G A C G T C A T G C T G A G C T A C G A T C G A T G A C T G A C T G T C A G T A C A C T G A C T G G A T C	ANAC042(NAC)/col-ANAC042-DAP-Seq(GSE60143)/Homer	1e-05	-12.51	0	205	0.0528	1741.5	0.0381	motif file (matrix)	svg
217	G A T C G C A T T C G A A G T C A C G T A C G T A C G T C G A T A C G T A T C G	AT1G47655(C2C2dof)/colamp-AT1G47655-DAP-Seq(GSE60143)/Homer	1e-05	-12.33	0	1731	0.4454	18727	0.4101	motif file (matrix)	svg
218	C T G A G T A C C T A G C T A G A C G T C G T A C G T A C G T A C G T A G C T A G C A T C G T A	GT2(Trihelix)/colamp-GT2-DAP-Seq(GSE60143)/Homer	1e-05	-12.3	0	608	0.1565	6013.7	0.1317	motif file (matrix)	svg
219	C G T A C T A G A C G T A C G T G C T A C T A G A C T G A G T C C T G A C T A G	MYB116(MYB)/colamp-MYB116-DAP-Seq(GSE60143)/Homer	1e-05	-12.26	0	316	0.0813	2887.6	0.0632	motif file (matrix)	svg
220	A C T G A C T G C T A G G A T C A G T C A G T C C T G A A G T C	At1g72010(TCP)/colamp-At1g72010-DAP-Seq(GSE60143)/Homer	1e-05	-12.15	0	100	0.0257	731.8	0.016	motif file (matrix)	svg
221	A C T G A C T G A G T C A C T G A C T G A G T C A C G T T C A G	ERF2(AP2EREBP)/colamp-ERF2-DAP-Seq(GSE60143)/Homer	1e-05	-12.11	0	126	0.0324	976.5	0.0214	motif file (matrix)	svg
222	A C G T C T G A A G T C A G T C C G A T C G T A C G T A G A T C G C A T G C A T	MYB27(MYB)/colamp-MYB27-DAP-Seq(GSE60143)/Homer	1e-05	-12.11	0	126	0.0324	976.6	0.0214	motif file (matrix)	svg
223	A G C T T C G A T C A G C G T A A C G T A T G C A G C T C T G A T C A G G C T A G A C T G A T C	GATA6(C2C2gata)/col200-GATA6-DAP-Seq(GSE60143)/Homer	1e-05	-12.11	0	72	0.0185	479.7	0.0105	motif file (matrix)	svg
224	C T A G C A T G G A C T C G T A C T A G A C T G A C G T C T A G C T A G T C A G	MYB17(MYB)/colamp-MYB17-DAP-Seq(GSE60143)/Homer	1e-05	-12.01	0	266	0.0685	2377	0.0521	motif file (matrix)	svg
225	C T G A T C A G A G T C C G T A A T C G A T G C C G A T A C T G A G T C G A C T A T C G A G T C	MyoD(bHLH)/Myotube-MyoD-ChIP-Seq(GSE21614)/Homer	1e-05	-11.99	0	100	0.0257	734.7	0.0161	motif file (matrix)	svg
226	G A C T G A T C A G T C C G T A T G A C A G T C G C A T C T G A G T A C G A T C G C A T G A C T	MYB10(MYB)/col-MYB10-DAP-Seq(GSE60143)/Homer	1e-05	-11.94	0	233	0.06	2041.1	0.0447	motif file (matrix)	svg
227	C T A G T A C G G A T C G T A C C T G A A G C T T G C A G C T A C G T A G C A T G A T C G C T A	Hoxc9(Homeobox)/Ainv15-Hoxc9-ChIP-Seq(GSE21812)/Homer	1e-05	-11.93	0	309	0.0795	2826.6	0.0619	motif file (matrix)	svg
228	T G A C A T G C C G T A A T C G A T G C C A G T C A T G A C T G A G T C G T A C	HEB(bHLH)/mES-Heb-ChIP-Seq(GSE53233)/Homer	1e-05	-11.89	0	286	0.0736	2588.9	0.0567	motif file (matrix)	svg
229	C T A G T C A G G A T C T G A C T C G A A C G T C T G A C G T A T G C A G C T A	caudal(Homeobox)/Drosophila-Embryos-ChIP-Chip(modEncode)/Homer	1e-05	-11.82	0	503	0.1294	4896.9	0.1072	motif file (matrix)	svg
230	C A G T A G C T G A C T T G C A A G T C A G C T A C G T A C G T C G A T G A C T	AT3G52440(C2C2dof)/colamp-AT3G52440-DAP-Seq(GSE60143)/Homer	1e-05	-11.74	0	1226	0.3155	12961.2	0.2839	motif file (matrix)	svg
231	G C T A G C A T G C A T C A G T A C G T G C A T G T C A G T A C G A T C T A C G	AT5G47660(Trihelix)/colamp-AT5G47660-DAP-Seq(GSE60143)/Homer	1e-05	-11.72	0	800	0.2059	8163	0.1788	motif file (matrix)	svg
232	A G C T A G T C A T G C A G C T A C G T C G T A A C G T A G T C C G A T A T G C	Gata2(Zf)/K562-GATA2-ChIP-Seq(GSE18829)/Homer	1e-05	-11.7	0	362	0.0932	3392.6	0.0743	motif file (matrix)	svg
233	C G A T C T A G A C G T G T C A C G T A C G T A A G T C C G T A	Foxo3(Forkhead)/U2OS-Foxo3-ChIP-Seq(E-MTAB-2701)/Homer	1e-05	-11.69	0	436	0.1122	4181.4	0.0916	motif file (matrix)	svg
234	T A C G T C G A G A C T A C T G C T G A A G T C T C A G G A C T T G A C C T G A	Atf1(bZIP)/K562-ATF1-ChIP-Seq(GSE31477)/Homer	1e-05	-11.58	0	304	0.0782	2787.3	0.061	motif file (matrix)	svg
235	A G C T A T G C G A C T G C A T C G T A A G C T G T A C C G A T A T C G A G T C	Gata6(Zf)/HUG1N-GATA6-ChIP-Seq(GSE51936)/Homer	0.0001	-11.49	0	515	0.1325	5042.6	0.1104	motif file (matrix)	svg
236	G C T A C G T A C G A T G A C T G C A T T G C A A G T C A G C T A C G T A C G T C G A T G A C T	DAG2(C2C2dof)/col-DAG2-DAP-Seq(GSE60143)/Homer	0.0001	-11.46	0	978	0.2517	10172.5	0.2228	motif file (matrix)	svg
237	A T C G T G C A G A T C C T A G A C G T A T C G C G T A A G T C T C A G A C T G T C A G G C T A	Knotted(Homeobox)/Corn-KN1-ChIP-Seq(GSE39161)/Homer	0.0001	-11.33	0.0001	475	0.1222	4617.4	0.1011	motif file (matrix)	svg
238	T A G C G C T A A C T G C G T A A C G T C G T A C G T A T A C G T C A G T C G A	Gata1(Zf)/K562-GATA1-ChIP-Seq(GSE18829)/Homer	0.0001	-11.3	0.0001	317	0.0816	2934.1	0.0643	motif file (matrix)	svg
239	C G A T G A T C T A C G C T G A G C T A C G T A G C A T A G T C C T A G C G T A G C A T C G A T	AT2G15740(C2H2)/col-AT2G15740-DAP-Seq(GSE60143)/Homer	0.0001	-11.29	0.0001	997	0.2566	10397.6	0.2277	motif file (matrix)	svg
240	C G A T C G T A G C A T C T A G A C T G C G T A A C G T G T C A C G T A C T A G C T A G G C A T	At1g19000(MYBrelated)/colamp-At1g19000-DAP-Seq(GSE60143)/Homer	0.0001	-11.29	0.0001	562	0.1446	5564.3	0.1219	motif file (matrix)	svg
241	G A T C G C T A C A G T A C G T T A C G A G T C A T G C C T A G A G T C T C G A	Zfp57(Zf)/H1-ZFP57.HA-ChIP-Seq(GSE115387)/Homer	0.0001	-11.25	0.0001	105	0.027	795.9	0.0174	motif file (matrix)	svg
242	C G T A C G A T C G A T C G T A C T G A G T C A A G T C A G T C A C G T C G T A C T G A G C A T C G A T C G A T G C T A	AT1G72740(MYBrelated)/colamp-AT1G72740-DAP-Seq(GSE60143)/Homer	0.0001	-11.22	0.0001	519	0.1336	5099.4	0.1117	motif file (matrix)	svg
243	C G A T C G A T G C A T G C A T G T C A A G T C A G C T A C G T A C G T C G A T G A C T A C G T	OBP4(C2C2dof)/col-OBP4-DAP-Seq(GSE60143)/Homer	0.0001	-11.22	0.0001	850	0.2187	8752.5	0.1917	motif file (matrix)	svg
244	A C T G A C T G C T A G G A T C A G T C A G T C C T G A A G T C	At5g08330(TCP)/col-At5g08330-DAP-Seq(GSE60143)/Homer	0.0001	-11.21	0.0001	123	0.0317	967.4	0.0212	motif file (matrix)	svg
245	G T A C G T A C G T A C G T A C G T A C G T A C G T A C G T A C G T A C G T A C	SeqBias: C/A-bias	0.0001	-11.12	0.0001	3879	0.9982	45362.5	0.9934	motif file (matrix)	svg
246	G C T A A T C G G C T A G A C T G C T A T C G A T A G C T C G A	GATA3(Zf)/iTreg-Gata3-ChIP-Seq(GSE20898)/Homer	0.0001	-10.92	0.0001	831	0.2138	8559.2	0.1874	motif file (matrix)	svg
247	C A T G T G A C C A T G G A C T C A G T C T A G G C T A G T A C G A C T G C A T G C A T C G A T	WRKY21(WRKY)/colamp-WRKY21-DAP-Seq(GSE60143)/Homer	0.0001	-10.9	0.0001	88	0.0226	643	0.0141	motif file (matrix)	svg
248	C A T G A T G C T A G C C T G A A G T C A G T C A C T G G C T A A G T C G T A C G C T A G C A T	At4g28140(AP2EREBP)/colamp-At4g28140-DAP-Seq(GSE60143)/Homer	0.0001	-10.89	0.0001	127	0.0327	1013.2	0.0222	motif file (matrix)	svg
249	A C T G A C T G C A T G G A T C A G T C A G T C C T G A A G T C	TCP20(TCP)/col-TCP20-DAP-Seq(GSE60143)/Homer	0.0001	-10.87	0.0001	76	0.0196	534.7	0.0117	motif file (matrix)	svg
250	A T G C T C G A T A C G A C G T A T G C A G T C A C G T A G T C A G T C G A T C	Znf263(Zf)/K562-Znf263-ChIP-Seq(GSE31477)/Homer	0.0001	-10.86	0.0001	267	0.0687	2428.8	0.0532	motif file (matrix)	svg
251	C A G T A G C T G C A T T C G A A G T C A C G T A C G T A C G T C G A T G C A T	AT5G66940(C2C2dof)/col-AT5G66940-DAP-Seq(GSE60143)/Homer	0.0001	-10.8	0.0001	1050	0.2702	11030.7	0.2416	motif file (matrix)	svg
252	T C G A A G T C C G T A A T C G A T G C C G A T A C T G A G T C A G C T A C T G	Tcf12(bHLH)/GM12878-Tcf12-ChIP-Seq(GSE32465)/Homer	0.0001	-10.8	0.0001	116	0.0299	909.8	0.0199	motif file (matrix)	svg
253	T A C G T C G A C G T A C G T A C G T A C T G A A C T G A C G T C G T A T C G A	AT2G28810(C2C2dof)/colamp-AT2G28810-DAP-Seq(GSE60143)/Homer	0.0001	-10.79	0.0001	1116	0.2872	11779.9	0.258	motif file (matrix)	svg
254	C G A T T G A C C A T G G A C T A C G T C A T G C G T A G A T C G A C T G C A T G C A T C G A T	WRKY14(WRKY)/colamp-WRKY14-DAP-Seq(GSE60143)/Homer	0.0001	-10.79	0.0001	289	0.0744	2660.7	0.0583	motif file (matrix)	svg
255	C G T A G C T A C G T A G C A T A G C T A C T G A C G T C G T A A G T C A C T G A C T G G C T A G T C A C T G A G C T A	SPL14(SBP)/col-SPL14-DAP-Seq(GSE60143)/Homer	0.0001	-10.76	0.0001	107	0.0275	824.9	0.0181	motif file (matrix)	svg
256	T G A C C A T G A C G T A C G T A C T G C G T A A G T C A G C T G C A T T C G A	WRKY30(WRKY)/colamp-WRKY30-DAP-Seq(GSE60143)/Homer	0.0001	-10.73	0.0001	178	0.0458	1521.5	0.0333	motif file (matrix)	svg
257	C A G T C G T A C G T A G C A T G A C T G C A T G T A C A G C T A C T G G A C T A C G T C A T G	RAV1(RAV)/colamp-RAV1-DAP-Seq(GSE60143)/Homer	0.0001	-10.7	0.0001	415	0.1068	4001.5	0.0876	motif file (matrix)	svg
258	C G A T A G T C C A T G G A C T A C G T C T A G C G T A G A T C G A C T C G A T G C A T G A C T	WRKY43(WRKY)/colamp-WRKY43-DAP-Seq(GSE60143)/Homer	0.0001	-10.48	0.0001	222	0.0571	1976.6	0.0433	motif file (matrix)	svg
259	A G C T G T C A T G C A A G T C A C G T A C G T A C G T C G A T G A C T T A C G	AT3G12130(C3H)/colamp-AT3G12130-DAP-Seq(GSE60143)/Homer	0.0001	-10.43	0.0001	1159	0.2983	12295.4	0.2693	motif file (matrix)	svg
260	C T G A G A C T G A T C C T G A A G T C G C A T A C G T G A C T G C T A G C A T	OBP1(C2C2dof)/col-OBP1-DAP-Seq(GSE60143)/Homer	0.0001	-10.39	0.0001	1447	0.3724	15596.6	0.3416	motif file (matrix)	svg
261	C G T A C G T A C G T A C G T A A G T C A G T C C T A G A T C G C G A T G C T A	AT1G76870(Trihelix)/col-AT1G76870-DAP-Seq(GSE60143)/Homer	0.0001	-10.39	0.0001	264	0.0679	2414.3	0.0529	motif file (matrix)	svg
262	C G T A A C T G C G T A A C G T C G T A C T G A T C A G T G C A A G C T T G A C	TRPS1(Zf)/MCF7-TRPS1-ChIP-Seq(GSE107013)/Homer	0.0001	-10.33	0.0001	1049	0.2699	11053.3	0.2421	motif file (matrix)	svg
263	T C G A T A G C T G A C C T G A A G T C A C T G G A C T C A T G	c-Myc(bHLH)/LNCAP-cMyc-ChIP-Seq(Unpublished)/Homer	0.0001	-10.33	0.0001	161	0.0414	1362.5	0.0298	motif file (matrix)	svg
264	G C T A G C T A C T G A A C T G A C G T A G T C C G T A C G T A G T A C A C T G A T G C G C A T	WRKY47(WRKY)/colamp-WRKY47-DAP-Seq(GSE60143)/Homer	0.0001	-10.29	0.0001	167	0.043	1423.7	0.0312	motif file (matrix)	svg
265	G A T C C T G A G A T C G A T C C T A G G C T A A G T C C T G A G C T A C G T A	At4g16750(AP2EREBP)/col-At4g16750-DAP-Seq(GSE60143)/Homer	0.0001	-10.28	0.0001	331	0.0852	3123.4	0.0684	motif file (matrix)	svg
266	C G A T C G T A G T C A C G T A A G T C A G T C A G T C A C G T	TRP2(MYBrelated)/colamp-TRP2-DAP-Seq(GSE60143)/Homer	0.0001	-10.27	0.0001	125	0.0322	1008.4	0.0221	motif file (matrix)	svg
267	A G C T G A T C G A C T A G T C T C G A C T G A A G T C A G T C C T A G A G C T G A C T T A G C T C G A C G A T G A C T	AT5G59990(C2C2COlike)/colamp-AT5G59990-DAP-Seq(GSE60143)/Homer	0.0001	-10.25	0.0001	36	0.0093	199.5	0.0044	motif file (matrix)	svg
268	A G T C A G T C G A C T G C A T A G C T C G T A A C G T C G T A G C A T G T C A	TATA-box/SacCer-Promoters/Homer	0.0001	-10.19	0.0001	408	0.105	3950.2	0.0865	motif file (matrix)	svg
269	A C G T T C G A T C G A A G T C G T C A T A C G A T G C A C G T A C T G A G C T	Myf5(bHLH)/GM-Myf5-ChIP-Seq(GSE24852)/Homer	0.0001	-10.17	0.0001	94	0.0242	713.8	0.0156	motif file (matrix)	svg
270	A T G C C G T A C G T A C G T A C G T A C G T A A C T G A C G T C G A T C T G A	dof43(C2C2dof)/colamp-dof43-DAP-Seq(GSE60143)/Homer	0.0001	-10.09	0.0002	760	0.1956	7820.2	0.1713	motif file (matrix)	svg
271	T A C G T A G C C A T G C A G T A C G T C T A G C G T A A G T C G A C T G C A T G C A T C A G T	WRKY11(WRKY)/col-WRKY11-DAP-Seq(GSE60143)/Homer	0.0001	-10.02	0.0002	98	0.0252	754.9	0.0165	motif file (matrix)	svg
272	G A C T C T G A C G T A T G A C T A G C A C T G A C G T G C A T C G T A G A T C	MYB118(MYB)/colamp-MYB118-DAP-Seq(GSE60143)/Homer	0.0001	-9.982	0.0002	219	0.0564	1963	0.043	motif file (matrix)	svg
273	C G A T C G A T C G A T T A C G A T C G G A T C C A T G T A G C A T G C G C T A G C T A G C T A C G T A G C A T G C A T	E2FA(E2FDP)/colamp-E2FA-DAP-Seq(GSE60143)/Homer	0.0001	-9.903	0.0002	206	0.053	1831.3	0.0401	motif file (matrix)	svg
274	G C A T G C A T C T G A A C G T C T G A A C G T C G T A C G T A C G T A A G T C G T C A G T C A	Foxf1(Forkhead)/Lung-Foxf1-ChIP-Seq(GSE77951)/Homer	0.0001	-9.782	0.0002	512	0.1318	5099.8	0.1117	motif file (matrix)	svg
275	G A T C C T G A A G T C G T A C A C T G G C T A G A T C C T G A G C T A G C T A	At4g31060(AP2EREBP)/colamp-At4g31060-DAP-Seq(GSE60143)/Homer	0.0001	-9.714	0.0002	201	0.0517	1786.8	0.0391	motif file (matrix)	svg
276	A G T C G T A C C T G A A G T C G T A C C T A G G C T A T G A C T G C A G C T A C G T A C G T A	At1g22810(AP2EREBP)/colamp-At1g22810-DAP-Seq(GSE60143)/Homer	0.0001	-9.648	0.0002	192	0.0494	1696.8	0.0372	motif file (matrix)	svg
277	C A T G G A C T G C A T A C T G A G C T A C T G A C T G C G T A G C A T A G C T A T C G T A C G	Foxh1(Forkhead)/hESC-FOXH1-ChIP-Seq(GSE29422)/Homer	0.0001	-9.627	0.0002	335	0.0862	3194.8	0.07	motif file (matrix)	svg
278	A C T G C G T A C G T A A C G T G T A C G A C T C G T A C G A T C T G A C T G A	AT1G49560(G2like)/colamp-AT1G49560-DAP-Seq(GSE60143)/Homer	0.0001	-9.609	0.0002	615	0.1583	6241.8	0.1367	motif file (matrix)	svg
279	T C G A T C G A A G T C C G T A C T A G T A G C A C G T A C T G	MyoG(bHLH)/C2C12-MyoG-ChIP-Seq(GSE36024)/Homer	0.0001	-9.524	0.0003	137	0.0353	1146	0.0251	motif file (matrix)	svg
280	C A G T G C T A G C A T T A C G C T G A C A G T T A G C C T G A	GATA15(C2C2gata)/col-GATA15-DAP-Seq(GSE60143)/Homer	0.0001	-9.467	0.0003	841	0.2164	8769.2	0.192	motif file (matrix)	svg
281	G T A C G C A T A C G T C G T A A C G T A G T C A G T C C T G A	At5g47390(MYBrelated)/col-At5g47390-DAP-Seq(GSE60143)/Homer	0.0001	-9.439	0.0003	672	0.1729	6883.8	0.1508	motif file (matrix)	svg
282	C G T A C G T A C G T A C G T A C T G A C A G T A C G T C G T A A C T G A C T G A C G T C T A G C T G A T C G A C T G A	MYB39(MYB)/col-MYB39-DAP-Seq(GSE60143)/Homer	0.0001	-9.411	0.0003	109	0.028	873.8	0.0191	motif file (matrix)	svg
283	G A C T T C A G G C A T A G T C G C T A G A T C C T G A A C G T A G T C G T C A	Replumless(BLH)/Arabidopsis-RPL.GFP-ChIP-Seq(GSE78727)/Homer	0.0001	-9.395	0.0003	504	0.1297	5033.5	0.1102	motif file (matrix)	svg
284	T C A G C T A G C T A G T G C A C G A T C G A T C G T A C T A G	GSC(Homeobox)/FrogEmbryos-GSC-ChIP-Seq(DRA000576)/Homer	0.0001	-9.361	0.0003	612	0.1575	6223.2	0.1363	motif file (matrix)	svg
285	C T A G T A C G G A T C G T C A T C G A A C G T T C A G C G T A C G T A C G T A	Hoxd10(Homeobox)/ChickenMSG-Hoxd10.Flag-ChIP-Seq(GSE86088)/Homer	0.0001	-9.283	0.0003	548	0.141	5522.6	0.1209	motif file (matrix)	svg
286	T C A G A G C T G T C A C G T A A C G T A T G C C G T A A C G T A C G T C T G A	PHV(HB)/col-PHV-DAP-Seq(GSE60143)/Homer	0.0001	-9.261	0.0003	292	0.0751	2753.6	0.0603	motif file (matrix)	svg
287	C G T A C G T A C G T A C G T A C G T A A C T G A G C T C T A G G T A C G C T A	AT1G69570(C2C2dof)/col-AT1G69570-DAP-Seq(GSE60143)/Homer	0.0001	-9.228	0.0003	647	0.1665	6619.8	0.145	motif file (matrix)	svg
288	C T G A C G A T A G T C A T C G C T G A C G T A A G T C A C T G A C T G G A C T A G C T T C G A C G T A C A T G C T G A	ZIM(C2C2gata)/col-ZIM-DAP-Seq(GSE60143)/Homer	0.0001	-9.227	0.0003	26	0.0067	131.3	0.0029	motif file (matrix)	svg
289	C T G A A G T C G A T C C A T G G C T A G A T C C T G A G C T A G C T A C G A T	AT1G77200(AP2EREBP)/colamp-AT1G77200-DAP-Seq(GSE60143)/Homer	0.0001	-9.226	0.0003	329	0.0847	3149	0.069	motif file (matrix)	svg
290	T C G A A C G T A C G T C T G A G A T C T C A G G A C T G T C A C G T A A G C T G T C A C T A G A G C T A C G T T C G A	NFIL3(bZIP)/HepG2-NFIL3-ChIP-Seq(Encode)/Homer	0.001	-9.196	0.0003	432	0.1112	4259.9	0.0933	motif file (matrix)	svg
291	C G T A A G C T C G A T A G C T C T G A C T G A C G T A G C A T G C A T G C A T	SOL1(CPP)/colamp-SOL1-DAP-Seq(GSE60143)/Homer	0.001	-9.158	0.0004	806	0.2074	8398.3	0.1839	motif file (matrix)	svg
292	G C T A G C T A C G T A C G T A C T G A C T A G A C G T A G T C C G T A C T G A G T A C A C T G	WRKY65(WRKY)/colamp-WRKY65-DAP-Seq(GSE60143)/Homer	0.001	-9.136	0.0004	283	0.0728	2663.3	0.0583	motif file (matrix)	svg
293	G A C T G T A C T G C A A C G T G A T C G C T A T C G A A C G T A G T C C G T A	Pdx1(Homeobox)/Islet-Pdx1-ChIP-Seq(SRA008281)/Homer	0.001	-9.086	0.0004	593	0.1526	6030.3	0.1321	motif file (matrix)	svg
294	A G C T G C A T C T G A T G C A A G T C G A T C T C G A C A G T C T G A T C A G	AT3G25990(Trihelix)/colamp-AT3G25990-DAP-Seq(GSE60143)/Homer	0.001	-9.03	0.0004	430	0.1107	4246.9	0.093	motif file (matrix)	svg
295	G T A C G A T C C A G T A G T C A G T C A G T C T G C A G A T C C T G A A T G C G T C A A C G T	WT1(Zf)/Kidney-WT1-ChIP-Seq(GSE90016)/Homer	0.001	-9.012	0.0004	95	0.0244	747.9	0.0164	motif file (matrix)	svg
296	C G A T C G T A A G T C C T G A G A T C C T A G A G C T G T C A C G T A A G T C G A C T C G A T	ANAC047(NAC)/colamp-ANAC047-DAP-Seq(GSE60143)/Homer	0.001	-8.837	0.0005	398	0.1024	3909.8	0.0856	motif file (matrix)	svg
297	G C T A T G A C T G C A A T G C A C T G A G T C A C G T A G T C A G T C G C A T	MYB88(MYB)/col-MYB88-DAP-Seq(GSE60143)/Homer	0.001	-8.812	0.0005	316	0.0813	3028.1	0.0663	motif file (matrix)	svg
298	C G T A C G A T C T A G G T C A G A C T C G A T C T A G C G T A A C G T C A T G	LIN-39(Homeobox)/cElegans.L3-LIN39-ChIP-Seq(modEncode)/Homer	0.001	-8.801	0.0005	757	0.1948	7874.7	0.1725	motif file (matrix)	svg
299	C T G A C G A T A C G T A C G T A C G T C T G A A G T C A C T G C G T A A C G T	ARF16(ARF)/col-ARF16-DAP-Seq(GSE60143)/Homer	0.001	-8.795	0.0005	183	0.0471	1632.9	0.0358	motif file (matrix)	svg
300	G C A T A C G T A T G C C T G A C T A G G A C T G A T C A C T G	Initiator/Drosophila-Promoters/Homer	0.001	-8.768	0.0005	745	0.1917	7742.4	0.1696	motif file (matrix)	svg
301	G A C T C T G A C G T A T G A C T A G C A C T G A C G T C G A T C G T A G A T C C T G A C G T A	MYB119(MYB)/colamp-MYB119-DAP-Seq(GSE60143)/Homer	0.001	-8.742	0.0005	261	0.0672	2447.5	0.0536	motif file (matrix)	svg
302	T A C G G A C T T G A C C G T A A C G T G A T C G T C A C G T A A C G T A T G C C G T A G A C T	HOXA2(Homeobox)/mES-Hoxa2-ChIP-Seq(Donaldson_et_al.)/Homer	0.001	-8.735	0.0005	88	0.0226	686.2	0.015	motif file (matrix)	svg
303	T A G C G C T A T C G A C T G A A G T C A G T C C T G A A G T C C G T A C T A G	RUNX(Runt)/HPC7-Runx1-ChIP-Seq(GSE22178)/Homer	0.001	-8.705	0.0005	284	0.0731	2692.9	0.059	motif file (matrix)	svg
304	C G T A C G T A G C A T A C T G C G T A A G C T C T G A C G T A T A C G C T G A	ELT-3(Gata)/cElegans-L1-ELT3-ChIP-Seq(modEncode)/Homer	0.001	-8.682	0.0006	316	0.0813	3034.9	0.0665	motif file (matrix)	svg
305	G A C T C T A G G A T C C A G T A C T G C T G A A T G C G C A T A T G C C T G A	MafA(bZIP)/Islet-MafA-ChIP-Seq(GSE30298)/Homer	0.001	-8.679	0.0006	147	0.0378	1269.4	0.0278	motif file (matrix)	svg
306	G T A C C G T A C G T A T A C G G C A T G T A C C G T A C A T G A G T C C G T A C G T A C G A T G C A T G C A T G A C T	MafF(bZIP)/HepG2-MafF-ChIP-Seq(GSE31477)/Homer	0.001	-8.66	0.0006	127	0.0327	1070	0.0234	motif file (matrix)	svg
307	G C T A C G T A G C T A C G T A C T G A A C T G A C G T G T A C C G T A C T G A G T A C A C T G	WRKY22(WRKY)/colamp-WRKY22-DAP-Seq(GSE60143)/Homer	0.001	-8.643	0.0006	312	0.0803	2993.2	0.0656	motif file (matrix)	svg
308	G A T C C A T G A C G T A C G T A C T G C G T A A G T C A G C T C G A T G A C T	WRKY8(WRKY)/colamp-WRKY8-DAP-Seq(GSE60143)/Homer	0.001	-8.643	0.0006	88	0.0226	688.9	0.0151	motif file (matrix)	svg
309	T C G A C T G A C G T A C G T A C G T A C T G A A C T G A C G T C T G A C T G A	AT5G63260(C3H)/col-AT5G63260-DAP-Seq(GSE60143)/Homer	0.001	-8.634	0.0006	1202	0.3093	12930.8	0.2832	motif file (matrix)	svg
310	T C G A C T G A T A G C C T A G A C T G G T C A A C G T A G C T C G T A C T A G T A C G A C G T	bcd(Homeobox)/Embryo-Bcd-ChIP-Seq(GSE86966)/Homer	0.001	-8.511	0.0006	525	0.1351	5315.5	0.1164	motif file (matrix)	svg
311	G C A T G C A T C G A T C G T A C T G A C T A G A C T G C T A G G A T C G C T A G A C T G C A T G C A T G C A T G A C T	AT2G33550(Trihelix)/colamp-AT2G33550-DAP-Seq(GSE60143)/Homer	0.001	-8.5	0.0007	909	0.2339	9607.2	0.2104	motif file (matrix)	svg
312	G A C T A C G T A G C T G A C T A C T G C A G T A G T C A T C G A C G T G C A T G C A T G C A T	MGP(C2H2)/colamp-MGP-DAP-Seq(GSE60143)/Homer	0.001	-8.491	0.0007	140	0.036	1204.3	0.0264	motif file (matrix)	svg
313	G A T C C T G A A G T C C G A T C G A T G A T C A G T C A C T G A T C G A G C T	Elk4(ETS)/Hela-Elk4-ChIP-Seq(GSE31477)/Homer	0.001	-8.488	0.0007	251	0.0646	2352.1	0.0515	motif file (matrix)	svg
314	G T A C T C G A A G T C T C A G A G C T T C A G G A T C A T G C	IBL1(bHLH)/Seedling-IBL1-ChIP-Seq(GSE51120)/Homer	0.001	-8.486	0.0007	445	0.1145	4439.1	0.0972	motif file (matrix)	svg
315	G C T A C G T A A C T G C G T A C G A T A C G T A G T C A G C T	At3g12730(G2like)/colamp-At3g12730-DAP-Seq(GSE60143)/Homer	0.001	-8.443	0.0007	697	0.1794	7228.7	0.1583	motif file (matrix)	svg
316	G C A T A T C G C G T A C G A T A C G T A C G T A G C T C T A G C G T A C G T A G A T C G C T A	TCX2(CPP)/colamp-TCX2-DAP-Seq(GSE60143)/Homer	0.001	-8.428	0.0007	826	0.2126	8676.6	0.19	motif file (matrix)	svg
317	C T G A A G T C C G T A G T A C A C T G G A C T G C T A C G T A G A C T A G T C	ANAC038(NAC)/col-ANAC038-DAP-Seq(GSE60143)/Homer	0.001	-8.425	0.0007	1104	0.2841	11828.3	0.259	motif file (matrix)	svg
318	A G C T G A C T C T A G C G T A C A T G C G A T C T A G A T C G G A C T C A G T	Bapx1(Homeobox)/VertebralCol-Bapx1-ChIP-Seq(GSE36672)/Homer	0.001	-8.407	0.0007	737	0.1897	7678.2	0.1682	motif file (matrix)	svg
319	C G T A G A C T C G A T A T C G G T A C G C A T C A T G C G T A T A C G G C A T G T A C C G T A C A T G A T G C G C T A C T A G G C A T G C A T G C A T G A C T	MafB(bZIP)/BMM-Mafb-ChIP-Seq(GSE75722)/Homer	0.001	-8.407	0.0007	86	0.0221	674.8	0.0148	motif file (matrix)	svg
320	C T A G T A C G A G T C C G T A A G T C A C G T A G T C T C G A C G T A T A C G	Nkx2.1(Homeobox)/LungAC-Nkx2.1-ChIP-Seq(GSE43252)/Homer	0.001	-8.381	0.0007	908	0.2337	9605.9	0.2104	motif file (matrix)	svg
321	C G A T C T A G C G T A G A C T C A G T C T A G C G T A A G C T C A T G C T A G	HOXA1(Homeobox)/mES-Hoxa1-ChIP-Seq(SRP084292)/Homer	0.001	-8.371	0.0007	196	0.0504	1781.3	0.039	motif file (matrix)	svg
322	G A C T G A C T A T C G C G A T G T C A G T A C A G C T C G A T A C G T G T A C	SPL11(SBP)/col100-SPL11-DAP-Seq(GSE60143)/Homer	0.001	-8.244	0.0008	266	0.0685	2521.1	0.0552	motif file (matrix)	svg
323	C G T A A C T G G T C A A C G T A T C G C A G T C T A G T C A G C G T A A C T G C G T A A C G T C G T A C T G A T A C G	GATA3(Zf),DR4/iTreg-Gata3-ChIP-Seq(GSE20898)/Homer	0.001	-8.234	0.0008	59	0.0152	424.6	0.0093	motif file (matrix)	svg
324	C G A T C T G A C T A G G T A C A C T G A G T C C T A G A G T C	DPL-1(E2F)/cElegans-Adult-ChIP-Seq(modEncode)/Homer	0.001	-8.225	0.0008	187	0.0481	1693.8	0.0371	motif file (matrix)	svg
325	C G T A C G T A C G T A C G T A C G T A C G T A C G T A C G T A C G T A C G T A	SeqBias: polyA-repeat	0.001	-8.224	0.0008	3884	0.9995	45512.8	0.9967	motif file (matrix)	svg
326	G C T A G C T A G C T A T C G A G T A C C T A G G A T C A C T G A C G T C A G T	CAMTA1(CAMTA)/col-CAMTA1-DAP-Seq(GSE60143)/Homer	0.001	-8.211	0.0008	262	0.0674	2480.4	0.0543	motif file (matrix)	svg
327	G C T A T C G A C G T A C T G A A C T G A C G T A G T C C G T A C G T A A G T C C T A G T G C A	WRKY42(WRKY)/colamp-WRKY42-DAP-Seq(GSE60143)/Homer	0.001	-8.195	0.0008	200	0.0515	1829.6	0.0401	motif file (matrix)	svg
328	G C T A A C G T C T A G G T A C G C T A G A C T C T G A G C A T C A T G G A T C	Pit1(Homeobox)/GCrat-Pit1-ChIP-Seq(GSE58009)/Homer	0.001	-8.189	0.0008	580	0.1493	5943.1	0.1302	motif file (matrix)	svg
329	C T G A C G A T C T A G T C A G G A T C C T G A T C A G G A T C C T G A A C T G A G T C G C T A A C G T A G T C G C A T	PRDM9(Zf)/Testis-DMC1-ChIP-Seq(GSE35498)/Homer	0.001	-8.173	0.0009	96	0.0247	776.5	0.017	motif file (matrix)	svg
330	G A T C G C A T A C G T C G T A A C G T A G T C A G T C C G T A	AT5G61620(MYBrelated)/colamp-AT5G61620-DAP-Seq(GSE60143)/Homer	0.001	-8.082	0.0009	739	0.1902	7724.4	0.1692	motif file (matrix)	svg
331	C T A G T C A G C A G T T C A G A C T G A C T G G A T C C T A G A C T G C T A G T C A G A T G C	KLF14(Zf)/HEK293-KLF14.GFP-ChIP-Seq(GSE58341)/Homer	0.001	-7.964	0.001	222	0.0571	2068.8	0.0453	motif file (matrix)	svg
332	C T G A G A T C G C A T A C T G C G T A A C G T C G T A C G T A T A C G T C G A	PQM-1(?)/cElegans-L3-ChIP-Seq(modEncode)/Homer	0.001	-7.938	0.0011	249	0.0641	2354.2	0.0516	motif file (matrix)	svg
333	C T G A C T G A C A T G A T C G A G C T A T C G G A C T C A T G C T G A G T C A	Tbr1(T-box)/Cortex-Tbr1-ChIP-Seq(GSE71384)/Homer	0.001	-7.937	0.0011	602	0.1549	6205	0.1359	motif file (matrix)	svg
334	C G A T C G T A C T G A T G A C T A G C A C T G A C G T A C G T C G T A A G T C	MYB98(MYB)/col-MYB98-DAP-Seq(GSE60143)/Homer	0.001	-7.898	0.0011	160	0.0412	1426.9	0.0313	motif file (matrix)	svg
335	A G C T G A C T A C T G A C G T G T C A A G T C A C G T C G A T	SPL9(SBP)/colamp-SPL9-DAP-Seq(GSE60143)/Homer	0.001	-7.834	0.0012	858	0.2208	9083.2	0.1989	motif file (matrix)	svg
336	G A C T C A G T A G C T C G A T A G T C G A T C A G T C C G T A A T G C T C A G	Rbpj1(?)/Panc1-Rbpj1-ChIP-Seq(GSE47459)/Homer	0.001	-7.808	0.0012	292	0.0751	2818.8	0.0617	motif file (matrix)	svg
337	A G C T G C T A T G C A A G T C A C G T A C G T A C G T C G A T A G C T T C A G	dof24(C2C2dof)/col-dof24-DAP-Seq(GSE60143)/Homer	0.001	-7.786	0.0012	865	0.2226	9166.6	0.2007	motif file (matrix)	svg
338	T C G A A G T C C G T A A T C G T A G C A C G T A C T G A G C T A C G T A G T C	Ptf1a(bHLH)/Panc1-Ptf1a-ChIP-Seq(GSE47459)/Homer	0.001	-7.764	0.0012	434	0.1117	4360.4	0.0955	motif file (matrix)	svg
339	G A T C C T G A A G T C A G C T A C G T A C G T A C G T A C G T	At1g64620(C2C2dof)/colamp-At1g64620-DAP-Seq(GSE60143)/Homer	0.001	-7.76	0.0013	752	0.1935	7894.6	0.1729	motif file (matrix)	svg
340	T C A G A G C T G T A C C G T A A C G T C G T A C G T A C G T A G C T A G A C T	Cdx2(Homeobox)/mES-Cdx2-ChIP-Seq(GSE14586)/Homer	0.001	-7.721	0.0013	424	0.1091	4253.3	0.0931	motif file (matrix)	svg
341	C G A T C A G T C T A G G C T A A G T C C G T A T C A G A G T C A C G T A C T G A C G T G T A C G C T A G C T A G C T A	bZIP52(bZIP)/colamp-bZIP52-DAP-Seq(GSE60143)/Homer	0.001	-7.522	0.0016	280	0.0721	2703.2	0.0592	motif file (matrix)	svg
342	G C A T C G T A G C A T C G T A T C G A C G T A C T G A A C T G C G T A C G T A C G T A A C G T A C T G G T C A G C A T	AT2G31460(REMB3)/col-AT2G31460-DAP-Seq(GSE60143)/Homer	0.001	-7.515	0.0016	145	0.0373	1285.3	0.0281	motif file (matrix)	svg
343	A G T C T G A C C T G A A G T C A G T C A C T G C G T A A G T C G T C A G C T A G C A T C G T A G C A T G C T A C G T A	DEAR3(AP2EREBP)/colamp-DEAR3-DAP-Seq(GSE60143)/Homer	0.001	-7.5	0.0016	173	0.0445	1574.3	0.0345	motif file (matrix)	svg
344	G A C T C G T A C G A T A C G T G C A T C G T A A G T C A G T C A C T G G A C T C A G T C A G T	EMB1789(C3H)/col-EMB1789-DAP-Seq(GSE60143)/Homer	0.001	-7.481	0.0016	241	0.062	2289.6	0.0501	motif file (matrix)	svg
345	G A C T A C G T C G A T A G C T A G T C C G T A A C T G A C T G C G A T C T A G	NGA4(ABI3VP1)/col-NGA4-DAP-Seq(GSE60143)/Homer	0.001	-7.41	0.0017	529	0.1361	5429.5	0.1189	motif file (matrix)	svg
346	C T G A C T G A T A G C G A T C G C T A G T A C A C G T G A T C T G C A C G T A	Nkx2.5(Homeobox)/HL1-Nkx2.5.biotin-ChIP-Seq(GSE21529)/Homer	0.001	-7.394	0.0018	710	0.1827	7450.9	0.1632	motif file (matrix)	svg
347	A G T C A G T C A G T C A G T C A G T C A G T C A G T C A G T C A G T C A G T C	SeqBias: polyC-repeat	0.001	-7.361	0.0018	3578	0.9207	41363.6	0.9059	motif file (matrix)	svg
348	T A C G G A C T A C T G A C T G C T A G A T G C A G T C A G T C A G T C C T G A	ZNF692(Zf)/HEK293-ZNF692.GFP-ChIP-Seq(GSE58341)/Homer	0.001	-7.334	0.0019	38	0.0098	250.5	0.0055	motif file (matrix)	svg
349	C T A G A G T C T A C G T A C G T G A C C G T A A C T G T A G C G C A T C A T G A T G C A G C T	Ascl1(bHLH)/NeuralTubes-Ascl1-ChIP-Seq(GSE55840)/Homer	0.001	-7.321	0.0019	179	0.0461	1643.6	0.036	motif file (matrix)	svg
350	C T G A A G T C C G T A G T A C C T A G A G C T G C T A C G T A G A T C A G T C	ANAC046(NAC)/colamp-ANAC046-DAP-Seq(GSE60143)/Homer	0.001	-7.291	0.0019	1063	0.2735	11460	0.251	motif file (matrix)	svg
351	A T G C T G C A A G T C C G T A A G T C A G T C A C G T A C T G A T G C G T C A	E2A(bHLH),near_PU.1/Bcell-PU.1-ChIP-Seq(GSE21512)/Homer	0.001	-7.254	0.002	216	0.0556	2034.5	0.0446	motif file (matrix)	svg
352	C T G A G C T A G C A T A G C T A C T G A C G T C G T A A G T C A C T G C T A G G C T A G A T C	bHLH28(bHLH)/col-bHLH28-DAP-Seq(GSE60143)/Homer	0.001	-7.239	0.002	194	0.0499	1803.2	0.0395	motif file (matrix)	svg
353	A C T G C A G T A C G T C G T A C G T A A C G T A C T G C T G A	Nkx6.1(Homeobox)/Islet-Nkx6.1-ChIP-Seq(GSE40975)/Homer	0.001	-7.213	0.0021	1623	0.4177	17924.1	0.3925	motif file (matrix)	svg
354	C T A G G T A C A G T C T G C A A G T C C T G A A G T C A G T C A G T C G C T A	Klf4(Zf)/mES-Klf4-ChIP-Seq(GSE11431)/Homer	0.001	-7.174	0.0022	63	0.0162	481.7	0.0105	motif file (matrix)	svg
355	C G T A C A G T G T A C A T G C C T A G C G T A A C G T A G T C T C G A T C A G	GATA19(C2C2gata)/colamp-GATA19-DAP-Seq(GSE60143)/Homer	0.001	-7.152	0.0022	62	0.016	472	0.0103	motif file (matrix)	svg
356	G C T A C G A T C G A T A C G T G C A T C G T A G A T C G A T C A C T G A G C T	GTL1(Trihelix)/colamp-GTL1-DAP-Seq(GSE60143)/Homer	0.001	-7.144	0.0022	573	0.1475	5936.8	0.13	motif file (matrix)	svg
357	A T G C G A C T A G C T C T A G C G T A C T A G C G A T C T A G A T C G G A T C	Nkx2.2(Homeobox)/NPC-Nkx2.2-ChIP-Seq(GSE61673)/Homer	0.001	-7.116	0.0023	573	0.1475	5938.5	0.1301	motif file (matrix)	svg
358	A G T C T A G C A C T G A C G T A C G T C G T A C G T A C A G T C G A T A G T C C T A G A C T G A C G T A C G T C T G A	MYB44(MYB)/colamp-MYB44-DAP-Seq(GSE60143)/Homer	0.001	-7.045	0.0024	91	0.0234	755	0.0165	motif file (matrix)	svg
359	A T G C G T A C C G T A A G C T G C A T T A C G A G C T A G C T A G T C A G C T	Sox6(HMG)/Myotubes-Sox6-ChIP-Seq(GSE32627)/Homer	0.001	-7.039	0.0024	747	0.1922	7894.9	0.1729	motif file (matrix)	svg
360	T C G A G T A C C A T G A G C T A C G T C A T G G T C A G T A C A G C T G C T A C G A T C A G T	WRKY31(WRKY)/colamp-WRKY31-DAP-Seq(GSE60143)/Homer	0.001	-6.997	0.0025	364	0.0937	3640	0.0797	motif file (matrix)	svg
361	G T A C G A T C C T A G C G A T G T C A G T A C C T A G C A G T G C A T G A C T	SPL1(SBP)/colamp-SPL1-DAP-Seq(GSE60143)/Homer	0.001	-6.975	0.0026	843	0.2169	8984.6	0.1968	motif file (matrix)	svg
362	G C A T G C T A C G T A A G C T G C T A T G C A A G T C A C G T A C G T A C G T G C A T G C A T	At4g38000(C2C2dof)/col-At4g38000-DAP-Seq(GSE60143)/Homer	0.001	-6.969	0.0026	702	0.1806	7393.6	0.1619	motif file (matrix)	svg
363	C G T A C G T A C T G A A C T G A C G T A G T C C G T A C G T A A G T C A C T G A T G C G A T C	WRKY46(WRKY)/colamp-WRKY46-DAP-Seq(GSE60143)/Homer	0.001	-6.914	0.0027	52	0.0134	383.7	0.0084	motif file (matrix)	svg
364	G A C T G T A C C T G A G A T C A G T C C T A G G C T A G T A C C T G A G C T A G C A T C G A T G C A T G A C T C G T A	AT3G16280(AP2EREBP)/colamp-AT3G16280-DAP-Seq(GSE60143)/Homer	0.01	-6.801	0.003	168	0.0432	1548.2	0.0339	motif file (matrix)	svg
365	A T G C A T C G A T G C A T C G A T G C A T C G A T G C A T C G A T G C A T C G	SeqBias: CG-repeat	0.01	-6.796	0.003	147	0.0378	1330.9	0.0291	motif file (matrix)	svg
366	C G A T C G T A C G A T C G T A C G A T C G T A C G A T C G T A C G A T C G T A	SeqBias: TA-repeat	0.01	-6.772	0.0031	1542	0.3968	17029.8	0.373	motif file (matrix)	svg
367	G A T C T C G A A G T C C G A T C G A T A G T C A T G C A C T G A T C G G A C T	Elk1(ETS)/Hela-Elk1-ChIP-Seq(GSE31477)/Homer	0.01	-6.747	0.0032	194	0.0499	1823.7	0.0399	motif file (matrix)	svg
368	G A C T G C T A T G C A A G T C A C G T A C G T A C G T C G A T A C G T T A C G	At3g45610(C2C2dof)/col-At3g45610-DAP-Seq(GSE60143)/Homer	0.01	-6.728	0.0032	760	0.1956	8066.6	0.1767	motif file (matrix)	svg
369	A G T C G T A C C T G A A G T C A G T C C A T G G C T A A G T C T G C A G C T A G C A T G C A T	RAP21(AP2EREBP)/colamp-RAP21-DAP-Seq(GSE60143)/Homer	0.01	-6.696	0.0033	96	0.0247	814.5	0.0178	motif file (matrix)	svg
370	G C A T A C G T A C T G A C G T A G T C A C T G A T C G G T C A C G A T C G T A	ARF2(ARF)/col-ARF2-DAP-Seq(GSE60143)/Homer	0.01	-6.657	0.0035	621	0.1598	6508.7	0.1425	motif file (matrix)	svg
371	T G C A G C A T A G C T G C A T A G T C A G T C A G T C C T G A A C T G T C G A T C G A C A G T A T C G A G T C G A T C	ZNF143|STAF(Zf)/CUTLL-ZNF143-ChIP-Seq(GSE29600)/Homer	0.01	-6.643	0.0035	39	0.01	270	0.0059	motif file (matrix)	svg
372	A G T C A C G T A C G T T A C G G C T A G C T A C G T A C G A T C G A T A T G C C G T A G T C A A C T G G A C T G C A T	SND2(NAC)/colamp-SND2-DAP-Seq(GSE60143)/Homer	0.01	-6.636	0.0035	205	0.0528	1944.1	0.0426	motif file (matrix)	svg
373	C T A G A C T G T G C A A G T C C G T A A C T G A C T G A C G T C T A G C G A T T A C G A G T C	ZEB2(Zf)/SNU398-ZEB2-ChIP-Seq(GSE103048)/Homer	0.01	-6.618	0.0036	137	0.0353	1233.1	0.027	motif file (matrix)	svg
374	C A G T T C A G A G C T G A C T A C G T A G T C G A T C G A C T C T G A A C T G G A T C C G T A C T G A A G T C G T A C	Rfx6(HTH)/Min6b1-Rfx6.HA-ChIP-Seq(GSE62844)/Homer	0.01	-6.601	0.0036	199	0.0512	1882.7	0.0412	motif file (matrix)	svg
375	C G T A G A C T C G T A A C G T C A G T A G T C A G C T G A C T	KAN2(G2like)/colamp-KAN2-DAP-Seq(GSE60143)/Homer	0.01	-6.587	0.0037	594	0.1529	6211.7	0.136	motif file (matrix)	svg
376	C G A T C T A G A C G T A C G T A C G T C G T A A G C T C G A T A G C T C G T A C T A G T A G C	FoxD3(forkhead)/ZebrafishEmbryo-Foxd3.biotin-ChIP-seq(GSE106676)/Homer	0.01	-6.57	0.0037	386	0.0993	3906	0.0855	motif file (matrix)	svg
377	G C T A A G C T G T A C G C A T A G C T T C G A C T G A A G T C A G T C T A C G A C G T G A C T T A C G C T A G C G T A	ZML1(C2C2gata)/colamp-ZML1-DAP-Seq(GSE60143)/Homer	0.01	-6.561	0.0037	25	0.0064	149.9	0.0033	motif file (matrix)	svg
378	G T A C G C T A C G A T C A G T A G T C G C T A C G A T C G A T A G T C G C T A	WUS1(Homeobox)/colamp-WUS1-DAP-Seq(GSE60143)/Homer	0.01	-6.531	0.0038	204	0.0525	1938.4	0.0425	motif file (matrix)	svg
379	C T G A T C G A C G T A A T G C C G T A C G T A C G A T C T A G T C A G G A T C	Sox15(HMG)/CPA-Sox15-ChIP-Seq(GSE62909)/Homer	0.01	-6.49	0.004	415	0.1068	4229.8	0.0926	motif file (matrix)	svg
380	C G T A T G A C T C G A A G T C C G T A A T C G A T G C A C G T A C T G A G T C	E2A(bHLH)/proBcell-E2A-ChIP-Seq(GSE21978)/Homer	0.01	-6.39	0.0044	168	0.0432	1564.8	0.0343	motif file (matrix)	svg
381	C G T A A C G T A G C T C G A T C T A G G T A C C G T A A G C T C G T A G C T A	Oct4(POU,Homeobox)/mES-Oct4-ChIP-Seq(GSE11431)/Homer	0.01	-6.345	0.0046	232	0.0597	2245.3	0.0492	motif file (matrix)	svg
382	C T G A A C T G C G T A C G T A A C G T G T A C G A C T G C A T G C A T C G A T	AT4G37180(G2like)/col-AT4G37180-DAP-Seq(GSE60143)/Homer	0.01	-6.316	0.0047	499	0.1284	5172	0.1133	motif file (matrix)	svg
383	G C T A T A G C A G C T A T C G G T C A C G T A G C T A A T G C G A T C C T G A	IRF4(IRF)/GM12878-IRF4-ChIP-Seq(GSE32465)/Homer	0.01	-6.307	0.0047	201	0.0517	1917	0.042	motif file (matrix)	svg
384	C T G A G A C T A C G T A G C T C T G A C G T A C G T A G A C T G T C A G A T C	AT2G20110(CPP)/colamp-AT2G20110-DAP-Seq(GSE60143)/Homer	0.01	-6.306	0.0047	801	0.2061	8566.3	0.1876	motif file (matrix)	svg
385	G C T A C G T A C G A T C A G T A C T G C G A T G T A C A C T G A T C G G A C T C A T G C T A G G C A T C A G T C A T G	DEAR5(AP2EREBP)/col-DEAR5-DAP-Seq(GSE60143)/Homer	0.01	-6.28	0.0048	81	0.0208	676.3	0.0148	motif file (matrix)	svg
386	G A T C C T G A A G T C A G T C A C T G C G T A A G T C C T G A	ERF38(AP2EREBP)/col-ERF38-DAP-Seq(GSE60143)/Homer	0.01	-6.28	0.0048	173	0.0445	1621.8	0.0355	motif file (matrix)	svg
387	T A C G T A G C G C T A C G A T C T A G A C G T C A G T C A G T G C T A A G T C G T C A G C A T	FOXK2(Forkhead)/U2OS-FOXK2-ChIP-Seq(E-MTAB-2204)/Homer	0.01	-6.189	0.0053	303	0.078	3020.5	0.0661	motif file (matrix)	svg
388	T G A C C T A G T C A G G T C A C G T A T C A G C G A T T C A G T C G A T G C A C T G A T A G C	PU.1-IRF(ETS:IRF)/Bcell-PU.1-ChIP-Seq(GSE21512)/Homer	0.01	-6.113	0.0057	297	0.0764	2959.9	0.0648	motif file (matrix)	svg
389	G A C T T C G A C G T A C G T A C G T A C G T A C G T A C T A G A G C T C G T A	dof45(C2C2dof)/col-dof45-DAP-Seq(GSE60143)/Homer	0.01	-6.072	0.0059	1270	0.3268	13956.9	0.3057	motif file (matrix)	svg
390	G C A T T C G A A C G T C G T A A C T G A C T G A G C T G C A T G A C T G C T A	SRS7(SRS)/colamp-SRS7-DAP-Seq(GSE60143)/Homer	0.01	-6.056	0.006	1082	0.2784	11795.5	0.2583	motif file (matrix)	svg
391	C G T A C T A G C A T G A G C T A C T G C G A T A T C G C G T A G T C A G T C A	Tbet(T-box)/CD8-Tbet-ChIP-Seq(GSE33802)/Homer	0.01	-6.033	0.0061	454	0.1168	4691	0.1027	motif file (matrix)	svg
392	C G A T C G T A G T A C A C G T A C G T T C A G G C A T C A G T T A C G G T C A C G T A A G T C C G T A T G C A C A T G	ANAC053(NAC)/colamp-ANAC053-DAP-Seq(GSE60143)/Homer	0.01	-6.013	0.0062	196	0.0504	1876.8	0.0411	motif file (matrix)	svg
393	G T A C T G A C A T G C A G T C A C T G G A T C A T C G G A T C	SUT1?/SacCer-Promoters/Homer	0.01	-5.997	0.0063	1067	0.2746	11629	0.2547	motif file (matrix)	svg
394	T C G A T C G A T A C G G A T C G T C A G T A C C G A T A G C T G T C A T G C A	Nkx3.1(Homeobox)/LNCaP-Nkx3.1-ChIP-Seq(GSE28264)/Homer	0.01	-5.988	0.0063	720	0.1853	7677.7	0.1681	motif file (matrix)	svg
395	C G T A G C T A C G A T C T A G A C G T G T C A C G T A C G T A A G T C C G T A T G C A T A C G	FoxL2(Forkhead)/Ovary-FoxL2-ChIP-Seq(GSE60858)/Homer	0.01	-5.969	0.0064	459	0.1181	4751.4	0.1041	motif file (matrix)	svg
396	C A G T T C A G G A T C A C T G A C G T C T A G A C T G A C T G G A C T C T A G	Egr1(Zf)/K562-Egr1-ChIP-Seq(GSE32465)/Homer	0.01	-5.908	0.0068	108	0.0278	959.6	0.021	motif file (matrix)	svg
397	G C A T G C A T G A C T G C A T T A G C A T G C G A T C C A T G A G T C A G T C	DEL2(E2FDP)/col-DEL2-DAP-Seq(GSE60143)/Homer	0.01	-5.886	0.007	113	0.0291	1011.8	0.0222	motif file (matrix)	svg
398	C T G A A T G C C G T A A C G T A G T C A G T C A C G T A C T G A T C G G C A T	SPDEF(ETS)/VCaP-SPDEF-ChIP-Seq(SRA014231)/Homer	0.01	-5.846	0.0072	218	0.0561	2119.8	0.0464	motif file (matrix)	svg
399	T A G C A T G C C G T A A G T C C T A G G A C T T A C G T C A G A G C T G C T A	PIF7(bHLH)/col-PIF7-DAP-Seq(GSE60143)/Homer	0.01	-5.835	0.0073	57	0.0147	452.6	0.0099	motif file (matrix)	svg
400	C G T A C G T A C G T A G C A T G C A T A C T G G T A C G A C T C T A G G C T A T A C G G A C T T G A C C G T A A G C T	NFE2L2(bZIP)/HepG2-NFE2L2-ChIP-Seq(Encode)/Homer	0.01	-5.816	0.0074	17	0.0044	92.9	0.002	motif file (matrix)	svg
401	C A G T A G C T C G T A G C A T A G T C G A C T C T A G C T A G C A G T C T A G T C G A T G C A C T A G C A T G G A C T	STOP1(C2H2)/colamp-STOP1-DAP-Seq(GSE60143)/Homer	0.01	-5.797	0.0075	140	0.036	1294.8	0.0284	motif file (matrix)	svg
402	C T A G T C A G C T G A T C A G T G C A A C T G T C G A T C A G	Trl(Zf)/S2-GAGAfactor-ChIP-Seq(GSE40646)/Homer	0.01	-5.794	0.0075	463	0.1191	4808.5	0.1053	motif file (matrix)	svg
403	C A T G A G T C G A C T C G T A C G A T G C A T G A C T G C A T C G A T C T A G C A T G T G A C	Mef2b(MADS)/HEK293-Mef2b.V5-ChIP-Seq(GSE67450)/Homer	0.01	-5.775	0.0077	365	0.0939	3724.1	0.0816	motif file (matrix)	svg
404	G A C T A G C T A G C T C T A G A C G T G A T C A C G T A C G T G A C T C G A T G C A T A G T C	IDD4(C2H2)/col-IDD4-DAP-Seq(GSE60143)/Homer	0.01	-5.723	0.008	384	0.0988	3937.3	0.0862	motif file (matrix)	svg
405	C G A T C A G T G T C A G C T A C A G T A G C T A C G T A C T G A G T C C G T A A C G T A C T G A C G T C T G A T C G A	FUS3(ABI3VP1)/col-FUS3-DAP-Seq(GSE60143)/Homer	0.01	-5.692	0.0083	298	0.0767	2994.9	0.0656	motif file (matrix)	svg
406	A G T C G T C A G C T A C G A T T G C A C G T A C G A T C A G T A T C G C T A G	ATHB6(Homeobox)/Arabidopsis-HB6-ChIP-Seq(GSE80564)/Homer	0.01	-5.684	0.0083	477	0.1227	4973	0.1089	motif file (matrix)	svg
407	G C T A A G T C T A C G T G C A A T C G T C A G G C T A T C G A T C A G A G C T	ELF5(ETS)/T47D-ELF5-ChIP-Seq(GSE30407)/Homer	0.01	-5.682	0.0083	179	0.0461	1710.3	0.0375	motif file (matrix)	svg
408	G C T A G T C A G C A T C G A T C G T A G T A C A G T C G C T A C G T A C G T A G C A T G C A T C A G T C T A G C A T G	SVP(MADS)/col-SVP-DAP-Seq(GSE60143)/Homer	0.01	-5.679	0.0083	267	0.0687	2657.1	0.0582	motif file (matrix)	svg
409	A C G T C T G A C G T A A C G T A C G T C G T A T A C G A C G T	ATHB25(ZFHD)/colamp-ATHB25-DAP-Seq(GSE60143)/Homer	0.01	-5.629	0.0087	759	0.1953	8151.2	0.1785	motif file (matrix)	svg
410	C T G A C T A G A C T G G C A T C T A G G C A T A T C G C T G A C G T A G T C A	Tbx21(T-box)/GM12878-TBX21-ChIP-Seq(Encode)/Homer	0.01	-5.626	0.0087	392	0.1009	4032.8	0.0883	motif file (matrix)	svg
411	C T A G A G T C A G C T A C T G C G T A C A G T C G T A C T G A T A G C T G A C	Unknown5/Drosophila-Promoters/Homer	0.01	-5.593	0.009	314	0.0808	3175.7	0.0695	motif file (matrix)	svg
412	G C A T A G C T A C G T A C G T A C T G A C G T G A T C A C G T A C G T A G C T C G A T G C A T A G T C G A C T C A G T	IDD5(C2H2)/colamp-IDD5-DAP-Seq(GSE60143)/Homer	0.01	-5.588	0.009	300	0.0772	3022.9	0.0662	motif file (matrix)	svg
413	C T A G C T G A T C A G A T C G A G C T C A T G G A C T A G T C C T G A T G C A	Tbx6(T-box)/ESC-Tbx6-ChIP-Seq(GSE93524)/Homer	0.01	-5.56	0.0093	399	0.1027	4114.8	0.0901	motif file (matrix)	svg
414	C T A G T C G A C T G A C G T A T A C G G A C T T C A G T C G A G T C A T G C A T A C G A G C T	IRF2(IRF)/Erythroblas-IRF2-ChIP-Seq(GSE36985)/Homer	0.01	-5.522	0.0096	54	0.0139	430.8	0.0094	motif file (matrix)	svg
415	G T A C C A T G A G C T A G C T T C A G T G C A T G A C A G C T C G T A C G T A	WRKY33(WRKY)/col-WRKY33-DAP-Seq(GSE60143)/Homer	0.01	-5.502	0.0098	420	0.1081	4351.2	0.0953	motif file (matrix)	svg
416	G T A C G A T C G C T A C G T A C G T A C G T A C G T A C G T A C T A G C T A G	RIN(MADS)/Tomato-RIN-ChIP-Seq(GSE116581)/Homer	0.01	-5.495	0.0098	598	0.1539	6343.7	0.1389	motif file (matrix)	svg
417	C G A T C T G A A G T C A C G T A C G T A T C G G A C T C T A G C G A T G A C T C G T A A T G C C G T A G T C A A C T G	ANAC011(NAC)/col-ANAC011-DAP-Seq(GSE60143)/Homer	0.01	-5.478	0.01	113	0.0291	1025.5	0.0225	motif file (matrix)	svg
418	C T G A A C T G C T A G C T A G G A C T C G T A C G A T C G A T C G A T G C A T G A T C A C T G C A G T G T C A G C T A	Unknown1/Arabidopsis-Promoters/Homer	0.01	-5.475	0.01	71	0.0183	598.6	0.0131	motif file (matrix)	svg
419	A C G T C T A G A G C T A C G T A C G T C T G A A G T C G A C T A G C T C G T A	FOXM1(Forkhead)/MCF7-FOXM1-ChIP-Seq(GSE72977)/Homer	0.01	-5.465	0.01	414	0.1065	4287.5	0.0939	motif file (matrix)	svg
420	G C A T T G A C C A T G G A C T C A G T C A T G T C G A G T A C G A C T G C T A C G A T C G A T	WRKY6(WRKY)/colamp-WRKY6-DAP-Seq(GSE60143)/Homer	0.01	-5.423	0.0104	439	0.113	4568.2	0.1	motif file (matrix)	svg
421	G C T A G C A T T A C G A G C T C A T G A C T G C A T G C A T G G A T C A G T C A G T C C T G A A G T C G T A C G C T A	At1g69690(TCP)/colamp-At1g69690-DAP-Seq(GSE60143)/Homer	0.01	-5.42	0.0105	55	0.0142	442.5	0.0097	motif file (matrix)	svg
422	A T G C A G T C G T A C A G C T T C G A C T A G G A T C C T G A G T C A A G T C G C T A T C A G	Rfx5(HTH)/GM12878-Rfx5-ChIP-Seq(GSE31477)/Homer	0.01	-5.262	0.0122	77	0.0198	664.7	0.0146	motif file (matrix)	svg
423	C T A G G T A C C A T G G A C T C G A T C A T G G T C A G T A C G A C T C G A T C G A T C G A T	WRKY27(WRKY)/colamp-WRKY27-DAP-Seq(GSE60143)/Homer	0.01	-5.257	0.0122	450	0.1158	4703.8	0.103	motif file (matrix)	svg
424	C G T A C G T A C G T A A G T C A G C T C T G A A C T G C T A G A G C T A G T C C G T A T C A G	RORg(NR)/Liver-Rorc-ChIP-Seq(GSE101115)/Homer	0.01	-5.239	0.0124	49	0.0126	388.4	0.0085	motif file (matrix)	svg
425	C T G A T C A G C T G A C T A G C A T G A C G T A T G C C G T A A T G C G C A T T C A G C T G A A C T G A C G T C A G T A G T C C G T A C A G T C T A G C A T G	VDR(NR),DR3/GM10855-VDR+vitD-ChIP-Seq(GSE22484)/Homer	0.01	-5.239	0.0124	52	0.0134	417	0.0091	motif file (matrix)	svg
426	A G T C C T G A A G T C C G A T C A G T G A T C A T G C A C T G A T C G G A C T	Fli1(ETS)/CD8-FLI-ChIP-Seq(GSE20898)/Homer	0.01	-5.162	0.0134	306	0.0787	3114.6	0.0682	motif file (matrix)	svg
427	C T A G G T A C A C G T A C G T A T C G G C A T A G C T A G C T A G C T G C A T G A C T C G T A G T C A A C T G G A C T	VND6(NAC)/col-VND6-DAP-Seq(GSE60143)/Homer	0.01	-5.151	0.0135	380	0.0978	3932.9	0.0861	motif file (matrix)	svg
428	A T G C G T A C A G T C A G T C A C G T A C G T C G A T A C G T	AT5G02460(C2C2dof)/col-AT5G02460-DAP-Seq(GSE60143)/Homer	0.01	-5.144	0.0135	967	0.2488	10572.8	0.2315	motif file (matrix)	svg
429	T C A G C A T G C A T G A C T G A C T G A G C T A C T G A C G T A C T G C A G T A T G C A G T C	KLF10(Zf)/HEK293-KLF10.GFP-ChIP-Seq(GSE58341)/Homer	0.01	-5.127	0.0137	97	0.025	872.9	0.0191	motif file (matrix)	svg
430	G T C A T G C A G C T A A G T C C G T A A C T G T G A C G C A T T C A G C A G T	Ap4(bHLH)/AML-Tfap4-ChIP-Seq(GSE45738)/Homer	0.01	-5.117	0.0139	150	0.0386	1427.9	0.0313	motif file (matrix)	svg
431	A C T G A G T C G T C A C G T A A G T C C G T A C T A G C T A G G A C T C A T G	SCRT1(Zf)/HEK293-SCRT1.eGFP-ChIP-Seq(Encode)/Homer	0.01	-5.116	0.0139	105	0.027	955.5	0.0209	motif file (matrix)	svg
432	A G T C A C G T A C G T T A C G G C A T G C A T A T G C G C T A C G T A A T G C C G T A G T C A A C T G G A T C G C A T	ANAC075(NAC)/col-ANAC075-DAP-Seq(GSE60143)/Homer	0.01	-5.114	0.0139	132	0.034	1237.6	0.0271	motif file (matrix)	svg
433	C G A T T C G A A G T C A C G T A C G T T A C G C G T A G C T A G C T A C G A T G C A T A T G C C G T A G T C A A C T G	ANAC071(NAC)/col-ANAC071-DAP-Seq(GSE60143)/Homer	0.01	-5.073	0.0144	326	0.0839	3340	0.0731	motif file (matrix)	svg
434	T C A G G A C T A C G T C G T A A C T G A C T G A C T G A G T C C G T A G T C A	TBP3(MYBrelated)/col-TBP3-DAP-Seq(GSE60143)/Homer	0.01	-5.068	0.0144	312	0.0803	3186.7	0.0698	motif file (matrix)	svg
435	C T G A A G T C C G A T A G C T A T G C G T A C A C G T A T C G C A G T G C A T	Elf4(ETS)/BMDM-Elf4-ChIP-Seq(GSE88699)/Homer	0.01	-5.042	0.0148	208	0.0535	2052.7	0.045	motif file (matrix)	svg
436	C G A T G A T C G A T C C T G A G A T C G A T C C A T G T G C A G T A C T C G A G T C A G C A T C G A T C G A T G C A T	At4g32800(AP2EREBP)/colamp-At4g32800-DAP-Seq(GSE60143)/Homer	0.01	-5.036	0.0148	65	0.0167	550	0.012	motif file (matrix)	svg
437	C G T A C G T A C T G A A C T G C G T A C G T A A C G T C T A G C G A T C G A T	AT2G38300(G2like)/col-AT2G38300-DAP-Seq(GSE60143)/Homer	0.01	-4.908	0.0168	583	0.15	6225.4	0.1363	motif file (matrix)	svg
438	C G A T C T A G T C G A A G C T C G A T C T G A C G T A A G C T A C T G C T A G A T G C G A T C	Hoxb4(Homeobox)/ES-Hoxb4-ChIP-Seq(GSE34014)/Homer	0.01	-4.904	0.0168	106	0.0273	973.5	0.0213	motif file (matrix)	svg
439	C G T A C G T A C G T A G C A T G C A T T A C G G T A C G A C T A C T G C G T A A T C G A C G T G T A C C G T A A G C T	Bach1(bZIP)/K562-Bach1-ChIP-Seq(GSE31477)/Homer	0.01	-4.902	0.0168	16	0.0041	93.1	0.002	motif file (matrix)	svg
440	A C G T A G T C A G C T A G T C C G T A G T A C A G T C C G A T C G T A G T C A	MYB41(MYB)/col-MYB41-DAP-Seq(GSE60143)/Homer	0.01	-4.89	0.017	128	0.0329	1204.8	0.0264	motif file (matrix)	svg
441	C T A G C T G A C G T A C G T A C G T A C G T A A C T G A C G T C T A G G T C A	COG1(C2C2dof)/col-COG1-DAP-Seq(GSE60143)/Homer	0.01	-4.86	0.0175	721	0.1855	7793.2	0.1707	motif file (matrix)	svg
442	G C A T G A T C G A T C C G T A C G T A A G T C A C T G A C T G G A C T G A T C T G C A G C T A C G T A C G T A G C A T	MYB3R5(MYB)/col-MYB3R5-DAP-Seq(GSE60143)/Homer	0.01	-4.857	0.0175	99	0.0255	902.8	0.0198	motif file (matrix)	svg
443	C G T A C T G A G T C A A C G T A G T C C G T A A G T C A C T G A C G T A C T G T G C A A G C T	bHLH74(bHLH)/col-bHLH74-DAP-Seq(GSE60143)/Homer	0.01	-4.853	0.0175	62	0.016	525	0.0115	motif file (matrix)	svg
444	C G T A C G T A C T G A C A G T T A G C C G T A G A T C C T A G G C A T C A T G G T A C G A C T	BIM2(bHLH)/col-BIM2-DAP-Seq(GSE60143)/Homer	0.01	-4.851	0.0175	277	0.0713	2815.5	0.0617	motif file (matrix)	svg
445	C G T A C G T A C G T A C T G A C T A G A C G T C T A G G T C A	CDF3(C2C2dof)/colamp-CDF3-DAP-Seq(GSE60143)/Homer	0.01	-4.839	0.0177	853	0.2195	9300.4	0.2037	motif file (matrix)	svg
446	T A C G T A C G G T A C A T C G T A C G T A C G G T C A C T G A C G T A G A C T	E2F4(E2F)/K562-E2F4-ChIP-Seq(GSE31477)/Homer	0.01	-4.817	0.018	140	0.036	1334.8	0.0292	motif file (matrix)	svg
447	T A G C T C A G C A T G G C A T A G C T C G A T A T G C C G T A C G T A G T C A	CHR(?)/Hela-CellCycle-Expression/Homer	0.01	-4.798	0.0183	316	0.0813	3248.8	0.0711	motif file (matrix)	svg
448	G T C A T C G A T C G A C G T A G C T A C G T A T C G A T G A C A C T G C G T A A G T C C G T A C G T A T C G A G C T A	IDD2(C2H2)/colamp-IDD2-DAP-Seq(GSE60143)/Homer	0.01	-4.784	0.0185	67	0.0172	577.4	0.0126	motif file (matrix)	svg
449	A T G C C A T G A C G T A C G T A C T G C G T A A G T C G A C T G C A T C G A T	WRKY71(WRKY)/col-WRKY71-DAP-Seq(GSE60143)/Homer	0.01	-4.764	0.0189	371	0.0955	3860.1	0.0845	motif file (matrix)	svg
450	C G T A G C A T G A C T C T A G A C G T G T C A A G T C A C T G C T A G G C T A G T A C G C T A	SPL5(SBP)/colamp-SPL5-DAP-Seq(GSE60143)/Homer	0.01	-4.759	0.0189	301	0.0775	3085.5	0.0676	motif file (matrix)	svg
451	G A T C C G T A G A C T C T A G G A T C C T G A G A C T C T G A G A C T C T A G G A T C C T G A G A C T C T G A G A C T	OCT:OCT(POU,Homeobox)/NPC-OCT6-ChIP-Seq(GSE43916)/Homer	0.01	-4.712	0.0198	45	0.0116	361.8	0.0079	motif file (matrix)	svg
452	G T A C A C G T A C G T A T C G C A G T C G A T A T C G G C T A T G C A T A G C C G T A G T C A C A T G A G C T G C T A	ANAC013(NAC)/col-ANAC013-DAP-Seq(GSE60143)/Homer	0.01	-4.7	0.02	146	0.0376	1403.3	0.0307	motif file (matrix)	svg
453	T C G A C A G T A C T G A G C T C G T A C G T A A C G T A C G T C T G A T A G C	Dlx3(Homeobox)/Kerainocytes-Dlx3-ChIP-Seq(GSE89884)/Homer	0.01	-4.678	0.0204	403	0.1037	4223.5	0.0925	motif file (matrix)	svg
454	G T A C C G T A C G T A A C G T G C T A C G T A A C G T C A G T	ATHB13(Homeobox)/col-ATHB13-DAP-Seq(GSE60143)/Homer	0.01	-4.676	0.0204	668	0.1719	7209.2	0.1579	motif file (matrix)	svg
455	C G A T C G T A G T A C A C G T A C G T T C A G G C A T C A G T T A C G G T C A C G T A A G T C C G T A T G C A C A T G	NAC2(NAC)/colamp-NAC2-DAP-Seq(GSE60143)/Homer	0.01	-4.658	0.0207	247	0.0636	2498.6	0.0547	motif file (matrix)	svg
456	A G C T A G T C A G T C A C G T C T A G A C G T A C G T A C G T C G T A A G T C G A T C C G T A	FOXP1(Forkhead)/H9-FOXP1-ChIP-Seq(GSE31006)/Homer	0.01	-4.655	0.0207	207	0.0533	2062.6	0.0452	motif file (matrix)	svg
457	C G A T T A C G T G A C G A C T C A T G C G T A T A C G A C G T G T A C C T G A	Bach2(bZIP)/OCILy7-Bach2-ChIP-Seq(GSE44420)/Homer	0.01	-4.651	0.0208	43	0.0111	343.3	0.0075	motif file (matrix)	svg
458	T C A G C T G A C G T A C G T A T A C G G C A T C T A G C T G A C G T A C G T A T A C G G A C T	IRF1(IRF)/PBMC-IRF1-ChIP-Seq(GSE43036)/Homer	0.01	-4.65	0.0208	52	0.0134	431.4	0.0094	motif file (matrix)	svg
459	C G A T T G C A A G T C A C G T A C G T T A C G C G A T C G A T T A C G G C T A G C T A A T G C C G T A G T C A C A T G	ANAC016(NAC)/col-ANAC016-DAP-Seq(GSE60143)/Homer	0.01	-4.616	0.0214	281	0.0723	2874.2	0.0629	motif file (matrix)	svg
