# Supplementary material for: Chromatin Accessibility Is Associated with Artemisinin Biosynthesis Regulation in Artemisia annua
Source: Molecules. 2021 Feb 23;26(4):1194. doi: 10.3390/molecules26041194 (PMC7926469; doi:10.3390/molecules26041194)
Supplement: Supplementary file 1 [file molecules-26-01194-s001.zip › Supplimentary tables/Table S3_ Glandular trichome low DAR information.csv]

Row.names	baseMean	log2FoldChange	lfcSE	stat	pvalue	padj	Leaf1	Leaf2	GT1	GT2	annotation	geneId
mergepeak_32	97.80331921	1.091636775	0.29488718	3.701879393	0.000214008	0.001675083	145.0277708	121.4190689	59.22949872	65.53693846	Exon	CTI12_AA000670
mergepeak_65	76.83912368	1.897867943	0.333568263	5.689593873	1.27E-08	3.63E-07	119.8576618	122.575441	31.02497552	33.89841645	Prom	CTI12_AA000780
mergepeak_67	37.84705844	1.21172535	0.443641718	2.731315162	0.006308212	0.026886339	50.34021796	55.50586006	20.68331701	24.85883873	Dist	CTI12_AA000790
mergepeak_88	199.3274169	1.124423337	0.222564618	5.052120815	4.37E-07	8.34E-06	281.6655052	264.8092074	128.8006559	122.0342992	Exon	CTI12_AA001600
mergepeak_89	63.53696296	1.385346367	0.352755727	3.92721155	8.59E-05	0.000778865	95.88612944	87.88427842	35.72572938	34.65171459	Intr	CTI12_AA001600
mergepeak_93	43.66558143	1.832477998	0.427533498	4.286162385	1.82E-05	0.000209527	65.92171399	70.53869715	17.86286469	20.33904987	Dist	CTI12_AA001620
mergepeak_95	88.33418186	1.609343442	0.309101299	5.206524362	1.92E-07	4.04E-06	133.0420046	132.9827897	45.12723712	42.18469602	Down	CTI12_AA001620
mergepeak_102	62.22946171	1.15964438	0.352417988	3.29053686	0.000999964	0.006039264	88.69466973	83.25879008	38.5461817	38.4182053	Dist	CTI12_AA001770
mergepeak_145	65.56437073	1.325710064	0.348737589	3.801454464	0.000143849	0.001196883	99.48185929	87.88427842	39.48633248	35.40501273	Dist	CTI12_AA002670
mergepeak_151	69.37110839	1.149472546	0.348983351	3.293774742	0.000988517	0.005980822	112.6662021	78.63330175	43.24693557	42.93799416	Dist	CTI12_AA002690
mergepeak_160	77.48931934	1.017955269	0.321343921	3.167806207	0.001535939	0.008572538	110.2690489	97.1352551	53.58859408	48.96437931	Dist	CTI12_AA003160
mergepeak_161	51.39785973	1.249978508	0.384864086	3.247843988	0.00116283	0.00683848	73.1131737	71.69506924	29.14467397	31.63852202	Dist	CTI12_AA003160
mergepeak_198	35.68592912	1.218027881	0.459190973	2.652551882	0.007988585	0.032367143	49.14164134	50.88037172	17.86286469	24.85883873	Dist	CTI12_AA002950
mergepeak_199	43.02524589	1.517870177	0.43154074	3.517327646	0.000435915	0.003028398	74.31175032	53.19311589	23.50376933	21.09234801	Prom	CTI12_AA002990
mergepeak_201	214.4193496	1.348514157	0.219285947	6.149569447	7.77E-10	3.05E-08	320.019957	296.0312536	116.5786959	125.0474918	Dist	CTI12_AA003030
mergepeak_202	36.64881012	1.567052763	0.456084324	3.435883848	0.000590624	0.003907643	56.33310105	53.19311589	19.74316624	17.32585729	Dist	CTI12_AA003030
mergepeak_207	58.74397101	1.608384089	0.372209946	4.321174398	1.55E-05	0.000183155	95.88612944	80.94604592	31.02497552	27.11873316	Dist	CTI12_AA003040
mergepeak_208	62.22423318	1.288189564	0.355438927	3.624221957	0.000289833	0.002162117	85.09893988	91.35339468	38.5461817	33.89841645	Dist	CTI12_AA003040
mergepeak_209	60.07914984	1.399326971	0.361010351	3.876140862	0.000106126	0.000928966	88.69466973	85.57153425	32.90527706	33.1451183	Dist	CTI12_AA003040
mergepeak_256	48.21619351	1.486568107	0.402781652	3.690754286	0.00022359	0.001736051	65.92171399	76.32055758	23.50376933	27.11873316	Dist	CTI12_AA004030
mergepeak_265	47.41233035	1.071347545	0.3984876	2.688534212	0.007176648	0.029825691	69.51744384	58.97497631	31.02497552	30.13192573	Prom	CTI12_AA004110
mergepeak_266	38.58931977	1.285778356	0.440478303	2.919050375	0.003510995	0.016845834	57.53167766	52.0367438	20.68331701	24.10554058	Dist	CTI12_AA004110
mergepeak_327	40.08514555	1.633888007	0.440928599	3.705561426	0.000210923	0.001655096	64.72313737	56.66223214	17.86286469	21.09234801	Dist	CTI12_AA004140
mergepeak_330	46.65842257	1.254230555	0.408691091	3.068896245	0.002148512	0.011284559	56.33310105	75.16418549	27.26437242	27.8720313	Prom	CTI12_AA004140
mergepeak_341	74.42662934	2.195597192	0.348766954	6.295313143	3.07E-10	1.32E-08	111.4676255	132.9827897	25.38407088	27.8720313	Dist	CTI12_AA004210
mergepeak_342	76.89818718	1.126831699	0.322723084	3.491636502	0.000480071	0.003285051	110.2690489	100.6043714	50.76814176	45.95118674	Dist	CTI12_AA004240
mergepeak_352	79.42045339	1.588770975	0.328965989	4.829590384	1.37E-06	2.26E-05	105.4747424	132.9827897	38.5461817	40.67809973	Dist	CTI12_AA004540
mergepeak_362	41.46443822	1.251389861	0.436748532	2.865241141	0.004166918	0.019324374	69.51744384	47.41125546	22.56361856	26.36543501	Prom	CTI12_AA005130
mergepeak_426	64.50893938	1.282724661	0.357873065	3.584300658	0.000337983	0.002461516	105.4747424	77.47692966	36.66588016	38.4182053	Dist	CTI12_AA005300
mergepeak_443	69.18430272	1.691019905	0.353757958	4.780160747	1.75E-06	2.79E-05	121.0562384	90.19702259	33.84542784	31.63852202	Dist	CTI12_AA005970
mergepeak_444	115.9186349	1.594119618	0.276120319	5.773278923	7.77E-09	2.37E-07	171.3964564	176.9249289	57.34919717	58.00395703	Dist	CTI12_AA005970
mergepeak_468	27.22204972	1.296398208	0.524862658	2.469976075	0.013512209	0.049076643	32.36156869	45.0985113	14.1022616	17.32585729	Dist	CTI12_AA002800
mergepeak_509	46.55956338	1.148475847	0.400796486	2.865483824	0.004163725	0.01932062	63.52456075	64.75683673	30.08482474	27.8720313	Exon	CTI12_AA007410
mergepeak_555	45.59967198	1.294228536	0.406769601	3.181723838	0.001464013	0.008248327	65.92171399	63.60046465	27.26437242	25.61213687	Dist	CTI12_AA008170
mergepeak_601	44.89266446	1.958285859	0.435348914	4.498198558	6.85E-06	9.12E-05	83.90036326	58.97497631	17.86286469	18.83245358	Dist	CTI12_AA000920
mergepeak_617	217.952869	1.667555918	0.224800886	7.417924119	1.19E-13	9.94E-12	353.5801023	309.9077186	96.83552965	111.4881252	Down	CTI12_AA001210
mergepeak_618	97.65757462	1.062803486	0.29564928	3.594811683	0.000324626	0.002377914	146.2263474	117.9499526	63.93025258	62.52374589	Dist	CTI12_AA001210
mergepeak_622	43.25705976	1.072971988	0.424619799	2.526900515	0.011507409	0.043291915	47.94306472	69.38232507	26.32422165	29.37862759	Exon	CTI12_AA009810
mergepeak_626	98.32320761	1.22971848	0.294961127	4.169086585	3.06E-05	0.000328488	149.8220772	126.0445572	56.4090464	61.0171496	Prom	CTI12_AA009850
mergepeak_638	50.41443899	1.281912456	0.419324776	3.057087325	0.002234992	0.011646722	91.09182297	52.0367438	25.38407088	33.1451183	Dist	CTI12_AA009880
mergepeak_642	494.4154844	1.295821946	0.170189445	7.613997138	2.66E-14	2.52E-12	696.3730151	708.8560878	287.6861366	284.7466981	Exon	CTI12_AA009890
mergepeak_647	133.8010876	1.107103365	0.265855574	4.164303748	3.12E-05	0.000334386	160.6092668	204.677859	89.31432346	80.60290133	Dist	CTI12_AA010000
mergepeak_650	67.27823306	1.33017627	0.368225508	3.612395776	0.000303381	0.002245009	119.8576618	72.85144132	35.72572938	40.67809973	Dist	CTI12_AA010110
mergepeak_651	53.2167798	1.704031335	0.401345649	4.245794966	2.18E-05	0.000245135	97.08470606	65.91320882	23.50376933	26.36543501	Dist	CTI12_AA010110
mergepeak_731	45.14700422	1.54500195	0.418379914	3.69282056	0.000221781	0.001724596	75.51032693	58.97497631	23.50376933	22.5989443	Dist	CTI12_AA010970
mergepeak_732	37.25097909	1.131140749	0.443666786	2.549527673	0.010786895	0.041119838	49.14164134	53.19311589	22.56361856	24.10554058	Intr	CTI12_AA010990
mergepeak_817	353.5165206	1.421786651	0.186539219	7.621918108	2.50E-14	2.40E-12	510.5936393	519.2110659	189.9104562	194.350921	Dist	CTI12_AA008320
mergepeak_818	50.3333181	1.172829145	0.411049363	2.853256202	0.004327372	0.019938471	51.53879457	87.88427842	31.02497552	30.88522387	Dist	CTI12_AA008330
mergepeak_819	40.74310691	1.231197891	0.427390388	2.880733696	0.003967507	0.018586714	58.73025428	55.50586006	25.38407088	23.35224244	Dist	CTI12_AA008330
mergepeak_827	62.63563551	1.528118015	0.356582711	4.285451786	1.82E-05	0.000210129	93.4889762	92.50976676	32.90527706	31.63852202	Dist	CTI12_AA012860
mergepeak_853	42.40490243	1.042573198	0.417274727	2.49852946	0.012470978	0.046024765	55.13452443	58.97497631	29.14467397	26.36543501	Dist	CTI12_AA013510
mergepeak_857	35.59233056	1.281736775	0.463105814	2.767697436	0.005645384	0.024607197	43.14875825	57.81860423	18.80301547	22.5989443	Dist	CTI12_AA013570
mergepeak_859	94.473138	1.317430314	0.29983809	4.393805721	1.11E-05	0.000138304	143.8291942	126.0445572	50.76814176	57.25065889	Prom	CTI12_AA013570
mergepeak_862	107.5481027	1.156116117	0.285668775	4.047051052	5.19E-05	0.000510695	163.00642	134.1391618	62.99010181	70.05672732	Dist	CTI12_AA013590
mergepeak_868	33.92564984	1.198790321	0.475151295	2.522965494	0.011636982	0.043641983	56.33310105	38.16027879	21.62346779	19.58575172	Intr	CTI12_AA013350
mergepeak_872	55.09631449	1.014291397	0.373004996	2.719243463	0.006543143	0.027709923	80.30463341	67.0695809	37.60603093	35.40501273	Dist	CTI12_AA013440
mergepeak_912	46.05295056	1.281597672	0.411020625	3.118086037	0.001820297	0.009860933	68.31886723	62.44409256	22.56361856	30.88522387	Intr	CTI12_AA014110
mergepeak_922	62.90760225	1.075687528	0.349606865	3.076848982	0.002092013	0.01105225	86.2975165	84.41516217	39.48633248	41.43139788	Prom	CTI12_AA014170
mergepeak_934	49.16958661	1.173146491	0.439471765	2.66944679	0.007597631	0.031176465	93.4889762	42.78576713	31.02497552	29.37862759	Dist	CTI12_AA006950
mergepeak_960	52.75686411	1.133501355	0.380402279	2.979743858	0.002884895	0.01435965	77.90748017	67.0695809	32.90527706	33.1451183	Exon	CTI12_AA004850
mergepeak_962	102.9859383	1.552434621	0.289244721	5.367201217	8.00E-08	1.86E-06	151.0206539	156.1102314	53.58859408	51.22427374	Exon	CTI12_AA004850
mergepeak_963	141.4193528	1.18109199	0.254599242	4.639023987	3.50E-06	5.08E-05	207.3537549	185.0195335	91.19462501	82.10949761	Exon	CTI12_AA004850
mergepeak_994	44.29428437	1.200161131	0.41466402	2.894297732	0.003800077	0.017960091	55.13452443	68.22595299	28.2045232	25.61213687	Exon	CTI12_AA011540
mergepeak_1011	84.18742577	1.106146162	0.316311311	3.497017414	0.000470491	0.003229856	129.4462747	100.6043714	51.70829253	54.99076446	Intr	CTI12_AA008570
mergepeak_1012	62.43181266	1.342478069	0.355268128	3.778774294	0.000157602	0.001291694	91.09182297	87.88427842	37.60603093	33.1451183	Down	CTI12_AA008580
mergepeak_1016	36.15921347	1.109777739	0.449485407	2.468996149	0.013549268	0.049189205	50.34021796	48.56762755	21.62346779	24.10554058	Dist	CTI12_AA008600
mergepeak_1017	35.91498628	1.203878556	0.453470018	2.654814007	0.007935215	0.032215303	53.93594781	46.25488338	21.62346779	21.84564615	Dist	CTI12_AA008600
mergepeak_1032	51.4506154	1.251599749	0.387721379	3.228090623	0.001246195	0.007226005	79.10605679	65.91320882	29.14467397	31.63852202	Intr	CTI12_AA014810
mergepeak_1034	45.56841003	2.075894602	0.431677425	4.808902394	1.52E-06	2.46E-05	82.70178664	64.75683673	15.98256315	18.83245358	Exon	CTI12_AA014840
mergepeak_1043	50.84708478	1.520452928	0.393563844	3.863294227	0.000111868	0.000971049	81.50321002	69.38232507	25.38407088	27.11873316	Intr	CTI12_AA014950
mergepeak_1048	40.00651268	1.262452583	0.438545016	2.878729745	0.003992803	0.018683628	61.12740752	52.0367438	19.74316624	27.11873316	Dist	CTI12_AA015010
mergepeak_1051	63.45457346	1.282730517	0.352672472	3.637172214	0.000275648	0.002071164	88.69466973	91.35339468	33.84542784	39.92480159	Dist	CTI12_AA015020
mergepeak_1083	175.1508559	1.470865616	0.236370046	6.222724241	4.89E-10	2.01E-08	270.8783157	243.9945098	93.07492655	92.65567162	Dist	CTI12_AA015680
mergepeak_1084	34.87727599	1.23166038	0.463644355	2.656476603	0.007896193	0.032108333	55.13452443	42.78576713	19.74316624	21.84564615	Dist	CTI12_AA012140
mergepeak_1085	64.87910738	1.066244887	0.34664362	3.075910888	0.002098606	0.011081304	93.4889762	82.102418	43.24693557	40.67809973	Dist	CTI12_AA012180
mergepeak_1093	272.9923738	1.495538772	0.202037237	7.402292751	1.34E-13	1.11E-11	397.9274372	408.1993458	141.9627668	143.8799454	Intr	CTI12_AA015470
mergepeak_1094	54.96404982	1.578390856	0.378914259	4.165562052	3.11E-05	0.000332899	80.30463341	84.41516217	27.26437242	27.8720313	Prom	CTI12_AA015470
mergepeak_1100	57.56964364	1.518842644	0.370348429	4.101118098	4.11E-05	0.000421846	83.90036326	86.72790634	31.02497552	28.62532944	3' U	CTI12_AA001290
mergepeak_1111	85.26450705	1.073486302	0.312597728	3.434082227	0.000594564	0.00392922	128.2476981	102.9171155	56.4090464	53.48416817	Dist	CTI12_AA001400
mergepeak_1150	38.16367165	1.134429309	0.439077571	2.583664903	0.009775672	0.03798416	55.13452443	49.72399963	24.44392011	23.35224244	Dist	CTI12_AA017040
mergepeak_1151	81.31806848	1.364880045	0.316888963	4.307123956	1.65E-05	0.000193875	121.0562384	113.3244643	44.18708634	46.70448488	Dist	CTI12_AA017040
mergepeak_1178	57.43169481	1.110827099	0.377968646	2.938939803	0.00329337	0.01599034	93.4889762	63.60046465	35.72572938	36.91160902	Prom	CTI12_AA017330
mergepeak_1179	429.1779784	1.180236962	0.178109215	6.626478937	3.44E-11	1.85E-09	620.8626881	570.0914377	268.8831212	256.8746668	Prom	CTI12_AA017330
mergepeak_1190	125.9543588	1.582240205	0.267130028	5.923108739	3.16E-09	1.07E-07	185.7793758	191.957766	62.04995104	64.03034217	Dist	CTI12_AA018740
mergepeak_1205	40.09433505	1.566121018	0.44171593	3.545538914	0.000391811	0.002771876	61.12740752	58.97497631	16.92271392	23.35224244	Intr	CTI12_AA018310
mergepeak_1219	456.9907055	1.301932928	0.182491783	7.134200273	9.74E-13	6.94E-11	710.7559345	589.7497631	266.0626688	261.3944557	Prom	CTI12_AA017550
mergepeak_1220	50.1188649	1.028643674	0.396966395	2.591261344	0.009562484	0.037322783	79.10605679	55.50586006	31.96512629	33.89841645	Intr	CTI12_AA017550
mergepeak_1221	97.48690916	1.101587528	0.290634397	3.790286147	0.000150474	0.001240797	130.6448514	135.2955339	62.99010181	61.0171496	Intr	CTI12_AA017550
mergepeak_1222	90.87153672	1.051556391	0.30100624	3.493470407	0.000476786	0.003265878	130.6448514	114.4808364	61.10980026	57.25065889	Intr	CTI12_AA017550
mergepeak_1250	33.09126185	1.170051362	0.470687682	2.485833825	0.01292483	0.047371957	43.14875825	48.56762755	18.80301547	21.84564615	Dist	CTI12_AA018460
mergepeak_1268	89.18591549	1.716902521	0.312201771	5.499336268	3.81E-08	9.61E-07	145.0277708	128.3573014	44.18708634	39.17150345	Dist	CTI12_AA018580
mergepeak_1269	230.4975963	1.180711463	0.213129117	5.539888133	3.03E-08	7.82E-07	335.601453	304.1258582	142.9029175	139.3601565	Dist	CTI12_AA018580
mergepeak_1271	49.66040608	1.122973584	0.397441532	2.825506382	0.004720595	0.021359387	57.53167766	78.63330175	30.08482474	32.39182016	Dist	CTI12_AA018580
mergepeak_1273	36.5580451	1.701541989	0.459276715	3.704829642	0.000211533	0.001659231	55.13452443	56.66223214	17.86286469	16.57255915	Dist	CTI12_AA018590
mergepeak_1286	42.01579292	1.162846829	0.432121469	2.691018408	0.007123426	0.029671428	46.7444881	69.38232507	26.32422165	25.61213687	Dist	CTI12_AA016940
mergepeak_1287	59.64893112	1.289108793	0.361535264	3.565651601	0.000362953	0.002605922	80.30463341	89.04065051	33.84542784	35.40501273	Dist	CTI12_AA016940
mergepeak_1326	81.19826442	1.041892989	0.3163465	3.293518304	0.000989419	0.005984494	106.673319	112.1680922	47.94768944	58.00395703	Prom	CTI12_AA019940
mergepeak_1337	55.50721629	1.039687214	0.369354757	2.814874299	0.004879632	0.0219394	71.91459708	77.47692966	35.72572938	36.91160902	3' U	CTI12_AA020060
mergepeak_1364	45.41350821	1.120078913	0.423786856	2.643024191	0.008216916	0.033064239	47.94306472	76.32055758	31.02497552	26.36543501	Exon	CTI12_AA020270
mergepeak_1406	396.7452589	1.204489925	0.179921819	6.694518387	2.16E-11	1.21E-09	556.1395508	550.4331122	245.3793518	235.0290207	Dist	CTI12_AA021570
mergepeak_1407	58.07087188	1.245188489	0.372030379	3.347007558	0.00081689	0.005106286	70.71602046	92.50976676	36.66588016	32.39182016	Dist	CTI12_AA021580
mergepeak_1436	63.24068515	1.011388693	0.353394754	2.861923335	0.004210787	0.01950105	76.70890355	92.50976676	38.5461817	45.19788859	3' U	CTI12_AA020770
mergepeak_1457	48.78868037	1.105314367	0.394807299	2.799630023	0.005116121	0.022780337	73.1131737	60.13134839	31.02497552	30.88522387	Dist	CTI12_AA000040
mergepeak_1463	27.50663412	1.32535297	0.519275415	2.552312186	0.010701059	0.040850251	37.15587516	41.62939504	13.16211083	18.07915544	Exon	CTI12_AA000090
mergepeak_1507	37.77930499	1.235846405	0.445695832	2.772847122	0.005556822	0.024307423	58.73025428	47.41125546	21.62346779	23.35224244	Dist	CTI12_AA007710
mergepeak_1509	59.69379696	1.359328349	0.36151961	3.760040423	0.000169886	0.001375407	83.90036326	87.88427842	33.84542784	33.1451183	Dist	CTI12_AA007730
mergepeak_1510	84.8128576	1.456260019	0.313064488	4.651629534	3.29E-06	4.82E-05	129.4462747	119.1063247	47.00753866	43.69129231	Dist	CTI12_AA007760
mergepeak_1513	54.32914715	1.444215717	0.378620584	3.814414162	0.000136506	0.001144716	81.50321002	77.47692966	28.2045232	30.13192573	Dist	CTI12_AA007760
mergepeak_1532	110.3711073	1.236979403	0.279899626	4.41936784	9.90E-06	0.000125008	165.4035733	144.5465106	66.7507049	64.78364032	Dist	CTI12_AA004310
mergepeak_1533	152.6304704	1.737874245	0.250071964	6.949496539	3.67E-12	2.37E-10	232.5238639	237.0562773	72.39160954	68.55013103	Dist	CTI12_AA004320
mergepeak_1540	86.16273564	1.607438767	0.321069072	5.006520119	5.54E-07	1.03E-05	147.424924	112.1680922	41.36663402	43.69129231	Dist	CTI12_AA004360
mergepeak_1554	37.34990025	1.284777101	0.445018176	2.88702163	0.003889075	0.018282666	52.73737119	53.19311589	21.62346779	21.84564615	Dist	CTI12_AA019180
mergepeak_1591	52.43045176	1.331718674	0.394417493	3.376418891	0.00073436	0.004688732	63.52456075	86.72790634	26.32422165	33.1451183	3' U	CTI12_AA023210
mergepeak_1634	85.13961665	1.653852866	0.32349883	5.112392108	3.18E-07	6.32E-06	111.4676255	146.8592547	42.3067848	39.92480159	Dist	CTI12_AA023540
mergepeak_1635	170.5791877	1.031606904	0.234459102	4.399943942	1.08E-05	0.000135055	232.5238639	225.4925565	116.5786959	107.7216345	Dist	CTI12_AA023540
mergepeak_1650	148.7763157	2.229572917	0.260945399	8.544212399	1.29E-17	2.11E-15	234.9210171	255.5582307	52.6484433	51.97757188	Dist	CTI12_AA024020
mergepeak_1672	50.61868438	1.054985843	0.38913253	2.711122202	0.006705591	0.028265003	75.51032693	61.28772048	31.02497552	34.65171459	Exon	CTI12_AA024540
mergepeak_1681	138.6491049	1.636482608	0.265890934	6.154713816	7.52E-10	2.97E-08	232.5238639	187.3322777	63.93025258	70.81002546	Dist	CTI12_AA024130
mergepeak_1710	159.9272544	1.693291509	0.245711167	6.891390129	5.52E-12	3.46E-10	242.1124768	246.307254	78.97266495	72.31662175	Dist	CTI12_AA024350
mergepeak_1714	58.92990056	1.787165067	0.373992288	4.778614759	1.77E-06	2.81E-05	97.08470606	85.57153425	28.2045232	24.85883873	Dist	CTI12_AA024390
mergepeak_1729	32.49333519	1.204829641	0.473126631	2.546526791	0.010880086	0.041397226	45.54591148	45.0985113	19.74316624	19.58575172	Down	CTI12_AA021770
mergepeak_1742	52.56374961	1.54710773	0.385984864	4.008208289	6.12E-05	0.000587284	80.30463341	76.32055758	27.26437242	26.36543501	Dist	CTI12_AA021970
mergepeak_1751	38.40926048	1.107799775	0.438577027	2.525895582	0.011540378	0.043393444	56.33310105	48.56762755	25.38407088	23.35224244	Dist	CTI12_AA024840
mergepeak_1804	217.1265407	1.478255263	0.224911459	6.572609821	4.94E-11	2.56E-09	351.1829491	287.936649	115.6385451	113.7480196	Dist	CTI12_AA025070
mergepeak_1808	69.96195921	1.308140248	0.341498693	3.830586396	0.000127838	0.001083911	110.2690489	89.04065051	41.36663402	39.17150345	Dist	CTI12_AA025080
mergepeak_1809	56.38396602	1.649119802	0.379521368	4.345262065	1.39E-05	0.000167183	93.4889762	77.47692966	28.2045232	26.36543501	Dist	CTI12_AA025080
mergepeak_1810	82.31994505	1.545940716	0.32057552	4.822391672	1.42E-06	2.33E-05	131.843428	113.3244643	44.18708634	39.92480159	Dist	CTI12_AA025080
mergepeak_1825	26.53673924	1.363333969	0.529891696	2.572853999	0.010086375	0.038980968	40.75160501	35.84753462	12.22196005	17.32585729	Exon	CTI12_AA025880
mergepeak_1837	87.93311146	1.058414814	0.304962488	3.470639362	0.000519221	0.003511454	111.4676255	126.0445572	59.22949872	54.99076446	Dist	CTI12_AA026000
mergepeak_1846	108.7339835	1.083342984	0.279107128	3.881459397	0.000103831	0.000911635	143.8291942	151.4847431	73.33176032	66.2902366	Dist	CTI12_AA026010
mergepeak_1858	50.92098984	1.143552289	0.386757144	2.956770953	0.00310879	0.015260475	75.51032693	64.75683673	31.02497552	32.39182016	Dist	CTI12_AA026090
mergepeak_1866	59.98904159	1.074260542	0.35885401	2.993586564	0.002757193	0.013847918	86.2975165	76.32055758	40.42648325	36.91160902	Prom	CTI12_AA026190
mergepeak_1871	39.05249154	1.502082901	0.444666765	3.377996781	0.000730159	0.00466632	63.52456075	52.0367438	18.80301547	21.84564615	Dist	CTI12_AA026220
mergepeak_1893	73.55984982	1.28319494	0.329993938	3.888540946	0.000100849	0.000889879	106.673319	101.7607434	45.12723712	40.67809973	Dist	CTI12_AA026330
mergepeak_1894	45.10866657	1.298668552	0.414924219	3.129893344	0.001748698	0.00953679	69.51744384	58.97497631	22.56361856	29.37862759	Dist	CTI12_AA026590
mergepeak_1895	35.9278233	1.428306032	0.462047952	3.091250648	0.001993153	0.010614917	57.53167766	47.41125546	16.92271392	21.84564615	Dist	CTI12_AA026590
mergepeak_1908	45.88425638	1.31173008	0.407834137	3.216332235	0.001298404	0.007477414	70.71602046	60.13134839	26.32422165	26.36543501	Dist	CTI12_AA026550
mergepeak_1909	33.22978823	1.248937321	0.506572777	2.465464744	0.013683564	0.049596802	63.52456075	30.0656742	19.74316624	19.58575172	Dist	CTI12_AA026550
mergepeak_1910	29.9787727	1.627232044	0.501904096	3.242117481	0.001186451	0.006944147	43.14875825	47.41125546	15.04241237	14.31266472	Dist	CTI12_AA026580
mergepeak_1936	84.45133144	1.689351599	0.318117549	5.310463398	1.09E-07	2.45E-06	135.4391578	122.575441	37.60603093	42.18469602	Dist	CTI12_AA022630
mergepeak_1946	50.8173878	1.074876804	0.384564599	2.795048754	0.005189189	0.023037362	70.71602046	67.0695809	33.84542784	31.63852202	Exon	CTI12_AA026910
mergepeak_1956	38.49838251	1.456263027	0.446437769	3.261961979	0.00110644	0.006564952	50.34021796	62.44409256	21.62346779	19.58575172	Dist	CTI12_AA016080
mergepeak_1957	60.40271478	2.121093349	0.376397684	5.635245477	1.75E-08	4.79E-07	94.68755282	101.7607434	22.56361856	22.5989443	Dist	CTI12_AA016080
mergepeak_1958	66.24882011	1.46421793	0.34874624	4.198519614	2.69E-05	0.000293872	103.0775891	91.35339468	36.66588016	33.89841645	Dist	CTI12_AA016080
mergepeak_1959	69.19494809	1.119587879	0.336138938	3.330729505	0.000866187	0.005358408	93.4889762	95.97888301	45.12723712	42.18469602	Dist	CTI12_AA016100
mergepeak_2010	47.16674152	1.092506342	0.398694178	2.740211429	0.006139967	0.026274238	68.31886723	60.13134839	30.08482474	30.13192573	Prom	CTI12_AA027440
mergepeak_2015	62.4301847	1.079818203	0.350788067	3.078263789	0.002082105	0.011003489	86.2975165	83.25879008	39.48633248	40.67809973	Down	CTI12_AA027480
mergepeak_2016	47.68180787	1.493313225	0.436411415	3.421801477	0.000622077	0.004081765	92.29039959	48.56762755	23.50376933	26.36543501	Dist	CTI12_AA014400
mergepeak_2039	50.89799313	1.614478835	0.405629279	3.98018318	6.89E-05	0.000649178	91.09182297	62.44409256	24.44392011	25.61213687	Dist	CTI12_AA006640
mergepeak_2041	46.55125101	1.759454028	0.416687527	4.222478272	2.42E-05	0.000268209	79.10605679	64.75683673	19.74316624	22.5989443	Prom	CTI12_AA013950
mergepeak_2078	161.4289805	1.333311674	0.246933182	5.399483633	6.68E-08	1.58E-06	254.098243	208.1469752	93.07492655	90.39577719	Dist	CTI12_AA028780
mergepeak_2079	52.64468339	1.302629994	0.394701555	3.30029101	0.000965846	0.005861154	88.69466973	61.28772048	28.2045232	32.39182016	Dist	CTI12_AA028780
mergepeak_2082	82.20508817	1.356008109	0.315834932	4.293407637	1.76E-05	0.000203956	118.6590852	117.9499526	43.24693557	48.96437931	Down	CTI12_AA028850
mergepeak_2135	60.24397712	1.56122041	0.363576787	4.294059649	1.75E-05	0.00020348	87.49609311	92.50976676	30.08482474	30.88522387	Dist	CTI12_AA028990
mergepeak_2137	69.2215452	1.206135338	0.337048745	3.578518999	0.000345547	0.00250625	99.48185929	93.66613884	42.3067848	41.43139788	Dist	CTI12_AA029000
mergepeak_2139	43.21969214	1.411338145	0.437034606	3.229351008	0.001240715	0.00719835	49.14164134	76.32055758	26.32422165	21.09234801	Dist	CTI12_AA029020
mergepeak_2140	93.63488296	2.106545164	0.311727084	6.757658449	1.40E-11	8.13E-10	154.6163837	149.1719989	37.60603093	33.1451183	Dist	CTI12_AA029030
mergepeak_2146	53.84643909	1.59948448	0.39366156	4.063095421	4.84E-05	0.000482806	67.12029061	94.82251093	26.32422165	27.11873316	Dist	CTI12_AA029460
mergepeak_2147	88.34315199	1.854212722	0.314688823	5.892210297	3.81E-09	1.27E-07	137.8363111	138.7646501	41.36663402	35.40501273	Dist	CTI12_AA029470
mergepeak_2150	45.99981831	1.038964206	0.40355508	2.574528877	0.010037671	0.03882976	67.12029061	56.66223214	30.08482474	30.13192573	Dist	CTI12_AA029480
mergepeak_2180	58.81058218	1.178750029	0.367821639	3.204678309	0.001352135	0.00773134	74.31175032	89.04065051	31.96512629	39.92480159	Exon	CTI12_AA025480
mergepeak_2193	140.1664545	1.054514604	0.255110868	4.133554214	3.57E-05	0.000374777	202.5594484	175.7685568	94.9552281	87.38258462	Dist	CTI12_AA028390
mergepeak_2229	97.8204926	1.187537057	0.291060762	4.080031426	4.50E-05	0.00045441	137.8363111	134.1391618	58.28934794	61.0171496	Prom	CTI12_AA030050
mergepeak_2237	67.72963326	1.374286051	0.342347971	4.014295886	5.96E-05	0.000574645	99.48185929	95.97888301	38.5461817	36.91160902	Dist	CTI12_AA030090
mergepeak_2245	37.20688012	1.790908032	0.459991324	3.893351763	9.89E-05	0.000876222	62.32598414	53.19311589	15.98256315	17.32585729	Dist	CTI12_AA030170
mergepeak_2249	100.0146851	1.748520836	0.295755403	5.912050355	3.38E-09	1.14E-07	154.6163837	153.7974872	44.18708634	47.45778302	Dist	CTI12_AA030370
mergepeak_2254	51.14782426	1.291536288	0.401144372	3.219629587	0.001283563	0.007403501	87.49609311	57.81860423	29.14467397	30.13192573	Dist	CTI12_AA030410
mergepeak_2257	139.2012886	1.403456309	0.257422872	5.451948762	4.98E-08	1.22E-06	214.5452146	189.6450219	74.27191109	78.3430069	Exon	CTI12_AA030430
mergepeak_2259	52.15986169	1.258592042	0.3849486	3.269506737	0.001077352	0.006420554	77.90748017	69.38232507	28.2045232	33.1451183	Dist	CTI12_AA030430
mergepeak_2264	68.24077073	1.84066096	0.351754966	5.232793106	1.67E-07	3.56E-06	113.8647787	99.44799927	31.02497552	28.62532944	Dist	CTI12_AA030470
mergepeak_2265	127.2303937	1.870352147	0.276580105	6.762424748	1.36E-11	7.89E-10	220.5380977	179.2376731	52.6484433	56.49736074	Dist	CTI12_AA030470
mergepeak_2295	43.48019954	1.444756479	0.419320558	3.445470186	0.000570067	0.00379268	67.12029061	60.13134839	22.56361856	24.10554058	Dist	CTI12_AA031040
mergepeak_2300	86.05199577	1.712695691	0.314090256	5.452877495	4.96E-08	1.21E-06	131.843428	131.8264176	41.36663402	39.17150345	Dist	CTI12_AA031280
mergepeak_2308	31.67031232	1.440845177	0.498795159	2.888651083	0.003868981	0.018205095	35.95729854	56.66223214	15.98256315	18.07915544	Dist	CTI12_AA030800
mergepeak_2311	70.84243585	1.114566935	0.338571203	3.291972043	0.000994875	0.006012112	85.09893988	108.6989759	45.12723712	44.44459045	Prom	CTI12_AA030820
mergepeak_2312	64.69267828	1.837125234	0.359268551	5.113515301	3.16E-07	6.28E-06	97.08470606	105.2298597	26.32422165	30.13192573	Dist	CTI12_AA030830
mergepeak_2347	63.13509444	1.990269803	0.378804673	5.254079329	1.49E-07	3.22E-06	118.6590852	83.25879008	23.50376933	27.11873316	Dist	CTI12_AA031490
mergepeak_2378	54.50288259	2.016083273	0.400456155	5.034466938	4.79E-07	9.02E-06	74.31175032	100.6043714	19.74316624	23.35224244	Dist	CTI12_AA032170
mergepeak_2407	66.7443353	1.708861769	0.353462038	4.834640172	1.33E-06	2.21E-05	93.4889762	111.0117201	30.08482474	32.39182016	Dist	CTI12_AA032060
mergepeak_2483	34.90418654	1.272797799	0.459978953	2.76707834	0.005656116	0.024643377	46.7444881	52.0367438	19.74316624	21.09234801	Dist	CTI12_AA033780
mergepeak_2484	28.15546913	1.438421996	0.523703485	2.746634378	0.006021021	0.025899209	44.34733487	38.16027879	11.28180928	18.83245358	Dist	CTI12_AA033800
mergepeak_2501	38.07475396	1.136340994	0.439083341	2.587984755	0.009653925	0.037610877	50.34021796	54.34948797	23.50376933	24.10554058	Exon	CTI12_AA033860
mergepeak_2549	28.63739531	1.414261786	0.515265929	2.744722107	0.006056216	0.026011953	39.55302839	43.94213921	12.22196005	18.83245358	Prom	CTI12_AA034250
mergepeak_2593	67.67083508	1.369547297	0.347173875	3.944845494	7.99E-05	0.000732339	87.49609311	107.5426039	39.48633248	36.15831088	Dist	CTI12_AA004670
mergepeak_2606	75.67013377	2.321804298	0.347712201	6.677373678	2.43E-11	1.35E-09	130.6448514	121.4190689	27.26437242	23.35224244	Dist	CTI12_AA035130
mergepeak_2611	216.6469487	1.24159712	0.222337297	5.584295286	2.35E-08	6.27E-07	278.0697754	330.7224162	133.5014098	124.2941936	Dist	CTI12_AA035150
mergepeak_2694	50.48778135	1.737050065	0.398262859	4.361566807	1.29E-05	0.00015701	80.30463341	75.16418549	21.62346779	24.85883873	Dist	CTI12_AA036060
mergepeak_2704	66.17652815	1.728407877	0.35974264	4.804567724	1.55E-06	2.51E-05	88.69466973	114.4808364	32.90527706	28.62532944	Dist	CTI12_AA036160
mergepeak_2705	37.44066527	1.16979361	0.443147905	2.639736295	0.008297056	0.033320563	53.93594781	49.72399963	23.50376933	22.5989443	Dist	CTI12_AA036170
mergepeak_2748	39.49917878	1.233725148	0.435363817	2.8337797	0.004600103	0.020945118	58.73025428	52.0367438	25.38407088	21.84564615	Prom	CTI12_AA035830
mergepeak_2772	36.82941707	1.596533686	0.457734673	3.487902014	0.000486826	0.003324542	59.9288309	50.88037172	16.92271392	19.58575172	Dist	CTI12_AA036500
mergepeak_2816	481.2638266	1.789755165	0.190672266	9.386552113	6.20E-21	2.08E-18	840.2022092	653.3502277	207.7733209	223.7295485	Dist	CTI12_AA036270
mergepeak_2818	78.5911987	1.067286809	0.318862786	3.347166416	0.000816422	0.005104147	103.0775891	109.855348	47.94768944	53.48416817	Exon	CTI12_AA036280
mergepeak_2820	116.5623666	1.356049651	0.277668031	4.883708243	1.04E-06	1.78E-05	172.595033	163.0484639	58.28934794	72.31662175	Intr	CTI12_AA036280
mergepeak_2848	61.29806186	1.000070511	0.353323153	2.830469789	0.00464797	0.02111328	79.10605679	84.41516217	39.48633248	42.18469602	Dist	CTI12_AA037140
mergepeak_2928	121.1474966	1.267252973	0.268192753	4.725157409	2.30E-06	3.56E-05	165.4035733	176.9249289	71.45145877	70.81002546	Exon	CTI12_AA039010
mergepeak_2929	506.6332803	1.281660972	0.176836957	7.247698634	4.24E-13	3.24E-11	777.8762251	657.9757161	299.9080967	290.7730833	Prom	CTI12_AA039010
mergepeak_2936	38.38914444	1.268390707	0.446395705	2.841404371	0.004491532	0.020552346	62.32598414	46.25488338	21.62346779	23.35224244	Dist	CTI12_AA033250
mergepeak_2939	113.8152074	1.088277189	0.272708012	3.990631515	6.59E-05	0.000626622	155.8149603	153.7974872	73.33176032	72.31662175	Dist	CTI12_AA033260
mergepeak_2943	81.47103011	1.214138809	0.32268438	3.762620329	0.000168142	0.001362925	99.48185929	128.3573014	46.06738789	51.97757188	Dist	CTI12_AA033270
mergepeak_2963	42.10095399	1.343763215	0.436365887	3.079441486	0.002073891	0.010966763	47.94306472	72.85144132	23.50376933	24.10554058	Dist	CTI12_AA027920
mergepeak_2965	60.05119108	1.253907896	0.361386162	3.469717518	0.000521006	0.003520003	77.90748017	91.35339468	34.78557861	36.15831088	Prom	CTI12_AA027930
mergepeak_2969	68.27378594	1.04173503	0.339928928	3.064567161	0.002179852	0.011409506	99.48185929	84.41516217	43.24693557	45.95118674	Exon	CTI12_AA027980
mergepeak_2972	64.95730286	1.326368243	0.349104591	3.79934346	0.00014508	0.001204404	89.89324635	95.97888301	34.78557861	39.17150345	Dist	CTI12_AA028010
mergepeak_2973	84.15201575	1.194433074	0.311805125	3.830703792	0.000127777	0.001083847	122.254815	112.1680922	47.94768944	54.23746631	Dist	CTI12_AA028010
mergepeak_3028	62.4312329	1.190309825	0.370225697	3.215092399	0.001304025	0.007505863	105.4747424	68.22595299	37.60603093	38.4182053	Exon	CTI12_AA039260
mergepeak_3044	38.81591997	1.52245956	0.444336107	3.426369219	0.000611708	0.004022193	52.73737119	62.44409256	19.74316624	20.33904987	Dist	CTI12_AA040540
mergepeak_3045	221.6595741	1.456620619	0.217269042	6.704225362	2.02E-11	1.14E-09	334.4028764	315.6895791	113.7582436	122.7875973	Dist	CTI12_AA040550
mergepeak_3065	69.34221153	1.685305674	0.345589662	4.876609048	1.08E-06	1.83E-05	100.6804359	111.0117201	31.02497552	34.65171459	Dist	CTI12_AA040070
mergepeak_3070	105.5026146	1.009234333	0.286009089	3.52867923	0.000417639	0.002920426	127.0491215	154.9538593	67.69085568	72.31662175	Dist	CTI12_AA040090
mergepeak_3101	99.63704995	1.131879776	0.29398046	3.850187111	0.000118028	0.001015814	123.4533917	150.328371	59.22949872	65.53693846	Dist	CTI12_AA039440
mergepeak_3103	127.1523257	1.644815151	0.271496347	6.058332541	1.38E-09	5.08E-08	177.3893395	208.1469752	58.28934794	64.78364032	Dist	CTI12_AA039440
mergepeak_3172	50.92870742	1.104685414	0.385018007	2.869178567	0.004115394	0.019122618	71.91459708	67.0695809	33.84542784	30.88522387	Dist	CTI12_AA041810
mergepeak_3176	47.93559997	1.278854842	0.41132875	3.109082068	0.001876696	0.010089605	81.50321002	54.34948797	27.26437242	28.62532944	Dist	CTI12_AA030360
mergepeak_3195	46.71743994	2.069123677	0.423643717	4.884112749	1.04E-06	1.77E-05	82.70178664	68.22595299	17.86286469	18.07915544	Dist	CTI12_AA040580
mergepeak_3207	56.97797885	1.171360037	0.367914063	3.183787069	0.001453619	0.008202304	83.90036326	74.00781341	33.84542784	36.15831088	Dist	CTI12_AA040710
mergepeak_3215	31.00795143	1.360622061	0.490278966	2.775199745	0.005516781	0.024163562	43.14875825	46.25488338	15.04241237	19.58575172	Dist	CTI12_AA042610
mergepeak_3216	200.5701094	1.864147499	0.232994334	8.000827615	1.24E-15	1.45E-13	341.5943361	287.936649	84.61356959	88.13588276	Dist	CTI12_AA042620
mergepeak_3222	389.6375057	1.178799056	0.182043637	6.475365335	9.46E-11	4.59E-09	528.5722885	552.7458564	229.3967887	247.8350891	Dist	CTI12_AA042700
mergepeak_3223	402.0330611	1.149354142	0.179325463	6.409319237	1.46E-10	6.82E-09	540.5580547	567.7786935	251.9604072	247.8350891	Dist	CTI12_AA042700
mergepeak_3224	247.0889722	1.786105563	0.211122866	8.460028972	2.67E-17	4.09E-15	383.5445178	382.75916	109.0574897	112.9947215	Dist	CTI12_AA042710
mergepeak_3225	1518.771539	1.368165281	0.156119875	8.763556072	1.89E-18	3.91E-16	2425.919075	1953.112451	839.5546405	856.4999889	Dist	CTI12_AA042710
mergepeak_3226	4607.231827	1.147681214	0.129332506	8.873880578	7.06E-19	1.57E-16	6526.249685	6171.557815	2869.34016	2861.779646	Dist	CTI12_AA042710
mergepeak_3229	153.050719	1.986007774	0.257944098	7.699372806	1.37E-14	1.38E-12	224.1338276	264.8092074	59.22949872	64.03034217	Dist	CTI12_AA042440
mergepeak_3234	47.10448293	1.237832418	0.415505854	2.97909742	0.002890988	0.014384744	80.30463341	52.0367438	28.2045232	27.8720313	Dist	CTI12_AA041820
mergepeak_3239	47.0989261	1.094723965	0.39803567	2.750316237	0.005953778	0.025669887	65.92171399	62.44409256	29.14467397	30.88522387	Down	CTI12_AA041870
mergepeak_3243	55.44779124	1.19745207	0.380730713	3.145141773	0.001660064	0.009140722	88.69466973	65.91320882	31.02497552	36.15831088	Dist	CTI12_AA042210
mergepeak_3244	63.97958013	1.420893007	0.355227507	3.999952079	6.34E-05	0.000604575	101.8790125	84.41516217	35.72572938	33.89841645	Dist	CTI12_AA042220
mergepeak_3248	91.08393826	1.035293643	0.300674225	3.44324042	0.000574788	0.003820329	117.4605086	127.2009293	63.93025258	55.7440626	Dist	CTI12_AA042720
mergepeak_3261	68.23690401	1.154017663	0.338413369	3.410082961	0.000649431	0.004232719	92.29039959	95.97888301	43.24693557	41.43139788	Dist	CTI12_AA041370
mergepeak_3276	27.61061156	1.315300838	0.513395047	2.561966355	0.01040814	0.039970685	38.35445178	40.47302296	15.04241237	16.57255915	Dist	CTI12_AA043040
mergepeak_3296	53.20262827	1.127096464	0.377011429	2.989555165	0.00279384	0.013992326	74.31175032	71.69506924	32.90527706	33.89841645	Down	CTI12_AA042540
mergepeak_3303	36.00645618	1.872257264	0.469333213	3.989185537	6.63E-05	0.000629863	61.12740752	52.0367438	15.04241237	15.81926101	Dist	CTI12_AA042550
mergepeak_3304	194.1679851	1.092933592	0.228891639	4.774895216	1.80E-06	2.86E-05	245.7082067	283.3111607	116.5786959	131.0738769	Dist	CTI12_AA043230
mergepeak_3314	138.7349079	1.356903893	0.256483932	5.290405054	1.22E-07	2.71E-06	207.3537549	191.957766	74.27191109	81.35619947	Dist	CTI12_AA043320
mergepeak_3324	63.2031132	1.030113789	0.349556946	2.946912661	0.003209638	0.015658817	88.69466973	80.94604592	43.24693557	39.92480159	Dist	CTI12_AA039200
mergepeak_3325	37.29819279	1.481086194	0.461909682	3.20644111	0.001343878	0.007692288	65.92171399	43.94213921	19.74316624	19.58575172	Dist	CTI12_AA039200
mergepeak_3347	1506.389027	1.113498021	0.139484767	7.982936358	1.43E-15	1.65E-13	2055.5589	2065.280543	960.8340903	943.8825735	Dist	CTI12_AA042940
mergepeak_3349	270.61402	1.06574102	0.203350698	5.240901699	1.60E-07	3.42E-06	384.7430944	348.0679974	167.3468376	182.2981507	Dist	CTI12_AA042940
mergepeak_3371	46.79264465	1.62010919	0.408039876	3.970467804	7.17E-05	0.000669534	70.71602046	70.53869715	22.56361856	23.35224244	Dist	CTI12_AA044330
mergepeak_3372	31.51104186	1.368518083	0.488502275	2.801456932	0.005087243	0.022679157	51.53879457	39.31665087	17.86286469	17.32585729	Dist	CTI12_AA044380
mergepeak_3374	71.59444919	1.312600939	0.341761996	3.840687242	0.00012269	0.001048598	116.2619319	87.88427842	42.3067848	39.92480159	Exon	CTI12_AA044400
mergepeak_3375	80.15158383	1.495046823	0.323666304	4.619099372	3.85E-06	5.54E-05	125.8505449	111.0117201	38.5461817	45.19788859	Exon	CTI12_AA044400
mergepeak_3376	92.63587104	1.291713798	0.311970301	4.140502461	3.47E-05	0.000365356	110.2690489	152.6411152	56.4090464	51.22427374	Prom	CTI12_AA044410
mergepeak_3377	30.52449136	1.367230808	0.497938949	2.745780002	0.006036723	0.02594752	37.15587516	50.88037172	15.98256315	18.07915544	Prom	CTI12_AA044410
mergepeak_3378	141.4650809	1.243104586	0.251764916	4.937560821	7.91E-07	1.40E-05	197.765142	200.0523706	83.67341882	84.36939204	Exon	CTI12_AA044410
mergepeak_3379	71.39209824	1.154216541	0.342062527	3.374285258	0.000740076	0.00472151	113.8647787	83.25879008	43.24693557	45.19788859	Dist	CTI12_AA044410
mergepeak_3380	35.23097547	1.29748333	0.463209092	2.801074834	0.005093271	0.022698539	56.33310105	43.94213921	18.80301547	21.84564615	Dist	CTI12_AA044410
mergepeak_3381	63.6680232	1.371504777	0.351864262	3.897823469	9.71E-05	0.000863412	94.68755282	89.04065051	34.78557861	36.15831088	Dist	CTI12_AA044420
mergepeak_3409	79.48465117	1.257999593	0.327317388	3.843363171	0.00012136	0.001039197	128.2476981	95.97888301	47.00753866	46.70448488	Dist	CTI12_AA044710
mergepeak_3436	63.42700498	1.399809708	0.355895935	3.933199484	8.38E-05	0.000762616	99.48185929	84.41516217	36.66588016	33.1451183	Prom	CTI12_AA045340
mergepeak_3444	265.6850229	1.170898346	0.206294839	5.675848965	1.38E-08	3.88E-07	340.3957595	395.4792529	162.6460838	164.2189952	Dist	CTI12_AA045390
mergepeak_3449	66.27965953	1.334041577	0.348796371	3.824700279	0.000130931	0.001105281	104.2761658	85.57153425	37.60603093	37.66490716	Dist	CTI12_AA045210
mergepeak_3454	83.78618412	1.387958119	0.312820382	4.436917154	9.13E-06	0.000116843	123.4533917	119.1063247	45.12723712	47.45778302	Exon	CTI12_AA044820
mergepeak_3455	64.7588026	1.280514827	0.350198604	3.656538927	0.000255644	0.001943189	85.09893988	98.29162718	39.48633248	36.15831088	Exon	CTI12_AA044820
mergepeak_3477	47.51217576	1.305347195	0.402458801	3.243430615	0.001180996	0.006918211	70.71602046	64.75683673	24.44392011	30.13192573	Exon	CTI12_AA045850
mergepeak_3478	172.0945359	1.300305696	0.23463442	5.541836944	2.99E-08	7.75E-07	244.5096301	245.1508819	97.77568042	100.9419512	Exon	CTI12_AA045860
mergepeak_3484	41.93130464	1.242392532	0.431476157	2.879400201	0.003984324	0.018656871	68.31886723	49.72399963	22.56361856	27.11873316	Dist	CTI12_AA046420
mergepeak_3511	75.75480933	1.643858089	0.330573913	4.972739907	6.60E-07	1.19E-05	117.4605086	112.1680922	35.72572938	37.66490716	Dist	CTI12_AA046080
mergepeak_3520	43.74645207	1.137775057	0.414742624	2.743328008	0.00608199	0.026095007	64.72313737	55.50586006	29.14467397	25.61213687	Dist	CTI12_AA047070
mergepeak_3521	130.7935312	1.249624523	0.260741199	4.792585639	1.65E-06	2.65E-05	185.7793758	182.7067894	73.33176032	81.35619947	Dist	CTI12_AA047080
mergepeak_3524	311.3685701	1.053515901	0.192095043	5.484347149	4.15E-08	1.04E-06	417.1046631	423.2321829	207.7733209	197.3641135	Dist	CTI12_AA048430
mergepeak_3537	74.11269129	1.501728597	0.332267873	4.519632259	6.19E-06	8.39E-05	109.0704722	109.855348	41.36663402	36.15831088	Dist	CTI12_AA048510
mergepeak_3538	166.8126522	1.435785098	0.239073602	6.005619538	1.91E-09	6.85E-08	244.5096301	242.8381377	86.49387114	93.40896976	Dist	CTI12_AA047590
mergepeak_3645	56.03140898	1.046164564	0.371653397	2.81489305	0.004879347	0.0219394	82.70178664	68.22595299	38.5461817	34.65171459	Dist	CTI12_AA048570
mergepeak_3694	114.7240962	1.318132241	0.275503918	4.784441	1.71E-06	2.74E-05	172.595033	154.9538593	65.81055413	65.53693846	Dist	CTI12_AA046750
mergepeak_3695	126.7625561	1.508389076	0.278556309	5.415023913	6.13E-08	1.46E-06	215.7437912	159.5793477	63.93025258	67.79683289	Exon	CTI12_AA049960
mergepeak_3703	74.18806825	1.234716033	0.327268614	3.772790856	0.000161432	0.001318548	103.0775891	105.2298597	43.24693557	45.19788859	Dist	CTI12_AA008630
mergepeak_3704	81.01260101	1.806855394	0.323989825	5.576889319	2.45E-08	6.50E-07	128.2476981	123.731813	36.66588016	35.40501273	Dist	CTI12_AA008630
mergepeak_3712	35.27294578	1.333353814	0.462380813	2.883670291	0.003930701	0.018450534	44.34733487	56.66223214	19.74316624	20.33904987	Down	CTI12_AA008800
mergepeak_3714	51.99639604	1.131769565	0.391959982	2.887462025	0.003883635	0.018263446	83.90036326	58.97497631	31.96512629	33.1451183	3' U	CTI12_AA008850
mergepeak_3717	67.85308501	1.126170506	0.339941468	3.312836506	0.00092355	0.005651008	98.28328268	87.88427842	42.3067848	42.93799416	Exon	CTI12_AA050530
mergepeak_3718	71.37398674	1.655528134	0.347733143	4.760915562	1.93E-06	3.04E-05	119.8576618	97.1352551	30.08482474	38.4182053	Intr	CTI12_AA050540
mergepeak_3719	52.95882462	2.205588192	0.403216715	5.469982046	4.50E-08	1.11E-06	81.50321002	92.50976676	19.74316624	18.07915544	Dist	CTI12_AA050540
mergepeak_3747	85.85305812	1.714959956	0.318134822	5.390670367	7.02E-08	1.66E-06	119.8576618	143.3901385	39.48633248	40.67809973	Intr	CTI12_AA050390
mergepeak_3748	133.8870306	1.111763013	0.25659705	4.332719387	1.47E-05	0.000175595	180.9850693	185.0195335	87.43402191	82.10949761	Intr	CTI12_AA050390
mergepeak_3749	90.99725933	1.32512112	0.301155607	4.400121024	1.08E-05	0.000134987	129.4462747	130.6700455	52.6484433	51.22427374	Intr	CTI12_AA050030
mergepeak_3771	46.35907462	1.233267066	0.427759473	2.883085342	0.003938007	0.018474135	82.70178664	47.41125546	28.2045232	27.11873316	Prom	CTI12_AA050850
mergepeak_3772	22.79853691	1.56988572	0.581880485	2.697952174	0.006976746	0.029219585	38.35445178	30.0656742	8.461356959	14.31266472	Dist	CTI12_AA048880
mergepeak_3781	116.6350982	1.455041823	0.282079024	5.158277294	2.49E-07	5.10E-06	149.8220772	191.957766	62.99010181	61.77044775	Dist	CTI12_AA051430
mergepeak_3790	125.4545383	1.013902684	0.262637599	3.86046281	0.000113172	0.000980272	167.8007265	167.6739523	86.49387114	79.84960318	Prom	CTI12_AA050920
mergepeak_3802	41.71794897	1.505533329	0.429801189	3.502859853	0.000460292	0.003171115	56.33310105	67.0695809	21.62346779	21.84564615	Dist	CTI12_AA051030
mergepeak_3804	89.13309784	1.704826631	0.31091521	5.483252586	4.18E-08	1.04E-06	128.2476981	144.5465106	42.3067848	41.43139788	Dist	CTI12_AA051030
mergepeak_3805	39.88947885	1.611906875	0.440549898	3.658851998	0.000253348	0.001928256	64.72313737	55.50586006	19.74316624	19.58575172	Dist	CTI12_AA051030
mergepeak_3806	99.34394868	1.852109022	0.30118518	6.149402901	7.78E-10	3.05E-08	167.8007265	143.3901385	43.24693557	42.93799416	Dist	CTI12_AA051030
mergepeak_3807	49.20780029	1.355447366	0.397484059	3.410067232	0.000649469	0.004232719	77.90748017	63.60046465	28.2045232	27.11873316	Dist	CTI12_AA051030
mergepeak_3808	56.37222549	1.5601915	0.383430137	4.069037217	4.72E-05	0.00047286	93.4889762	75.16418549	24.44392011	32.39182016	Dist	CTI12_AA051030
mergepeak_3809	103.3473704	1.210289084	0.285715008	4.236001081	2.28E-05	0.000254866	151.0206539	137.6082781	62.99010181	61.77044775	Dist	CTI12_AA051030
mergepeak_3822	345.5395926	1.580835893	0.189279013	8.351881521	6.72E-17	9.56E-15	524.9765587	511.1164613	168.2869884	177.7783618	Intr	CTI12_AA009770
mergepeak_3825	46.19179037	1.23705408	0.410823918	3.01115399	0.002602568	0.013182292	74.31175032	55.50586006	26.32422165	28.62532944	Prom	CTI12_AA050400
mergepeak_3827	64.40450834	1.652717864	0.355396677	4.65034698	3.31E-06	4.84E-05	95.88612944	99.44799927	32.90527706	29.37862759	Dist	CTI12_AA050450
mergepeak_3828	97.87154331	1.360998009	0.300353829	4.531315667	5.86E-06	7.99E-05	125.8505449	156.1102314	50.76814176	58.75725517	Dist	CTI12_AA050490
mergepeak_3843	77.31741736	1.248862138	0.322556257	3.871765352	0.00010805	0.000943563	110.2690489	107.5426039	43.24693557	48.21108117	Dist	CTI12_AA049830
mergepeak_3844	43.84178885	1.401792001	0.422007455	3.321723313	0.000894634	0.005503151	70.71602046	56.66223214	21.62346779	26.36543501	Prom	CTI12_AA049830
mergepeak_3866	86.67312011	1.036979749	0.339933592	3.050536262	0.002284331	0.011856584	148.6235006	84.41516217	60.16964949	53.48416817	Dist	CTI12_AA051720
mergepeak_3871	225.9981119	1.161165498	0.217136411	5.347631428	8.91E-08	2.05E-06	336.8000297	287.936649	139.1423144	140.1134546	Dist	CTI12_AA052110
mergepeak_3872	164.9389396	1.361451237	0.2419638	5.626673234	1.84E-08	5.02E-07	254.098243	220.8670681	92.13477578	92.65567162	Dist	CTI12_AA052110
mergepeak_3916	182.9669657	1.44492495	0.231563171	6.239873726	4.38E-10	1.82E-08	257.6939729	277.5293003	98.71583119	97.92875862	Dist	CTI12_AA052580
mergepeak_3923	150.2458877	2.105906759	0.257645884	8.173647986	2.99E-16	3.89E-14	249.3039365	238.2126494	59.22949872	54.23746631	Dist	CTI12_AA046960
mergepeak_3924	64.15805841	1.868592614	0.361058636	5.175316211	2.28E-07	4.70E-06	106.673319	94.82251093	27.26437242	27.8720313	Dist	CTI12_AA046960
mergepeak_3941	97.84583718	1.04643049	0.290138184	3.606662435	0.000310161	0.002289327	135.4391578	128.3573014	62.04995104	65.53693846	Intr	CTI12_AA054090
mergepeak_3971	131.9830904	1.710300022	0.270209986	6.329521892	2.46E-10	1.09E-08	222.9352509	181.5504173	60.16964949	63.27704403	Dist	CTI12_AA053100
mergepeak_3973	36.36705927	1.606953843	0.457832582	3.509915868	0.000448248	0.003102911	56.33310105	53.19311589	17.86286469	18.07915544	Dist	CTI12_AA053100
mergepeak_3989	38.71014231	1.14481333	0.453720023	2.523171275	0.011630174	0.043628758	40.75160501	65.91320882	22.56361856	25.61213687	Intr	CTI12_AA037220
mergepeak_4008	40.82962962	1.485567566	0.434870488	3.416114928	0.000635214	0.004154933	64.72313737	55.50586006	23.50376933	19.58575172	Dist	CTI12_AA053470
mergepeak_4028	56.04560764	1.225717606	0.379686552	3.228235503	0.001245564	0.007223379	91.09182297	65.91320882	34.78557861	32.39182016	Dist	CTI12_AA053720
mergepeak_4033	45.75183449	1.276491865	0.405999834	3.14406992	0.001666156	0.009165555	67.12029061	62.44409256	26.32422165	27.11873316	Intr	CTI12_AA054670
mergepeak_4045	91.57436508	1.095501692	0.298478406	3.670287933	0.000242277	0.001856703	127.0491215	122.575441	56.4090464	60.26385146	Dist	CTI12_AA055030
mergepeak_4121	39.49443593	1.268759856	0.443779434	2.858987506	0.004249955	0.019635336	46.7444881	64.75683673	25.38407088	21.09234801	Dist	CTI12_AA054790
mergepeak_4122	67.33737677	1.500231786	0.345019337	4.348254218	1.37E-05	0.000165458	100.6804359	98.29162718	35.72572938	34.65171459	Dist	CTI12_AA054790
mergepeak_4141	30.76748087	1.224591497	0.49375075	2.480181543	0.013131551	0.047973474	50.34021796	35.84753462	18.80301547	18.07915544	Dist	CTI12_AA031370
mergepeak_4163	58.30218284	1.111929065	0.375352126	2.96236251	0.003052881	0.015038844	94.68755282	64.75683673	37.60603093	36.15831088	Prom	CTI12_AA055630
mergepeak_4250	176.1026864	1.558523435	0.235459285	6.619078261	3.61E-11	1.94E-09	258.8925495	267.1219515	86.49387114	91.90237347	Dist	CTI12_AA056540
mergepeak_4251	76.5603626	1.402167299	0.326666162	4.292355513	1.77E-05	0.000204755	106.673319	115.6372085	39.48633248	44.44459045	Dist	CTI12_AA056550
mergepeak_4252	53.61914887	1.295528771	0.392405313	3.301506703	0.00096167	0.00583931	91.09182297	61.28772048	31.96512629	30.13192573	Dist	CTI12_AA056550
mergepeak_4256	49.45489312	1.65785257	0.409257814	4.05087579	5.10E-05	0.000503763	62.32598414	87.88427842	23.50376933	24.10554058	Dist	CTI12_AA056710
mergepeak_4257	199.4626252	1.235448762	0.227713454	5.425453524	5.78E-08	1.39E-06	304.438461	255.5582307	120.339299	117.5145103	Prom	CTI12_AA056710
mergepeak_4260	49.39432463	1.044444785	0.388669618	2.687230327	0.007204725	0.029914775	67.12029061	65.91320882	32.90527706	31.63852202	Intr	CTI12_AA058110
mergepeak_4261	63.9091355	1.614733691	0.362258659	4.457405362	8.30E-06	0.000107715	83.90036326	108.6989759	32.90527706	30.13192573	Intr	CTI12_AA058120
mergepeak_4272	61.82774941	1.099924681	0.357028822	3.080772793	0.002064641	0.010927584	93.4889762	75.16418549	39.48633248	39.17150345	3' U	CTI12_AA057240
mergepeak_4281	97.13848517	1.352797007	0.295018064	4.585471774	4.53E-06	6.37E-05	141.4320409	137.6082781	58.28934794	51.22427374	Dist	CTI12_AA043140
mergepeak_4282	76.3632721	2.182354279	0.344401382	6.336659478	2.35E-10	1.04E-08	113.8647787	136.451906	27.26437242	27.8720313	Down	CTI12_AA043140
mergepeak_4291	131.4272582	1.302383732	0.27020019	4.820069632	1.44E-06	2.35E-05	212.1480614	161.8920918	77.09236341	74.57651618	Dist	CTI12_AA058060
mergepeak_4292	46.59725929	1.154328703	0.406823858	2.837416437	0.004548025	0.020761632	73.1131737	55.50586006	29.14467397	28.62532944	Dist	CTI12_AA058060
mergepeak_4302	158.6237774	1.378759615	0.247365477	5.573775423	2.49E-08	6.60E-07	214.5452146	243.9945098	81.79311727	94.1622679	Dist	CTI12_AA058100
mergepeak_4306	30.63635865	1.22499755	0.487467477	2.512983137	0.011971506	0.044566896	40.75160501	45.0985113	17.86286469	18.83245358	Intr	CTI12_AA058020
mergepeak_4312	183.5223744	1.464353172	0.231072878	6.337191901	2.34E-10	1.04E-08	264.8854326	274.060184	94.9552281	100.1886531	Dist	CTI12_AA058350
mergepeak_4331	49.27029311	1.188184162	0.406278766	2.92455393	0.003449503	0.016609158	82.70178664	54.34948797	29.14467397	30.88522387	Dist	CTI12_AA057280
mergepeak_4353	130.6054099	1.241706546	0.261249892	4.752945677	2.00E-06	3.14E-05	176.1907628	190.8013939	80.8529665	74.57651618	Dist	CTI12_AA058560
mergepeak_4354	33.0670126	1.24760365	0.472313637	2.641472851	0.008254642	0.033179815	50.34021796	42.78576713	18.80301547	20.33904987	Dist	CTI12_AA058570
mergepeak_4355	38.55483282	1.231401651	0.440316364	2.796629311	0.005163874	0.022942566	49.14164134	58.97497631	23.50376933	22.5989443	Intr	CTI12_AA058570
mergepeak_4377	158.3767305	1.077323608	0.240488274	4.479734451	7.47E-06	9.85E-05	216.9423679	212.7724635	104.3567358	99.43535491	Dist	CTI12_AA059080
mergepeak_4402	67.24986784	1.248400558	0.345055737	3.617967837	0.000296925	0.002204076	86.2975165	102.9171155	41.36663402	38.4182053	Dist	CTI12_AA059460
mergepeak_4437	94.78026552	1.314209709	0.298962278	4.395904787	1.10E-05	0.000137289	124.6519683	145.7028826	54.52874485	54.23746631	Prom	CTI12_AA060570
mergepeak_4439	77.50475568	1.156458449	0.321314419	3.599148933	0.00031926	0.002344964	101.8790125	112.1680922	47.00753866	48.96437931	Dist	CTI12_AA060590
mergepeak_4489	38.89189154	1.817535249	0.450305965	4.036222903	5.43E-05	0.000530965	57.53167766	63.60046465	17.86286469	16.57255915	Dist	CTI12_AA019690
mergepeak_4496	68.44204139	1.648416289	0.349273382	4.719558878	2.36E-06	3.64E-05	113.8647787	93.66613884	33.84542784	32.39182016	Dist	CTI12_AA062190
mergepeak_4500	69.10272719	1.723102377	0.349274878	4.933370488	8.08E-07	1.43E-05	116.2619319	95.97888301	31.02497552	33.1451183	Dist	CTI12_AA061380
mergepeak_4514	59.20582827	1.366263002	0.363195771	3.761781142	0.000168708	0.00136696	82.70178664	87.88427842	33.84542784	32.39182016	Dist	CTI12_AA061990
mergepeak_4527	48.37211265	1.303220661	0.39684382	3.2839636	0.001023581	0.00616079	70.71602046	67.0695809	26.32422165	29.37862759	Intr	CTI12_AA062130
mergepeak_4531	81.78527823	1.125368023	0.328337006	3.427478486	0.000609215	0.004007746	133.0420046	91.35339468	50.76814176	51.97757188	Exon	CTI12_AA062460
mergepeak_4628	54.71351381	1.367511031	0.3757399	3.639515073	0.000273152	0.002055078	77.90748017	79.78967383	31.02497552	30.13192573	Intr	CTI12_AA063070
mergepeak_4631	85.57831998	1.369758061	0.315005346	4.348364491	1.37E-05	0.000165424	110.2690489	136.451906	48.88784021	46.70448488	Dist	CTI12_AA061170
mergepeak_4632	79.03560104	1.744324906	0.326637177	5.340252204	9.28E-08	2.12E-06	117.4605086	126.0445572	35.72572938	36.91160902	Dist	CTI12_AA061170
mergepeak_4677	62.55878781	2.213958279	0.37363891	5.9253954	3.12E-09	1.06E-07	98.28328268	107.5426039	22.56361856	21.84564615	Prom	CTI12_AA060320
mergepeak_4715	46.29157263	1.136054065	0.402100412	2.825299427	0.004723645	0.021368419	65.92171399	61.28772048	30.08482474	27.8720313	Dist	CTI12_AA063580
mergepeak_4736	39.33978436	1.137747242	0.432721579	2.629282426	0.008556527	0.034129285	52.73737119	55.50586006	23.50376933	25.61213687	Dist	CTI12_AA063890
mergepeak_4737	61.43286371	1.413052202	0.363159888	3.890991951	9.98E-05	0.000883629	79.10605679	99.44799927	34.78557861	32.39182016	Down	CTI12_AA063910
mergepeak_4743	105.0153185	1.642731807	0.291241763	5.640440406	1.70E-08	4.66E-07	171.3964564	146.8592547	49.82799098	51.97757188	Dist	CTI12_AA063670
mergepeak_4760	48.6297865	1.290352822	0.413254239	3.122418841	0.001793716	0.00974559	83.90036326	54.34948797	25.38407088	30.88522387	Prom	CTI12_AA063230
mergepeak_4774	41.98877327	1.570907023	0.431304374	3.642223724	0.000270293	0.002036971	58.73025428	67.0695809	18.80301547	23.35224244	Dist	CTI12_AA063990
mergepeak_4844	283.7757427	1.096024695	0.19732842	5.554317498	2.79E-08	7.30E-07	383.5445178	389.6973925	183.3294008	178.5316599	Prom	CTI12_AA043690
mergepeak_4886	99.63210377	1.736780211	0.3020596	5.749793128	8.94E-09	2.68E-07	143.8291942	163.0484639	40.42648325	51.22427374	3' U	CTI12_AA065980
mergepeak_4887	37.38660994	1.125500924	0.443364259	2.538546807	0.011131391	0.042167387	53.93594781	48.56762755	24.44392011	22.5989443	3' U	CTI12_AA065980
mergepeak_4889	66.56750001	1.040261863	0.34264411	3.035983492	0.002397525	0.012321053	95.88612944	83.25879008	44.18708634	42.93799416	Prom	CTI12_AA065980
mergepeak_4902	47.22635368	1.271427553	0.419515077	3.03070765	0.002439814	0.012498764	82.70178664	50.88037172	28.2045232	27.11873316	Prom	CTI12_AA066270
mergepeak_4922	219.6968197	1.659785334	0.218724067	7.588489708	3.24E-14	3.02E-12	340.3957595	327.2532999	103.4165851	107.7216345	Dist	CTI12_AA065670
mergepeak_4927	447.6564173	1.427513663	0.188643937	7.567238519	3.81E-14	3.48E-12	726.3374305	579.3424143	234.0975425	250.8482817	Intr	CTI12_AA066200
mergepeak_4928	113.3127126	2.042882417	0.285975711	7.143552196	9.09E-13	6.50E-11	179.7864927	185.0195335	43.24693557	45.19788859	Intr	CTI12_AA066200
mergepeak_4929	50.04500696	1.026156344	0.387272929	2.649698102	0.008056373	0.032583176	70.71602046	63.60046465	31.96512629	33.89841645	Exon	CTI12_AA066210
mergepeak_4945	45.20431563	1.114503091	0.406029302	2.744883398	0.00605324	0.026001928	62.32598414	61.28772048	30.08482474	27.11873316	Dist	CTI12_AA066630
mergepeak_4960	67.21480114	1.080322137	0.339741887	3.179832035	0.001473604	0.008288539	92.29039959	90.19702259	44.18708634	42.18469602	Dist	CTI12_AA067340
mergepeak_4987	37.27604232	1.281749975	0.45332993	2.827410877	0.004692608	0.021264779	44.34733487	61.28772048	21.62346779	21.84564615	Exon	CTI12_AA067400
mergepeak_4988	46.32353947	1.039883276	0.406208124	2.559976559	0.010467922	0.040148613	55.13452443	69.38232507	32.90527706	27.8720313	Exon	CTI12_AA067400
mergepeak_5004	72.8961273	1.216136364	0.331523727	3.668323758	0.000244146	0.001867348	109.0704722	94.82251093	43.24693557	44.44459045	Exon	CTI12_AA067500
mergepeak_5005	84.10076291	1.189306071	0.319863353	3.718169215	0.000200672	0.00158539	100.6804359	132.9827897	54.52874485	48.21108117	Exon	CTI12_AA067500
mergepeak_5014	51.06003399	1.365322888	0.388604635	3.513398359	0.000442414	0.003065662	70.71602046	76.32055758	30.08482474	27.11873316	Dist	CTI12_AA067590
mergepeak_5040	56.65488456	1.012604265	0.370206748	2.735239893	0.006233483	0.026597946	67.12029061	84.41516217	36.66588016	38.4182053	Dist	CTI12_AA068090
mergepeak_5052	152.3038678	1.014514121	0.243801217	4.161234855	3.17E-05	0.000338287	209.7509081	197.7396264	101.5362835	100.1886531	Dist	CTI12_AA048150
mergepeak_5053	132.8138954	1.032419945	0.271166248	3.807332046	0.000140474	0.001173135	149.8220772	206.9906031	85.55372037	88.8891809	Dist	CTI12_AA048150
mergepeak_5054	53.21969256	1.671786145	0.392528639	4.259016992	2.05E-05	0.000232887	70.71602046	91.35339468	24.44392011	26.36543501	Dist	CTI12_AA048150
mergepeak_5064	31.37622499	1.663525902	0.491901421	3.381827806	0.000720053	0.004612638	49.14164134	46.25488338	15.04241237	15.06596286	Dist	CTI12_AA059510
mergepeak_5075	180.5752592	1.171233283	0.230210483	5.087662688	3.63E-07	7.10E-06	244.5096301	255.5582307	113.7582436	108.4749326	Exon	CTI12_AA068610
mergepeak_5076	272.5803907	1.1478545	0.200198774	5.733574062	9.83E-09	2.91E-07	382.3459411	368.882695	171.1074407	167.9854859	Prom	CTI12_AA068620
mergepeak_5077	203.8269494	1.395486765	0.222327123	6.276727479	3.46E-10	1.47E-08	287.6583883	302.9694861	114.6983943	109.9815289	Exon	CTI12_AA068620
mergepeak_5078	54.21516623	1.336915998	0.379238741	3.5252622	0.000423064	0.002953287	81.50321002	74.00781341	28.2045232	33.1451183	Dist	CTI12_AA068620
mergepeak_5079	148.0568757	1.257230519	0.25435126	4.94289086	7.70E-07	1.37E-05	228.928134	188.4886498	91.19462501	83.6160939	Dist	CTI12_AA068620
mergepeak_5080	143.1060555	1.050937426	0.249287308	4.215767881	2.49E-05	0.000275481	194.1694121	191.957766	92.13477578	94.1622679	Dist	CTI12_AA068620
mergepeak_5081	97.9499087	1.202357485	0.293894332	4.091121721	4.29E-05	0.000436583	130.6448514	142.2337664	63.93025258	54.99076446	Dist	CTI12_AA068630
mergepeak_5083	171.1512692	1.033281511	0.236138967	4.375734875	1.21E-05	0.000148395	215.7437912	243.9945098	115.6385451	109.2282308	Prom	CTI12_AA068630
mergepeak_5084	65.89055002	1.41835565	0.347093236	4.086382283	4.38E-05	0.000444256	95.88612944	95.97888301	34.78557861	36.91160902	Prom	CTI12_AA068630
mergepeak_5130	67.06187276	1.749051953	0.3539602	4.941380285	7.76E-07	1.38E-05	95.88612944	111.0117201	28.2045232	33.1451183	Dist	CTI12_AA068580
mergepeak_5137	44.84573211	1.15234443	0.414205601	2.782059021	0.005401522	0.023758841	69.51744384	54.34948797	25.38407088	30.13192573	Dist	CTI12_AA069370
mergepeak_5138	48.83343711	1.570570169	0.403047469	3.896737458	9.75E-05	0.00086634	80.30463341	65.91320882	23.50376933	25.61213687	Dist	CTI12_AA068890
mergepeak_5162	35.67885327	1.577897776	0.463424324	3.404866112	0.000661965	0.004301022	49.14164134	57.81860423	16.92271392	18.83245358	Dist	CTI12_AA020500
mergepeak_5199	98.62620309	1.345578527	0.296360556	4.540342836	5.62E-06	7.70E-05	130.6448514	152.6411152	51.70829253	59.51055332	Exon	CTI12_AA067810
mergepeak_5201	51.27946426	1.466388252	0.389434382	3.765430891	0.000166262	0.001350925	71.91459708	78.63330175	28.2045232	26.36543501	Intr	CTI12_AA067810
mergepeak_5238	56.94089258	1.080294113	0.372607768	2.89927963	0.003740212	0.01772883	87.49609311	67.0695809	38.5461817	34.65171459	Dist	CTI12_AA070360
mergepeak_5239	282.5409901	1.455460076	0.200581777	7.256192952	3.98E-13	3.06E-11	399.1260138	429.0140433	151.3642745	150.6596286	Dist	CTI12_AA070360
mergepeak_5252	36.97379884	1.178714689	0.447324675	2.635031682	0.008412943	0.033679943	55.13452443	47.41125546	23.50376933	21.84564615	Dist	CTI12_AA070130
mergepeak_5256	58.86449515	1.002387476	0.377878841	2.652668972	0.007985815	0.032359153	95.88612944	61.28772048	37.60603093	40.67809973	Dist	CTI12_AA070200
mergepeak_5257	129.3247871	1.031820498	0.259212578	3.980595794	6.87E-05	0.000648656	177.3893395	169.9866964	85.55372037	84.36939204	Dist	CTI12_AA070200
mergepeak_5276	87.05958672	1.056210589	0.305826266	3.453629422	0.000553097	0.003699816	115.0633553	120.2626968	52.6484433	60.26385146	Dist	CTI12_AA070330
mergepeak_5284	47.28986482	1.570494912	0.409941155	3.83102524	0.00012761	0.001082659	79.10605679	62.44409256	23.50376933	24.10554058	Dist	CTI12_AA068720
mergepeak_5302	111.6920874	1.050401219	0.274445398	3.827359558	0.000129525	0.001095923	149.8220772	151.4847431	72.39160954	73.06991989	Dist	CTI12_AA071150
mergepeak_5314	71.28876253	1.300858106	0.336859944	3.861717986	0.000112592	0.000976323	109.0704722	93.66613884	43.24693557	39.17150345	Dist	CTI12_AA071020
mergepeak_5325	56.90504399	1.004816177	0.365893886	2.746195592	0.006029081	0.025922873	74.31175032	77.47692966	40.42648325	35.40501273	Exon	CTI12_AA070080
mergepeak_5339	119.302418	1.131240296	0.278306706	4.06472526	4.81E-05	0.000480146	141.4320409	186.1759056	74.27191109	75.32981432	Down	CTI12_AA071920
mergepeak_5340	41.69338628	1.701472448	0.448591876	3.792918551	0.000148887	0.001229713	77.90748017	49.72399963	18.80301547	20.33904987	Exon	CTI12_AA071920
mergepeak_5341	50.07453169	1.515049758	0.393687416	3.848357084	0.000118913	0.001022129	75.51032693	72.85144132	26.32422165	25.61213687	Exon	CTI12_AA071920
mergepeak_5346	41.46279524	1.704520067	0.436358972	3.90623357	9.37E-05	0.000839818	62.32598414	64.75683673	16.92271392	21.84564615	Intr	CTI12_AA072060
mergepeak_5355	71.39840707	1.355869101	0.346206246	3.916362333	8.99E-05	0.000809076	119.8576618	85.57153425	39.48633248	40.67809973	Dist	CTI12_AA072090
mergepeak_5356	77.19592203	1.178654714	0.321290846	3.668497654	0.00024398	0.00186643	104.2761658	109.855348	47.94768944	46.70448488	Dist	CTI12_AA071590
mergepeak_5371	653.5731403	1.079068326	0.162855362	6.625930588	3.45E-11	1.86E-09	936.0883387	838.3697613	420.2473957	419.5870658	Dist	CTI12_AA067140
mergepeak_5383	59.81164477	1.275928745	0.360874598	3.53565685	0.000406763	0.002857207	82.70178664	86.72790634	32.90527706	36.91160902	Dist	CTI12_AA071750
mergepeak_5384	151.4196666	1.248523747	0.245781676	5.079808086	3.78E-07	7.34E-06	214.5452146	211.6160915	92.13477578	87.38258462	Dist	CTI12_AA071750
mergepeak_5409	66.07109382	1.187929987	0.344184933	3.451429375	0.000557626	0.003723966	89.89324635	93.66613884	42.3067848	38.4182053	Exon	CTI12_AA072910
mergepeak_5416	44.32061517	1.025850208	0.408294524	2.512525024	0.01198706	0.044616607	61.12740752	57.81860423	28.2045232	30.13192573	Prom	CTI12_AA071660
mergepeak_5423	48.22261144	1.40692225	0.398649195	3.529223856	0.00041678	0.002915952	68.31886723	71.69506924	27.26437242	25.61213687	Dist	CTI12_AA073080
mergepeak_5429	4376.499115	1.079390992	0.128718697	8.385658145	5.04E-17	7.28E-15	6042.024731	5840.835399	2796.0084	2827.127932	Prom	CTI12_AA073140
mergepeak_5430	1265.804358	1.075882553	0.142513751	7.549324494	4.38E-14	3.95E-12	1733.14179	1701.023336	813.2304189	815.8218891	Prom	CTI12_AA073140
mergepeak_5445	292.9076508	1.753098232	0.201082274	8.718313159	2.82E-18	5.32E-16	469.8420343	433.6395317	136.3218621	131.8271751	Exon	CTI12_AA073910
mergepeak_5446	107.1835558	1.662805388	0.286832607	5.797128168	6.75E-09	2.10E-07	155.8149603	169.9866964	51.70829253	51.22427374	Exon	CTI12_AA073910
mergepeak_5447	84.16619938	1.761053885	0.318271888	5.533174467	3.14E-08	8.09E-07	128.2476981	131.8264176	36.66588016	39.92480159	3' U	CTI12_AA073920
mergepeak_5448	101.1289146	1.779636339	0.294899652	6.034718342	1.59E-09	5.82E-08	160.6092668	152.6411152	46.06738789	45.19788859	3' U	CTI12_AA073920
mergepeak_5449	98.38643741	1.585613486	0.295811997	5.360206826	8.31E-08	1.93E-06	143.8291942	151.4847431	47.00753866	51.22427374	Exon	CTI12_AA073920
mergepeak_5450	51.95995267	1.529212225	0.389270166	3.928408486	8.55E-05	0.000775809	82.70178664	71.69506924	26.32422165	27.11873316	Intr	CTI12_AA073930
mergepeak_5453	48.17475584	2.169201234	0.417943589	5.190177071	2.10E-07	4.37E-06	77.90748017	79.78967383	16.92271392	18.07915544	Intr	CTI12_AA073950
mergepeak_5454	217.9704797	1.702246333	0.222027112	7.666839942	1.76E-14	1.75E-12	353.5801023	313.3768349	102.4764343	102.4485475	Dist	CTI12_AA073950
mergepeak_5481	47.24499898	1.475971127	0.406554692	3.63043683	0.000282942	0.002119294	75.51032693	63.60046465	23.50376933	26.36543501	Exon	CTI12_AA074490
mergepeak_5519	102.7282795	1.213518775	0.285543083	4.249862276	2.14E-05	0.000241195	140.2334643	146.8592547	62.04995104	61.77044775	Dist	CTI12_AA075100
mergepeak_5520	49.16694254	1.010183554	0.402501619	2.509762711	0.012081231	0.044888806	52.73737119	78.63330175	32.90527706	32.39182016	Dist	CTI12_AA075110
mergepeak_5545	377.1508833	1.027395255	0.184719158	5.561931238	2.67E-08	7.03E-07	535.7637482	476.4252988	246.3195026	250.0949836	Dist	CTI12_AA076060
mergepeak_5566	104.2691433	1.362399185	0.286611866	4.753463994	2.00E-06	3.14E-05	157.013537	143.3901385	56.4090464	60.26385146	Dist	CTI12_AA068190
mergepeak_5572	39.24876789	1.389344918	0.476269648	2.917139321	0.003532579	0.016928735	76.70890355	37.0039067	20.68331701	22.5989443	Dist	CTI12_AA076190
mergepeak_5589	54.94872375	1.309317508	0.377395007	3.469355673	0.000521708	0.003524161	83.90036326	72.85144132	29.14467397	33.89841645	Dist	CTI12_AA070950
mergepeak_5601	46.85920754	1.161838917	0.399795896	2.906080151	0.003659877	0.017407558	64.72313737	64.75683673	30.08482474	27.8720313	Prom	CTI12_AA077860
mergepeak_5619	115.4649959	1.321443584	0.275388536	4.798469839	1.60E-06	2.58E-05	174.9921862	154.9538593	64.87040336	67.04353475	Dist	CTI12_AA077050
mergepeak_5636	69.27632044	1.120078022	0.344960067	3.246978791	0.001166371	0.006850591	107.8718956	82.102418	40.42648325	46.70448488	Dist	CTI12_AA074370
mergepeak_5637	52.99706819	2.059305569	0.400072929	5.147325451	2.64E-07	5.36E-06	93.4889762	77.47692966	20.68331701	20.33904987	Dist	CTI12_AA074370
mergepeak_5663	51.44402523	1.36283394	0.386886799	3.522565109	0.000427392	0.002978396	70.71602046	77.47692966	28.2045232	29.37862759	Exon	CTI12_AA067030
mergepeak_5672	45.36665386	1.181895745	0.411358938	2.873149547	0.004064017	0.018951231	68.31886723	57.81860423	24.44392011	30.88522387	Exon	CTI12_AA067060
mergepeak_5678	75.42678271	1.621420803	0.335737367	4.829432053	1.37E-06	2.26E-05	124.6519683	102.9171155	39.48633248	34.65171459	Dist	CTI12_AA015990
mergepeak_5687	68.43048917	1.245099111	0.352126027	3.535947401	0.000406316	0.002855055	79.10605679	113.3244643	41.36663402	39.92480159	Dist	CTI12_AA016050
mergepeak_5690	235.5598177	1.437231921	0.212737086	6.755906787	1.42E-11	8.22E-10	337.9986063	350.3807416	121.2794498	132.5804732	Dist	CTI12_AA077790
mergepeak_5718	52.88362007	1.374433896	0.386255629	3.558353054	0.000373187	0.002664301	70.71602046	82.102418	26.32422165	32.39182016	Exon	CTI12_AA011350
mergepeak_5724	92.50798766	1.117656162	0.297939986	3.751279505	0.000175934	0.001418428	129.4462747	123.731813	61.10980026	55.7440626	Dist	CTI12_AA011430
mergepeak_5737	39.80981263	1.570107396	0.443307354	3.541803184	0.000397402	0.002804575	67.12029061	52.0367438	19.74316624	20.33904987	Dist	CTI12_AA078060
mergepeak_5738	205.3109866	1.190161823	0.219649565	5.418457466	6.01E-08	1.44E-06	287.6583883	283.3111607	125.9802036	124.2941936	Dist	CTI12_AA078060
mergepeak_5739	65.13175703	1.384082856	0.348740769	3.968801414	7.22E-05	0.000673612	92.29039959	95.97888301	37.60603093	34.65171459	Dist	CTI12_AA078060
mergepeak_5740	33.99705081	1.483132232	0.472561828	3.138493514	0.001698187	0.00931143	55.13452443	45.0985113	16.92271392	18.83245358	Dist	CTI12_AA078070
mergepeak_5741	625.0414635	1.508754217	0.167216967	9.022734031	1.83E-19	4.74E-17	985.22998	864.9663192	321.5315645	328.4379904	Prom	CTI12_AA078070
mergepeak_5742	229.7708183	1.370183748	0.212832451	6.437851668	1.21E-10	5.74E-09	328.4099933	334.1915324	130.6809575	125.8007899	Dist	CTI12_AA078070
mergepeak_5744	69.38666869	1.33340938	0.367806521	3.625301083	0.000288625	0.002155488	125.8505449	72.85144132	40.42648325	38.4182053	Dist	CTI12_AA078080
mergepeak_5747	43.73948648	1.355080193	0.416395593	3.254309645	0.001136683	0.00671589	59.9288309	65.91320882	23.50376933	25.61213687	Exon	CTI12_AA077900
mergepeak_5753	72.72460074	1.419720406	0.333052755	4.262749317	2.02E-05	0.000229552	105.4747424	106.3862318	37.60603093	41.43139788	Intr	CTI12_AA052440
mergepeak_5755	103.4250182	1.437336083	0.288894831	4.975291788	6.51E-07	1.18E-05	145.0277708	157.2666035	52.6484433	58.75725517	Prom	CTI12_AA052440
mergepeak_5765	164.2340632	1.227517272	0.247520169	4.959261615	7.08E-07	1.27E-05	203.7580251	256.7146028	94.01507733	102.4485475	Exon	CTI12_AA078000
mergepeak_5766	40.80080977	1.538203191	0.434840679	3.537394879	0.000404095	0.002841915	65.92171399	55.50586006	20.68331701	21.09234801	Dist	CTI12_AA078000
mergepeak_5767	157.2893494	1.401492563	0.246099684	5.694816598	1.24E-08	3.54E-07	214.5452146	241.6817657	89.31432346	83.6160939	Dist	CTI12_AA078000
mergepeak_5770	131.9422028	1.685380094	0.277579549	6.071701257	1.27E-09	4.73E-08	170.1978798	232.430789	61.10980026	64.03034217	Intr	CTI12_AA078720
mergepeak_5806	106.3249175	1.014449026	0.284955391	3.56002749	0.000370816	0.002650721	128.2476981	156.1102314	72.39160954	68.55013103	Dist	CTI12_AA078090
mergepeak_5807	67.11724161	1.032081316	0.340468615	3.031355231	0.002434586	0.01247875	93.4889762	86.72790634	46.06738789	42.18469602	Dist	CTI12_AA078090
mergepeak_5821	62.45905267	1.912574908	0.367583634	5.203101365	1.96E-07	4.11E-06	92.29039959	105.2298597	24.44392011	27.8720313	Prom	CTI12_AA078490
mergepeak_5822	51.91535315	1.748447173	0.392245249	4.457535629	8.29E-06	0.000107684	79.10605679	80.94604592	23.50376933	24.10554058	Intr	CTI12_AA078500
mergepeak_5829	186.9403299	1.130819978	0.226607967	4.990203969	6.03E-07	1.10E-05	258.8925495	254.4018586	118.4589974	116.0079141	Dist	CTI12_AA066380
mergepeak_5867	131.8649316	1.586082476	0.273101409	5.807668603	6.33E-09	1.98E-07	171.3964564	224.3361844	63.93025258	67.79683289	Prom	CTI12_AA075530
mergepeak_5879	47.03007733	1.361744994	0.402163613	3.386047246	0.000709072	0.00455453	69.51744384	65.91320882	26.32422165	26.36543501	Dist	CTI12_AA079220
mergepeak_5881	61.54603065	1.367245579	0.364266	3.753426287	0.000174434	0.001407169	76.70890355	100.6043714	35.72572938	33.1451183	Dist	CTI12_AA079230
mergepeak_5889	37.27474266	1.238393623	0.445106657	2.782240172	0.005398507	0.023753315	50.34021796	54.34948797	22.56361856	21.84564615	Dist	CTI12_AA058780
mergepeak_5903	30.64370082	1.284895189	0.490857829	2.617652432	0.008853693	0.035093593	40.75160501	46.25488338	15.98256315	19.58575172	Dist	CTI12_AA006850
mergepeak_5908	48.31228113	1.571375375	0.405382843	3.876274983	0.000106068	0.000928655	64.72313737	79.78967383	25.38407088	23.35224244	Dist	CTI12_AA079160
mergepeak_5933	48.33734436	1.704370054	0.417929514	4.078128006	4.54E-05	0.000457349	59.9288309	87.88427842	24.44392011	21.09234801	Dist	CTI12_AA080630
mergepeak_5934	43.27903798	1.279390417	0.41785141	3.061831042	0.002199876	0.011490319	63.52456075	58.97497631	27.26437242	23.35224244	Dist	CTI12_AA080630
mergepeak_5940	57.76330581	1.044693394	0.364895618	2.86299244	0.004196606	0.019450927	83.90036326	71.69506924	38.5461817	36.91160902	Prom	CTI12_AA080080
mergepeak_5951	41.22656698	1.228188622	0.429066825	2.86246466	0.004203601	0.019478897	64.72313737	50.88037172	24.44392011	24.85883873	Dist	CTI12_AA079860
mergepeak_5956	41.47600767	1.820657364	0.437600577	4.160546076	3.17E-05	0.00033922	62.32598414	67.0695809	16.92271392	19.58575172	Exon	CTI12_AA079900
mergepeak_5957	40.46032272	1.589223579	0.437691576	3.6309211	0.000282412	0.002115712	64.72313737	56.66223214	21.62346779	18.83245358	Dist	CTI12_AA022770
mergepeak_5958	47.14902046	1.015527316	0.406069022	2.500873647	0.012388737	0.045789426	73.1131737	53.19311589	29.14467397	33.1451183	Dist	CTI12_AA022780
mergepeak_5969	48.54151054	1.513513055	0.400442673	3.779599817	0.000157081	0.001288722	75.51032693	68.22595299	26.32422165	24.10554058	Dist	CTI12_AA079970
mergepeak_5988	47.68500197	1.040266974	0.397199491	2.619003796	0.008818697	0.034982239	68.31886723	60.13134839	29.14467397	33.1451183	Dist	CTI12_AA079810
mergepeak_5990	76.42336894	1.171852217	0.325015782	3.605524042	0.000311524	0.002298132	98.28328268	113.3244643	48.88784021	45.19788859	Dist	CTI12_AA079810
mergepeak_5991	59.7182654	1.938135293	0.373592884	5.187827117	2.13E-07	4.43E-06	91.09182297	98.29162718	25.38407088	24.10554058	Dist	CTI12_AA079810
mergepeak_6003	63.18774001	1.104237297	0.371278496	2.974148272	0.002938031	0.014568679	106.673319	65.91320882	39.48633248	40.67809973	Dist	CTI12_AA078040
mergepeak_6007	55.08493435	1.484613859	0.380352608	3.903256679	9.49E-05	0.000848532	74.31175032	87.88427842	31.02497552	27.11873316	Dist	CTI12_AA081980
mergepeak_6059	49.27060655	1.095565804	0.389796891	2.810606826	0.004944817	0.022173457	68.31886723	65.91320882	31.96512629	30.88522387	Dist	CTI12_AA081770
mergepeak_6060	139.738022	1.912291016	0.261131696	7.323090391	2.42E-13	1.91E-11	224.1338276	217.3979519	60.16964949	57.25065889	Prom	CTI12_AA081770
mergepeak_6068	105.1649611	1.042603112	0.284957247	3.658805388	0.000253394	0.001928256	130.6448514	152.6411152	65.81055413	71.56332361	Dist	CTI12_AA082200
mergepeak_6086	99.52776459	1.841552614	0.303881443	6.060102247	1.36E-09	5.04E-08	172.595033	138.7646501	42.3067848	44.44459045	Dist	CTI12_AA082750
mergepeak_6088	38.06464139	1.459069868	0.447452003	3.26084107	0.001110823	0.006586138	55.13452443	56.66223214	17.86286469	22.5989443	Intr	CTI12_AA082790
mergepeak_6096	58.84195423	1.529211065	0.37621517	4.064724627	4.81E-05	0.000480146	75.51032693	99.44799927	27.26437242	33.1451183	Dist	CTI12_AA081740
mergepeak_6124	78.16946442	1.299785824	0.321037165	4.048708265	5.15E-05	0.000507833	107.8718956	114.4808364	45.12723712	45.19788859	Dist	CTI12_AA084960
mergepeak_6125	59.98696004	1.161372921	0.365467241	3.177775706	0.001484095	0.008337135	73.1131737	92.50976676	40.42648325	33.89841645	Dist	CTI12_AA084960
mergepeak_6126	64.87556995	1.722267	0.355812075	4.840383787	1.30E-06	2.15E-05	104.2761658	94.82251093	31.02497552	29.37862759	Exon	CTI12_AA084970
mergepeak_6128	166.5845951	1.176666689	0.242234075	4.857560551	1.19E-06	1.99E-05	251.7010898	210.4597194	98.71583119	105.4617401	5' U	CTI12_AA085010
mergepeak_6141	40.07600318	1.203440897	0.429867269	2.799563922	0.005117168	0.022780772	53.93594781	57.81860423	24.44392011	24.10554058	Dist	CTI12_AA083990
mergepeak_6156	96.82548738	1.332865526	0.30666801	4.34628159	1.38E-05	0.000166606	160.6092668	116.7935805	52.6484433	57.25065889	Dist	CTI12_AA082640
mergepeak_6164	65.25151414	1.253692764	0.348136165	3.60115636	0.000316805	0.00233073	98.28328268	85.57153425	39.48633248	37.66490716	Down	CTI12_AA083850
mergepeak_6168	64.332685	1.00798706	0.350384909	2.876799298	0.00401731	0.0187723	92.29039959	79.78967383	38.5461817	46.70448488	Dist	CTI12_AA084370
mergepeak_6170	64.34653917	1.221752422	0.348403626	3.50671558	0.000453674	0.003133948	88.69466973	91.35339468	40.42648325	36.91160902	Dist	CTI12_AA084380
mergepeak_6176	36.94634063	1.298185861	0.455862593	2.847756933	0.004402854	0.020219609	61.12740752	43.94213921	21.62346779	21.09234801	Dist	CTI12_AA083630
mergepeak_6188	186.3440332	2.066201932	0.236861578	8.723246499	2.70E-18	5.12E-16	309.2327674	292.5621374	70.511308	73.06991989	Dist	CTI12_AA082960
mergepeak_6198	83.13143173	1.562735495	0.318309899	4.909478146	9.13E-07	1.58E-05	130.6448514	117.9499526	39.48633248	44.44459045	Dist	CTI12_AA083790
mergepeak_6200	52.54836155	1.253278758	0.384510058	3.259417359	0.001116413	0.006614445	73.1131737	75.16418549	27.26437242	34.65171459	Dist	CTI12_AA085060
mergepeak_6203	55.02425676	1.269779836	0.374814972	3.387751103	0.000704682	0.004532078	82.70178664	72.85144132	32.90527706	31.63852202	Exon	CTI12_AA083700
mergepeak_6226	240.1359463	1.803678101	0.214365977	8.414012917	3.96E-17	5.82E-15	387.1402476	359.6317183	105.2968866	108.4749326	Dist	CTI12_AA085130
mergepeak_6227	85.18455949	1.286493184	0.311513691	4.129812659	3.63E-05	0.000380194	128.2476981	113.3244643	51.70829253	47.45778302	Dist	CTI12_AA085130
mergepeak_6228	96.12763847	1.021704338	0.291832427	3.500996617	0.000463522	0.003190657	125.8505449	131.8264176	62.04995104	64.78364032	Dist	CTI12_AA084880
mergepeak_6273	98.35788287	1.037889993	0.291040835	3.566131862	0.000362289	0.002601615	123.4533917	141.0773943	64.87040336	64.03034217	Dist	CTI12_AA058830
mergepeak_6274	43.14710178	1.091195734	0.418563699	2.60700041	0.009133925	0.035979197	51.53879457	65.91320882	27.26437242	27.8720313	Dist	CTI12_AA058840
mergepeak_6287	49.50396917	1.119279437	0.397976281	2.812427497	0.004916911	0.022070292	77.90748017	57.81860423	29.14467397	33.1451183	Dist	CTI12_AA086010
mergepeak_6290	119.7440167	1.421195945	0.271828919	5.228273535	1.71E-07	3.64E-06	178.5879161	169.9866964	68.63100645	61.77044775	Dist	CTI12_AA086020
mergepeak_6296	50.64146172	1.012906835	0.384253826	2.636035785	0.008388089	0.03360292	68.31886723	67.0695809	34.78557861	32.39182016	Dist	CTI12_AA088090
mergepeak_6311	54.77082522	1.02576654	0.37650012	2.724478655	0.006440309	0.027371652	64.72313737	82.102418	37.60603093	34.65171459	Dist	CTI12_AA087020
mergepeak_6352	178.9552307	1.547241559	0.233451534	6.627677853	3.41E-11	1.84E-09	268.4811624	264.8092074	92.13477578	90.39577719	Dist	CTI12_AA086850
mergepeak_6390	79.75528837	1.07368253	0.318389607	3.37222857	0.000745625	0.004746454	99.48185929	116.7935805	50.76814176	51.97757188	Dist	CTI12_AA085940
mergepeak_6412	112.0836721	1.501358065	0.285169242	5.26479663	1.40E-07	3.06E-06	147.424924	183.8631614	58.28934794	58.75725517	Dist	CTI12_AA087550
mergepeak_6418	49.38502603	1.45876053	0.395144775	3.691711547	0.00022275	0.001731138	74.31175032	70.53869715	26.32422165	26.36543501	Exon	CTI12_AA087660
mergepeak_6421	277.4236342	1.209176296	0.199379129	6.064708472	1.32E-09	4.91E-08	393.1331307	381.6027879	165.4665361	169.4920822	Dist	CTI12_AA074440
mergepeak_6422	53.00080995	1.449161417	0.38440822	3.769850229	0.000163346	0.001330962	71.91459708	83.25879008	28.2045232	28.62532944	Dist	CTI12_AA088190
mergepeak_6423	110.7933421	1.18702575	0.288972982	4.107739563	4.00E-05	0.000411812	177.3893395	130.6700455	65.81055413	69.30342918	Dist	CTI12_AA088200
mergepeak_6425	140.4774649	1.22258956	0.254041793	4.812552874	1.49E-06	2.42E-05	206.1551783	187.3322777	81.79311727	86.62928647	Down	CTI12_AA088250
mergepeak_6427	85.01109137	2.048163328	0.332603583	6.157971329	7.37E-10	2.92E-08	157.013537	116.7935805	33.84542784	32.39182016	Exon	CTI12_AA088610
mergepeak_6428	119.9705858	2.030196551	0.284913366	7.125662715	1.04E-12	7.34E-11	212.1480614	173.4558127	46.06738789	48.21108117	Exon	CTI12_AA088620
mergepeak_6452	41.26218134	1.368397487	0.427018108	3.204542061	0.001352775	0.00773134	61.12740752	57.81860423	23.50376933	22.5989443	Dist	CTI12_AA088510
mergepeak_6477	33.16901877	1.319443648	0.500530237	2.63609179	0.008386704	0.03360292	33.5601453	61.28772048	15.98256315	21.84564615	Dist	CTI12_AA089320
mergepeak_6478	61.2711834	1.217762071	0.367318578	3.315274924	0.00091553	0.005607865	70.71602046	100.6043714	37.60603093	36.15831088	Dist	CTI12_AA089320
mergepeak_6486	73.4902342	1.089492377	0.329131167	3.310207256	0.000932269	0.005695764	93.4889762	106.3862318	48.88784021	45.19788859	Prom	CTI12_AA089330
mergepeak_6490	77.17943848	1.899186717	0.333817209	5.689301407	1.28E-08	3.63E-07	115.0633553	128.3573014	32.90527706	32.39182016	Dist	CTI12_AA089340
mergepeak_6497	79.34302493	1.027437179	0.316194697	3.249381443	0.001156563	0.006808537	103.0775891	109.855348	51.70829253	52.73087003	Dist	CTI12_AA088980
mergepeak_6498	35.90405973	1.311403123	0.463135106	2.831577879	0.004631895	0.021056761	56.33310105	46.25488338	16.92271392	24.10554058	Down	CTI12_AA088980
mergepeak_6499	78.19138067	1.409535088	0.322414207	4.371814448	1.23E-05	0.000150755	112.6662021	114.4808364	44.18708634	41.43139788	Exon	CTI12_AA088980
mergepeak_6500	194.2466166	1.360601849	0.227424898	5.982642455	2.20E-09	7.75E-08	273.2754689	285.6239049	115.6385451	102.4485475	Prom	CTI12_AA088990
mergepeak_6502	105.5500326	1.248994852	0.288825023	4.324399736	1.53E-05	0.000180922	133.0420046	164.204836	60.16964949	64.78364032	Dist	CTI12_AA089000
mergepeak_6516	218.6378822	1.319045215	0.218376259	6.040240907	1.54E-09	5.63E-08	296.0484246	328.409672	121.2794498	128.8139825	Prom	CTI12_AA089110
mergepeak_6519	44.02499396	1.151309627	0.41252555	2.790880773	0.005256483	0.023254617	63.52456075	57.81860423	29.14467397	25.61213687	Prom	CTI12_AA089120
mergepeak_6521	123.7657851	1.210924838	0.273923033	4.420675496	9.84E-06	0.000124375	194.1694121	151.4847431	77.09236341	72.31662175	Dist	CTI12_AA088690
mergepeak_6549	39.41569396	1.371395005	0.448087072	3.060554723	0.002209274	0.011534948	46.7444881	67.0695809	19.74316624	24.10554058	Exon	CTI12_AA087790
mergepeak_6550	65.59466249	1.288837167	0.34700028	3.714225147	0.000203827	0.001605637	98.28328268	87.88427842	38.5461817	37.66490716	Dist	CTI12_AA087800
mergepeak_6551	62.44524446	1.076780845	0.350759939	3.069851273	0.002141654	0.011257291	82.70178664	86.72790634	40.42648325	39.92480159	Down	CTI12_AA087800
mergepeak_6560	42.23484778	1.373242806	0.435825131	3.150903215	0.001627664	0.008996523	51.53879457	70.53869715	19.74316624	27.11873316	Dist	CTI12_AA089200
mergepeak_6561	225.7147504	1.077341682	0.214722586	5.01736544	5.24E-07	9.76E-06	290.0555416	322.6278116	141.022616	149.1530324	Dist	CTI12_AA089200
mergepeak_6563	210.4526845	1.811447952	0.225574742	8.030366949	9.72E-16	1.16E-13	346.3886426	308.7513466	94.01507733	92.65567162	Dist	CTI12_AA089200
mergepeak_6584	125.5614752	2.305255472	0.290906836	7.92437711	2.29E-15	2.60E-13	238.516747	179.2376731	42.3067848	42.18469602	Dist	CTI12_AA089590
mergepeak_6585	124.1357209	2.431955206	0.283700541	8.572261435	1.01E-17	1.72E-15	208.5523315	210.4597194	37.60603093	39.92480159	Dist	CTI12_AA089590
mergepeak_6586	64.0674025	1.618498427	0.356343348	4.541963351	5.57E-06	7.65E-05	101.8790125	91.35339468	32.90527706	30.13192573	Prom	CTI12_AA089610
mergepeak_6591	63.53915361	1.020384491	0.370180426	2.756451769	0.005843223	0.02527059	105.4747424	64.75683673	43.24693557	40.67809973	3' U	CTI12_AA089630
mergepeak_6593	40.90978152	1.351890464	0.43032329	3.141569367	0.00168045	0.009231657	53.93594781	63.60046465	23.50376933	22.5989443	Dist	CTI12_AA089640
mergepeak_6640	79.95474479	2.16654799	0.348529447	6.216255213	5.09E-10	2.09E-08	107.8718956	153.7974872	27.26437242	30.88522387	Dist	CTI12_AA090160
mergepeak_6673	36.25943429	1.312102501	0.453798544	2.891376622	0.003835582	0.018083621	47.94306472	55.50586006	19.74316624	21.84564615	Dist	CTI12_AA090940
mergepeak_6675	42.54488568	1.974884054	0.439154323	4.497016084	6.89E-06	9.17E-05	73.1131737	62.44409256	18.80301547	15.81926101	Dist	CTI12_AA090980
mergepeak_6676	53.97408603	1.353872154	0.379196758	3.570368489	0.000356479	0.002566715	75.51032693	79.78967383	28.2045232	32.39182016	Prom	CTI12_AA090990
mergepeak_6677	39.09720133	1.167667436	0.460784323	2.534086722	0.011274083	0.042624276	62.32598414	46.25488338	16.92271392	30.88522387	Dist	CTI12_AA090590
mergepeak_6707	55.79767095	1.092006969	0.368801032	2.960965058	0.003066767	0.015092576	76.70890355	75.16418549	36.66588016	34.65171459	Dist	CTI12_AA085190
mergepeak_6719	58.98243703	1.185405659	0.363499822	3.261090063	0.001109848	0.00658132	88.69466973	75.16418549	36.66588016	35.40501273	Exon	CTI12_AA091200
mergepeak_6722	59.07231106	1.548775429	0.375774166	4.121559092	3.76E-05	0.000391047	74.31175032	101.7607434	30.08482474	30.13192573	Dist	CTI12_AA091200
mergepeak_6729	91.82366341	1.202364909	0.308462294	3.897931559	9.70E-05	0.000863216	146.2263474	109.855348	55.46889562	55.7440626	Dist	CTI12_AA091680
mergepeak_6741	46.78976399	2.060435148	0.422662995	4.874888914	1.09E-06	1.85E-05	80.30463341	70.53869715	19.74316624	16.57255915	Dist	CTI12_AA091750
mergepeak_6742	157.1577565	1.223731443	0.242232587	5.051886107	4.37E-07	8.34E-06	215.7437912	224.3361844	95.89537887	92.65567162	Dist	CTI12_AA091750
mergepeak_6749	133.714753	1.70967272	0.262630826	6.509794549	7.53E-11	3.74E-09	207.3537549	202.3651148	61.10980026	64.03034217	Dist	CTI12_AA091850
mergepeak_6750	98.82446878	2.888344232	0.328118666	8.802742818	1.34E-18	2.80E-16	164.2049967	183.8631614	25.38407088	21.84564615	Dist	CTI12_AA091850
mergepeak_6751	191.5053137	1.798374331	0.234180438	7.679438759	1.60E-14	1.60E-12	317.6228038	277.5293003	82.73326805	88.13588276	Dist	CTI12_AA091850
mergepeak_6770	67.12768365	1.295050724	0.342683698	3.779143075	0.000157369	0.001290305	98.28328268	92.50976676	38.5461817	39.17150345	Dist	CTI12_AA092180
mergepeak_6786	41.30329055	1.67888016	0.433567084	3.872250047	0.000107835	0.000941928	61.12740752	64.75683673	19.74316624	19.58575172	Dist	CTI12_AA092840
mergepeak_6787	40.73961661	1.81522456	0.44562518	4.073433554	4.63E-05	0.000465201	55.13452443	71.69506924	18.80301547	17.32585729	Dist	CTI12_AA092840
mergepeak_6839	65.67166741	1.250210003	0.346010845	3.613210451	0.000302429	0.002239599	97.08470606	87.88427842	38.5461817	39.17150345	Dist	CTI12_AA092570
mergepeak_6841	1087.51423	1.260521059	0.147097674	8.56927934	1.04E-17	1.76E-15	1579.723983	1489.407245	638.3623751	642.5633162	Prom	CTI12_AA092570
mergepeak_6842	351.3709191	1.75676122	0.195016944	9.00824913	2.09E-19	5.30E-17	584.9053896	499.5527405	163.5862345	157.4393119	Dist	CTI12_AA092570
mergepeak_6843	7774.508457	1.302110666	0.130162068	10.00376441	1.47E-23	7.25E-21	11611.81028	10513.73499	4479.818435	4492.670126	Prom	CTI12_AA092580
mergepeak_6844	2906.547636	1.208744966	0.137260799	8.806192147	1.29E-18	2.75E-16	4295.698599	3819.496995	1765.603152	1745.391798	Prom	CTI12_AA092580
mergepeak_6886	186.4018592	1.38149178	0.234308806	5.896030141	3.72E-09	1.25E-07	293.6512714	245.1508819	104.3567358	102.4485475	Dist	CTI12_AA093240
mergepeak_6888	87.15232401	1.809625053	0.326046483	5.55020572	2.85E-08	7.44E-07	155.8149603	115.6372085	35.72572938	41.43139788	Dist	CTI12_AA093990
mergepeak_6889	198.2118737	1.64119993	0.225957818	7.263302271	3.78E-13	2.91E-11	300.8427311	299.5003699	96.83552965	95.66886419	Dist	CTI12_AA094000
mergepeak_6906	120.3807817	1.155699131	0.269481465	4.288603411	1.80E-05	0.000207806	176.1907628	156.1102314	76.15221263	73.06991989	Prom	CTI12_AA092510
mergepeak_6908	55.98915733	1.378536781	0.380576279	3.622235163	0.000292068	0.002175193	92.29039959	69.38232507	32.90527706	29.37862759	Dist	CTI12_AA093910
mergepeak_6918	171.690727	1.51870232	0.241494099	6.288776096	3.20E-10	1.37E-08	233.7224405	275.2165561	91.19462501	86.62928647	Dist	CTI12_AA094280
mergepeak_6937	54.08650097	1.165616149	0.37797125	3.083875156	0.002043233	0.010835498	81.50321002	68.22595299	31.96512629	34.65171459	Dist	CTI12_AA092780
mergepeak_6942	29.97006889	1.470829664	0.501741319	2.931450145	0.003373835	0.016314584	38.35445178	49.72399963	15.98256315	15.81926101	Dist	CTI12_AA094480
mergepeak_6968	112.0178292	1.626533107	0.284116739	5.724876033	1.04E-08	3.04E-07	161.8078434	176.9249289	49.82799098	59.51055332	Dist	CTI12_AA094840
mergepeak_6970	38.32665161	1.490674635	0.444177026	3.356037227	0.000790679	0.004978528	57.53167766	55.50586006	20.68331701	19.58575172	Prom	CTI12_AA034050
mergepeak_6972	55.21442862	1.17618408	0.371717629	3.164186972	0.001555169	0.008664358	79.10605679	74.00781341	33.84542784	33.89841645	Prom	CTI12_AA034080
mergepeak_6980	57.68014928	1.394045588	0.367396126	3.794393811	0.000148005	0.001223854	82.70178664	84.41516217	31.96512629	31.63852202	Down	CTI12_AA095530
mergepeak_6981	1295.201973	1.242636759	0.142268132	8.734470193	2.45E-18	4.74E-16	1814.645	1827.067894	773.7440864	765.3509135	Prom	CTI12_AA095530
mergepeak_7004	147.4189692	2.324867656	0.265866109	8.744505504	2.24E-18	4.41E-16	262.4882793	228.9616727	50.76814176	47.45778302	Dist	CTI12_AA095170
mergepeak_7005	316.0694977	2.249473118	0.218614095	10.28969848	7.84E-25	4.82E-22	599.288309	445.2032525	112.8180928	106.9683363	Prom	CTI12_AA095170
mergepeak_7010	190.6316767	1.050267941	0.232049256	4.52605606	6.01E-06	8.17E-05	282.8640818	231.2744169	127.8605052	120.5277029	Dist	CTI12_AA095190
mergepeak_7011	36.89543229	1.181196991	0.445727614	2.650042208	0.008048172	0.032559754	51.53879457	50.88037172	22.56361856	22.5989443	Exon	CTI12_AA095200
mergepeak_7092	38.14468302	1.394522625	0.447754684	3.114479141	0.0018427	0.009949058	49.14164134	61.28772048	22.56361856	19.58575172	Dist	CTI12_AA096330
mergepeak_7095	72.90569221	1.131523757	0.328760323	3.441789285	0.00057788	0.003836477	101.8790125	98.29162718	47.00753866	44.44459045	Dist	CTI12_AA012710
mergepeak_7096	42.07329144	1.132764684	0.423683812	2.673608604	0.007503997	0.030863387	64.72313737	50.88037172	26.32422165	26.36543501	Dist	CTI12_AA012720
mergepeak_7097	129.3123266	1.057143248	0.259823306	4.068700629	4.73E-05	0.000473426	168.9993031	180.3940452	82.73326805	85.12269019	Dist	CTI12_AA012730
mergepeak_7101	34.6960594	1.347185344	0.477824537	2.819414326	0.004811137	0.021701243	38.35445178	61.28772048	18.80301547	20.33904987	Dist	CTI12_AA012780
mergepeak_7105	39.99949881	1.610108537	0.45077462	3.571870429	0.000354441	0.002554305	71.91459708	48.56762755	20.68331701	18.83245358	Dist	CTI12_AA012810
mergepeak_7106	100.0776155	1.066333372	0.289173363	3.687522804	0.000226448	0.001754159	143.8291942	127.2009293	62.99010181	66.2902366	Dist	CTI12_AA012830
mergepeak_7127	154.7013826	1.337719625	0.245491142	5.449156395	5.06E-08	1.23E-06	212.1480614	231.2744169	86.49387114	88.8891809	Exon	CTI12_AA095380
mergepeak_7128	67.97594199	1.240463162	0.348708364	3.557308315	0.000374674	0.002672092	109.0704722	82.102418	38.5461817	42.18469602	Prom	CTI12_AA095390
mergepeak_7129	100.0110376	1.629495121	0.293939204	5.543646776	2.96E-08	7.68E-07	147.424924	154.9538593	47.94768944	49.71767745	Prom	CTI12_AA095410
mergepeak_7130	47.90872151	1.585593311	0.403805486	3.926626468	8.61E-05	0.000780005	73.1131737	70.53869715	25.38407088	22.5989443	Prom	CTI12_AA095410
mergepeak_7131	9509.5115	1.344819572	0.124972714	10.76090556	5.27E-27	4.54E-24	13762.05673	13530.70976	5383.303328	5361.976184	Exon	CTI12_AA095410
mergepeak_7132	17656.96349	1.494995288	0.127575344	11.71852837	1.02E-31	1.26E-28	27248.44083	24883.97089	9205.016221	9290.426001	Exon	CTI12_AA095410
mergepeak_7142	22080.50337	1.441716953	0.128255459	11.24097926	2.57E-29	2.74E-26	33926.90975	30629.98377	11863.76261	11901.35736	Dist	CTI12_AA095420
mergepeak_7147	6001.239739	1.133384418	0.128943241	8.789793147	1.50E-18	3.11E-16	8536.262673	7952.370825	3782.226561	3734.098896	Prom	CTI12_AA095420
mergepeak_7173	54.62112084	1.14352156	0.375510608	3.045244358	0.002324913	0.012029817	71.91459708	78.63330175	31.02497552	36.91160902	Dist	CTI12_AA096070
mergepeak_7196	56.98662068	1.23122059	0.369227169	3.334588281	0.000854258	0.005302258	77.90748017	82.102418	31.02497552	36.91160902	Exon	CTI12_AA096220
mergepeak_7233	81.48768573	1.226777497	0.314976441	3.89482303	9.83E-05	0.000871873	117.4605086	111.0117201	47.00753866	50.4709756	Exon	CTI12_AA097600
mergepeak_7236	36.80097263	1.541297304	0.454261383	3.392974531	0.000691381	0.004454307	57.53167766	52.0367438	18.80301547	18.83245358	Dist	CTI12_AA097580
mergepeak_7237	54.28749028	1.330755146	0.376628095	3.533340086	0.000410344	0.002877876	79.10605679	76.32055758	30.08482474	31.63852202	Dist	CTI12_AA097580
mergepeak_7293	53.25489825	1.251805986	0.3913216	3.198918706	0.001379441	0.007861435	88.69466973	61.28772048	32.90527706	30.13192573	Intr	CTI12_AA098600
mergepeak_7294	122.729735	1.045769714	0.265290066	3.94198596	8.08E-05	0.000739788	160.6092668	169.9866964	82.73326805	77.58970875	Intr	CTI12_AA098610
mergepeak_7295	95.25904472	1.336005025	0.297104936	4.49674462	6.90E-06	9.17E-05	129.4462747	143.3901385	55.46889562	52.73087003	Exon	CTI12_AA098610
mergepeak_7317	140.4149252	1.038481394	0.25288792	4.106488727	4.02E-05	0.000413837	192.9708355	185.0195335	86.49387114	97.17546048	5' U	CTI12_AA096740
mergepeak_7324	81.48178338	1.020900876	0.340622942	2.997158291	0.002725092	0.013717502	134.2405812	84.41516217	47.00753866	60.26385146	Exon	CTI12_AA096800
mergepeak_7366	76.50500761	1.357460855	0.324990806	4.176920788	2.95E-05	0.000318987	112.6662021	107.5426039	41.36663402	44.44459045	Dist	CTI12_AA093830
mergepeak_7367	112.183156	1.187834549	0.27532403	4.314314845	1.60E-05	0.000188441	155.8149603	156.1102314	66.7507049	70.05672732	Dist	CTI12_AA093830
mergepeak_7390	79.8926723	1.493853685	0.324808223	4.599186776	4.24E-06	6.03E-05	129.4462747	106.3862318	42.3067848	41.43139788	Dist	CTI12_AA045920
mergepeak_7409	69.21340391	1.344676642	0.361834085	3.716279633	0.000202178	0.001594801	122.254815	76.32055758	41.36663402	36.91160902	Exon	CTI12_AA100080
mergepeak_7411	52.66159047	1.217861397	0.384551284	3.166967447	0.001540376	0.008589268	81.50321002	65.91320882	30.08482474	33.1451183	Intr	CTI12_AA100080
mergepeak_7412	80.04732503	1.781296413	0.328338153	5.425188618	5.79E-08	1.39E-06	122.254815	126.0445572	31.96512629	39.92480159	Intr	CTI12_AA100080
mergepeak_7414	60.37433249	1.100317361	0.356372925	3.087544772	0.002018174	0.010725053	80.30463341	84.41516217	37.60603093	39.17150345	Prom	CTI12_AA100080
mergepeak_7431	89.97096127	1.219535093	0.302659814	4.029392204	5.59E-05	0.000544008	119.8576618	131.8264176	55.46889562	52.73087003	Dist	CTI12_AA100370
mergepeak_7436	30.53640414	1.451565016	0.492840009	2.945306771	0.003226346	0.015725188	43.14875825	46.25488338	16.92271392	15.81926101	Dist	CTI12_AA100390
mergepeak_7439	38.29499821	1.489452406	0.444839735	3.348289928	0.000813119	0.005088959	53.93594781	58.97497631	20.68331701	19.58575172	Dist	CTI12_AA100140
mergepeak_7441	870.2769802	1.155961404	0.151716467	7.619221738	2.55E-14	2.44E-12	1174.605086	1228.067154	544.3472977	534.0883836	Prom	CTI12_AA100140
mergepeak_7445	123.4050579	1.733801043	0.273367254	6.342387452	2.26E-10	1.01E-08	200.1622952	179.2376731	59.22949872	54.99076446	Exon	CTI12_AA100150
mergepeak_7448	34.71456234	1.253930877	0.461577873	2.716618257	0.006595263	0.027898479	52.73737119	45.0985113	20.68331701	20.33904987	Exon	CTI12_AA100160
mergepeak_7530	59.76682588	1.846093552	0.372625935	4.954280895	7.26E-07	1.30E-05	87.49609311	99.44799927	27.26437242	24.85883873	Dist	CTI12_AA100920
mergepeak_7587	73.58098198	1.08954725	0.38203835	2.851931623	0.004345445	0.020014918	136.6377345	63.60046465	48.88784021	45.19788859	Dist	CTI12_AA101330
mergepeak_7592	49.36686641	1.1302639	0.391919941	2.883915267	0.003927644	0.018438322	73.1131737	62.44409256	31.02497552	30.88522387	Dist	CTI12_AA101890
mergepeak_7606	30.26755229	1.826376209	0.519507621	3.51559079	0.000438777	0.003044624	57.53167766	37.0039067	12.22196005	14.31266472	Prom	CTI12_AA101260
mergepeak_7649	45.46083217	1.340049716	0.41171721	3.254781885	0.001134795	0.006711581	59.9288309	70.53869715	23.50376933	27.8720313	Dist	CTI12_AA102120
mergepeak_7655	45.75814332	1.609685794	0.413208258	3.895579921	9.80E-05	0.000869345	73.1131737	64.75683673	22.56361856	22.5989443	Dist	CTI12_AA100530
mergepeak_7667	330.4730484	1.045245652	0.198528205	5.264973062	1.40E-07	3.06E-06	492.61499	397.7919971	219.0551302	212.4300764	Prom	CTI12_AA103760
mergepeak_7730	54.1260763	1.376504563	0.380988964	3.612977521	0.000302701	0.002241203	70.71602046	85.57153425	30.08482474	30.13192573	Dist	CTI12_AA045620
mergepeak_7753	66.7510817	1.04704296	0.342104393	3.060594899	0.002208977	0.011534948	83.90036326	95.97888301	44.18708634	42.93799416	Exon	CTI12_AA104690
mergepeak_7789	87.26170444	2.091913311	0.331859485	6.303611641	2.91E-10	1.27E-08	122.254815	160.7357197	29.14467397	36.91160902	Dist	CTI12_AA072700
mergepeak_7804	73.54131478	1.120683762	0.330175124	3.394210164	0.000688269	0.004437077	109.0704722	92.50976676	45.12723712	47.45778302	Dist	CTI12_AA105560
mergepeak_7805	48.38939515	1.132592502	0.39845896	2.84243201	0.004477078	0.020496823	59.9288309	72.85144132	32.90527706	27.8720313	Dist	CTI12_AA105560
mergepeak_7809	75.69325461	1.150791114	0.327561265	3.513208786	0.000442729	0.003067326	113.8647787	94.82251093	48.88784021	45.19788859	Dist	CTI12_AA105570
mergepeak_7821	75.61059863	1.609244475	0.338564425	4.753141077	2.00E-06	3.14E-05	129.4462747	98.29162718	38.5461817	36.15831088	Dist	CTI12_AA060060
mergepeak_7826	31.84863338	1.220651516	0.486609042	2.50848507	0.012125009	0.045022579	37.15587516	52.0367438	17.86286469	20.33904987	Exon	CTI12_AA060150
mergepeak_7843	80.76602596	1.732155872	0.324522173	5.33755785	9.42E-08	2.15E-06	118.6590852	129.5136735	39.48633248	35.40501273	Dist	CTI12_AA106060
mergepeak_7857	115.1854678	1.261008941	0.273523477	4.610240247	4.02E-06	5.76E-05	167.8007265	157.2666035	68.63100645	67.04353475	Exon	CTI12_AA105880
mergepeak_7858	49.22938824	1.219021631	0.392643702	3.104650922	0.001905037	0.010213529	71.91459708	65.91320882	28.2045232	30.88522387	Exon	CTI12_AA105880
mergepeak_7859	158.2053142	1.149517377	0.242916614	4.732148032	2.22E-06	3.45E-05	208.5523315	227.8053006	94.01507733	102.4485475	Exon	CTI12_AA105880
mergepeak_7871	43.45681138	1.256762748	0.415811959	3.022430503	0.002507537	0.012782697	62.32598414	60.13134839	27.26437242	24.10554058	Dist	CTI12_AA105620
mergepeak_7873	53.68738799	1.155140782	0.376878663	3.065020378	0.002176552	0.011401864	74.31175032	74.00781341	31.02497552	35.40501273	Dist	CTI12_AA106410
mergepeak_7874	49.46339259	1.456570089	0.396861807	3.670219868	0.000242342	0.001856703	77.90748017	67.0695809	27.26437242	25.61213687	Dist	CTI12_AA106410
mergepeak_7879	45.91198091	1.535309186	0.411874198	3.727616817	0.000193299	0.001534318	64.72313737	71.69506924	25.38407088	21.84564615	Dist	CTI12_AA106390
mergepeak_7880	50.04243973	1.260845659	0.392541929	3.212002502	0.001318132	0.007572722	65.92171399	75.16418549	31.96512629	27.11873316	Dist	CTI12_AA106400
mergepeak_7881	119.6573227	2.016500098	0.279978053	7.202350607	5.92E-13	4.38E-11	188.176529	195.4268823	49.82799098	45.19788859	Dist	CTI12_AA106400
mergepeak_7899	72.55150804	2.315533286	0.355058044	6.521562665	6.96E-11	3.50E-09	130.6448514	111.0117201	24.44392011	24.10554058	Dist	CTI12_AA106820
mergepeak_7907	50.77486983	1.162781053	0.392749111	2.960620455	0.0030702	0.015105803	80.30463341	60.13134839	31.02497552	31.63852202	Dist	CTI12_AA105640
mergepeak_7909	69.28860863	1.099141429	0.347690193	3.1612667	0.001570846	0.00874089	110.2690489	78.63330175	46.06738789	42.18469602	Dist	CTI12_AA105640
mergepeak_7931	145.0720038	1.002204524	0.248326245	4.035838105	5.44E-05	0.00053158	186.9779524	200.0523706	96.83552965	96.42216233	Dist	CTI12_AA107410
mergepeak_7934	42.13990244	1.895576201	0.436992619	4.337776243	1.44E-05	0.000172009	65.92171399	67.0695809	15.98256315	19.58575172	Intr	CTI12_AA107410
mergepeak_7935	230.3232063	1.297127063	0.217786956	5.95594468	2.59E-09	8.98E-08	299.6441545	355.0062299	136.3218621	130.3205788	Intr	CTI12_AA107410
mergepeak_7937	87.43748717	1.092139387	0.305449404	3.575516509	0.000349537	0.002526602	124.6519683	113.3244643	58.28934794	53.48416817	Prom	CTI12_AA107440
mergepeak_7950	46.17829659	1.600030745	0.411035091	3.892686493	9.91E-05	0.000878437	71.91459708	67.0695809	21.62346779	24.10554058	Dist	CTI12_AA106890
mergepeak_7975	56.65396148	1.177950109	0.378589626	3.111416765	0.00186192	0.010030117	68.31886723	89.04065051	30.08482474	39.17150345	Exon	CTI12_AA107820
mergepeak_7999	182.5234071	1.42579482	0.24006401	5.939227708	2.86E-09	9.83E-08	296.0484246	235.8999052	102.4764343	95.66886419	Intr	CTI12_AA107870
mergepeak_8022	79.67588847	1.227620229	0.3206967	3.827978982	0.0001292	0.001094082	101.8790125	121.4190689	47.94768944	47.45778302	Dist	CTI12_AA080500
mergepeak_8033	125.989925	1.212724844	0.263668249	4.59943451	4.24E-06	6.03E-05	174.9921862	176.9249289	78.97266495	73.06991989	Dist	CTI12_AA108320
mergepeak_8034	42.96971982	1.891207569	0.435866001	4.338965563	1.43E-05	0.000171435	73.1131737	62.44409256	15.98256315	20.33904987	Exon	CTI12_AA110470
mergepeak_8048	78.54230975	1.633853436	0.326092539	5.010398089	5.43E-07	1.01E-05	118.6590852	119.1063247	35.72572938	40.67809973	Dist	CTI12_AA099430
mergepeak_8062	47.67274471	1.069529979	0.414171761	2.582334381	0.009813445	0.03809688	50.34021796	78.63330175	33.84542784	27.8720313	Exon	CTI12_AA109750
mergepeak_8112	47.96675282	1.016688713	0.39488734	2.574629799	0.010034743	0.038827103	68.31886723	60.13134839	31.02497552	32.39182016	Dist	CTI12_AA111030
mergepeak_8177	44.98635726	1.001799637	0.405698128	2.469322797	0.013536905	0.049154224	61.12740752	58.97497631	28.2045232	31.63852202	Dist	CTI12_AA110440
mergepeak_8181	50.99923243	1.112087133	0.399048407	2.786847693	0.005322349	0.023481939	57.53167766	82.102418	28.2045232	36.15831088	Dist	CTI12_AA108190
mergepeak_8190	50.54410654	1.20229857	0.396977776	3.02862942	0.002456658	0.012572346	58.73025428	82.102418	31.96512629	29.37862759	Dist	CTI12_AA111350
mergepeak_8199	289.5756365	1.269939868	0.199100487	6.378386561	1.79E-10	8.20E-09	430.2890059	388.5410204	169.2271392	170.2453804	Dist	CTI12_AA109770
mergepeak_8237	42.72140655	1.392954188	0.421993676	3.300888772	0.000963791	0.005849557	63.52456075	60.13134839	25.38407088	21.84564615	Dist	CTI12_AA110200
mergepeak_8255	124.3050858	1.183864891	0.267636836	4.423400412	9.72E-06	0.000123046	185.7793758	159.5793477	74.27191109	77.58970875	Prom	CTI12_AA111650
mergepeak_8258	49.8566674	1.762326008	0.405488056	4.346184751	1.39E-05	0.00016663	68.31886723	85.57153425	24.44392011	21.09234801	Dist	CTI12_AA111620
mergepeak_8266	30.49307219	1.326047398	0.499641825	2.653995987	0.007954477	0.032267652	50.34021796	37.0039067	15.04241237	19.58575172	Dist	CTI12_AA110810
mergepeak_8275	61.66231248	1.03701988	0.352786423	2.939511873	0.003287297	0.015962763	81.50321002	84.41516217	38.5461817	42.18469602	Dist	CTI12_AA110850
mergepeak_8281	50.02182315	1.12877345	0.401180128	2.813632505	0.004898519	0.022002358	55.13452443	82.102418	31.96512629	30.88522387	Prom	CTI12_AA110870
mergepeak_8308	82.41363901	1.233412385	0.321413747	3.837459957	0.000124313	0.001060362	107.8718956	123.731813	42.3067848	55.7440626	Prom	CTI12_AA111960
mergepeak_8312	173.5158137	1.337283266	0.236332667	5.658478295	1.53E-08	4.24E-07	262.4882793	234.7435332	99.65598197	97.17546048	Prom	CTI12_AA112150
mergepeak_8318	72.98769143	1.009126058	0.331538602	3.043766401	0.002336365	0.012081799	87.49609311	107.5426039	47.94768944	48.96437931	Dist	CTI12_AA112180
mergepeak_8331	57.43189915	1.341334658	0.367737998	3.647528042	0.000264775	0.002001343	82.70178664	82.102418	31.02497552	33.89841645	Dist	CTI12_AA112270
mergepeak_8335	95.6406881	1.242737739	0.303180519	4.099002613	4.15E-05	0.000424995	116.2619319	152.6411152	56.4090464	57.25065889	Dist	CTI12_AA112170
mergepeak_8336	56.60682462	1.311709509	0.372348322	3.522802256	0.00042701	0.002976732	87.49609311	74.00781341	31.02497552	33.89841645	Dist	CTI12_AA112170
mergepeak_8400	64.8152058	1.446921253	0.350568519	4.127356492	3.67E-05	0.000383286	98.28328268	91.35339468	35.72572938	33.89841645	Dist	CTI12_AA012300
mergepeak_8429	61.68798535	1.046199084	0.354965482	2.947326253	0.003205348	0.015641652	89.89324635	76.32055758	41.36663402	39.17150345	Dist	CTI12_AA112970
mergepeak_8437	43.84048919	1.363980864	0.431764564	3.159084786	0.001582654	0.008788502	76.70890355	49.72399963	22.56361856	26.36543501	Dist	CTI12_AA113450
mergepeak_8451	116.500154	1.1238792	0.273492413	4.109361521	3.97E-05	0.000409451	171.3964564	148.0156268	74.27191109	72.31662175	3' U	CTI12_AA113680
mergepeak_8455	44.53553682	1.137963605	0.413227885	2.753840306	0.00589005	0.025446548	67.12029061	55.50586006	25.38407088	30.13192573	Dist	CTI12_AA113060
mergepeak_8458	96.21204754	1.023157506	0.292717927	3.495370156	0.000473405	0.003247657	135.4391578	122.575441	62.04995104	64.78364032	Prom	CTI12_AA114900
mergepeak_8478	104.6911909	1.67861763	0.28892404	5.809892568	6.25E-09	1.96E-07	160.6092668	158.4229756	50.76814176	48.96437931	Dist	CTI12_AA114030
mergepeak_8479	65.8860414	1.421716416	0.348709224	4.077082901	4.56E-05	0.000459066	100.6804359	91.35339468	33.84542784	37.66490716	Dist	CTI12_AA114030
mergepeak_8482	78.77833367	1.707948732	0.330134315	5.173496523	2.30E-07	4.74E-06	127.0491215	114.4808364	32.90527706	40.67809973	Dist	CTI12_AA114510
mergepeak_8490	434.61633	1.256860448	0.179585928	6.998657758	2.58E-12	1.72E-10	649.628527	575.8732981	261.361915	251.6015798	Dist	CTI12_AA113150
mergepeak_8505	54.80667381	1.10463686	0.372470856	2.965700114	0.003019948	0.01490015	77.90748017	71.69506924	35.72572938	33.89841645	Dist	CTI12_AA114080
mergepeak_8560	41.65918068	1.1422287	0.442015258	2.584138623	0.009762255	0.037959954	71.91459708	42.78576713	26.32422165	25.61213687	Dist	CTI12_AA115230
mergepeak_8570	134.6364628	1.70304023	0.261849897	6.503879692	7.83E-11	3.89E-09	203.7580251	208.1469752	64.87040336	61.77044775	Dist	CTI12_AA093540
mergepeak_8588	43.09594198	1.116815463	0.420483844	2.656024667	0.007906783	0.032134765	67.12029061	50.88037172	27.26437242	27.11873316	Dist	CTI12_AA115560
mergepeak_8598	84.26790597	1.219576231	0.314200214	3.881525781	0.000103803	0.000911583	129.4462747	106.3862318	50.76814176	50.4709756	Dist	CTI12_AA116880
mergepeak_8599	68.73450076	1.290747141	0.340751713	3.78794028	0.000151901	0.001251295	95.88612944	99.44799927	36.66588016	42.93799416	Dist	CTI12_AA116880
mergepeak_8602	141.8233518	2.299844334	0.269168896	8.544242553	1.29E-17	2.11E-15	249.3039365	222.0234402	50.76814176	45.19788859	Dist	CTI12_AA116880
mergepeak_8605	103.8297983	1.484553738	0.293929008	5.050722101	4.40E-07	8.39E-06	161.8078434	144.5465106	47.94768944	61.0171496	Dist	CTI12_AA116880
mergepeak_8606	78.82906977	1.80323788	0.329533302	5.472096042	4.45E-08	1.10E-06	130.6448514	114.4808364	34.78557861	35.40501273	Dist	CTI12_AA116880
mergepeak_8608	69.72297779	1.181014662	0.355417635	3.322892692	0.000890892	0.005484295	75.51032693	117.9499526	43.24693557	42.18469602	Dist	CTI12_AA116890
mergepeak_8610	75.87668008	1.667052898	0.331066863	5.03539643	4.77E-07	8.98E-06	119.8576618	111.0117201	35.72572938	36.91160902	Dist	CTI12_AA116890
mergepeak_8611	423.3966988	1.33708577	0.178725458	7.481227256	7.36E-14	6.38E-12	628.0541478	585.1242748	245.3793518	235.0290207	Exon	CTI12_AA116890
mergepeak_8618	65.83389537	1.3410233	0.354338968	3.784577546	0.00015397	0.001265506	107.8718956	80.94604592	37.60603093	36.91160902	Dist	CTI12_AA116010
mergepeak_8631	70.25675142	1.611402747	0.340907675	4.726801024	2.28E-06	3.53E-05	103.0775891	108.6989759	33.84542784	35.40501273	Dist	CTI12_AA057410
mergepeak_8677	81.69971169	1.998900215	0.326841772	6.115803992	9.61E-10	3.68E-08	130.6448514	130.6700455	33.84542784	31.63852202	Dist	CTI12_AA116660
mergepeak_8699	49.2433998	1.075007341	0.413912595	2.597184415	0.009399145	0.036809306	49.14164134	84.41516217	31.02497552	32.39182016	Exon	CTI12_AA118430
mergepeak_8733	60.78393462	1.097628211	0.35715907	3.073219479	0.002117627	0.011157036	77.90748017	87.88427842	36.66588016	40.67809973	Dist	CTI12_AA116650
mergepeak_8756	86.71376204	1.372599313	0.312395828	4.393782471	1.11E-05	0.000138304	113.8647787	136.451906	46.06738789	50.4709756	Exon	CTI12_AA102960
mergepeak_8776	54.87987498	1.552447352	0.380916214	4.075561223	4.59E-05	0.000461391	87.49609311	76.32055758	26.32422165	29.37862759	Dist	CTI12_AA116900
mergepeak_8795	53.19979472	1.089702987	0.377644745	2.885524029	0.003907626	0.018357104	69.51744384	75.16418549	35.72572938	32.39182016	Dist	CTI12_AA114550
mergepeak_8805	281.8192821	1.620857398	0.207173542	7.823669881	5.13E-15	5.50E-13	457.8562681	393.1665087	131.6211083	144.6332435	Dist	CTI12_AA120620
mergepeak_8811	107.345878	1.34207123	0.287543864	4.667361746	3.05E-06	4.52E-05	137.8363111	169.9866964	62.04995104	59.51055332	Dist	CTI12_AA119570
mergepeak_8814	48.76893974	1.152518297	0.398346021	2.893259219	0.003812665	0.017998602	75.51032693	58.97497631	31.96512629	28.62532944	Dist	CTI12_AA083160
mergepeak_8815	197.677269	1.182461642	0.225472119	5.244380764	1.57E-07	3.37E-06	290.0555416	259.0273469	116.5786959	125.0474918	Dist	CTI12_AA083160
mergepeak_8816	82.87486823	1.011959701	0.318109721	3.1811656	0.001466838	0.008259646	124.6519683	97.1352551	51.70829253	58.00395703	Exon	CTI12_AA083160
mergepeak_8817	86.13803296	1.249528624	0.30733513	4.065687591	4.79E-05	0.000478521	123.4533917	119.1063247	50.76814176	51.22427374	Intr	CTI12_AA083160
mergepeak_8832	51.81665136	1.199538844	0.388683681	3.086156951	0.002027618	0.010763952	67.12029061	77.47692966	27.26437242	35.40501273	Dist	CTI12_AA113410
mergepeak_8844	179.0276939	1.055405394	0.237128329	4.450777336	8.56E-06	0.000110457	267.2825858	216.2415798	116.5786959	116.0079141	Exon	CTI12_AA119710
mergepeak_8883	44.34116977	1.153241675	0.409806483	2.814112813	0.004891206	0.021981687	61.12740752	61.28772048	26.32422165	28.62532944	Dist	CTI12_AA120050
mergepeak_8884	442.8763212	5.700614062	0.285706076	19.95272255	1.42E-88	1.92E-84	825.8192898	912.3775747	15.98256315	17.32585729	Dist	CTI12_AA118950
mergepeak_8922	104.1578077	1.017507141	0.284547664	3.57587592	0.000349057	0.002525061	131.843428	146.8592547	72.39160954	65.53693846	Dist	CTI12_AA120480
mergepeak_8991	53.45103561	1.833702724	0.39079953	4.692182527	2.70E-06	4.07E-05	77.90748017	89.04065051	23.50376933	23.35224244	Dist	CTI12_AA119090
mergepeak_8993	66.60436691	1.431959528	0.346086509	4.137576849	3.51E-05	0.000369468	100.6804359	93.66613884	36.66588016	35.40501273	Dist	CTI12_AA120790
mergepeak_9003	87.08237892	1.250323299	0.3094371	4.040637984	5.33E-05	0.000522959	133.0420046	112.1680922	52.6484433	50.4709756	Prom	CTI12_AA119420
mergepeak_9004	68.79943552	1.545479131	0.343643801	4.4973287	6.88E-06	9.16E-05	107.8718956	97.1352551	34.78557861	35.40501273	Dist	CTI12_AA119420
mergepeak_9048	38.21137103	1.294138187	0.449745804	2.877488071	0.004008551	0.01874217	63.52456075	45.0985113	21.62346779	22.5989443	Dist	CTI12_AA122580
mergepeak_9049	121.1203679	1.567717998	0.272990664	5.742753149	9.31E-09	2.78E-07	180.9850693	181.5504173	56.4090464	65.53693846	Dist	CTI12_AA122580
mergepeak_9050	56.01556734	1.170586453	0.376764785	3.106942315	0.001890333	0.010153494	67.12029061	87.88427842	36.66588016	32.39182016	Prom	CTI12_AA122590
mergepeak_9054	36.17563487	1.169470426	0.450555843	2.595617045	0.009442124	0.03693124	51.53879457	48.56762755	23.50376933	21.09234801	Intr	CTI12_AA122130
mergepeak_9077	219.103606	1.736421784	0.219835886	7.898718507	2.82E-15	3.10E-13	327.2114167	346.9116254	100.5961327	101.6952493	Dist	CTI12_AA120630
mergepeak_9102	127.7671114	1.183937344	0.266590871	4.441027328	8.95E-06	0.000114778	160.6092668	194.2705102	77.09236341	79.09630504	Dist	CTI12_AA122690
mergepeak_9103	44.96602185	1.61485549	0.419889489	3.845905965	0.000120108	0.001030436	75.51032693	60.13134839	21.62346779	22.5989443	Dist	CTI12_AA122690
mergepeak_9115	70.27012007	1.127121957	0.340623871	3.308992863	0.000936322	0.005715358	85.09893988	107.5426039	47.00753866	41.43139788	Exon	CTI12_AA122760
mergepeak_9116	143.1232736	1.150257089	0.277102447	4.151017434	3.31E-05	0.000351176	239.7153236	154.9538593	91.19462501	86.62928647	Exon	CTI12_AA122760
mergepeak_9119	76.44631853	1.11828737	0.324296641	3.448347063	0.000564029	0.003760532	97.08470606	112.1680922	49.82799098	46.70448488	Dist	CTI12_AA120960
mergepeak_9120	82.5514926	1.133604178	0.314197821	3.607931384	0.000308648	0.002280238	105.4747424	121.4190689	49.82799098	53.48416817	Dist	CTI12_AA120960
mergepeak_9122	2134.597001	1.124567899	0.135304629	8.311377846	9.46E-17	1.33E-14	2991.647239	2862.020909	1345.355757	1339.364099	Dist	CTI12_AA120960
mergepeak_9123	37.36441235	1.441641689	0.454685818	3.170632628	0.001521074	0.008503623	46.7444881	62.44409256	20.68331701	19.58575172	Dist	CTI12_AA120960
mergepeak_9124	7425.084425	1.280030346	0.127301033	10.05514503	8.72E-24	4.42E-21	10824.34544	10213.07825	4339.735969	4323.178044	Prom	CTI12_AA120960
mergepeak_9125	2552.561581	1.129393611	0.132665659	8.513081823	1.69E-17	2.69E-15	3536.9996	3470.272626	1595.435862	1607.538238	Dist	CTI12_AA120960
mergepeak_9127	735.9686682	1.537303576	0.161762612	9.503454229	2.03E-21	7.28E-19	1162.619319	1026.858411	380.7610632	373.635879	Dist	CTI12_AA120960
mergepeak_9131	89.75621187	1.141492104	0.301282052	3.788782293	0.000151388	0.001247316	119.8576618	127.2009293	55.46889562	56.49736074	Intr	CTI12_AA120990
mergepeak_9146	51.94835334	1.383110437	0.395437806	3.497668704	0.000469344	0.003223071	62.32598414	87.88427842	28.2045232	29.37862759	Dist	CTI12_AA123550
mergepeak_9180	46.94942489	1.194045221	0.400490457	2.98145736	0.0028688	0.014293577	63.52456075	67.0695809	30.08482474	27.11873316	Dist	CTI12_AA124760
mergepeak_9181	97.015487	1.298500141	0.297493888	4.364796029	1.27E-05	0.000154886	151.0206539	124.8881851	56.4090464	55.7440626	Exon	CTI12_AA124760
mergepeak_9200	57.49187186	1.084248159	0.36968186	2.932922263	0.00335788	0.01624518	68.31886723	87.88427842	37.60603093	36.15831088	Exon	CTI12_AA109560
mergepeak_9201	130.3918039	1.490616612	0.262735555	5.673448399	1.40E-08	3.93E-07	188.176529	196.5832544	66.7507049	70.05672732	Dist	CTI12_AA109570
mergepeak_9202	312.583508	1.706662244	0.195390357	8.734628826	2.44E-18	4.74E-16	478.2320706	478.738043	149.483973	143.8799454	Dist	CTI12_AA109570
mergepeak_9203	112.2475912	1.897763076	0.285277803	6.652333466	2.88E-11	1.58E-09	172.595033	181.5504173	45.12723712	49.71767745	Dist	CTI12_AA109570
mergepeak_9204	69.26101143	1.653812181	0.349838979	4.727352529	2.27E-06	3.52E-05	92.29039959	117.9499526	32.90527706	33.89841645	Dist	CTI12_AA109570
mergepeak_9205	212.1109725	1.910754651	0.237414714	8.048172823	8.40E-16	1.02E-13	381.1473645	289.0930211	89.31432346	88.8891809	Down	CTI12_AA109570
mergepeak_9206	114.0899776	1.463306349	0.283213794	5.166790526	2.38E-07	4.90E-06	148.6235006	186.1759056	62.04995104	59.51055332	Down	CTI12_AA109570
mergepeak_9207	204.2971971	1.374053144	0.221244732	6.210557569	5.28E-10	2.16E-08	293.6512714	296.0312536	113.7582436	113.7480196	5' U	CTI12_AA109570
mergepeak_9208	53.30073545	1.082546452	0.377011045	2.871391874	0.004086686	0.019030669	75.51032693	69.38232507	32.90527706	35.40501273	Prom	CTI12_AA109580
mergepeak_9209	49.75938922	1.2535279	0.391103858	3.205102362	0.001350145	0.007722705	71.91459708	68.22595299	31.02497552	27.8720313	Prom	CTI12_AA109580
mergepeak_9210	117.18498	1.295344601	0.272925537	4.746146569	2.07E-06	3.24E-05	170.1978798	163.0484639	63.93025258	71.56332361	Dist	CTI12_AA109590
mergepeak_9220	63.13061691	1.064349154	0.350787002	3.034175006	0.002411945	0.012385736	85.09893988	85.57153425	44.18708634	37.66490716	Prom	CTI12_AA123990
mergepeak_9234	53.86412805	1.370644918	0.378636269	3.619951472	0.000294658	0.002189659	79.10605679	76.32055758	29.14467397	30.88522387	Dist	CTI12_AA124210
mergepeak_9251	33.55948992	1.231252065	0.466607607	2.638731228	0.008321693	0.03339965	46.7444881	47.41125546	19.74316624	20.33904987	Dist	CTI12_AA116200
mergepeak_9263	100.8528299	1.110470002	0.289861513	3.831036382	0.000127605	0.001082659	148.6235006	127.2009293	62.04995104	65.53693846	Prom	CTI12_AA125530
mergepeak_9265	77.35804089	1.496111984	0.325641427	4.594353978	4.34E-06	6.15E-05	118.6590852	109.855348	39.48633248	41.43139788	Dist	CTI12_AA123070
mergepeak_9277	82.49901811	1.55365929	0.317267127	4.897006839	9.73E-07	1.67E-05	124.6519683	121.4190689	43.24693557	40.67809973	Prom	CTI12_AA079330
mergepeak_9278	53.67030867	1.273499669	0.377483166	3.373659498	0.000741761	0.004729278	75.51032693	76.32055758	31.96512629	30.88522387	Dist	CTI12_AA079340
mergepeak_9279	63.98908306	1.30605577	0.352322571	3.706988649	0.000209738	0.001648262	83.90036326	98.29162718	37.60603093	36.15831088	Dist	CTI12_AA079350
mergepeak_9309	41.48455426	1.103053939	0.426078301	2.588852652	0.009629629	0.03752704	63.52456075	49.72399963	26.32422165	26.36543501	Dist	CTI12_AA121050
mergepeak_9318	387.008177	1.099126626	0.182792635	6.012969962	1.82E-09	6.59E-08	552.5438209	503.0218568	241.6187487	250.8482817	Prom	CTI12_AA125730
mergepeak_9319	123.1809952	1.211977648	0.271760749	4.459722942	8.21E-06	0.000106865	159.4106902	185.0195335	67.69085568	80.60290133	Dist	CTI12_AA125730
mergepeak_9332	52.45297765	1.396163786	0.385224608	3.624285043	0.000289762	0.002161987	81.50321002	70.53869715	29.14467397	28.62532944	Dist	CTI12_AA121630
mergepeak_9344	122.088196	1.79235564	0.273224163	6.560018778	5.38E-11	2.75E-09	189.3751056	189.6450219	53.58859408	55.7440626	Dist	CTI12_AA123660
mergepeak_9345	66.37878503	1.643946737	0.350112468	4.695481837	2.66E-06	4.02E-05	97.08470606	104.0734876	31.96512629	32.39182016	Dist	CTI12_AA123670
mergepeak_9370	413.7599022	2.326083046	0.19714473	11.7988599	3.96E-32	5.35E-29	765.8904589	614.0335769	137.2620129	137.8535602	Dist	CTI12_AA122460
mergepeak_9371	262.5964391	2.262172487	0.213960195	10.57286608	3.98E-26	3.10E-23	453.0619616	416.2939504	88.37417269	92.65567162	Dist	CTI12_AA122460
mergepeak_9375	97.14981918	2.100168541	0.319379059	6.575786612	4.84E-11	2.51E-09	183.3822226	131.8264176	35.72572938	37.66490716	Dist	CTI12_AA099620
mergepeak_9376	102.0567291	1.212416014	0.287877291	4.211572264	2.54E-05	0.000280113	151.0206539	134.1391618	62.04995104	61.0171496	Dist	CTI12_AA099630
mergepeak_9386	6822.854822	1.068920853	0.126884326	8.424372716	3.63E-17	5.39E-15	9437.59229	9043.986073	4438.451801	4371.389125	Prom	CTI12_AA125980
mergepeak_9390	63.65236866	1.806417221	0.365800716	4.938255021	7.88E-07	1.40E-05	110.2690489	87.88427842	26.32422165	30.13192573	Dist	CTI12_AA126040
mergepeak_9413	198.179906	1.02917224	0.221437689	4.647683264	3.36E-06	4.90E-05	267.2825858	264.8092074	128.8006559	131.8271751	Exon	CTI12_AA126670
mergepeak_9424	65.21312938	1.38346932	0.357078693	3.87441017	0.000106883	0.000934583	106.673319	82.102418	32.90527706	39.17150345	Dist	CTI12_AA066040
mergepeak_9425	77.01734951	1.339095527	0.335320883	3.993474891	6.51E-05	0.000619733	128.2476981	92.50976676	45.12723712	42.18469602	Dist	CTI12_AA066040
mergepeak_9440	37.29584493	1.239259196	0.444572721	2.787528648	0.005311176	0.023453065	52.73737119	52.0367438	22.56361856	21.84564615	Dist	CTI12_AA125960
mergepeak_9443	240.3520886	1.350743639	0.211147643	6.397152351	1.58E-10	7.33E-09	330.8071466	359.6317183	139.1423144	131.8271751	Down	CTI12_AA125960
mergepeak_9477	28.46283087	1.384504409	0.509072437	2.719660914	0.006534889	0.027679165	41.95018163	40.47302296	14.1022616	17.32585729	Dist	CTI12_AA096540
mergepeak_9478	37.9162355	1.272599331	0.443463285	2.869683633	0.004108827	0.019105243	57.53167766	49.72399963	22.56361856	21.84564615	Dist	CTI12_AA096550
mergepeak_9490	72.45613933	1.036227797	0.349047878	2.968726821	0.002990363	0.01478297	118.6590852	76.32055758	45.12723712	49.71767745	Prom	CTI12_AA127280
mergepeak_9493	48.41038831	1.514184283	0.401891056	3.767648621	0.000164792	0.001341404	65.92171399	77.47692966	25.38407088	24.85883873	Dist	CTI12_AA026470
mergepeak_9517	57.86503063	1.430328363	0.3883878	3.682732476	0.000230747	0.001783035	64.72313737	104.0734876	31.02497552	31.63852202	Dist	CTI12_AA100280
mergepeak_9518	59.90239475	1.823037879	0.376291945	4.844743303	1.27E-06	2.11E-05	81.50321002	105.2298597	27.26437242	25.61213687	Dist	CTI12_AA100280
mergepeak_9528	53.02508909	1.123410604	0.404011667	2.780639015	0.005425203	0.023837473	92.29039959	53.19311589	31.96512629	34.65171459	Exon	CTI12_AA127610
mergepeak_9531	155.7814835	1.007782496	0.245709996	4.101511989	4.10E-05	0.000421342	225.3324042	190.8013939	105.2968866	101.6952493	Dist	CTI12_AA128020
mergepeak_9550	126.487066	1.225764063	0.287322668	4.266158571	1.99E-05	0.00022651	214.5452146	139.9210222	76.15221263	75.32981432	Intr	CTI12_AA126820
mergepeak_9552	65.26630758	1.039872869	0.346004989	3.005369585	0.002652583	0.013399099	94.68755282	80.94604592	43.24693557	42.18469602	Dist	CTI12_AA127420
mergepeak_9553	117.2826955	1.475321879	0.27358512	5.39255161	6.95E-08	1.64E-06	173.7936096	171.1430685	63.93025258	60.26385146	Dist	CTI12_AA132750
mergepeak_9556	47.09294557	1.106120715	0.4025241	2.747961464	0.005996706	0.025808308	70.71602046	57.81860423	31.96512629	27.8720313	Dist	CTI12_AA132820
mergepeak_9620	41.51276448	1.174548274	0.429066985	2.737447331	0.006191803	0.026448592	49.14164134	65.91320882	25.38407088	25.61213687	Dist	CTI12_AA128900
mergepeak_9628	49.94689978	1.072846305	0.387198073	2.770794534	0.00559197	0.024429539	69.51744384	65.91320882	31.96512629	32.39182016	Dist	CTI12_AA130010
mergepeak_9650	42.77774776	1.635504732	0.425950387	3.839660162	0.000123205	0.001052107	65.92171399	63.60046465	19.74316624	21.84564615	Dist	CTI12_AA129590
mergepeak_9653	47.35314173	1.933538112	0.430433594	4.492070649	7.05E-06	9.36E-05	58.73025428	91.35339468	19.74316624	19.58575172	Dist	CTI12_AA129600
mergepeak_9660	38.68665992	1.996122626	0.456747832	4.37029469	1.24E-05	0.000151591	64.72313737	58.97497631	15.98256315	15.06596286	Dist	CTI12_AA131000
mergepeak_9676	58.90983164	1.542480467	0.366545049	4.208160696	2.57E-05	0.000283638	88.69466973	86.72790634	30.08482474	30.13192573	Dist	CTI12_AA131120
mergepeak_9681	70.19230117	1.048391257	0.338982022	3.092763594	0.00198302	0.010564555	83.90036326	105.2298597	47.94768944	43.69129231	Dist	CTI12_AA128320
mergepeak_9683	63.44543109	1.030554861	0.350830046	2.937476058	0.003308957	0.016047125	77.90748017	92.50976676	40.42648325	42.93799416	Dist	CTI12_AA128330
mergepeak_9691	274.4249343	1.19258591	0.24185442	4.931007299	8.18E-07	1.44E-05	473.4377641	290.2493932	168.2869884	165.7255915	3' U	CTI12_AA035600
mergepeak_9695	282.2983748	1.609448053	0.203636025	7.903552682	2.71E-15	3.00E-13	448.2676551	402.4174854	135.3817114	143.1266472	Intr	CTI12_AA035610
mergepeak_9710	82.82374052	1.202809044	0.313998567	3.830619527	0.000127821	0.001083911	123.4533917	107.5426039	49.82799098	50.4709756	Dist	CTI12_AA131320
mergepeak_9712	86.37138055	1.686595315	0.313007025	5.388362495	7.11E-08	1.67E-06	130.6448514	132.9827897	40.42648325	41.43139788	Dist	CTI12_AA129030
mergepeak_9716	64.570384	1.051340801	0.347105078	3.028883376	0.002454594	0.012566543	91.09182297	83.25879008	39.48633248	44.44459045	Dist	CTI12_AA129080
mergepeak_9726	45.10501905	1.073956987	0.407428657	2.635938753	0.008390487	0.033609209	62.32598414	60.13134839	26.32422165	31.63852202	Prom	CTI12_AA131860
mergepeak_9727	63.32063255	1.576405196	0.35663445	4.420226917	9.86E-06	0.00012459	99.48185929	90.19702259	31.96512629	31.63852202	Intr	CTI12_AA131870
mergepeak_9728	111.8498389	1.236546596	0.277762218	4.45181712	8.51E-06	0.000109993	148.6235006	165.3612081	68.63100645	64.78364032	Prom	CTI12_AA133430
mergepeak_9738	55.25195228	1.216418457	0.375180005	3.242226243	0.001185998	0.006942677	82.70178664	71.69506924	35.72572938	30.88522387	Dist	CTI12_AA132630
mergepeak_9757	37.0025096	1.633279969	0.455189208	3.588134208	0.000333053	0.002429979	57.53167766	54.34948797	18.80301547	17.32585729	Dist	CTI12_AA131960
mergepeak_9764	198.7190643	1.213139489	0.228464727	5.309964054	1.10E-07	2.46E-06	303.2398844	252.0891144	121.2794498	118.2678085	Dist	CTI12_AA126640
mergepeak_9771	93.24289296	1.684730083	0.305285281	5.518543428	3.42E-08	8.73E-07	133.0420046	151.4847431	43.24693557	45.19788859	Dist	CTI12_AA133690
mergepeak_9774	66.52078685	1.042348689	0.342703792	3.041544081	0.002353681	0.012152741	95.88612944	83.25879008	43.24693557	43.69129231	Dist	CTI12_AA133540
mergepeak_9777	67.69080993	1.31546997	0.342841508	3.836962388	0.000124566	0.001061938	101.8790125	91.35339468	37.60603093	39.92480159	Exon	CTI12_AA129410
mergepeak_9778	40.07617543	1.155156005	0.434634338	2.657765168	0.007866068	0.03201313	59.9288309	50.88037172	21.62346779	27.8720313	Exon	CTI12_AA129410
mergepeak_9785	62.1056195	2.170628127	0.377073921	5.756505567	8.59E-09	2.60E-07	91.09182297	112.1680922	22.56361856	22.5989443	Dist	CTI12_AA129440
mergepeak_9787	59.68008398	1.076735633	0.369009004	2.917911543	0.003523843	0.016894858	67.12029061	94.82251093	37.60603093	39.17150345	Dist	CTI12_AA133750
mergepeak_9804	40.39701592	1.58694262	0.437302585	3.628934918	0.000284593	0.002130873	57.53167766	63.60046465	21.62346779	18.83245358	Dist	CTI12_AA134820
mergepeak_9805	154.0777979	1.475575562	0.246157271	5.994442309	2.04E-09	7.27E-08	231.3252873	222.0234402	80.8529665	82.10949761	Dist	CTI12_AA134820
mergepeak_9806	77.12281609	1.273260968	0.339470417	3.750727318	0.000176322	0.00142099	87.49609311	130.6700455	45.12723712	45.19788859	Dist	CTI12_AA134820
mergepeak_9839	101.881555	1.253371963	0.286901079	4.368655449	1.25E-05	0.000152595	140.2334643	146.8592547	60.16964949	60.26385146	Dist	CTI12_AA064180
mergepeak_9871	39.45605117	1.486199358	0.440525346	3.373697721	0.000741658	0.004729278	55.13452443	61.28772048	18.80301547	22.5989443	Dist	CTI12_AA134490
mergepeak_9908	73.71962082	1.498225531	0.331807374	4.515347304	6.32E-06	8.53E-05	107.8718956	109.855348	39.48633248	37.66490716	Dist	CTI12_AA128060
mergepeak_9910	37.72941497	1.727146122	0.480865355	3.591745803	0.00032847	0.002403899	40.75160501	75.16418549	16.92271392	18.07915544	Dist	CTI12_AA128110
mergepeak_9915	76.45420836	1.06802644	0.32179982	3.31891559	0.000903677	0.005547838	99.48185929	107.5426039	49.82799098	48.96437931	Dist	CTI12_AA134960
mergepeak_9917	54.58337781	1.489288289	0.380554218	3.913472031	9.10E-05	0.000818463	76.70890355	84.41516217	26.32422165	30.88522387	Dist	CTI12_AA134960
mergepeak_9919	170.0079682	1.369943312	0.239091319	5.729791111	1.01E-08	2.96E-07	258.8925495	231.2744169	98.71583119	91.14907533	Dist	CTI12_AA136120
mergepeak_9920	46.00817879	1.556280753	0.417277827	3.729603285	0.000191781	0.001524063	58.73025428	78.63330175	22.56361856	24.10554058	Dist	CTI12_AA136120
mergepeak_9921	60.48847063	1.760416397	0.370796797	4.747658044	2.06E-06	3.22E-05	83.90036326	102.9171155	27.26437242	27.8720313	Down	CTI12_AA136120
mergepeak_9946	60.48668528	1.863195785	0.370890503	5.023573724	5.07E-07	9.50E-06	98.28328268	91.35339468	28.2045232	24.10554058	Exon	CTI12_AA136300
mergepeak_9971	104.4291175	1.496584518	0.288747119	5.183028404	2.18E-07	4.52E-06	148.6235006	159.5793477	58.28934794	51.22427374	Dist	CTI12_AA136130
mergepeak_9995	296.8031641	1.264581481	0.205442385	6.15540695	7.49E-10	2.96E-08	463.8491512	374.6645554	170.16729	178.5316599	Dist	CTI12_AA136620
mergepeak_10048	99.30168217	1.840698714	0.29858595	6.164719793	7.06E-10	2.81E-08	152.2192305	158.4229756	41.36663402	45.19788859	Dist	CTI12_AA134280
mergepeak_10049	341.2498623	1.398035629	0.19020244	7.350250771	1.98E-13	1.59E-11	517.785099	471.7998105	187.0900039	188.3245358	Dist	CTI12_AA134280
mergepeak_10050	74.34682093	1.150040234	0.331333341	3.470946298	0.000518628	0.003508613	112.6662021	92.50976676	43.24693557	48.96437931	Dist	CTI12_AA134300
mergepeak_10056	264.9202812	1.654149478	0.205843172	8.035969636	9.28E-16	1.12E-13	412.3103566	392.0101366	125.0400528	130.3205788	Dist	CTI12_AA135160
mergepeak_10061	77.56549525	1.312841249	0.324289461	4.048362361	5.16E-05	0.000508336	104.2761658	116.7935805	47.00753866	42.18469602	Exon	CTI12_AA135180
mergepeak_10062	45.48470484	1.038268818	0.404777378	2.565036667	0.01031649	0.039697042	57.53167766	64.75683673	31.02497552	28.62532944	Exon	CTI12_AA135180
mergepeak_10063	39.6085891	1.3618797	0.436465268	3.120247589	0.001806991	0.009801952	52.73737119	61.28772048	22.56361856	21.84564615	Intr	CTI12_AA135180
mergepeak_10064	109.7863321	1.988407917	0.289071091	6.878612145	6.04E-12	3.76E-10	178.5879161	172.2994406	42.3067848	45.95118674	Intr	CTI12_AA135180
mergepeak_10089	46.57850489	1.341089462	0.426001047	3.148089591	0.001643413	0.009061349	83.90036326	49.72399963	26.32422165	26.36543501	Dist	CTI12_AA137570
mergepeak_10090	77.34753688	1.243720045	0.322732246	3.85372103	0.000116336	0.001002747	103.0775891	114.4808364	45.12723712	46.70448488	Dist	CTI12_AA137570
mergepeak_10101	35.5082177	1.267929431	0.470075823	2.697287054	0.006990698	0.029250195	61.12740752	39.31665087	19.74316624	21.84564615	Dist	CTI12_AA119180
mergepeak_10103	34.38005582	1.287872035	0.463613856	2.77789807	0.005471178	0.024003921	46.7444881	50.88037172	18.80301547	21.09234801	Intr	CTI12_AA119240
mergepeak_10104	74.17648377	1.406960653	0.329457897	4.270532482	1.95E-05	0.000222801	107.8718956	107.5426039	41.36663402	39.92480159	Exon	CTI12_AA119240
mergepeak_10122	205.3645885	1.048558641	0.222723907	4.707885445	2.50E-06	3.81E-05	256.4953963	297.1876257	134.4415606	133.3337714	Dist	CTI12_AA137130
mergepeak_10123	101.1595198	1.697188396	0.295197572	5.749330472	8.96E-09	2.69E-07	145.0277708	164.204836	47.94768944	47.45778302	Dist	CTI12_AA137130
mergepeak_10128	81.98013096	1.040118783	0.32837557	3.167467008	0.001537732	0.008578681	130.6448514	90.19702259	49.82799098	57.25065889	Exon	CTI12_AA126840
mergepeak_10138	105.0111855	1.077198468	0.283500294	3.799637921	0.000144908	0.00120322	149.8220772	135.2955339	64.87040336	70.05672732	Dist	CTI12_AA126930
mergepeak_10140	48.06697365	1.164912671	0.394974596	2.949335685	0.003184579	0.015568411	65.92171399	67.0695809	29.14467397	30.13192573	Dist	CTI12_AA126930
mergepeak_10156	64.60100405	1.240443293	0.35229833	3.521002479	0.000429919	0.002992892	100.6804359	80.94604592	37.60603093	39.17150345	Dist	CTI12_AA138440
mergepeak_10159	48.91521696	1.841199182	0.40549038	4.540672909	5.61E-06	7.69E-05	74.31175032	78.63330175	21.62346779	21.09234801	Exon	CTI12_AA136760
mergepeak_10160	162.2747197	1.727213257	0.247400888	6.981435169	2.92E-12	1.93E-10	267.2825858	231.2744169	75.21206186	75.32981432	Down	CTI12_AA136760
mergepeak_10161	115.5639973	2.02927139	0.287967332	7.046880559	1.83E-12	1.26E-10	168.9993031	202.3651148	44.18708634	46.70448488	Exon	CTI12_AA136760
mergepeak_10162	229.8527243	1.844725012	0.217376705	8.48630497	2.13E-17	3.33E-15	364.3672919	355.0062299	96.83552965	103.2018456	Prom	CTI12_AA136760
mergepeak_10163	124.1280023	1.709193314	0.270105409	6.327875186	2.49E-10	1.10E-08	190.5736823	189.6450219	58.28934794	58.00395703	Intr	CTI12_AA136770
mergepeak_10164	50.30930307	1.20077146	0.389552953	3.082434496	0.002053149	0.010878121	75.51032693	64.75683673	30.08482474	30.88522387	Intr	CTI12_AA136770
mergepeak_10165	351.4849794	1.587592415	0.187948269	8.446964796	2.99E-17	4.52E-15	530.9694418	523.8365543	178.6286469	172.5052748	Prom	CTI12_AA136770
mergepeak_10172	38.59697537	1.212432608	0.450751057	2.689805355	0.007149371	0.02975198	43.14875825	64.75683673	21.62346779	24.85883873	Intr	CTI12_AA137160
mergepeak_10183	53.07570123	1.209567593	0.379293342	3.189002968	0.001427644	0.008088387	74.31175032	74.00781341	30.08482474	33.89841645	Prom	CTI12_AA138120
mergepeak_10185	119.8381159	1.062507876	0.273102896	3.890503874	0.000100036	0.000884566	178.5879161	145.7028826	75.21206186	79.84960318	Prom	CTI12_AA138130
mergepeak_10190	42.40620209	1.078910927	0.423939264	2.544965798	0.010928844	0.041551544	49.14164134	65.91320882	28.2045232	26.36543501	Intr	CTI12_AA131130
mergepeak_10201	49.68755085	1.128089133	0.390047646	2.8921829	0.003825752	0.018045465	65.92171399	70.53869715	29.14467397	33.1451183	Intr	CTI12_AA131230
mergepeak_10212	41.13155966	1.714368184	0.437419755	3.91927471	8.88E-05	0.000801141	68.31886723	57.81860423	18.80301547	19.58575172	Dist	CTI12_AA139380
mergepeak_10216	46.43795895	1.421963261	0.409936611	3.468739365	0.000522906	0.003529902	61.12740752	74.00781341	27.26437242	23.35224244	Dist	CTI12_AA139400
mergepeak_10224	63.34809076	1.499862077	0.354346156	4.23275955	2.31E-05	0.000257857	93.4889762	93.66613884	33.84542784	32.39182016	Dist	CTI12_AA139050
mergepeak_10239	53.12513767	1.298148485	0.385455579	3.367829023	0.000757626	0.004810003	83.90036326	67.0695809	32.90527706	28.62532944	Dist	CTI12_AA130530
mergepeak_10242	46.39093235	1.533503573	0.410917714	3.731899408	0.000190041	0.001512607	75.51032693	62.44409256	23.50376933	24.10554058	Dist	CTI12_AA136860
mergepeak_10262	41.35059849	1.055429863	0.426380233	2.475325497	0.013311479	0.04849968	49.14164134	62.44409256	28.2045232	25.61213687	Dist	CTI12_AA094400
mergepeak_10264	60.80874639	1.278191971	0.365187721	3.5000957	0.000465091	0.003200373	98.28328268	74.00781341	34.78557861	36.15831088	Dist	CTI12_AA094420
mergepeak_10303	29.75032518	1.46267511	0.508081019	2.87882258	0.003991628	0.018681334	51.53879457	35.84753462	15.04241237	16.57255915	Dist	CTI12_AA139030
mergepeak_10308	51.55219786	1.448189736	0.389663099	3.716517524	0.000201988	0.001593921	81.50321002	69.38232507	28.2045232	27.11873316	Prom	CTI12_AA139770
mergepeak_10343	64.89300983	1.227105482	0.360073159	3.407933783	0.000654568	0.004259787	74.31175032	107.5426039	38.5461817	39.17150345	Intr	CTI12_AA138030
mergepeak_10363	38.68780237	1.123291058	0.436151993	2.575457816	0.010010748	0.038764062	55.13452443	50.88037172	25.38407088	23.35224244	Dist	CTI12_AA140440
mergepeak_10371	60.46379784	1.006958166	0.357519412	2.816513264	0.004854804	0.021859289	87.49609311	74.00781341	40.42648325	39.92480159	Dist	CTI12_AA138860
mergepeak_10411	62.23102768	1.415732914	0.358773658	3.946033614	7.95E-05	0.000729707	82.70178664	98.29162718	34.78557861	33.1451183	Intr	CTI12_AA139690
mergepeak_10412	47.36397421	1.446578686	0.406092448	3.562190563	0.000367773	0.002634463	62.32598414	76.32055758	24.44392011	26.36543501	Prom	CTI12_AA140500
mergepeak_10429	76.31934437	1.425944837	0.325631888	4.379008599	1.19E-05	0.000146538	111.4676255	111.0117201	41.36663402	41.43139788	Dist	CTI12_AA095360
mergepeak_10434	103.0764841	1.177431587	0.285241097	4.127846937	3.66E-05	0.000382865	137.8363111	148.0156268	63.93025258	62.52374589	Exon	CTI12_AA044050
mergepeak_10447	42.64772086	1.341618845	0.420683596	3.189139908	0.001426968	0.008085686	61.12740752	61.28772048	22.56361856	25.61213687	Prom	CTI12_AA140360
mergepeak_10452	207.4106243	1.09737519	0.219651523	4.995982609	5.85E-07	1.07E-05	294.849848	270.5910678	131.6211083	132.5804732	Prom	CTI12_AA131730
mergepeak_10453	525.6648303	1.534223863	0.168701676	9.094301241	9.52E-20	2.59E-17	775.4790718	787.4893895	270.7634227	268.9274371	Prom	CTI12_AA131730
mergepeak_10466	766.1621706	1.066928903	0.161295969	6.614727629	3.72E-11	1.99E-09	1114.676255	959.7888301	498.2799098	491.9036875	Dist	CTI12_AA141120
mergepeak_10467	73.44613522	1.402951773	0.331430177	4.233023635	2.31E-05	0.000257625	106.673319	106.3862318	42.3067848	38.4182053	Dist	CTI12_AA141120
mergepeak_10471	52.59294604	1.747685296	0.393347878	4.443103408	8.87E-06	0.000113856	74.31175032	87.88427842	22.56361856	25.61213687	Exon	CTI12_AA141520
mergepeak_10472	41.71214069	1.469456746	0.429655429	3.420081881	0.000626023	0.004103006	67.12029061	55.50586006	21.62346779	22.5989443	Dist	CTI12_AA141520
mergepeak_10473	51.47943525	1.212803196	0.386382595	3.138866013	0.00169603	0.00930086	77.90748017	65.91320882	31.96512629	30.13192573	Dist	CTI12_AA141540
mergepeak_10484	43.59238025	1.232959847	0.416371692	2.96119998	0.003064429	0.015086562	56.33310105	65.91320882	27.26437242	24.85883873	Dist	CTI12_AA097240
mergepeak_10491	42.53564924	1.130485779	0.426807869	2.648699477	0.008080215	0.032653541	68.31886723	48.56762755	25.38407088	27.8720313	Exon	CTI12_AA146430
mergepeak_10495	229.353061	1.650135921	0.214980342	7.675752597	1.64E-14	1.64E-12	349.9843725	345.7552533	110.9377912	110.7348271	Dist	CTI12_AA146470
mergepeak_10496	87.81315101	1.833509552	0.313374631	5.850855071	4.89E-09	1.58E-07	137.8363111	136.451906	38.5461817	38.4182053	Dist	CTI12_AA146480
mergepeak_10502	36.40791702	2.203362227	0.517170694	4.260415864	2.04E-05	0.000231564	81.50321002	38.16027879	13.16211083	12.80606843	Dist	CTI12_AA140760
mergepeak_10506	62.7998199	1.255035655	0.358043539	3.505259889	0.000456162	0.003147442	97.08470606	79.78967383	40.42648325	33.89841645	Exon	CTI12_AA141150
mergepeak_10507	77.51662133	1.434591974	0.326590207	4.392636218	1.12E-05	0.000138908	122.254815	104.0734876	42.3067848	41.43139788	Intr	CTI12_AA141150
mergepeak_10510	49.90410046	1.5774644	0.395745605	3.986056648	6.72E-05	0.000636433	76.70890355	72.85144132	24.44392011	25.61213687	Intr	CTI12_AA143850
mergepeak_10520	31.38182894	1.257908936	0.486293269	2.586729073	0.009689174	0.037730073	49.14164134	39.31665087	19.74316624	17.32585729	Dist	CTI12_AA141090
mergepeak_10539	225.1020451	1.228663007	0.213326964	5.759529799	8.43E-09	2.56E-07	321.2185336	309.9077186	134.4415606	134.8403676	Prom	CTI12_AA143110
mergepeak_10540	163.6832549	1.123134226	0.238054348	4.71797401	2.38E-06	3.66E-05	230.1267107	218.554324	104.3567358	101.6952493	Prom	CTI12_AA143120
mergepeak_10545	179.2695249	1.009036716	0.239393509	4.214971081	2.50E-05	0.00027638	266.0840092	212.7724635	125.9802036	112.2414233	Dist	CTI12_AA141560
mergepeak_10560	206.9174121	1.29921236	0.220879372	5.881999513	4.05E-09	1.34E-07	287.6583883	300.656742	124.0999021	115.2546159	Dist	CTI12_AA141310
mergepeak_10579	111.8808975	1.464604107	0.278540821	5.25813093	1.46E-07	3.15E-06	164.2049967	164.204836	61.10980026	58.00395703	Dist	CTI12_AA142760
mergepeak_10580	76.66884867	1.395381703	0.32691786	4.268294494	1.97E-05	0.000224668	103.0775891	119.1063247	42.3067848	42.18469602	Dist	CTI12_AA142760
mergepeak_10581	122.6435416	1.669527754	0.271077706	6.158853047	7.33E-10	2.90E-08	186.9779524	186.1759056	60.16964949	57.25065889	Dist	CTI12_AA142760
mergepeak_10606	37.12275239	1.20640202	0.447413033	2.696394455	0.007009461	0.029306669	55.13452443	48.56762755	20.68331701	24.10554058	Dist	CTI12_AA143380
mergepeak_10611	63.78430504	1.051957239	0.359267644	2.928060057	0.003410842	0.016460153	99.48185929	72.85144132	37.60603093	45.19788859	Intr	CTI12_AA139430
mergepeak_10623	37.22932916	1.285700868	0.454064463	2.83153819	0.00463247	0.021057013	44.34733487	61.28772048	20.68331701	22.5989443	Intr	CTI12_AA142620
mergepeak_10624	132.8772799	2.263516866	0.277292311	8.162926911	3.27E-16	4.22E-14	237.3181704	202.3651148	48.88784021	42.93799416	Intr	CTI12_AA142620
mergepeak_10625	41.86990715	1.158969629	0.431070869	2.688582577	0.007175609	0.029824428	68.31886723	47.41125546	25.38407088	26.36543501	Intr	CTI12_AA142620
mergepeak_10626	51.79132164	1.922203311	0.407235936	4.720122021	2.36E-06	3.63E-05	94.68755282	69.38232507	19.74316624	23.35224244	Dist	CTI12_AA142780
mergepeak_10630	46.23011315	1.04584687	0.40495386	2.582632181	0.009804979	0.038071308	55.13452443	69.38232507	31.02497552	29.37862759	Down	CTI12_AA142800
mergepeak_10633	200.0892635	2.011926495	0.235158605	8.555615044	1.17E-17	1.95E-15	348.7857958	292.5621374	79.91281573	79.09630504	Dist	CTI12_AA144410
mergepeak_10641	57.41956267	1.433124676	0.377119994	3.800182166	0.00014459	0.001200902	95.88612944	71.69506924	31.96512629	30.13192573	Exon	CTI12_AA144310
mergepeak_10682	28.49165072	1.312822474	0.505493907	2.597108402	0.009401225	0.036810932	40.75160501	40.47302296	16.92271392	15.81926101	Intr	CTI12_AA145900
mergepeak_10692	30.6505573	1.577729233	0.497102495	3.173850966	0.001504309	0.00842384	49.14164134	42.78576713	14.1022616	16.57255915	Dist	CTI12_AA145970
mergepeak_10701	46.49273418	1.284997117	0.404577295	3.176147385	0.001492451	0.008373632	69.51744384	62.44409256	25.38407088	28.62532944	Dist	CTI12_AA142880
mergepeak_10702	69.84459708	1.282183424	0.337501535	3.799044715	0.000145255	0.001205548	103.0775891	94.82251093	42.3067848	39.17150345	Dist	CTI12_AA142880
mergepeak_10717	78.24321309	2.437728986	0.348414965	6.996625387	2.62E-12	1.74E-10	142.6306175	121.4190689	26.32422165	22.5989443	Prom	CTI12_AA144510
mergepeak_10719	62.27985448	1.584886099	0.369648354	4.287550814	1.81E-05	0.000208459	79.10605679	107.5426039	33.84542784	28.62532944	Down	CTI12_AA144530
mergepeak_10738	46.04919276	1.119767759	0.403921795	2.772239018	0.005567214	0.024345001	65.92171399	60.13134839	31.02497552	27.11873316	Dist	CTI12_AA144140
mergepeak_10740	37.01143277	1.1648278	0.447543732	2.602712799	0.00924894	0.036340435	53.93594781	48.56762755	20.68331701	24.85883873	Dist	CTI12_AA144150
mergepeak_10741	44.13631357	1.186286255	0.413438475	2.869317507	0.004113586	0.019120479	64.72313737	57.81860423	29.14467397	24.85883873	Dist	CTI12_AA144160
mergepeak_10745	50.6590117	1.425366743	0.410499688	3.472272415	0.000516072	0.003494242	56.33310105	91.35339468	26.32422165	28.62532944	Dist	CTI12_AA144190
mergepeak_10749	111.8056607	1.482244261	0.294444903	5.034029265	4.80E-07	9.03E-06	192.9708355	136.451906	58.28934794	59.51055332	Dist	CTI12_AA145050
mergepeak_10755	246.326795	1.133322253	0.214498817	5.283582771	1.27E-07	2.80E-06	372.7573282	304.1258582	153.244576	155.1794175	Dist	CTI12_AA145190
mergepeak_10757	43.81680483	1.189549958	0.436799621	2.723331021	0.006462727	0.02743816	44.34733487	77.47692966	26.32422165	27.11873316	Dist	CTI12_AA145190
mergepeak_10767	71.84916553	1.252034323	0.332658322	3.763724634	0.000167401	0.001358003	103.0775891	99.44799927	40.42648325	44.44459045	Dist	CTI12_AA141860
mergepeak_10769	50.34367975	1.297849679	0.411902802	3.150863926	0.001627883	0.008996523	88.69466973	54.34948797	31.96512629	26.36543501	Dist	CTI12_AA143390
mergepeak_10797	42.97112858	1.454875256	0.420591764	3.459114946	0.000541954	0.003636678	63.52456075	62.44409256	22.56361856	23.35224244	Dist	CTI12_AA145740
mergepeak_10799	60.63275833	1.211033611	0.358254536	3.380372027	0.000723878	0.004632018	85.09893988	84.41516217	33.84542784	39.17150345	Down	CTI12_AA145740
mergepeak_10803	159.9319022	1.124858952	0.244754036	4.595874986	4.31E-06	6.11E-05	238.516747	200.0523706	102.4764343	98.68205676	Dist	CTI12_AA142500
mergepeak_10820	334.6255996	1.915631474	0.19557047	9.795095718	1.18E-22	5.15E-20	548.948091	508.8037172	146.6635206	134.0870695	Dist	CTI12_AA073960
mergepeak_10824	145.9088968	1.282079632	0.250798501	5.111990815	3.19E-07	6.33E-06	216.9423679	196.5832544	86.49387114	83.6160939	Dist	CTI12_AA145200
mergepeak_10838	53.57824399	1.324962396	0.379426091	3.492017094	0.000479388	0.003281482	80.30463341	72.85144132	31.02497552	30.13192573	Dist	CTI12_AA142230
mergepeak_10890	38.41660265	1.154385455	0.438344616	2.6335112	0.008450705	0.03377886	56.33310105	49.72399963	23.50376933	24.10554058	Dist	CTI12_AA147080
mergepeak_10897	40.79030575	1.06863459	0.426518935	2.505479831	0.012228537	0.045303255	50.34021796	60.13134839	26.32422165	26.36543501	Dist	CTI12_AA138780
mergepeak_10990	74.70479482	1.193077897	0.331409317	3.60001314	0.000318201	0.002338498	92.29039959	115.6372085	44.18708634	46.70448488	Dist	CTI12_AA147920
mergepeak_10991	71.1902328	1.682466388	0.351026299	4.792992416	1.64E-06	2.64E-05	125.8505449	91.35339468	32.90527706	34.65171459	Dist	CTI12_AA147920
mergepeak_11021	106.8663147	1.111796284	0.283696044	3.91897	8.89E-05	0.000801976	158.2121136	134.1391618	65.81055413	69.30342918	Intr	CTI12_AA148260
mergepeak_11031	41.37165364	1.517433068	0.431690247	3.515096942	0.000439593	0.003049769	65.92171399	56.66223214	22.56361856	20.33904987	Dist	CTI12_AA122040
mergepeak_11048	102.7678227	1.175615791	0.285314641	4.120418725	3.78E-05	0.000392887	146.2263474	138.7646501	62.04995104	64.03034217	Dist	CTI12_AA147220
mergepeak_11049	86.62672156	1.156809549	0.313095027	3.694755424	0.000220099	0.001714147	133.0420046	106.3862318	49.82799098	57.25065889	Dist	CTI12_AA147240
mergepeak_11050	83.01449214	1.25365234	0.316898996	3.955999719	7.62E-05	0.00070473	105.4747424	128.3573014	50.76814176	47.45778302	Down	CTI12_AA147240
mergepeak_11070	76.85418344	1.894885092	0.333765752	5.677290377	1.37E-08	3.86E-07	116.2619319	126.0445572	31.96512629	33.1451183	Dist	CTI12_AA149640
mergepeak_11088	73.90951134	1.722150278	0.340090662	5.063797601	4.11E-07	7.90E-06	101.8790125	124.8881851	35.72572938	33.1451183	Intr	CTI12_AA150530
mergepeak_11109	74.83250374	1.044478578	0.328811474	3.176527162	0.001490498	0.008364991	111.4676255	90.19702259	47.94768944	49.71767745	Intr	CTI12_AA150520
mergepeak_11139	70.24070543	1.515800432	0.340232873	4.455185115	8.38E-06	0.000108592	98.28328268	109.855348	36.66588016	36.15831088	Prom	CTI12_AA151390
mergepeak_11206	60.07882154	1.149055041	0.361271329	3.180587412	0.001469768	0.008274996	77.90748017	87.88427842	33.84542784	40.67809973	Exon	CTI12_AA152060
mergepeak_11248	65.7902201	1.592500764	0.353408566	4.506118178	6.60E-06	8.85E-05	101.8790125	95.97888301	29.14467397	36.15831088	Dist	CTI12_AA152640
mergepeak_11278	100.4877033	1.002615027	0.288149313	3.479498244	0.000502354	0.00341619	133.0420046	135.2955339	62.04995104	71.56332361	Dist	CTI12_AA153140
mergepeak_11279	57.14318155	1.262448644	0.368056312	3.430042092	0.000603488	0.003981054	79.10605679	82.102418	35.72572938	31.63852202	Dist	CTI12_AA153140
mergepeak_11307	209.5625319	1.289212909	0.23367567	5.517103713	3.45E-08	8.78E-07	339.1971829	255.5582307	125.9802036	117.5145103	Dist	CTI12_AA153610
mergepeak_11323	259.0224021	1.34660729	0.223756493	6.018181959	1.76E-09	6.40E-08	430.2890059	313.3768349	148.5438222	143.8799454	Dist	CTI12_AA153400
mergepeak_11338	44.18955492	1.042596031	0.409301697	2.547255576	0.010857388	0.04132638	62.32598414	56.66223214	29.14467397	28.62532944	Dist	CTI12_AA153860
mergepeak_11369	50.08519193	1.146281987	0.390678337	2.934081261	0.003345366	0.016192371	73.1131737	64.75683673	33.84542784	28.62532944	Dist	CTI12_AA153760
mergepeak_11376	61.21861484	1.515040123	0.361271938	4.193628028	2.75E-05	0.000299315	95.88612944	85.57153425	31.02497552	32.39182016	Exon	CTI12_AA154140
mergepeak_11385	92.10583796	1.110430895	0.29823136	3.723387422	0.000196568	0.001557822	127.0491215	124.8881851	55.46889562	61.0171496	Exon	CTI12_AA154590
mergepeak_11386	85.36701376	1.249295483	0.310533379	4.023063437	5.74E-05	0.00055657	128.2476981	112.1680922	49.82799098	51.22427374	Intr	CTI12_AA154590
mergepeak_11387	149.4193737	1.373095412	0.255406763	5.376112183	7.61E-08	1.78E-06	191.7722589	239.3690215	83.67341882	82.86279576	Intr	CTI12_AA154590
mergepeak_11388	78.55827773	1.235835335	0.336237889	3.675479104	0.000237403	0.001826461	88.69466973	131.8264176	47.00753866	46.70448488	Exon	CTI12_AA154590
mergepeak_11415	59.1061551	1.141449837	0.362217179	3.151285757	0.001625534	0.008988441	87.49609311	75.16418549	37.60603093	36.15831088	Prom	CTI12_AA155070
mergepeak_11436	68.97219975	1.333846522	0.339997928	3.923101913	8.74E-05	0.00078957	94.68755282	102.9171155	37.60603093	40.67809973	Dist	CTI12_AA153900
mergepeak_11439	56.44224879	1.057946887	0.377486542	2.802608221	0.005069121	0.022618266	63.52456075	89.04065051	34.78557861	38.4182053	Prom	CTI12_AA153920
mergepeak_11444	60.08046436	1.795314268	0.378918776	4.737992367	2.16E-06	3.36E-05	107.8718956	78.63330175	28.2045232	25.61213687	Dist	CTI12_AA154450
mergepeak_11451	76.38085097	1.231690796	0.32304023	3.812809304	0.000137396	0.001151496	107.8718956	106.3862318	46.06738789	45.19788859	Dist	CTI12_AA155710
mergepeak_11486	85.48290398	1.274462011	0.316249274	4.029928648	5.58E-05	0.000543028	135.4391578	106.3862318	52.6484433	47.45778302	Dist	CTI12_AA157560
mergepeak_11511	96.5095159	1.477010516	0.298358029	4.950463443	7.40E-07	1.32E-05	152.2192305	131.8264176	50.76814176	51.22427374	Exon	CTI12_AA067290
mergepeak_11531	43.49014103	1.569812091	0.43268143	3.628101374	0.000285513	0.00213579	55.13452443	75.16418549	18.80301547	24.85883873	Dist	CTI12_AA156640
mergepeak_11532	124.3736382	1.52806734	0.268520207	5.690697753	1.27E-08	3.61E-07	177.3893395	191.957766	64.87040336	63.27704403	Dist	CTI12_AA156640
mergepeak_11553	35.59744882	1.13554788	0.453975385	2.501342401	0.01237235	0.045749397	51.53879457	46.25488338	23.50376933	21.09234801	Intr	CTI12_AA157270
mergepeak_11581	69.6010898	1.22011579	0.349904155	3.487000003	0.000488471	0.00333409	115.0633553	79.78967383	41.36663402	42.18469602	Dist	CTI12_AA084240
mergepeak_11582	235.157933	1.680765566	0.213602354	7.868665921	3.58E-15	3.93E-13	359.5729854	357.3189741	113.7582436	109.9815289	Dist	CTI12_AA084240
mergepeak_11583	236.9543412	1.296511529	0.210574795	6.157011955	7.41E-10	2.93E-08	346.3886426	327.2532999	136.3218621	137.8535602	Dist	CTI12_AA084240
mergepeak_11603	52.2704614	1.444184777	0.38708915	3.730884155	0.000190809	0.001517822	70.71602046	82.102418	29.14467397	27.11873316	Dist	CTI12_AA005450
mergepeak_11622	71.07340348	1.271244001	0.335334457	3.790973384	0.000150058	0.001237872	95.88612944	105.2298597	39.48633248	43.69129231	Intr	CTI12_AA104240
mergepeak_11647	33.71295209	1.255591317	0.472196525	2.65904396	0.007836274	0.031912701	41.95018163	53.19311589	17.86286469	21.84564615	Dist	CTI12_AA118020
mergepeak_11702	37.08316204	1.880390123	0.463995667	4.052602768	5.07E-05	0.000500424	63.52456075	53.19311589	15.04241237	16.57255915	Dist	CTI12_AA158610
mergepeak_11706	80.74836705	1.002164697	0.314205701	3.189517864	0.001425103	0.008078508	111.4676255	104.0734876	51.70829253	55.7440626	Dist	CTI12_AA158610
mergepeak_11724	25.66471733	1.351588812	0.548168187	2.465646206	0.013676635	0.049576119	28.76583883	45.0985113	12.22196005	16.57255915	Dist	CTI12_AA036400
mergepeak_11725	32.81168662	1.545649515	0.478639195	3.229258137	0.001241118	0.007199657	50.34021796	47.41125546	16.92271392	16.57255915	Dist	CTI12_AA036400
mergepeak_11727	39.71305223	1.18543663	0.440626798	2.69034166	0.00713789	0.029716406	45.54591148	64.75683673	24.44392011	24.10554058	Dist	CTI12_AA036400
mergepeak_11728	51.99110553	1.269176824	0.383829774	3.306613792	0.00094431	0.005753452	69.51744384	77.47692966	30.08482474	30.88522387	Dist	CTI12_AA036400
mergepeak_11741	50.88113317	1.312646093	0.39625013	3.312670439	0.000924098	0.005652657	83.90036326	61.28772048	28.2045232	30.13192573	Exon	CTI12_AA160100
mergepeak_11772	169.572537	1.601859165	0.241182111	6.641699748	3.10E-11	1.68E-09	270.8783157	239.3690215	83.67341882	84.36939204	Dist	CTI12_AA158350
mergepeak_11797	60.79531459	1.569178302	0.374475712	4.190333981	2.79E-05	0.000302798	106.673319	75.16418549	31.96512629	29.37862759	Dist	CTI12_AA160750
mergepeak_11837	42.70489091	2.435664257	0.47558312	5.121427053	3.03E-07	6.06E-06	91.09182297	53.19311589	12.22196005	14.31266472	Dist	CTI12_AA156370
mergepeak_11838	50.41148148	1.20885598	0.399485716	3.026030548	0.002477873	0.012660534	64.72313737	76.32055758	24.44392011	36.15831088	Intr	CTI12_AA111450
mergepeak_11854	51.32368836	1.340098776	0.39019237	3.434456639	0.000593743	0.003924435	79.10605679	68.22595299	26.32422165	31.63852202	Dist	CTI12_AA161150
mergepeak_11870	55.20636771	1.574683634	0.390834392	4.029030369	5.60E-05	0.000544584	69.51744384	95.97888301	24.44392011	30.88522387	Dist	CTI12_AA160290
mergepeak_11871	71.3826274	1.47429842	0.34052571	4.329477555	1.49E-05	0.00017773	115.0633553	94.82251093	39.48633248	36.15831088	Exon	CTI12_AA161250
mergepeak_11883	55.1732424	1.582016109	0.3938178	4.017126979	5.89E-05	0.000568599	65.92171399	99.44799927	28.2045232	27.11873316	Intr	CTI12_AA161420
mergepeak_11903	57.81889502	1.080545204	0.37905067	2.850661641	0.004362837	0.020065387	94.68755282	62.44409256	35.72572938	38.4182053	3' U	CTI12_AA160630
mergepeak_11921	81.15225497	1.173882804	0.31433726	3.734469158	0.000188112	0.001499235	113.8647787	111.0117201	50.76814176	48.96437931	Dist	CTI12_AA162380
mergepeak_11922	75.63586619	1.906491521	0.33672209	5.66191402	1.50E-08	4.17E-07	113.8647787	124.8881851	32.90527706	30.88522387	Down	CTI12_AA162390
mergepeak_11935	35.79861038	1.330005049	0.457567263	2.90668751	0.003652779	0.017384106	55.13452443	47.41125546	18.80301547	21.84564615	Dist	CTI12_AA109630
mergepeak_11968	5329.243044	1.003303629	0.137189634	7.313261192	2.61E-13	2.04E-11	7654.110283	6568.19344	3540.607812	3554.06064	Dist	CTI12_AA161970
mergepeak_11969	121.9176846	1.235303846	0.282605514	4.371124353	1.24E-05	0.000151107	200.1622952	142.2337664	71.45145877	73.82321804	Dist	CTI12_AA161980
mergepeak_11978	64.41023741	1.740662189	0.368557687	4.72290295	2.33E-06	3.59E-05	116.2619319	82.102418	29.14467397	30.13192573	Dist	CTI12_AA154330
mergepeak_11990	53.17892668	1.067975123	0.386242076	2.76504086	0.005691567	0.024755261	83.90036326	60.13134839	34.78557861	33.89841645	Prom	CTI12_AA162820
mergepeak_11992	39.83727084	1.449604473	0.4360168	3.324652795	0.000885287	0.005460573	61.12740752	55.50586006	21.62346779	21.09234801	Dist	CTI12_AA166410
mergepeak_12002	51.45030196	1.344593708	0.413255637	3.253660904	0.001139282	0.006728302	93.4889762	54.34948797	26.32422165	31.63852202	Prom	CTI12_AA054480
mergepeak_12009	54.80182186	1.462288105	0.384240368	3.805659756	0.000141427	0.001179529	69.51744384	91.35339468	28.2045232	30.13192573	Dist	CTI12_AA163040
mergepeak_12011	38.25808419	1.290258739	0.449397138	2.871088023	0.004090616	0.019042409	63.52456075	45.0985113	22.56361856	21.84564615	Dist	CTI12_AA163070
mergepeak_12051	122.9010582	1.378045995	0.273899823	5.031204402	4.87E-07	9.16E-06	196.5665654	158.4229756	69.57115722	67.04353475	Dist	CTI12_AA161850
mergepeak_12062	270.091268	1.25376121	0.201694228	6.216148199	5.10E-10	2.09E-08	370.360175	390.8537646	157.9453299	161.2058027	Dist	CTI12_AA162760
mergepeak_12068	44.88288035	1.288197328	0.427293192	3.014785521	0.00257161	0.013058981	76.70890355	50.88037172	22.56361856	29.37862759	Prom	CTI12_AA163820
mergepeak_12112	41.61304728	1.374019167	0.427664237	3.212845611	0.001314269	0.00755374	57.53167766	62.44409256	25.38407088	21.09234801	Dist	CTI12_AA164980
mergepeak_12115	64.60523133	1.561182148	0.352945567	4.423294392	9.72E-06	0.000123062	93.4889762	99.44799927	33.84542784	31.63852202	Dist	CTI12_AA163510
mergepeak_12116	80.60904139	1.817368869	0.328538193	5.531682176	3.17E-08	8.15E-07	136.6377345	114.4808364	36.66588016	34.65171459	Dist	CTI12_AA163520
mergepeak_12117	43.0210507	1.406824727	0.42112433	3.340639869	0.000835856	0.005205574	64.72313737	60.13134839	25.38407088	21.84564615	Dist	CTI12_AA163520
mergepeak_12118	46.83386296	1.474333033	0.405840942	3.632785361	0.000280378	0.002103215	67.12029061	70.53869715	26.32422165	23.35224244	Dist	CTI12_AA163520
mergepeak_12125	42.03445309	1.918939796	0.436676707	4.394417581	1.11E-05	0.000138027	64.72313737	68.22595299	17.86286469	17.32585729	Dist	CTI12_AA161760
mergepeak_12129	226.421335	1.544893511	0.215124677	7.181386767	6.90E-13	5.02E-11	335.601453	338.8170208	117.5188467	113.7480196	Dist	CTI12_AA163550
mergepeak_12132	80.31384388	1.794378145	0.325415973	5.514105932	3.51E-08	8.90E-07	119.8576618	129.5136735	35.72572938	36.15831088	Dist	CTI12_AA164520
mergepeak_12133	43.66623819	1.235580494	0.415122815	2.976421549	0.002916337	0.01448769	64.72313737	57.81860423	27.26437242	24.85883873	Dist	CTI12_AA164520
mergepeak_12145	63.28191832	1.214943872	0.355191453	3.420532397	0.000624987	0.004096878	98.28328268	78.63330175	38.5461817	37.66490716	Dist	CTI12_AA163920
mergepeak_12147	49.49465572	1.135200739	0.400247979	2.836243527	0.004564762	0.020827181	59.9288309	76.32055758	26.32422165	35.40501273	Dist	CTI12_AA060650
mergepeak_12158	64.4356291	1.19029608	0.352105045	3.380514132	0.000723504	0.004630354	99.48185929	79.78967383	38.5461817	39.92480159	Dist	CTI12_AA164620
mergepeak_12159	256.446711	1.133406602	0.205038485	5.527774963	3.24E-08	8.32E-07	337.9986063	366.5699508	160.7657822	160.4525045	Dist	CTI12_AA164630
mergepeak_12168	50.80808921	1.480804851	0.391012645	3.787102204	0.000152414	0.001254425	77.90748017	71.69506924	27.26437242	26.36543501	Dist	CTI12_AA165670
mergepeak_12194	49.09729465	1.500476913	0.400668566	3.744932948	0.000180442	0.001447465	79.10605679	65.91320882	27.26437242	24.10554058	Dist	CTI12_AA163710
mergepeak_12196	53.12617101	1.066373631	0.378950498	2.814018284	0.004892645	0.021985715	77.90748017	65.91320882	34.78557861	33.89841645	3' U	CTI12_AA167980
mergepeak_12211	51.85373646	1.015374445	0.381494175	2.661572603	0.007777657	0.031734561	64.72313737	74.00781341	34.78557861	33.89841645	Exon	CTI12_AA168010
mergepeak_12219	122.0871157	1.58071909	0.27183651	5.814962426	6.06E-09	1.91E-07	186.9779524	179.2376731	57.34919717	64.78364032	Dist	CTI12_AA166400
mergepeak_12221	41.27229391	1.075751667	0.424190143	2.536012882	0.011212261	0.042422197	56.33310105	55.50586006	29.14467397	24.10554058	Dist	CTI12_AA166400
mergepeak_12222	44.48544245	1.224837485	0.410878787	2.981019032	0.002872909	0.014308776	59.9288309	64.75683673	25.38407088	27.8720313	Dist	CTI12_AA166400
mergepeak_12230	107.6814649	1.044223257	0.289981889	3.60099474	0.000317002	0.002331333	123.4533917	166.5175802	71.45145877	69.30342918	Intr	CTI12_AA165110
mergepeak_12231	279.4128143	1.546817329	0.201992833	7.657783241	1.89E-14	1.87E-12	431.4875825	401.2611133	141.022616	143.8799454	Exon	CTI12_AA165110
mergepeak_12232	273.1902002	1.204389696	0.203114415	5.92961213	3.04E-09	1.03E-07	358.3744088	403.5738575	167.3468376	163.4656971	Prom	CTI12_AA165110
mergepeak_12233	40.3472029	1.172943383	0.42955297	2.730614068	0.006321645	0.026935099	52.73737119	58.97497631	26.32422165	23.35224244	Prom	CTI12_AA165120
mergepeak_12234	315.1458472	1.207164179	0.193881535	6.226297836	4.78E-10	1.97E-08	456.6576915	423.2321829	183.3294008	197.3641135	Prom	CTI12_AA165120
mergepeak_12239	235.1503245	1.603689058	0.21312814	7.524529892	5.29E-14	4.76E-12	359.5729854	348.0679974	118.4589974	114.5013178	Exon	CTI12_AA165130
mergepeak_12240	635.4972029	1.495278739	0.162659873	9.192671235	3.83E-20	1.14E-17	908.5210764	967.8834347	331.873223	333.7110775	Exon	CTI12_AA165130
mergepeak_12241	64.78646515	1.421560971	0.380477721	3.73625285	0.000186783	0.001490182	68.31886723	120.2626968	36.66588016	33.89841645	Prom	CTI12_AA165130
mergepeak_12242	118.3290005	1.672185396	0.274851167	6.083966871	1.17E-09	4.40E-08	180.9850693	179.2376731	57.34919717	55.7440626	Dist	CTI12_AA165730
mergepeak_12243	53.51434241	1.835396102	0.389074528	4.717338116	2.39E-06	3.67E-05	85.09893988	82.102418	23.50376933	23.35224244	Dist	CTI12_AA165730
mergepeak_12270	93.18868041	1.294034856	0.298040038	4.341815493	1.41E-05	0.000169476	129.4462747	135.2955339	54.52874485	53.48416817	Dist	CTI12_AA160180
mergepeak_12297	37.06869707	1.161486863	0.446845297	2.599304209	0.009341295	0.036620355	55.13452443	47.41125546	21.62346779	24.10554058	Dist	CTI12_AA167130
mergepeak_12322	78.06673952	1.580622306	0.32606793	4.847524587	1.25E-06	2.08E-05	115.0633553	119.1063247	36.66588016	41.43139788	Dist	CTI12_AA167370
mergepeak_12324	200.4224226	1.123980853	0.231688732	4.851253839	1.23E-06	2.05E-05	308.0341908	241.6817657	123.1597513	128.8139825	Dist	CTI12_AA167390
mergepeak_12325	44.46180284	1.170086129	0.441293219	2.651493559	0.008013664	0.032442815	80.30463341	42.78576713	29.14467397	25.61213687	Dist	CTI12_AA167390
mergepeak_12326	61.96457082	1.414323623	0.358073419	3.949814612	7.82E-05	0.00072007	95.88612944	84.41516217	32.90527706	34.65171459	Dist	CTI12_AA167400
mergepeak_12329	24.83045331	1.383951789	0.541319122	2.556628304	0.010569209	0.040438321	37.15587516	34.69116254	13.16211083	14.31266472	Dist	CTI12_AA167400
mergepeak_12385	38.17682211	1.217843831	0.448404783	2.715947461	0.00660864	0.027934771	44.34733487	62.44409256	22.56361856	23.35224244	Dist	CTI12_AA165800
mergepeak_12406	136.2210022	1.270962054	0.257708685	4.931778123	8.15E-07	1.44E-05	203.7580251	181.5504173	78.97266495	80.60290133	Dist	CTI12_AA167920
mergepeak_12440	52.9575871	1.040279164	0.377991033	2.752126569	0.005920963	0.025547428	75.51032693	67.0695809	33.84542784	35.40501273	Prom	CTI12_AA168320
mergepeak_12464	43.0661359	1.021690711	0.413551331	2.470529374	0.013491324	0.049019964	59.9288309	55.50586006	28.2045232	28.62532944	Dist	CTI12_AA061740
mergepeak_12468	46.06251546	1.146765563	0.40439052	2.835787451	0.004571286	0.020846508	61.12740752	65.91320882	26.32422165	30.88522387	Prom	CTI12_AA061790
mergepeak_12480	47.90524623	1.311739535	0.399131491	3.286484692	0.001014463	0.006113168	71.91459708	64.75683673	26.32422165	28.62532944	Dist	CTI12_AA168610
mergepeak_12517	72.02595271	1.152386884	0.33183575	3.472762904	0.00051513	0.003490194	93.4889762	105.2298597	44.18708634	45.19788859	Dist	CTI12_AA168750
mergepeak_12519	83.78796947	1.3257906	0.317315679	4.178143993	2.94E-05	0.000317445	109.0704722	130.6700455	44.18708634	51.22427374	Prom	CTI12_AA169190
mergepeak_12544	81.94245211	1.657715847	0.335253421	4.944664965	7.63E-07	1.36E-05	101.8790125	146.8592547	41.36663402	37.66490716	3' U	CTI12_AA169470
mergepeak_12560	46.98552493	1.173769684	0.414050207	2.83484868	0.00458474	0.020891591	51.53879457	78.63330175	29.14467397	28.62532944	Exon	CTI12_AA169870
mergepeak_12565	72.66196673	1.581514933	0.346126289	4.569184669	4.90E-06	6.84E-05	121.0562384	97.1352551	31.02497552	41.43139788	Dist	CTI12_AA169880
mergepeak_12573	85.08928585	1.341004957	0.313030508	4.283943328	1.84E-05	0.000211128	131.843428	112.1680922	48.88784021	47.45778302	Intr	CTI12_AA166840
mergepeak_12583	52.19975045	1.388478502	0.416992438	3.329745037	0.000869255	0.005373287	52.73737119	98.29162718	29.14467397	28.62532944	Dist	CTI12_AA169640
mergepeak_12584	66.40162552	1.889129159	0.357870185	5.278811243	1.30E-07	2.86E-06	99.48185929	109.855348	25.38407088	30.88522387	Dist	CTI12_AA169640
mergepeak_12588	65.9682117	1.020903049	0.343113246	2.975411359	0.002925959	0.014526589	93.4889762	83.25879008	44.18708634	42.93799416	Prom	CTI12_AA172720
mergepeak_12589	41.21725353	1.247465563	0.43999576	2.835176327	0.00458004	0.020879563	46.7444881	69.38232507	21.62346779	27.11873316	Down	CTI12_AA172730
mergepeak_12590	98.27447489	1.294551308	0.292948902	4.419034504	9.91E-06	0.000125123	147.424924	131.8264176	57.34919717	56.49736074	Dist	CTI12_AA172740
mergepeak_12592	52.04860405	1.244213424	0.396232802	3.140107075	0.001688861	0.009267816	87.49609311	58.97497631	30.08482474	31.63852202	Dist	CTI12_AA172760
mergepeak_12631	70.34839339	3.250677221	0.398361752	8.160113783	3.35E-16	4.31E-14	139.0348877	115.6372085	13.16211083	13.55936658	Dist	CTI12_AA170480
mergepeak_12632	229.203904	2.255643396	0.227037364	9.935119754	2.93E-23	1.36E-20	405.1188969	352.6934858	83.67341882	75.32981432	Dist	CTI12_AA170480
mergepeak_12634	55.34836936	1.892403273	0.385667128	4.90683062	9.26E-07	1.60E-05	91.09182297	83.25879008	24.44392011	22.5989443	Exon	CTI12_AA170180
mergepeak_12636	65.08033091	1.18266156	0.360829757	3.277616486	0.001046875	0.006272123	107.8718956	72.85144132	40.42648325	39.17150345	Exon	CTI12_AA170190
mergepeak_12651	34.29902796	1.174116325	0.467042314	2.513939938	0.011939076	0.044489123	44.34733487	50.88037172	17.86286469	24.10554058	Dist	CTI12_AA170850
mergepeak_12661	64.57065031	1.264628235	0.348019371	3.633786915	0.000279292	0.002096989	91.09182297	91.35339468	36.66588016	39.17150345	Dist	CTI12_AA170860
mergepeak_12668	68.48321275	1.029725704	0.341572008	3.01466654	0.002572619	0.013061907	101.8790125	82.102418	43.24693557	46.70448488	3' U	CTI12_AA170910
mergepeak_12679	151.0197695	1.097556465	0.254924036	4.305425582	1.67E-05	0.000195038	232.5238639	179.2376731	95.89537887	96.42216233	Dist	CTI12_AA172270
mergepeak_12694	76.28981947	1.866509535	0.338362549	5.516300602	3.46E-08	8.82E-07	129.4462747	109.855348	35.72572938	30.13192573	Dist	CTI12_AA170120
mergepeak_12701	75.54232978	1.171400182	0.326944968	3.582866531	0.000339844	0.002472854	95.88612944	113.3244643	47.00753866	45.95118674	Dist	CTI12_AA171000
mergepeak_12704	48.8632903	1.258024405	0.394763088	3.18678327	0.001438645	0.008139339	73.1131737	64.75683673	28.2045232	29.37862759	Dist	CTI12_AA173160
mergepeak_12719	296.3039899	1.265348127	0.199451082	6.344152741	2.24E-10	1.00E-08	395.5302839	441.7341363	166.4066869	181.5448525	Exon	CTI12_AA171780
mergepeak_12731	495.8553126	1.05264732	0.16920896	6.22099042	4.94E-10	2.03E-08	668.8057528	669.5394369	319.6512629	325.4247979	Dist	CTI12_AA173360
mergepeak_12734	67.29446735	1.102100845	0.340083396	3.24067819	0.001192457	0.006972254	89.89324635	93.66613884	44.18708634	41.43139788	Dist	CTI12_AA171430
mergepeak_12751	50.09007713	1.369440357	0.396188699	3.456535637	0.000547167	0.003668018	63.52456075	80.94604592	27.26437242	28.62532944	Dist	CTI12_AA171530
mergepeak_12759	52.43741735	1.150857641	0.380787019	3.022313218	0.002508508	0.012786044	68.31886723	76.32055758	31.96512629	33.1451183	Dist	CTI12_AA169700
mergepeak_12760	45.58379825	1.118939704	0.406338836	2.753710958	0.005892378	0.025453893	67.12029061	57.81860423	27.26437242	30.13192573	Prom	CTI12_AA169700
mergepeak_12771	37.67924139	1.969225486	0.465388593	4.231357442	2.32E-05	0.000259184	64.72313737	55.50586006	13.16211083	17.32585729	Dist	CTI12_AA173030
mergepeak_12779	216.6664529	1.101891066	0.215658593	5.10942342	3.23E-07	6.41E-06	303.2398844	287.936649	139.1423144	136.3469639	Dist	CTI12_AA169620
mergepeak_12788	199.7653231	1.806259373	0.237209637	7.61461209	2.64E-14	2.51E-12	346.3886426	275.2165561	85.55372037	91.90237347	Dist	CTI12_AA031620
mergepeak_12789	119.0787131	1.543894397	0.273831988	5.63810827	1.72E-08	4.72E-07	184.5807992	169.9866964	62.99010181	58.75725517	Dist	CTI12_AA031620
mergepeak_12797	25.91036814	1.340373961	0.531548902	2.521638097	0.011680982	0.043746484	40.75160501	33.53479045	15.04241237	14.31266472	Dist	CTI12_AA031700
mergepeak_12801	41.89677058	1.667586673	0.439457072	3.794652038	0.000147851	0.001222898	74.31175032	53.19311589	19.74316624	20.33904987	Intr	CTI12_AA031740
mergepeak_12804	120.5315834	2.324601528	0.288082935	8.069209393	7.08E-16	8.74E-14	216.9423679	185.0195335	39.48633248	40.67809973	Dist	CTI12_AA031750
mergepeak_12867	81.08760139	1.387028936	0.320273173	4.330768403	1.49E-05	0.00017695	127.0491215	107.5426039	46.06738789	43.69129231	Dist	CTI12_AA174460
mergepeak_12876	39.20687679	1.264957095	0.435443034	2.904988703	0.003672664	0.017459688	57.53167766	53.19311589	23.50376933	22.5989443	Dist	CTI12_AA173990
mergepeak_12909	37.2398803	1.28612224	0.451948662	2.8457264	0.004431025	0.020328254	45.54591148	60.13134839	20.68331701	22.5989443	Intr	CTI12_AA173290
mergepeak_12919	124.0315371	1.007016359	0.266535697	3.778166939	0.000157987	0.001294324	174.9921862	156.1102314	87.43402191	77.58970875	Prom	CTI12_AA172140
mergepeak_12921	55.35712029	1.58292403	0.37828915	4.184428842	2.86E-05	0.000310029	81.50321002	84.41516217	29.14467397	26.36543501	Dist	CTI12_AA172180
mergepeak_12926	43.52141785	1.296411558	0.415878267	3.117286142	0.001825243	0.00987717	63.52456075	60.13134839	26.32422165	24.10554058	Dist	CTI12_AA174470
mergepeak_12931	62.33289149	1.248249857	0.353439387	3.531722562	0.000412862	0.002892533	87.49609311	87.88427842	38.5461817	35.40501273	Dist	CTI12_AA174490
mergepeak_12955	32.82729404	1.349846446	0.475153176	2.84086588	0.004499123	0.020575468	49.14164134	45.0985113	19.74316624	17.32585729	Dist	CTI12_AA175110
mergepeak_12991	128.9930038	1.075261893	0.260618497	4.125808045	3.69E-05	0.000385477	180.9850693	168.8303243	85.55372037	80.60290133	Dist	CTI12_AA175990
mergepeak_13010	150.2584576	1.136788685	0.245495815	4.630582739	3.65E-06	5.27E-05	208.5523315	204.677859	92.13477578	95.66886419	Exon	CTI12_AA180670
mergepeak_13043	72.6772148	1.266438691	0.346621794	3.653661458	0.000258527	0.001960328	82.70178664	122.575441	43.24693557	42.18469602	Dist	CTI12_AA175940
mergepeak_13062	47.30633333	1.204476132	0.400064407	3.010705554	0.002606415	0.01319878	65.92171399	65.91320882	31.02497552	26.36543501	Dist	CTI12_AA154800
mergepeak_13064	54.95753666	1.063174647	0.378489005	2.808997442	0.004969604	0.022259983	85.09893988	63.60046465	35.72572938	35.40501273	Dist	CTI12_AA176720
mergepeak_13066	50.12298308	1.825081793	0.401470263	4.545994959	5.47E-06	7.53E-05	75.51032693	80.94604592	20.68331701	23.35224244	Down	CTI12_AA176540
mergepeak_13067	71.08481571	1.125215427	0.338782086	3.321354559	0.000895817	0.005508756	85.09893988	109.855348	44.18708634	45.19788859	Down	CTI12_AA176540
mergepeak_13093	146.6061052	1.153750154	0.250452129	4.606669384	4.09E-06	5.84E-05	189.3751056	215.0852077	93.07492655	88.8891809	Dist	CTI12_AA086640
mergepeak_13098	92.5688375	1.217294851	0.297985356	4.085082801	4.41E-05	0.000445934	127.0491215	131.8264176	56.4090464	54.99076446	Dist	CTI12_AA177170
mergepeak_13114	39.41237473	1.496097039	0.445888472	3.355316705	0.000792742	0.004987641	50.34021796	65.91320882	22.56361856	18.83245358	Dist	CTI12_AA176910
mergepeak_13123	86.38498443	2.202277454	0.32617744	6.751777354	1.46E-11	8.43E-10	151.0206539	132.9827897	29.14467397	32.39182016	Dist	CTI12_AA114650
mergepeak_13124	148.4739772	1.493679869	0.251112975	5.948238503	2.71E-09	9.36E-08	230.1267107	208.1469752	78.03251418	77.58970875	Dist	CTI12_AA114660
mergepeak_13131	193.6398772	1.160094135	0.226497164	5.121892538	3.02E-07	6.05E-06	251.7010898	283.3111607	121.2794498	118.2678085	Dist	CTI12_AA175360
mergepeak_13143	79.69846247	1.979250576	0.329700344	6.003180197	1.93E-09	6.94E-08	127.0491215	127.2009293	32.90527706	31.63852202	Dist	CTI12_AA179290
mergepeak_13179	117.1189016	1.283469317	0.27149231	4.727461031	2.27E-06	3.52E-05	168.9993031	163.0484639	68.63100645	67.79683289	Exon	CTI12_AA177790
mergepeak_13180	148.8462267	1.353447859	0.252134582	5.367958046	7.96E-08	1.85E-06	231.3252873	196.5832544	84.61356959	82.86279576	Intr	CTI12_AA177790
mergepeak_13181	52.43661823	1.368188294	0.398356984	3.434578404	0.000593476	0.003923312	91.09182297	60.13134839	29.14467397	29.37862759	Intr	CTI12_AA177790
mergepeak_13208	66.81366859	1.161127683	0.348326325	3.333447975	0.000857767	0.005319967	82.70178664	101.7607434	45.12723712	37.66490716	Dist	CTI12_AA177350
mergepeak_13226	276.6059785	1.485434036	0.213685194	6.951506589	3.61E-12	2.34E-10	456.6576915	358.4753462	150.4241237	140.8667528	Dist	CTI12_AA076720
mergepeak_13227	72.12388765	1.145381039	0.335606409	3.41286998	0.000642826	0.004200232	88.69466973	109.855348	47.00753866	42.93799416	Dist	CTI12_AA076720
mergepeak_13293	1055.262603	1.318601429	0.147089533	8.964617686	3.11E-19	7.47E-17	1532.979494	1480.156268	600.7563441	607.1583034	Exon	CTI12_AA178440
mergepeak_13294	844.1399011	1.40325903	0.160475772	8.744366893	2.24E-18	4.41E-16	1318.43428	1132.088271	452.2125219	473.8245321	Prom	CTI12_AA178450
mergepeak_13295	294.601146	1.203901944	0.195523204	6.157335377	7.40E-10	2.93E-08	411.11178	410.51209	180.5089485	176.2717655	Prom	CTI12_AA178450
mergepeak_13296	172.2344562	1.108523178	0.233402529	4.749405175	2.04E-06	3.19E-05	230.1267107	240.5253936	109.0574897	109.2282308	Exon	CTI12_AA178460
mergepeak_13297	65.76900757	1.641225186	0.352819127	4.651746636	3.29E-06	4.82E-05	104.2761658	94.82251093	33.84542784	30.13192573	Exon	CTI12_AA178460
mergepeak_13298	98.65682315	1.479152613	0.294309425	5.025841805	5.01E-07	9.39E-06	140.2334643	150.328371	49.82799098	54.23746631	Exon	CTI12_AA178460
mergepeak_13299	87.56895609	1.38693709	0.324855417	4.269398065	1.96E-05	0.000223874	101.8790125	151.4847431	47.94768944	48.96437931	Intr	CTI12_AA178460
mergepeak_13300	118.1517128	1.617888366	0.27459593	5.891887643	3.82E-09	1.27E-07	173.7936096	182.7067894	57.34919717	58.75725517	Exon	CTI12_AA178460
mergepeak_13301	67.61723334	1.024665793	0.340210198	3.0118609	0.002596515	0.013155224	95.88612944	85.57153425	42.3067848	46.70448488	Dist	CTI12_AA178510
mergepeak_13348	59.64464169	1.9111915	0.373749542	5.113562119	3.16E-07	6.28E-06	99.48185929	89.04065051	24.44392011	25.61213687	Dist	CTI12_AA178630
mergepeak_13371	89.47420956	1.21526167	0.314301424	3.866548408	0.000110387	0.000960657	145.0277708	105.2298597	52.6484433	54.99076446	Exon	CTI12_AA180300
mergepeak_13375	50.31534558	1.205380206	0.39714461	3.035116622	0.002404427	0.012354957	81.50321002	58.97497631	29.14467397	31.63852202	Dist	CTI12_AA178860
mergepeak_13387	116.075383	1.280715678	0.277898695	4.608570314	4.05E-06	5.80E-05	180.9850693	148.0156268	66.7507049	68.55013103	Dist	CTI12_AA179600
mergepeak_13388	109.6139113	1.369170511	0.293197151	4.669794731	3.02E-06	4.47E-05	182.1836459	134.1391618	57.34919717	64.78364032	Dist	CTI12_AA179610
mergepeak_13399	139.7004833	2.217856989	0.26785683	8.280009091	1.23E-16	1.70E-14	218.1409445	241.6817657	50.76814176	48.21108117	Dist	CTI12_AA180180
mergepeak_13400	45.46393204	1.727615043	0.422251721	4.091433985	4.29E-05	0.000436105	64.72313737	75.16418549	17.86286469	24.10554058	Intr	CTI12_AA180190
mergepeak_13406	790.4748842	1.350574199	0.157377101	8.581770732	9.34E-18	1.59E-15	1191.385158	1080.051527	439.9905619	450.4722897	Dist	CTI12_AA180880
mergepeak_13419	80.21279422	1.310997123	0.332861955	3.938561029	8.20E-05	0.000748398	94.68755282	134.1391618	42.3067848	49.71767745	Exon	CTI12_AA180360
mergepeak_13438	165.050902	1.91681442	0.246490602	7.776419902	7.46E-15	7.79E-13	273.2754689	248.6199982	70.511308	67.79683289	Dist	CTI12_AA180860
mergepeak_13444	204.6255842	1.264951952	0.228990316	5.524041243	3.31E-08	8.48E-07	257.6939729	320.3150674	118.4589974	122.0342992	Dist	CTI12_AA182760
mergepeak_13451	53.40090915	1.58671658	0.387408286	4.095721842	4.21E-05	0.000429728	87.49609311	72.85144132	25.38407088	27.8720313	Intr	CTI12_AA177540
mergepeak_13465	47.1305795	1.095801403	0.400015754	2.739395617	0.006155226	0.026325355	69.51744384	58.97497631	29.14467397	30.88522387	Dist	CTI12_AA167490
mergepeak_13476	68.83238858	1.57177701	0.343189471	4.579910345	4.65E-06	6.52E-05	105.4747424	100.6043714	33.84542784	35.40501273	3' U	CTI12_AA181610
mergepeak_13488	179.8080748	1.033911939	0.236033532	4.380360415	1.18E-05	0.000145809	264.8854326	218.554324	113.7582436	122.0342992	Dist	CTI12_AA181220
mergepeak_13492	42.20749867	1.054998931	0.41956784	2.514489503	0.011920485	0.044450437	53.93594781	60.13134839	25.38407088	29.37862759	Exon	CTI12_AA181240
mergepeak_13498	55.2518903	1.202066314	0.373212597	3.220862112	0.001278056	0.007383152	71.91459708	82.102418	33.84542784	33.1451183	Dist	CTI12_AA181190
mergepeak_13523	34.30458479	1.3762294	0.477268632	2.883553011	0.003932165	0.018454346	58.73025428	40.47302296	16.92271392	21.09234801	Dist	CTI12_AA181480
mergepeak_13525	41.17381131	1.226198874	0.42468628	2.887305128	0.003885572	0.018270437	58.73025428	56.66223214	24.44392011	24.85883873	Dist	CTI12_AA183360
mergepeak_13526	106.8053409	1.013954736	0.280822087	3.610665911	0.000305412	0.0022588	139.0348877	146.8592547	66.7507049	74.57651618	Dist	CTI12_AA183360
mergepeak_13560	35.10066722	1.546254373	0.465246582	3.323515814	0.000888904	0.005475383	49.14164134	55.50586006	16.92271392	18.83245358	Dist	CTI12_AA182590
mergepeak_13582	45.60076731	1.042289569	0.411050403	2.535673389	0.011223135	0.042459378	70.71602046	52.0367438	31.02497552	28.62532944	Prom	CTI12_AA183570
mergepeak_13583	41.98149308	1.545636646	0.431760248	3.579849358	0.000343792	0.002496205	69.51744384	55.50586006	22.56361856	20.33904987	Dist	CTI12_AA181490
mergepeak_13584	223.0906202	1.1996644	0.213840061	5.61010127	2.02E-08	5.46E-07	312.8284973	308.7513466	138.2021637	132.5804732	Dist	CTI12_AA181490
mergepeak_13585	483.3092083	1.553471454	0.172353505	9.013286093	2.00E-19	5.10E-17	725.1388539	716.9506924	242.5588995	248.5883873	Prom	CTI12_AA181490
mergepeak_13596	39.27882543	1.356681051	0.43743623	3.101437327	0.001925836	0.010304577	58.73025428	54.34948797	20.68331701	23.35224244	Dist	CTI12_AA183150
mergepeak_13598	117.1825218	1.243980991	0.271332979	4.584702507	4.55E-06	6.38E-05	161.8078434	167.6739523	71.45145877	67.79683289	Dist	CTI12_AA183150
mergepeak_13599	71.53064185	1.131183218	0.332825292	3.398729739	0.000676996	0.004379728	92.29039959	104.0734876	46.06738789	43.69129231	Dist	CTI12_AA183150
mergepeak_13602	74.38852476	1.733311021	0.337642538	5.133568279	2.84E-07	5.72E-06	123.4533917	105.2298597	35.72572938	33.1451183	Intr	CTI12_AA183160
mergepeak_13603	148.494689	1.783856626	0.253158999	7.046388361	1.84E-12	1.26E-10	233.7224405	226.6489286	65.81055413	67.79683289	Dist	CTI12_AA183160
mergepeak_13608	40.60938537	1.153130312	0.429301073	2.686064359	0.007229916	0.029988653	61.12740752	50.88037172	26.32422165	24.10554058	Dist	CTI12_AA166180
mergepeak_13662	48.51589965	1.517416709	0.401761068	3.776913268	0.000158784	0.001299541	77.90748017	65.91320882	25.38407088	24.85883873	Dist	CTI12_AA159200
mergepeak_13663	33.52332789	1.235959635	0.467641279	2.642965218	0.008218348	0.033066716	47.94306472	46.25488338	18.80301547	21.09234801	Down	CTI12_AA159210
mergepeak_13705	78.32200235	1.239593312	0.321184829	3.859439175	0.000113648	0.000983546	105.4747424	114.4808364	48.88784021	44.44459045	Prom	CTI12_AA182950
mergepeak_13706	73.46597108	1.845933449	0.351060728	5.258159914	1.46E-07	3.15E-06	97.08470606	132.9827897	29.14467397	34.65171459	Dist	CTI12_AA182950
mergepeak_13718	146.2109211	1.086398867	0.248231529	4.376554707	1.21E-05	0.000147928	191.7722589	205.834231	93.07492655	94.1622679	Prom	CTI12_AA183930
mergepeak_13721	47.29435858	1.137643587	0.418464846	2.718612082	0.006555644	0.027754167	49.14164134	80.94604592	28.2045232	30.88522387	Dist	CTI12_AA184450
mergepeak_13723	117.9128393	1.738588601	0.286117486	6.076484967	1.23E-09	4.61E-08	201.3608718	161.8920918	48.88784021	59.51055332	Dist	CTI12_AA184460
mergepeak_13751	64.45427441	1.335497422	0.350489872	3.81037379	0.000138757	0.001160947	92.29039959	92.50976676	33.84542784	39.17150345	Intr	CTI12_AA186150
mergepeak_13753	55.73301737	1.399116032	0.378445493	3.697008048	0.000218155	0.001701302	89.89324635	71.69506924	31.96512629	29.37862759	Dist	CTI12_AA169090
mergepeak_13791	45.51070717	1.746323793	0.418269398	4.175117284	2.98E-05	0.0003207	75.51032693	64.75683673	20.68331701	21.09234801	Dist	CTI12_AA184200
mergepeak_13792	219.9765833	1.4901969	0.221597752	6.724783468	1.76E-11	9.98E-10	298.4455779	350.3807416	116.5786959	114.5013178	Dist	CTI12_AA184200
mergepeak_13797	43.70283877	1.520908094	0.420452774	3.617310171	0.000297681	0.002209278	69.51744384	60.13134839	22.56361856	22.5989443	Dist	CTI12_AA186550
mergepeak_13812	75.50291167	1.452068379	0.328125441	4.425345296	9.63E-06	0.000122178	110.2690489	111.0117201	38.5461817	42.18469602	Down	CTI12_AA186400
mergepeak_13826	100.2574702	1.548007413	0.311470657	4.969994367	6.70E-07	1.21E-05	178.5879161	120.2626968	51.70829253	50.4709756	Dist	CTI12_AA185920
mergepeak_13832	77.89375608	1.319265946	0.322398571	4.092034104	4.28E-05	0.000435633	113.8647787	108.6989759	42.3067848	46.70448488	Dist	CTI12_AA184490
mergepeak_13834	100.2839755	1.772474841	0.297851555	5.950866495	2.67E-09	9.23E-08	146.2263474	164.204836	43.24693557	47.45778302	Exon	CTI12_AA184490
mergepeak_13835	83.86688369	1.253900182	0.311897408	4.020232776	5.81E-05	0.000562359	115.0633553	121.4190689	47.00753866	51.97757188	Exon	CTI12_AA184490
mergepeak_13845	44.07638798	1.100133301	0.411736189	2.67193735	0.007541473	0.030982941	64.72313737	55.50586006	28.2045232	27.8720313	5' U	CTI12_AA176760
mergepeak_13850	169.2495378	2.157960694	0.246654761	8.748911577	2.15E-18	4.32E-16	269.679739	283.3111607	62.99010181	61.0171496	Dist	CTI12_AA186930
mergepeak_13857	51.32221645	1.347802128	0.388596493	3.468384689	0.000523597	0.003532375	79.10605679	68.22595299	30.08482474	27.8720313	Dist	CTI12_AA187600
mergepeak_13859	49.94945198	1.520434068	0.394992721	3.849271105	0.00011847	0.001018755	71.91459708	76.32055758	24.44392011	27.11873316	Dist	CTI12_AA189410
mergepeak_13861	145.3330438	1.199267974	0.248948695	4.817329825	1.45E-06	2.37E-05	204.9566017	200.0523706	87.43402191	88.8891809	Dist	CTI12_AA186270
mergepeak_13865	41.46000881	1.172475475	0.44233125	2.650672939	0.008033159	0.032508752	43.14875825	71.69506924	25.38407088	25.61213687	Exon	CTI12_AA173090
mergepeak_13873	129.4400677	1.084872997	0.259774949	4.176203295	2.96E-05	0.000319568	171.3964564	180.3940452	84.61356959	81.35619947	Prom	CTI12_AA173100
mergepeak_13895	58.18586892	1.200771886	0.401292955	2.992257582	0.002769225	0.013894008	106.673319	55.50586006	36.66588016	33.89841645	Prom	CTI12_AA188150
mergepeak_13917	29.15684516	1.473665794	0.506753177	2.908054374	0.003636851	0.017330084	38.35445178	47.41125546	15.04241237	15.81926101	Dist	CTI12_AA043760
mergepeak_13945	87.44263869	1.380627105	0.310673708	4.443977943	8.83E-06	0.000113464	115.0633553	137.6082781	48.88784021	48.21108117	Dist	CTI12_AA105690
mergepeak_13946	50.45586164	1.425414736	0.393766318	3.619950901	0.000294659	0.002189659	76.70890355	70.53869715	24.44392011	30.13192573	Dist	CTI12_AA105700
mergepeak_13949	45.84299095	1.926544121	0.438836137	4.390121863	1.13E-05	0.000140266	88.69466973	56.66223214	16.92271392	21.09234801	Dist	CTI12_AA105710
mergepeak_13953	41.56552014	1.176534719	0.422557376	2.784319447	0.005364018	0.023634911	55.13452443	60.13134839	25.38407088	25.61213687	Dist	CTI12_AA105740
mergepeak_13972	66.91395256	1.521558704	0.350582278	4.340090184	1.42E-05	0.000170762	89.89324635	108.6989759	32.90527706	36.15831088	Dist	CTI12_AA188910
mergepeak_13973	69.26880602	1.121271701	0.338240883	3.315009381	0.0009164	0.005610652	101.8790125	87.88427842	45.12723712	42.18469602	Dist	CTI12_AA188910
mergepeak_13987	37.43430932	1.288257013	0.453988753	2.837640808	0.00454483	0.020749381	62.32598414	43.94213921	21.62346779	21.84564615	Dist	CTI12_AA187510
mergepeak_13988	40.47820116	1.134420933	0.450444788	2.518446128	0.011787391	0.044067646	40.75160501	70.53869715	23.50376933	27.11873316	Dist	CTI12_AA189470
mergepeak_14025	90.7589507	1.349311726	0.307860339	4.382869611	1.17E-05	0.00014449	117.4605086	143.3901385	47.94768944	54.23746631	Dist	CTI12_AA179780
mergepeak_14029	98.20127472	1.79773953	0.299538561	6.001696481	1.95E-09	6.99E-08	159.4106902	145.7028826	43.24693557	44.44459045	Intr	CTI12_AA186980
mergepeak_14030	47.37223946	1.274628578	0.402471027	3.167007046	0.001540166	0.008589268	61.12740752	72.85144132	29.14467397	26.36543501	Dist	CTI12_AA186980
mergepeak_14056	65.53425122	1.331863756	0.354241135	3.759765945	0.000170072	0.001376642	106.673319	80.94604592	37.60603093	36.91160902	Dist	CTI12_AA189580
mergepeak_14058	62.30080053	2.344251958	0.378328141	6.196345729	5.78E-10	2.36E-08	99.48185929	108.6989759	20.68331701	20.33904987	Dist	CTI12_AA189590
mergepeak_14086	45.45409964	1.187863782	0.414494859	2.865810651	0.004159429	0.019307316	73.1131737	53.19311589	29.14467397	26.36543501	Dist	CTI12_AA190390
mergepeak_14087	68.37320765	1.311281415	0.361761193	3.624715526	0.00028928	0.002159184	119.8576618	75.16418549	38.5461817	39.92480159	Dist	CTI12_AA190390
mergepeak_14090	55.87461389	1.0361312	0.375568193	2.758836394	0.005800757	0.025116992	64.72313737	85.57153425	34.78557861	38.4182053	3' U	CTI12_AA190420
mergepeak_14097	139.7677181	1.128810587	0.252112231	4.477413027	7.56E-06	9.93E-05	190.5736823	193.1141381	86.49387114	88.8891809	Dist	CTI12_AA189710
mergepeak_14106	141.5639078	1.564842751	0.259612735	6.027603965	1.66E-09	6.06E-08	230.1267107	193.1141381	71.45145877	71.56332361	Dist	CTI12_AA188850
mergepeak_14107	94.76695885	1.698159742	0.303233942	5.600163794	2.14E-08	5.76E-07	153.4178071	136.451906	43.24693557	45.95118674	Dist	CTI12_AA188850
mergepeak_14108	86.6945071	1.321936887	0.316023406	4.18303475	2.88E-05	0.000311594	107.8718956	139.9210222	47.00753866	51.97757188	Dist	CTI12_AA188850
mergepeak_14122	39.38594986	1.281259906	0.437347231	2.929617057	0.0033938	0.016389618	50.34021796	61.28772048	22.56361856	23.35224244	Dist	CTI12_AA190690
mergepeak_14123	116.4757808	1.132434743	0.271198841	4.175662176	2.97E-05	0.000320159	157.013537	163.0484639	70.511308	75.32981432	Dist	CTI12_AA190690
mergepeak_14124	46.19570421	1.814654962	0.42153368	4.304887247	1.67E-05	0.000195395	81.50321002	62.44409256	19.74316624	21.09234801	Dist	CTI12_AA190700
mergepeak_14127	85.82794678	1.03798848	0.306187215	3.390045141	0.000698811	0.004500033	117.4605086	113.3244643	58.28934794	54.23746631	Dist	CTI12_AA189940
mergepeak_14147	36.53644229	1.315373971	0.479630258	2.742474957	0.00609781	0.026149045	35.95729854	68.22595299	21.62346779	20.33904987	Dist	CTI12_AA189460
mergepeak_14148	91.51318678	1.417684012	0.303551466	4.670325041	3.01E-06	4.47E-05	141.4320409	124.8881851	50.76814176	48.96437931	Dist	CTI12_AA190120
mergepeak_14151	52.04816548	1.017290301	0.390093523	2.607811312	0.009112317	0.035904548	81.50321002	57.81860423	35.72572938	33.1451183	Prom	CTI12_AA190130
mergepeak_14153	734.6082856	1.170894636	0.156336358	7.48958626	6.91E-14	6.04E-12	1039.165928	995.6363648	449.3920696	454.2387804	Dist	CTI12_AA190150
mergepeak_14154	147.4595299	1.438265205	0.24958894	5.762535805	8.29E-09	2.52E-07	215.7437912	215.0852077	79.91281573	79.09630504	Dist	CTI12_AA190150
mergepeak_14156	63.81915237	1.567991892	0.356150714	4.402607747	1.07E-05	0.00013386	101.8790125	89.04065051	31.96512629	32.39182016	Dist	CTI12_AA190160
mergepeak_14203	102.2534911	1.109257038	0.29169707	3.802770587	0.000143087	0.001191763	155.8149603	123.731813	63.93025258	65.53693846	Exon	CTI12_AA191530
mergepeak_14205	84.44384928	1.20697932	0.33491367	3.603852056	0.000313536	0.002310451	89.89324635	145.7028826	51.70829253	50.4709756	Prom	CTI12_AA191540
mergepeak_14208	48.34817684	1.259859341	0.39704013	3.173128473	0.001508058	0.008442499	63.52456075	72.85144132	29.14467397	27.8720313	Intr	CTI12_AA191540
mergepeak_14209	71.95938982	1.441719609	0.336297893	4.287031349	1.81E-05	0.000208888	99.48185929	111.0117201	36.66588016	40.67809973	Exon	CTI12_AA191540
mergepeak_14230	41.19965643	1.193949289	0.448470771	2.662267794	0.00776161	0.031675465	73.1131737	41.62939504	24.44392011	25.61213687	Dist	CTI12_AA190800
mergepeak_14245	54.34714956	1.142965663	0.374715841	3.050219762	0.00228674	0.011867567	79.10605679	70.53869715	33.84542784	33.89841645	Exon	CTI12_AA190950
mergepeak_14251	41.99094889	1.870399189	0.435500579	4.294825952	1.75E-05	0.000203011	65.92171399	65.91320882	18.80301547	17.32585729	Dist	CTI12_AA192090
mergepeak_14289	52.71085583	1.657328395	0.389435155	4.255723643	2.08E-05	0.000236012	83.90036326	76.32055758	23.50376933	27.11873316	Dist	CTI12_AA192190
mergepeak_14295	39.08517829	1.174813687	0.443243282	2.65049406	0.008037414	0.032522724	61.12740752	47.41125546	20.68331701	27.11873316	Intr	CTI12_AA193240
mergepeak_14319	57.96288635	1.485625272	0.369878603	4.016521255	5.91E-05	0.000569655	91.09182297	79.78967383	30.08482474	30.88522387	Dist	CTI12_AA193140
mergepeak_14322	32.88145963	1.314781793	0.485950423	2.705588331	0.006818351	0.028665785	44.34733487	49.72399963	14.1022616	23.35224244	Dist	CTI12_AA191790
mergepeak_14335	135.6775545	1.237425866	0.25689857	4.81678768	1.46E-06	2.38E-05	186.9779524	194.2705102	77.09236341	84.36939204	Dist	CTI12_AA191080
mergepeak_14336	38.63517182	1.56944243	0.460202582	3.410329478	0.000648844	0.004231917	69.51744384	46.25488338	16.92271392	21.84564615	Dist	CTI12_AA195990
mergepeak_14338	49.45756945	1.031519653	0.389361647	2.649258501	0.00806686	0.032609649	63.52456075	69.38232507	31.02497552	33.89841645	Prom	CTI12_AA193200
mergepeak_14339	38.66973798	1.528758392	0.456074004	3.351996338	0.000802311	0.005036901	46.7444881	68.22595299	17.86286469	21.84564615	Exon	CTI12_AA193200
mergepeak_14352	53.41058316	1.117154764	0.37913099	2.946619486	0.003212683	0.015671783	76.70890355	69.38232507	36.66588016	30.88522387	Dist	CTI12_AA193550
mergepeak_14362	51.22459495	1.264849376	0.385753448	3.278906208	0.001042103	0.00624907	69.51744384	75.16418549	30.08482474	30.13192573	Dist	CTI12_AA192860
mergepeak_14365	43.31014372	1.420205992	0.419897175	3.38227089	0.000718892	0.004607388	64.72313737	61.28772048	25.38407088	21.84564615	Dist	CTI12_AA192610
mergepeak_14448	40.51541139	1.303918074	0.429385019	3.036710683	0.002391749	0.012302288	58.73025428	56.66223214	22.56361856	24.10554058	Prom	CTI12_AA194110
mergepeak_14478	43.61620697	1.725804217	0.428761474	4.025091623	5.70E-05	0.000552587	67.12029061	67.0695809	16.92271392	23.35224244	Down	CTI12_AA194600
mergepeak_14490	236.0662262	1.349892845	0.210692499	6.406933587	1.48E-10	6.92E-09	343.9914894	334.1915324	133.5014098	132.5804732	Dist	CTI12_AA194370
mergepeak_14511	66.01752418	1.065400101	0.345193021	3.086389457	0.002026033	0.010758355	81.50321002	97.1352551	43.24693557	42.18469602	Dist	CTI12_AA195110
mergepeak_14539	52.74022335	1.492861822	0.387448841	3.853055335	0.000116653	0.001005051	85.09893988	70.53869715	28.2045232	27.11873316	Dist	CTI12_AA178120
mergepeak_14564	91.58103446	1.000539957	0.30730162	3.255888977	0.001130379	0.006689371	104.2761658	139.9210222	61.10980026	61.0171496	Exon	CTI12_AA195480
mergepeak_14577	44.65925489	1.080874435	0.411173222	2.628756877	0.00856976	0.034171983	65.92171399	55.50586006	26.32422165	30.88522387	Dist	CTI12_AA196260
mergepeak_14580	62.25851578	1.110006153	0.371620557	2.986934208	0.002817904	0.014097169	104.2761658	65.91320882	40.42648325	38.4182053	Dist	CTI12_AA196280
mergepeak_14586	81.02648524	1.096631279	0.327523814	3.348248987	0.000813239	0.005088959	129.4462747	91.35339468	53.58859408	49.71767745	Dist	CTI12_AA196960
mergepeak_14588	60.83042841	1.439443971	0.360864171	3.988880263	6.64E-05	0.000630393	86.2975165	91.35339468	34.78557861	30.88522387	Exon	CTI12_AA196140
mergepeak_14596	947.9360755	1.4891918	0.150229472	9.912780654	3.66E-23	1.69E-20	1396.34176	1399.210222	509.5617191	486.6306005	Prom	CTI12_AA195580
mergepeak_14597	132.4916458	1.897793661	0.266049512	7.133234883	9.80E-13	6.97E-11	207.3537549	210.4597194	56.4090464	55.7440626	Dist	CTI12_AA195580
mergepeak_14598	50.54765982	2.332540943	0.419907637	5.5548905	2.78E-08	7.28E-07	94.68755282	74.00781341	16.92271392	16.57255915	Intr	CTI12_AA195590
mergepeak_14609	57.38160045	1.177496269	0.367867573	3.200869973	0.001370133	0.007814985	86.2975165	72.85144132	35.72572938	34.65171459	Dist	CTI12_AA196380
mergepeak_14621	52.18052539	1.032600309	0.380308962	2.715161651	0.006624343	0.027983637	74.31175032	65.91320882	33.84542784	34.65171459	Dist	CTI12_AA196410
mergepeak_14642	43.5014109	1.031805924	0.417526031	2.471237351	0.013464642	0.048952124	65.92171399	50.88037172	30.08482474	27.11873316	Dist	CTI12_AA196700
mergepeak_14647	55.69881176	1.006219565	0.375365578	2.680638889	0.007348176	0.030379707	83.90036326	64.75683673	39.48633248	34.65171459	Dist	CTI12_AA196050
mergepeak_14651	73.38239086	2.364223516	0.353700962	6.684243959	2.32E-11	1.29E-09	115.0633553	130.6700455	24.44392011	23.35224244	Dist	CTI12_AA196750
mergepeak_14652	44.46880169	1.668377379	0.418824851	3.983472744	6.79E-05	0.000642374	67.12029061	68.22595299	20.68331701	21.84564615	Dist	CTI12_AA196750
mergepeak_14667	100.7665733	1.714785322	0.297662189	5.760843621	8.37E-09	2.54E-07	165.4035733	143.3901385	49.82799098	44.44459045	Prom	CTI12_AA199690
mergepeak_14668	113.3903272	1.956155396	0.286368493	6.830902988	8.44E-12	5.11E-10	191.7722589	168.8303243	47.00753866	45.95118674	Prom	CTI12_AA199690
mergepeak_14669	132.5185863	1.777642526	0.270719733	6.566357411	5.16E-11	2.65E-09	226.5309808	183.8631614	60.16964949	59.51055332	Intr	CTI12_AA199690
mergepeak_14670	37.22488252	1.313627261	0.451471654	2.909656123	0.003618266	0.017257021	59.9288309	46.25488338	21.62346779	21.09234801	Dist	CTI12_AA195830
mergepeak_14693	86.12970574	1.332959519	0.314119556	4.243478305	2.20E-05	0.000247406	113.8647787	132.9827897	44.18708634	53.48416817	Intr	CTI12_AA195350
mergepeak_14711	76.93950072	1.457838574	0.331509115	4.397582168	1.09E-05	0.000136393	99.48185929	126.0445572	42.3067848	39.92480159	Dist	CTI12_AA197840
mergepeak_14728	133.735588	1.061360102	0.256826495	4.132595835	3.59E-05	0.000376007	188.176529	173.4558127	87.43402191	85.87598833	Dist	CTI12_AA194720
mergepeak_14729	156.4265641	1.260398708	0.25947185	4.857554714	1.19E-06	1.99E-05	184.5807992	256.7146028	94.01507733	90.39577719	Dist	CTI12_AA194720
mergepeak_14730	33.77304993	1.31269266	0.472759109	2.776662859	0.005492011	0.02407588	47.94306472	48.56762755	15.98256315	22.5989443	Down	CTI12_AA194730
mergepeak_14731	57.92102514	1.146553487	0.386353889	2.967625074	0.003001102	0.014825208	99.48185929	60.13134839	36.66588016	35.40501273	Prom	CTI12_AA194730
mergepeak_14732	53.29550692	1.229725402	0.378725987	3.247005606	0.001166261	0.006850591	71.91459708	77.47692966	32.90527706	30.88522387	Prom	CTI12_AA194730
mergepeak_14742	44.29608457	1.541909611	0.41684452	3.699004151	0.000216447	0.001690255	65.92171399	65.91320882	23.50376933	21.84564615	Dist	CTI12_AA199300
mergepeak_14792	40.53966064	1.239413478	0.431666676	2.871228071	0.004088804	0.019038347	51.53879457	62.44409256	22.56361856	25.61213687	Dist	CTI12_AA199310
mergepeak_14795	64.11993897	1.088193833	0.348750243	3.12026688	0.001806873	0.009801952	93.4889762	80.94604592	41.36663402	40.67809973	Dist	CTI12_AA199400
mergepeak_14796	38.24801874	1.117716306	0.438597824	2.548385432	0.010822283	0.041235349	53.93594781	50.88037172	22.56361856	25.61213687	Dist	CTI12_AA199400
mergepeak_14836	32.54554319	1.390013244	0.477021609	2.913941876	0.003568963	0.017074945	49.14164134	45.0985113	17.86286469	18.07915544	Dist	CTI12_AA198710
mergepeak_14839	66.94341531	1.930520463	0.374353126	5.156950288	2.51E-07	5.13E-06	83.90036326	128.3573014	25.38407088	30.13192573	Dist	CTI12_AA199990
mergepeak_14848	72.73607495	1.282117085	0.331251955	3.870519298	0.000108604	0.00094782	105.4747424	100.6043714	44.18708634	40.67809973	Dist	CTI12_AA187890
mergepeak_14880	78.93199901	1.692261911	0.327490467	5.167362362	2.37E-07	4.89E-06	112.6662021	128.3573014	38.5461817	36.15831088	Dist	CTI12_AA197870
mergepeak_14892	110.0687398	1.188169621	0.277695439	4.278678921	1.88E-05	0.000215531	154.6163837	151.4847431	64.87040336	69.30342918	Dist	CTI12_AA199870
mergepeak_14893	58.01063286	1.258836917	0.365353536	3.445530953	0.000569939	0.00379245	85.09893988	78.63330175	32.90527706	35.40501273	Dist	CTI12_AA199870
mergepeak_14896	71.20958199	1.186172843	0.333061748	3.561420212	0.000368854	0.002639873	103.0775891	94.82251093	43.24693557	43.69129231	Exon	CTI12_AA199980
mergepeak_14897	44.31742106	1.513837182	0.445642424	3.396977261	0.000681346	0.004402253	85.09893988	46.25488338	22.56361856	23.35224244	Exon	CTI12_AA199980
mergepeak_14911	61.73595105	1.372029305	0.360944259	3.801222135	0.000143984	0.001197514	98.28328268	79.78967383	35.72572938	33.1451183	Dist	CTI12_AA200270
mergepeak_14941	70.63040972	1.08262673	0.332862883	3.252470564	0.001144064	0.006751354	94.68755282	97.1352551	47.00753866	43.69129231	Dist	CTI12_AA200690
mergepeak_14943	116.1845591	1.334572216	0.274141879	4.868180734	1.13E-06	1.90E-05	158.2121136	174.6121848	64.87040336	67.04353475	Exon	CTI12_AA200690
mergepeak_14949	46.04005156	1.095889113	0.413066623	2.65305656	0.00797665	0.032328482	53.93594781	71.69506924	25.38407088	33.1451183	Dist	CTI12_AA199810
mergepeak_14979	86.58733555	1.588790817	0.31319164	5.072903021	3.92E-07	7.58E-06	130.6448514	129.5136735	39.48633248	46.70448488	Dist	CTI12_AA119260
mergepeak_14990	103.771047	1.867502717	0.293634667	6.35995313	2.02E-10	9.15E-09	158.2121136	167.6739523	43.24693557	45.95118674	Intr	CTI12_AA172360
mergepeak_15041	195.4873979	1.099203408	0.223430322	4.919669802	8.67E-07	1.51E-05	260.0911261	272.9038119	126.9203544	122.0342992	Dist	CTI12_AA200970
mergepeak_15043	38.3171958	1.176309379	0.445495387	2.640452434	0.008279541	0.033253519	61.12740752	45.0985113	24.44392011	22.5989443	Dist	CTI12_AA201050
mergepeak_15044	105.2772048	1.636152377	0.289267523	5.65619105	1.55E-08	4.29E-07	152.2192305	166.5175802	48.88784021	53.48416817	Dist	CTI12_AA201770
mergepeak_15058	116.5426259	1.899759309	0.283405496	6.703325576	2.04E-11	1.15E-09	197.765142	169.9866964	47.94768944	50.4709756	Dist	CTI12_AA202250
mergepeak_15061	32.32443784	1.305478696	0.497773021	2.622638512	0.008725179	0.034677602	57.53167766	34.69116254	15.98256315	21.09234801	Dist	CTI12_AA199590
mergepeak_15063	43.0985413	1.189907882	0.417635988	2.849150734	0.004383611	0.02014493	55.13452443	64.75683673	25.38407088	27.11873316	Dist	CTI12_AA199590
mergepeak_15074	128.2450443	1.440379778	0.267242381	5.389787992	7.05E-08	1.66E-06	202.5594484	172.2994406	69.57115722	68.55013103	Dist	CTI12_AA202420
mergepeak_15084	70.37156134	1.304258777	0.338023945	3.858480428	0.000114094	0.000986569	107.8718956	92.50976676	40.42648325	40.67809973	Dist	CTI12_AA201360
mergepeak_15117	54.97674448	1.487759054	0.410892317	3.620800371	0.000293693	0.002184557	105.4747424	56.66223214	29.14467397	28.62532944	Prom	CTI12_AA201540
mergepeak_15121	44.24807175	1.506036603	0.419450946	3.590495185	0.00033005	0.00241111	71.91459708	58.97497631	23.50376933	22.5989443	Dist	CTI12_AA202140
mergepeak_15138	70.9506566	1.952524265	0.350128927	5.576586553	2.45E-08	6.51E-07	103.0775891	122.575441	27.26437242	30.88522387	Dist	CTI12_AA201400
mergepeak_15163	42.02554494	1.437863516	0.432513636	3.324435105	0.000885979	0.005461513	70.71602046	52.0367438	23.50376933	21.84564615	Dist	CTI12_AA173190
mergepeak_15171	62.35073768	1.598144972	0.362534112	4.408260953	1.04E-05	0.000130656	103.0775891	84.41516217	31.02497552	30.88522387	Dist	CTI12_AA173240
mergepeak_15174	34.88499357	1.174062505	0.459235217	2.556560258	0.010571276	0.040438597	51.53879457	45.0985113	22.56361856	20.33904987	Dist	CTI12_AA203000
mergepeak_15191	47.38243003	1.820582455	0.429832742	4.235560203	2.28E-05	0.000255214	91.09182297	56.66223214	20.68331701	21.09234801	Dist	CTI12_AA204590
mergepeak_15193	196.7420362	2.460713454	0.23836528	10.32328808	5.53E-25	3.56E-22	330.8071466	335.3479045	58.28934794	62.52374589	Dist	CTI12_AA204590
mergepeak_15195	33.31260143	1.215300134	0.471238673	2.578948212	0.009910164	0.038424517	51.53879457	41.62939504	19.74316624	20.33904987	Prom	CTI12_AA204630
mergepeak_15208	45.48340518	1.004579071	0.404355934	2.484393047	0.012977248	0.0475297	63.52456075	57.81860423	31.96512629	28.62532944	Dist	CTI12_AA204400
mergepeak_15209	315.1080577	1.962491399	0.203143062	9.660637092	4.43E-22	1.71E-19	542.955208	460.2360896	126.9203544	130.3205788	Dist	CTI12_AA204400
mergepeak_15210	48.30251188	1.414087448	0.40923752	3.455419847	0.000549437	0.003678974	82.70178664	57.81860423	26.32422165	26.36543501	Exon	CTI12_AA204410
mergepeak_15225	30.83420097	1.622280319	0.495316239	3.275241534	0.001055717	0.006314828	47.94306472	45.0985113	15.98256315	14.31266472	Dist	CTI12_AA204190
mergepeak_15251	47.11838538	1.471995898	0.40925438	3.596774936	0.000322187	0.002363035	61.12740752	77.47692966	23.50376933	26.36543501	Dist	CTI12_AA203980
mergepeak_15257	113.9188093	1.607915477	0.281745063	5.706987227	1.15E-08	3.33E-07	183.3822226	159.5793477	59.22949872	53.48416817	Dist	CTI12_AA204310
mergepeak_15295	69.01512419	1.220840276	0.34682239	3.520073422	0.000431427	0.003002211	107.8718956	85.57153425	36.66588016	45.95118674	Dist	CTI12_AA205540
mergepeak_15324	177.1614831	1.042514833	0.237840107	4.383259173	1.17E-05	0.000144276	213.346638	263.6528353	115.6385451	116.0079141	Dist	CTI12_AA205260
mergepeak_15325	110.9246536	1.636283978	0.282209519	5.798117589	6.71E-09	2.09E-07	173.7936096	161.8920918	54.52874485	53.48416817	Dist	CTI12_AA205260
mergepeak_15327	48.79857474	1.61059675	0.402476687	4.001714394	6.29E-05	0.000601221	75.51032693	71.69506924	21.62346779	26.36543501	Dist	CTI12_AA205340
mergepeak_15328	105.0596517	1.39280334	0.296901778	4.691124949	2.72E-06	4.08E-05	174.9921862	129.5136735	55.46889562	60.26385146	Dist	CTI12_AA205340
mergepeak_15329	92.34391238	1.100287688	0.297931683	3.693087207	0.000221548	0.001723449	122.254815	129.5136735	61.10980026	56.49736074	Dist	CTI12_AA205340
mergepeak_15335	55.59934294	1.007208311	0.369633486	2.724883833	0.006432411	0.027346687	77.90748017	70.53869715	38.5461817	35.40501273	Dist	CTI12_AA206030
mergepeak_15344	94.57796169	1.003097124	0.303809265	3.301733158	0.000960894	0.005835723	107.8718956	144.5465106	61.10980026	64.78364032	Dist	CTI12_AA205970
mergepeak_15349	50.00258306	1.439633846	0.394040297	3.653519335	0.00025867	0.001961009	74.31175032	71.69506924	29.14467397	24.85883873	Dist	CTI12_AA206000
mergepeak_15354	179.3955139	1.221469871	0.234800798	5.202153837	1.97E-07	4.13E-06	264.8854326	237.0562773	114.6983943	100.9419512	5' U	CTI12_AA206020
mergepeak_15356	179.5020447	1.433235377	0.232350174	6.168428248	6.90E-10	2.75E-08	267.2825858	256.7146028	96.83552965	97.17546048	Dist	CTI12_AA206560
mergepeak_15372	85.92854418	1.250932218	0.311771914	4.012331321	6.01E-05	0.000578625	110.2690489	131.8264176	48.88784021	52.73087003	Dist	CTI12_AA200860
mergepeak_15374	51.29975255	1.298784253	0.385611974	3.368111835	0.000756849	0.004806577	71.91459708	74.00781341	29.14467397	30.13192573	Dist	CTI12_AA205370
mergepeak_15375	29.60000999	1.341859717	0.49983142	2.684624584	0.007261132	0.030092127	46.7444881	38.16027879	16.92271392	16.57255915	Dist	CTI12_AA205370
mergepeak_15376	51.36387333	1.468836151	0.390864859	3.757913039	0.000171336	0.001385767	81.50321002	69.38232507	28.2045232	26.36543501	Dist	CTI12_AA205370
mergepeak_15377	69.54564295	1.371219891	0.351489419	3.901169753	9.57E-05	0.000854186	82.70178664	117.9499526	37.60603093	39.92480159	Dist	CTI12_AA205380
mergepeak_15379	91.84756917	2.072238453	0.313339369	6.613399592	3.76E-11	2.00E-09	148.6235006	148.0156268	37.60603093	33.1451183	Dist	CTI12_AA183140
mergepeak_15389	46.52834854	1.410897706	0.405300428	3.481115753	0.00049933	0.003400189	65.92171399	69.38232507	24.44392011	26.36543501	Dist	CTI12_AA207080
mergepeak_15405	39.70480184	1.953392996	0.455488777	4.288564492	1.80E-05	0.000207806	71.91459708	54.34948797	15.98256315	16.57255915	Dist	CTI12_AA206440
mergepeak_15425	54.88128374	1.240356896	0.37323705	3.323241609	0.000889778	0.005479103	77.90748017	76.32055758	32.90527706	32.39182016	Dist	CTI12_AA205940
mergepeak_15427	48.24643815	1.876861621	0.415145744	4.520970406	6.16E-06	8.35E-05	79.10605679	72.85144132	16.92271392	24.10554058	Dist	CTI12_AA205940
mergepeak_15428	45.65007979	1.107255696	0.404906328	2.734597162	0.006245666	0.026639369	58.73025428	65.91320882	30.08482474	27.8720313	Dist	CTI12_AA205940
mergepeak_15430	72.37633296	1.246970458	0.33289108	3.745881261	0.000179762	0.001443827	98.28328268	105.2298597	46.06738789	39.92480159	Dist	CTI12_AA206610
mergepeak_15431	59.0111949	1.138914415	0.361343807	3.1518858	0.001622197	0.008973663	76.70890355	85.57153425	37.60603093	36.15831088	Dist	CTI12_AA206610
mergepeak_15449	174.1415889	1.396919672	0.241852287	5.775920869	7.65E-09	2.35E-07	275.6726221	228.9616727	101.5362835	90.39577719	Dist	CTI12_AA207690
mergepeak_15461	111.8755749	1.388561254	0.277914208	4.996366555	5.84E-07	1.07E-05	166.6021499	157.2666035	61.10980026	62.52374589	Down	CTI12_AA207380
mergepeak_15476	142.8961131	1.199672385	0.261275772	4.591594456	4.40E-06	6.21E-05	172.595033	225.4925565	88.37417269	85.12269019	Dist	CTI12_AA206170
mergepeak_15502	260.1964665	1.491691701	0.206172176	7.235174641	4.65E-13	3.52E-11	396.7288606	371.1954391	133.5014098	139.3601565	Dist	CTI12_AA207800
mergepeak_15544	201.5734099	1.358772153	0.231504127	5.869321513	4.38E-09	1.43E-07	322.4171102	257.8709748	109.9976405	116.0079141	Dist	CTI12_AA208470
mergepeak_15551	195.8642351	1.542393999	0.230302173	6.697262032	2.12E-11	1.20E-09	312.8284973	270.5910678	96.83552965	103.2018456	Dist	CTI12_AA202020
mergepeak_15552	49.90475722	1.086550098	0.392803633	2.766140654	0.005672406	0.024695772	75.51032693	60.13134839	33.84542784	30.13192573	Dist	CTI12_AA202020
mergepeak_15607	69.87783149	1.02627756	0.337497075	3.040848754	0.002359123	0.012165344	103.0775891	84.41516217	46.06738789	45.95118674	Exon	CTI12_AA058530
mergepeak_15609	94.33564381	1.002563581	0.295206497	3.396143349	0.000683426	0.004411469	118.6590852	132.9827897	63.93025258	61.77044775	Dist	CTI12_AA105240
mergepeak_15636	107.0082395	1.062760373	0.279506531	3.802273852	0.000143374	0.001193665	143.8291942	145.7028826	67.69085568	70.81002546	Down	CTI12_AA166450
mergepeak_15637	45.19919736	1.228721174	0.415419374	2.957784955	0.003098582	0.015219583	53.93594781	72.85144132	25.38407088	28.62532944	Down	CTI12_AA166450
mergepeak_15644	95.65120697	1.671940265	0.303047373	5.517092096	3.45E-08	8.78E-07	157.013537	134.1391618	47.00753866	44.44459045	Dist	CTI12_AA166570
mergepeak_15646	78.12940342	1.239637725	0.331178935	3.743105594	0.00018176	0.001456126	127.0491215	92.50976676	47.00753866	45.95118674	Dist	CTI12_AA209070
mergepeak_15658	68.99982904	1.025418553	0.337568731	3.037658582	0.002384239	0.01227196	95.88612944	89.04065051	48.88784021	42.18469602	Dist	CTI12_AA209080
mergepeak_15660	56.17525912	1.513457609	0.389311503	3.88752348	0.000101272	0.000893227	99.48185929	67.0695809	27.26437242	30.88522387	Dist	CTI12_AA209080
mergepeak_15672	64.53340782	1.798244151	0.36358549	4.945863356	7.58E-07	1.35E-05	112.6662021	87.88427842	28.2045232	29.37862759	Dist	CTI12_AA211880
mergepeak_15684	46.25671026	1.173525874	0.402650624	2.914501569	0.00356257	0.017054311	61.12740752	67.0695809	28.2045232	28.62532944	Prom	CTI12_AA210690
mergepeak_15701	57.41486695	1.126140618	0.370004503	3.043586247	0.002337764	0.012087493	69.51744384	87.88427842	37.60603093	34.65171459	Exon	CTI12_AA213570
mergepeak_15707	38.78238715	1.225985849	0.463126763	2.647192836	0.008116306	0.032766724	69.51744384	39.31665087	20.68331701	25.61213687	Dist	CTI12_AA213580
mergepeak_15753	72.21134946	1.655952477	0.339728618	4.874339076	1.09E-06	1.85E-05	117.4605086	101.7607434	35.72572938	33.89841645	Dist	CTI12_AA127950
mergepeak_15764	56.78780699	1.261794604	0.371152864	3.399662854	0.00067469	0.004368142	87.49609311	72.85144132	32.90527706	33.89841645	Prom	CTI12_AA162290
mergepeak_15768	94.90127517	1.447024516	0.29751992	4.863622289	1.15E-06	1.94E-05	139.0348877	138.7646501	49.82799098	51.97757188	Dist	CTI12_AA211210
mergepeak_15790	150.4333365	1.584673766	0.253523832	6.250590923	4.09E-10	1.72E-08	213.346638	238.2126494	69.57115722	80.60290133	Intr	CTI12_AA211530
mergepeak_15796	214.7064541	1.129472722	0.21888921	5.160020104	2.47E-07	5.06E-06	279.268352	309.9077186	140.0824652	129.5672806	Dist	CTI12_AA211320
mergepeak_15803	131.1425348	1.557762338	0.264809885	5.882568698	4.04E-09	1.33E-07	183.3822226	208.1469752	66.7507049	66.2902366	Dist	CTI12_AA209820
mergepeak_15910	42.80210611	1.133874469	0.417064657	2.718701882	0.006553865	0.027749532	55.13452443	62.44409256	27.26437242	26.36543501	Intr	CTI12_AA212220
mergepeak_15955	53.78793711	1.586840415	0.383319004	4.139738441	3.48E-05	0.000366299	82.70178664	78.63330175	28.2045232	25.61213687	Dist	CTI12_AA212690
mergepeak_15967	51.49754775	1.968112049	0.406774024	4.838342506	1.31E-06	2.17E-05	93.4889762	70.53869715	21.62346779	20.33904987	Dist	CTI12_AA149230
mergepeak_15968	139.8116757	1.36844768	0.259653762	5.270278652	1.36E-07	2.98E-06	220.5380977	182.7067894	76.15221263	79.84960318	Dist	CTI12_AA149230
mergepeak_15969	217.4803344	1.308029215	0.217635585	6.010180815	1.85E-09	6.68E-08	323.6156869	296.0312536	125.9802036	124.2941936	Prom	CTI12_AA149250
mergepeak_15971	184.2021109	1.438991823	0.232698563	6.183930865	6.25E-10	2.52E-08	284.0626585	254.4018586	95.89537887	102.4485475	Dist	CTI12_AA192310
mergepeak_15972	96.12932841	1.195166816	0.296024717	4.037388597	5.40E-05	0.000529228	141.4320409	126.0445572	62.04995104	54.99076446	Dist	CTI12_AA192310
mergepeak_15980	145.842349	1.189779812	0.256348832	4.641253105	3.46E-06	5.04E-05	225.3324042	180.3940452	86.49387114	91.14907533	Dist	CTI12_AA214070
mergepeak_15982	73.96788598	1.070859509	0.330083184	3.244211034	0.001177765	0.006902276	110.2690489	90.19702259	47.94768944	47.45778302	Dist	CTI12_AA213720
mergepeak_15987	66.92151293	1.007695163	0.342104069	2.945580759	0.00322349	0.015713156	82.70178664	95.97888301	46.06738789	42.93799416	Exon	CTI12_AA213730
mergepeak_15988	80.92596821	1.013964105	0.313674253	3.232538516	0.001226956	0.007131791	104.2761658	112.1680922	54.52874485	52.73087003	3' U	CTI12_AA213730
mergepeak_15989	61.64023885	1.246201722	0.359983663	3.461828547	0.000536519	0.003605666	95.88612944	77.47692966	38.5461817	34.65171459	Dist	CTI12_AA213730
mergepeak_15994	76.22640374	1.339146314	0.328308421	4.078927705	4.52E-05	0.000456118	103.0775891	115.6372085	39.48633248	46.70448488	Exon	CTI12_AA218560
mergepeak_16038	51.64986648	1.159288736	0.385330115	3.008559912	0.00262489	0.013280727	76.70890355	65.91320882	33.84542784	30.13192573	Dist	CTI12_AA214910
mergepeak_16082	39.04014021	1.121773524	0.43422168	2.583412055	0.00978284	0.038003546	51.53879457	55.50586006	23.50376933	25.61213687	Intr	CTI12_AA216680
mergepeak_16083	54.98205223	1.268603569	0.373396246	3.397472748	0.000680114	0.00439569	77.90748017	77.47692966	32.90527706	31.63852202	Dist	CTI12_AA216710
mergepeak_16101	110.8291285	1.741580352	0.301821712	5.770228861	7.92E-09	2.41E-07	202.5594484	138.7646501	50.76814176	51.22427374	Dist	CTI12_AA215190
mergepeak_16111	90.77685886	1.602809711	0.307539091	5.211726761	1.87E-07	3.94E-06	143.8291942	129.5136735	42.3067848	47.45778302	Dist	CTI12_AA213750
mergepeak_16116	55.28323027	1.287733387	0.380996872	3.379905404	0.000725108	0.004636961	89.89324635	67.0695809	31.02497552	33.1451183	Exon	CTI12_AA213790
mergepeak_16146	91.52927988	1.274554291	0.299929918	4.24950701	2.14E-05	0.000241466	131.843428	127.2009293	53.58859408	53.48416817	Dist	CTI12_AA177430
mergepeak_16148	26.36668343	1.3234323	0.524307092	2.52415487	0.011597682	0.043551204	38.35445178	37.0039067	15.04241237	15.06596286	Dist	CTI12_AA202320
mergepeak_16182	38.95449346	1.097961071	0.437949913	2.507047125	0.012174448	0.045160651	58.73025428	47.41125546	26.32422165	23.35224244	Down	CTI12_AA192560
mergepeak_16184	60.32190512	1.344951391	0.361053785	3.725072124	0.000195259	0.001548969	85.09893988	87.88427842	36.66588016	31.63852202	Dist	CTI12_AA215990
mergepeak_16210	43.55959944	1.150639468	0.415516269	2.769180306	0.005619753	0.024524808	64.72313737	55.50586006	25.38407088	28.62532944	Intr	CTI12_AA215280
mergepeak_16220	41.62062367	1.390418546	0.443364159	3.136064379	0.001712316	0.009377487	74.31175032	46.25488338	22.56361856	23.35224244	Dist	CTI12_AA215060
mergepeak_16231	41.78870704	1.113279367	0.42102733	2.64419739	0.008188489	0.032977938	59.9288309	54.34948797	27.26437242	25.61213687	Dist	CTI12_AA217840
mergepeak_16232	34.67235781	1.25208245	0.460055942	2.721587389	0.00649692	0.027542948	47.94306472	49.72399963	20.68331701	20.33904987	Dist	CTI12_AA217840
mergepeak_16233	135.0886932	1.636064196	0.266007636	6.150440729	7.73E-10	3.04E-08	186.9779524	222.0234402	62.04995104	69.30342918	Exon	CTI12_AA214190
mergepeak_16236	112.6715001	1.151115249	0.274552231	4.192700404	2.76E-05	0.0003003	153.4178071	157.2666035	71.45145877	68.55013103	Dist	CTI12_AA218180
mergepeak_16237	33.76553551	1.317705281	0.472758782	2.787267699	0.005315455	0.023464292	41.95018163	54.34948797	20.68331701	18.07915544	Dist	CTI12_AA218180
mergepeak_16238	102.8118274	1.318126827	0.291948361	4.514931416	6.33E-06	8.54E-05	161.8078434	131.8264176	57.34919717	60.26385146	Dist	CTI12_AA218180
mergepeak_16246	48.32251883	1.680760652	0.406440244	4.135320452	3.54E-05	0.000372536	80.30463341	67.0695809	22.56361856	23.35224244	Dist	CTI12_AA218280
mergepeak_16247	270.2580044	1.481248489	0.202928939	7.299345737	2.89E-13	2.25E-11	399.1260138	396.635625	146.6635206	138.6068584	Prom	CTI12_AA218280
mergepeak_16248	80.48538546	1.145874331	0.323412196	3.543077057	0.000395487	0.002793049	125.8505449	95.97888301	48.88784021	51.22427374	Prom	CTI12_AA218280
mergepeak_16249	193.1848924	1.458120994	0.228341527	6.38570222	1.71E-10	7.84E-09	297.2470013	269.4346957	100.5961327	105.4617401	Exon	CTI12_AA218280
mergepeak_16250	160.2758023	1.531282656	0.247065535	6.197880488	5.72E-10	2.34E-08	252.8996664	223.1798123	87.43402191	77.58970875	Exon	CTI12_AA218280
mergepeak_16268	89.08536637	1.438436266	0.306528176	4.69267226	2.70E-06	4.06E-05	136.6377345	123.731813	47.00753866	48.96437931	Intr	CTI12_AA218860
mergepeak_16291	35.16168814	1.311969095	0.46095076	2.846223956	0.004424107	0.02030341	53.93594781	46.25488338	21.62346779	18.83245358	Prom	CTI12_AA061920
mergepeak_16295	68.85165855	1.125621335	0.355206418	3.168921727	0.001530056	0.008545519	113.8647787	75.16418549	40.42648325	45.95118674	Dist	CTI12_AA216050
mergepeak_16325	40.1709014	1.187353605	0.43053182	2.757876534	0.005817817	0.025172039	53.93594781	57.81860423	22.56361856	26.36543501	Dist	CTI12_AA218840
mergepeak_16340	63.5464338	1.036532851	0.352881959	2.937335912	0.003310453	0.016052134	94.68755282	76.32055758	39.48633248	43.69129231	Dist	CTI12_AA102060
mergepeak_16397	50.57316062	1.140702119	0.388762907	2.934184559	0.003344253	0.016190849	74.31175032	64.75683673	33.84542784	29.37862759	Exon	CTI12_AA218920
mergepeak_16412	85.98067297	1.363338153	0.325612394	4.186997109	2.83E-05	0.000306953	145.0277708	102.9171155	43.24693557	52.73087003	Dist	CTI12_AA221300
mergepeak_16416	384.1095461	1.354278118	0.182022084	7.440185777	1.01E-13	8.51E-12	559.7352806	544.6512518	218.1149794	213.9366727	Prom	CTI12_AA221320
mergepeak_16417	75.65664016	1.669154671	0.335081343	4.981341713	6.31E-07	1.15E-05	105.4747424	124.8881851	33.84542784	38.4182053	Intr	CTI12_AA221320
mergepeak_16418	61.75600511	1.25509365	0.356301263	3.522563016	0.000427395	0.002978396	81.50321002	92.50976676	37.60603093	35.40501273	Dist	CTI12_AA219870
mergepeak_16419	43.65008311	1.519125116	0.418953452	3.625999756	0.000287846	0.00215165	63.52456075	65.91320882	22.56361856	22.5989443	Dist	CTI12_AA219870
mergepeak_16434	63.20165732	1.599802563	0.370417374	4.318918807	1.57E-05	0.000184822	112.6662021	77.47692966	31.02497552	31.63852202	Exon	CTI12_AA219580
mergepeak_16459	89.28346015	1.510927865	0.311035809	4.857729633	1.19E-06	1.99E-05	118.6590852	145.7028826	46.06738789	46.70448488	Prom	CTI12_AA221100
mergepeak_16466	100.1496261	1.108211087	0.297151983	3.729442007	0.000191904	0.00152474	155.8149603	117.9499526	62.04995104	64.78364032	Dist	CTI12_AA219980
mergepeak_16491	76.72219912	1.075645703	0.322712527	3.333138978	0.00085872	0.005323436	97.08470606	111.0117201	49.82799098	48.96437931	Dist	CTI12_AA220370
mergepeak_16498	60.89041715	1.807233428	0.367411404	4.918827795	8.71E-07	1.51E-05	95.88612944	93.66613884	25.38407088	28.62532944	Dist	CTI12_AA220410
mergepeak_16520	226.7295119	1.653354371	0.216663023	7.630994671	2.33E-14	2.24E-12	334.4028764	353.8498579	107.1771882	111.4881252	Dist	CTI12_AA168760
mergepeak_16521	80.65944919	1.690270362	0.323787424	5.220308875	1.79E-07	3.78E-06	129.4462747	116.7935805	39.48633248	36.91160902	Dist	CTI12_AA168760
mergepeak_16522	64.12900434	1.929714639	0.366030255	5.272008557	1.35E-07	2.96E-06	91.09182297	112.1680922	25.38407088	27.8720313	Dist	CTI12_AA168760
mergepeak_16523	1070.690454	1.795614664	0.148210752	12.11527937	8.77E-34	1.48E-30	1680.404418	1644.361104	487.9382513	470.0580414	Dist	CTI12_AA168760
mergepeak_16525	67.37745263	1.92072148	0.354153194	5.423419899	5.85E-08	1.40E-06	106.673319	106.3862318	30.08482474	26.36543501	Dist	CTI12_AA168760
mergepeak_16526	75.15508246	1.451951996	0.32843051	4.420880378	9.83E-06	0.00012433	109.0704722	111.0117201	41.36663402	39.17150345	Dist	CTI12_AA168760
mergepeak_16532	44.90016285	1.105048257	0.408467129	2.705354186	0.00682316	0.028680052	65.92171399	56.66223214	29.14467397	27.8720313	Dist	CTI12_AA219280
mergepeak_16542	90.48987948	1.721315228	0.307931179	5.589934851	2.27E-08	6.08E-07	140.2334643	137.6082781	40.42648325	43.69129231	Dist	CTI12_AA220760
mergepeak_16545	42.53042071	1.318575681	0.421810111	3.125993537	0.001772054	0.009647297	64.72313737	56.66223214	25.38407088	23.35224244	Exon	CTI12_AA210830
mergepeak_16547	70.95275201	1.108754316	0.356016541	3.114333709	0.001843608	0.009952638	119.8576618	74.00781341	47.00753866	42.93799416	Dist	CTI12_AA210850
mergepeak_16548	67.42227152	1.396734292	0.344200648	4.057907212	4.95E-05	0.000491471	101.8790125	93.66613884	35.72572938	38.4182053	Dist	CTI12_AA210860
mergepeak_16549	54.44106155	1.020921586	0.372093993	2.74371961	0.00607474	0.026072354	70.71602046	75.16418549	35.72572938	36.15831088	Dist	CTI12_AA129830
mergepeak_16553	167.6897154	1.619653016	0.239762621	6.755235682	1.43E-11	8.25E-10	251.7010898	254.4018586	81.79311727	82.86279576	Exon	CTI12_AA129880
mergepeak_16555	137.4337624	1.634124918	0.25927637	6.302637291	2.93E-10	1.27E-08	214.5452146	201.2087427	67.69085568	66.2902366	Exon	CTI12_AA129900
mergepeak_16557	75.21039032	1.782677308	0.333780352	5.340869513	9.25E-08	2.12E-06	117.4605086	115.6372085	33.84542784	33.89841645	Intr	CTI12_AA129930
mergepeak_16558	37.47330489	1.339664578	0.462320833	2.897694592	0.003759165	0.017796861	65.92171399	41.62939504	19.74316624	22.5989443	Intr	CTI12_AA129930
mergepeak_16585	38.25808419	1.290258739	0.449397138	2.871088023	0.004090616	0.019042409	63.52456075	45.0985113	22.56361856	21.84564615	Dist	CTI12_AA220790
mergepeak_16589	41.61796237	1.291060776	0.4494987	2.872223605	0.004075945	0.018993056	75.51032693	42.78576713	22.56361856	25.61213687	Dist	CTI12_AA087070
mergepeak_16603	85.35987593	1.386519104	0.311149723	4.4561155	8.35E-06	0.000108295	117.4605086	129.5136735	47.00753866	47.45778302	Prom	CTI12_AA221940
mergepeak_16606	188.7570743	1.193553126	0.228027323	5.234254868	1.66E-07	3.54E-06	275.6726221	249.7763703	112.8180928	116.7612122	Dist	CTI12_AA221970
mergepeak_16607	52.85833747	1.687054009	0.388337949	4.344293449	1.40E-05	0.000167823	83.90036326	77.47692966	24.44392011	25.61213687	Dist	CTI12_AA221970
mergepeak_16638	52.39070419	1.153558254	0.38141767	3.024396468	0.002491297	0.012716182	68.31886723	76.32055758	31.02497552	33.89841645	Dist	CTI12_AA100770
mergepeak_16639	119.5395198	1.577337578	0.300294884	5.252628882	1.50E-07	3.24E-06	219.3395211	138.7646501	62.04995104	58.00395703	Dist	CTI12_AA100770
mergepeak_16643	77.20425042	1.283727275	0.323583315	3.967223329	7.27E-05	0.000677152	112.6662021	106.3862318	42.3067848	47.45778302	Prom	CTI12_AA100810
mergepeak_16652	95.89336763	1.308564952	0.295446059	4.429116292	9.46E-06	0.000120465	142.6306175	130.6700455	54.52874485	55.7440626	Dist	CTI12_AA224420
mergepeak_16678	44.26073653	1.759981671	0.42293322	4.16137014	3.16E-05	0.000338176	69.51744384	67.0695809	21.62346779	18.83245358	Dist	CTI12_AA221210
mergepeak_16690	68.62911338	1.312307872	0.342056249	3.836526523	0.000124787	0.001063376	105.4747424	90.19702259	40.42648325	38.4182053	Dist	CTI12_AA222190
mergepeak_16702	47.2400518	1.216032001	0.404209123	3.008422944	0.002626074	0.013285056	74.31175032	57.81860423	28.2045232	28.62532944	Dist	CTI12_AA222060
mergepeak_16712	76.83929576	2.956580897	0.369795111	7.995186557	1.29E-15	1.51E-13	148.6235006	123.731813	16.92271392	18.07915544	Dist	CTI12_AA221400
mergepeak_16714	58.05543671	1.316063102	0.367672026	3.579448553	0.00034432	0.002498836	77.90748017	87.88427842	31.02497552	35.40501273	Exon	CTI12_AA221400
mergepeak_16730	45.66902129	1.301433423	0.422497103	3.080336911	0.002067666	0.010942162	79.10605679	50.88037172	26.32422165	26.36543501	Prom	CTI12_AA223080
mergepeak_16770	48.97324828	1.240508781	0.393692583	3.150957969	0.001627359	0.00899608	69.51744384	68.22595299	27.26437242	30.88522387	Dist	CTI12_AA222590
mergepeak_16772	35.66884979	1.401049979	0.457407378	3.063024445	0.002191122	0.011453449	50.34021796	53.19311589	18.80301547	20.33904987	Dist	CTI12_AA222590
mergepeak_16773	61.60608136	1.737567897	0.363397036	4.781458632	1.74E-06	2.78E-05	97.08470606	92.50976676	28.2045232	28.62532944	Prom	CTI12_AA222600
mergepeak_16774	46.98657314	1.325182698	0.402518666	3.2922267	0.000993975	0.006008621	70.71602046	63.60046465	27.26437242	26.36543501	Prom	CTI12_AA222600
mergepeak_16776	31.80802471	1.257616608	0.490936787	2.561667087	0.010417112	0.039996066	53.93594781	35.84753462	17.86286469	19.58575172	Prom	CTI12_AA225120
mergepeak_16788	85.89286767	1.856344728	0.318845714	5.822078341	5.81E-09	1.84E-07	125.8505449	143.3901385	36.66588016	37.66490716	Dist	CTI12_AA228550
mergepeak_16791	60.86360084	1.121761486	0.359092059	3.12388274	0.001784816	0.00970504	75.51032693	91.35339468	36.66588016	39.92480159	Dist	CTI12_AA228550
mergepeak_16793	70.6036243	1.298198394	0.358010004	3.626151168	0.000287677	0.002150786	123.4533917	77.47692966	38.5461817	42.93799416	Dist	CTI12_AA228550
mergepeak_16809	70.66544433	1.032367993	0.337002873	3.063380395	0.002188517	0.011442784	105.4747424	84.41516217	46.06738789	46.70448488	Prom	CTI12_AA223330
mergepeak_16835	188.2163829	2.017551966	0.235082034	8.582331585	9.30E-18	1.59E-15	296.0484246	307.5949745	76.15221263	73.06991989	Dist	CTI12_AA224360
mergepeak_16858	35.45693393	1.255344506	0.469892527	2.671556653	0.007550033	0.031011822	55.13452443	45.0985113	15.98256315	25.61213687	Prom	CTI12_AA224720
mergepeak_16863	89.41073051	1.235742207	0.304123413	4.063291923	4.84E-05	0.000482747	131.843428	119.1063247	55.46889562	51.22427374	Dist	CTI12_AA222440
mergepeak_16868	166.0540784	1.638739451	0.240969802	6.800600884	1.04E-11	6.20E-10	255.2968196	247.4636261	80.8529665	80.60290133	Dist	CTI12_AA220460
mergepeak_16869	143.9366248	1.104005736	0.249474468	4.425325538	9.63E-06	0.000122178	192.9708355	200.0523706	89.31432346	93.40896976	Dist	CTI12_AA220460
mergepeak_16892	112.9863131	1.001905634	0.2747047	3.647209657	0.000265104	0.002002989	147.424924	153.7974872	79.91281573	70.81002546	Exon	CTI12_AA225960
mergepeak_16893	51.23624141	1.04209759	0.385453018	2.703565781	0.006859987	0.028801998	75.51032693	62.44409256	33.84542784	33.1451183	Intr	CTI12_AA225970
mergepeak_16894	52.32479807	1.091929665	0.379509398	2.877213769	0.004012037	0.018754145	73.1131737	69.38232507	32.90527706	33.89841645	Intr	CTI12_AA225970
mergepeak_16895	61.98888205	1.384185231	0.360666976	3.837848554	0.000124117	0.001059227	99.48185929	79.78967383	34.78557861	33.89841645	Intr	CTI12_AA225970
mergepeak_16896	42.94822611	1.111392154	0.421436738	2.637150621	0.00836057	0.033525811	50.34021796	67.0695809	27.26437242	27.11873316	Dist	CTI12_AA226000
mergepeak_16897	75.06004304	1.500395186	0.341875577	4.388717084	1.14E-05	0.000141089	129.4462747	92.50976676	37.60603093	40.67809973	Dist	CTI12_AA226000
mergepeak_16910	61.56415818	1.378745138	0.358739719	3.843302165	0.00012139	0.001039236	94.68755282	83.25879008	32.90527706	35.40501273	Dist	CTI12_AA057830
mergepeak_16914	49.62512001	1.307483901	0.392227546	3.333483113	0.000857659	0.005319967	71.91459708	69.38232507	30.08482474	27.11873316	Dist	CTI12_AA057840
mergepeak_16915	59.04175298	1.337747859	0.367261664	3.642492508	0.000270011	0.002035602	75.51032693	93.66613884	33.84542784	33.1451183	Dist	CTI12_AA057840
mergepeak_16925	122.3664407	1.190906656	0.284363029	4.187979925	2.81E-05	0.000305791	139.0348877	201.2087427	76.15221263	73.06991989	Exon	CTI12_AA225220
mergepeak_16929	49.35157243	1.157231832	0.395314866	2.927367353	0.003418448	0.016490973	59.9288309	76.32055758	31.02497552	30.13192573	Intr	CTI12_AA113360
mergepeak_16938	33.99155596	1.296788714	0.466376128	2.780564088	0.005426455	0.023837473	51.53879457	45.0985113	19.74316624	19.58575172	Prom	CTI12_AA222100
mergepeak_16974	37.35990373	1.447454502	0.449267643	3.221808928	0.001273841	0.007365237	51.53879457	57.81860423	19.74316624	20.33904987	Dist	CTI12_AA226220
mergepeak_16980	74.3374592	1.207373914	0.328937769	3.670523809	0.000242054	0.001855548	110.2690489	97.1352551	47.00753866	42.93799416	Dist	CTI12_AA220480
mergepeak_16981	72.02645325	1.3320794	0.3346532	3.980477098	6.88E-05	0.000648711	110.2690489	95.97888301	40.42648325	41.43139788	Dist	CTI12_AA226910
mergepeak_16982	58.09590302	1.083237546	0.362807721	2.985706981	0.002829236	0.014138412	82.70178664	75.16418549	37.60603093	36.91160902	Dist	CTI12_AA226910
mergepeak_17026	92.59646796	1.149633359	0.29752039	3.864048983	0.000111523	0.000968259	127.0491215	128.3573014	55.46889562	59.51055332	Dist	CTI12_AA125030
mergepeak_17027	179.6778456	1.353854996	0.232678581	5.818563054	5.94E-09	1.88E-07	249.3039365	267.1219515	104.3567358	97.92875862	Dist	CTI12_AA125030
mergepeak_17028	52.98944484	1.287059617	0.383584473	3.355348581	0.00079265	0.004987641	68.31886723	82.102418	29.14467397	32.39182016	Dist	CTI12_AA125030
mergepeak_17047	77.66638886	1.563632184	0.32788458	4.768849403	1.85E-06	2.93E-05	124.6519683	107.5426039	38.5461817	39.92480159	Down	CTI12_AA227910
mergepeak_17060	102.7778731	1.589286817	0.291005904	5.46135592	4.73E-08	1.16E-06	153.4178071	154.9538593	54.52874485	48.21108117	Dist	CTI12_AA229750
mergepeak_17068	114.4031926	1.036804146	0.274923754	3.771242501	0.000162437	0.001324622	165.4035733	142.2337664	76.15221263	73.82321804	Prom	CTI12_AA226870
mergepeak_17091	90.0747825	1.649434565	0.30708074	5.371338379	7.82E-08	1.82E-06	139.0348877	134.1391618	44.18708634	42.93799416	Dist	CTI12_AA079730
mergepeak_17092	131.2742989	1.211927976	0.263901302	4.592353151	4.38E-06	6.19E-05	166.6021499	200.0523706	80.8529665	77.58970875	Intr	CTI12_AA231160
mergepeak_17097	42.56071247	1.261923555	0.419999671	3.00458225	0.002659458	0.013428807	63.52456075	56.66223214	24.44392011	25.61213687	Dist	CTI12_AA227010
mergepeak_17098	46.51230256	1.276267858	0.404251404	3.157114225	0.001593389	0.008838426	61.12740752	70.53869715	27.26437242	27.11873316	Dist	CTI12_AA226320
mergepeak_17100	131.7988832	1.047450742	0.257600062	4.066189794	4.78E-05	0.000477727	174.9921862	180.3940452	83.67341882	88.13588276	Exon	CTI12_AA226500
mergepeak_17102	55.67461063	2.042835946	0.391212977	5.221800062	1.77E-07	3.75E-06	98.28328268	80.94604592	21.62346779	21.84564615	Intr	CTI12_AA226500
mergepeak_17103	172.9844212	1.399788156	0.240056204	5.831085113	5.51E-09	1.76E-07	230.1267107	271.7474399	92.13477578	97.92875862	Exon	CTI12_AA226500
mergepeak_17138	34.41034758	1.218933708	0.465633047	2.617798966	0.008849893	0.035085388	45.54591148	50.88037172	17.86286469	23.35224244	Prom	CTI12_AA229660
mergepeak_17145	44.13327686	1.183077958	0.418741805	2.82531609	0.004723399	0.021368419	69.51744384	53.19311589	24.44392011	29.37862759	Dist	CTI12_AA175180
mergepeak_17156	76.56183433	2.248237689	0.343545347	6.544223953	5.98E-11	3.03E-09	129.4462747	123.731813	24.44392011	28.62532944	Dist	CTI12_AA230740
mergepeak_17219	40.70694489	1.235108963	0.427728239	2.887602104	0.003881906	0.018257434	59.9288309	54.34948797	24.44392011	24.10554058	Prom	CTI12_AA229430
mergepeak_17222	60.13531881	1.607637652	0.365884463	4.393839624	1.11E-05	0.000138304	85.09893988	95.97888301	30.08482474	29.37862759	Dist	CTI12_AA229450
mergepeak_17223	59.63745691	1.457686799	0.370925072	3.929868617	8.50E-05	0.000771804	80.30463341	94.82251093	27.26437242	36.15831088	Dist	CTI12_AA230570
mergepeak_17230	120.0707436	1.42132599	0.270204864	5.260179148	1.44E-07	3.13E-06	177.3893395	172.2994406	65.81055413	64.78364032	Dist	CTI12_AA227800
mergepeak_17244	87.71108303	1.135910047	0.305646835	3.71641357	0.000202071	0.001594266	121.0562384	120.2626968	50.76814176	58.75725517	Dist	CTI12_AA229830
mergepeak_17301	58.07207747	1.004382176	0.365735786	2.746196063	0.006029072	0.025922873	70.71602046	84.41516217	35.72572938	41.43139788	Dist	CTI12_AA230980
mergepeak_17330	140.6223025	1.173678304	0.265564837	4.419554622	9.89E-06	0.000124939	165.4035733	224.3361844	84.61356959	88.13588276	Dist	CTI12_AA231570
mergepeak_17331	165.6206176	1.084045421	0.239554351	4.525258749	6.03E-06	8.20E-05	240.9139002	209.3033473	105.2968866	106.9683363	Dist	CTI12_AA231570
mergepeak_17386	47.3426676	1.160050139	0.399823672	2.901404343	0.003714942	0.017631729	70.71602046	60.13134839	29.14467397	29.37862759	Dist	CTI12_AA232210
mergepeak_17394	73.58079587	1.836251489	0.342973334	5.353919117	8.61E-08	1.99E-06	127.0491215	102.9171155	31.96512629	32.39182016	Dist	CTI12_AA231180
mergepeak_17401	42.64358765	1.254754062	0.419258846	2.992790909	0.002764391	0.013875694	62.32598414	57.81860423	26.32422165	24.10554058	Dist	CTI12_AA232950
mergepeak_17404	60.86322526	2.205942538	0.377568615	5.842494447	5.14E-09	1.66E-07	101.8790125	98.29162718	20.68331701	22.5989443	Dist	CTI12_AA236710
mergepeak_17417	268.8943021	1.32313138	0.206224995	6.415960301	1.40E-10	6.55E-09	412.3103566	356.162602	154.1847268	152.9195231	Exon	CTI12_AA233700
mergepeak_17437	52.67392678	2.319337117	0.406789759	5.701562207	1.19E-08	3.42E-07	91.09182297	84.41516217	17.86286469	17.32585729	Dist	CTI12_AA234300
mergepeak_17438	144.6161269	1.458130593	0.252698356	5.770241704	7.92E-09	2.41E-07	218.1409445	205.834231	79.91281573	74.57651618	Dist	CTI12_AA234300
mergepeak_17468	60.365143	1.138581872	0.35668125	3.192155104	0.001412155	0.008014413	83.90036326	82.102418	38.5461817	36.91160902	Intr	CTI12_AA235240
mergepeak_17469	96.26718316	1.26664243	0.293668483	4.313171153	1.61E-05	0.000189236	137.8363111	134.1391618	57.34919717	55.7440626	Prom	CTI12_AA235250
mergepeak_17500	54.91869831	1.631393903	0.380183178	4.29107335	1.78E-05	0.000205824	85.09893988	80.94604592	27.26437242	26.36543501	Dist	CTI12_AA236020
mergepeak_17502	38.71471292	1.159419698	0.441354192	2.626959751	0.008615152	0.03430237	46.7444881	60.13134839	25.38407088	22.5989443	Down	CTI12_AA236060
mergepeak_17503	59.03514558	1.516131877	0.389560586	3.891902652	9.95E-05	0.000880895	109.0704722	65.91320882	31.02497552	30.13192573	Down	CTI12_AA236060
mergepeak_17505	124.55005	1.498048348	0.269908267	5.55021291	2.85E-08	7.44E-07	171.3964564	196.5832544	63.93025258	66.2902366	Exon	CTI12_AA236060
mergepeak_17506	40.83751945	1.380956851	0.435474996	3.171150729	0.001518363	0.008491983	67.12029061	50.88037172	23.50376933	21.84564615	Exon	CTI12_AA236070
mergepeak_17514	91.19112584	1.174808959	0.301041322	3.902484056	9.52E-05	0.000850495	118.6590852	134.1391618	55.46889562	56.49736074	Down	CTI12_AA236280
mergepeak_17515	67.51569783	1.392136032	0.343580552	4.051847592	5.08E-05	0.00050192	101.8790125	93.66613884	37.60603093	36.91160902	Dist	CTI12_AA236280
mergepeak_17528	38.62999041	1.276181709	0.439049332	2.906693204	0.003652713	0.017384106	51.53879457	57.81860423	22.56361856	22.5989443	Down	CTI12_AA233900
mergepeak_17529	83.8287801	1.800859603	0.330559097	5.447920256	5.10E-08	1.24E-06	148.6235006	112.1680922	33.84542784	40.67809973	Prom	CTI12_AA233910
mergepeak_17532	50.97955379	1.172041611	0.384709523	3.046562511	0.002314743	0.011988342	70.71602046	70.53869715	31.02497552	31.63852202	Dist	CTI12_AA064840
mergepeak_17555	39.57482206	1.11151514	0.430853985	2.579795428	0.009885886	0.038345054	52.73737119	55.50586006	24.44392011	25.61213687	Dist	CTI12_AA212020
mergepeak_17558	53.67406529	1.131855137	0.378526549	2.990160509	0.002788309	0.013969803	79.10605679	68.22595299	35.72572938	31.63852202	Dist	CTI12_AA232330
mergepeak_17559	134.7632477	1.147840203	0.260806941	4.401110645	1.08E-05	0.000134538	202.5594484	168.8303243	85.55372037	82.10949761	Dist	CTI12_AA232330
mergepeak_17564	45.06184315	1.365818979	0.417561599	3.270940099	0.001071906	0.0063928	74.31175032	55.50586006	26.32422165	24.10554058	Dist	CTI12_AA234470
mergepeak_17571	72.20662164	1.178252236	0.332942212	3.538909136	0.000401784	0.002828608	107.8718956	92.50976676	43.24693557	45.19788859	Dist	CTI12_AA237400
mergepeak_17575	39.15776865	1.538893711	0.440684314	3.492054656	0.00047932	0.003281482	58.73025428	57.81860423	19.74316624	20.33904987	Dist	CTI12_AA225640
mergepeak_17581	43.19671046	1.151865518	0.419675396	2.744658203	0.006057395	0.026014262	67.12029061	52.0367438	27.26437242	26.36543501	Intr	CTI12_AA233630
mergepeak_17582	49.86070537	1.167739698	0.391987803	2.979020492	0.002891714	0.014384762	74.31175032	63.60046465	32.90527706	28.62532944	Intr	CTI12_AA233630
mergepeak_17590	76.70006351	1.234280558	0.325022031	3.797528902	0.000146146	0.001211515	100.6804359	114.4808364	47.94768944	43.69129231	Intr	CTI12_AA236150
mergepeak_17601	58.61917264	1.252437481	0.371107542	3.374863997	0.000738522	0.004713076	94.68755282	70.53869715	33.84542784	35.40501273	Prom	CTI12_AA237250
mergepeak_17612	33.80767807	1.294977746	0.485155728	2.669200157	0.007603213	0.031195489	35.95729854	60.13134839	18.80301547	20.33904987	Dist	CTI12_AA235170
mergepeak_17619	88.60328297	1.081648921	0.31192488	3.467658373	0.000525014	0.003538827	137.8363111	102.9171155	56.4090464	57.25065889	Exon	CTI12_AA235210
mergepeak_17629	60.20809644	1.218013307	0.361645226	3.367978393	0.000757215	0.004808151	91.09182297	77.47692966	33.84542784	38.4182053	Dist	CTI12_AA230230
mergepeak_17639	55.27380655	1.353923849	0.375025677	3.610216399	0.000305942	0.002262305	76.70890355	82.102418	32.90527706	29.37862759	Intr	CTI12_AA220070
mergepeak_17640	101.9827149	1.589375462	0.292333102	5.436864486	5.42E-08	1.31E-06	160.6092668	145.7028826	48.88784021	52.73087003	Exon	CTI12_AA220080
mergepeak_17641	51.98388849	1.572784815	0.399165202	3.94018519	8.14E-05	0.000744355	89.89324635	65.91320882	23.50376933	28.62532944	Exon	CTI12_AA220080
mergepeak_17644	53.60559311	1.594767538	0.384149128	4.151428236	3.30E-05	0.000350896	77.90748017	83.25879008	25.38407088	27.8720313	Dist	CTI12_AA220150
mergepeak_17717	65.38614491	1.991762164	0.366677064	5.431924599	5.57E-08	1.34E-06	91.09182297	117.9499526	25.38407088	27.11873316	Dist	CTI12_AA236370
mergepeak_17757	51.66134186	1.264972537	0.385412233	3.282128665	0.001030266	0.006194584	75.51032693	70.53869715	28.2045232	32.39182016	Exon	CTI12_AA236580
mergepeak_17758	61.69750314	1.244017875	0.36192132	3.437260548	0.00058763	0.003892281	97.08470606	76.32055758	39.48633248	33.89841645	Exon	CTI12_AA236580
mergepeak_17776	104.1864713	1.346560977	0.286148292	4.705815179	2.53E-06	3.85E-05	148.6235006	150.328371	62.04995104	55.7440626	Intr	CTI12_AA210310
mergepeak_17783	111.9816487	1.521385029	0.309517429	4.915345259	8.86E-07	1.54E-05	206.1551783	126.0445572	59.22949872	56.49736074	Dist	CTI12_AA234960
mergepeak_17790	328.1399872	1.141479342	0.189785079	6.014589482	1.80E-09	6.53E-08	463.8491512	439.4213921	202.1324163	207.1569894	Dist	CTI12_AA236940
mergepeak_17801	1433.263033	1.724000244	0.144155253	11.95932999	5.80E-33	8.71E-30	2292.87707	2108.06631	664.6865967	667.4221549	Dist	CTI12_AA238850
mergepeak_17802	62.07114759	1.464334404	0.358561119	4.083918548	4.43E-05	0.000447875	85.09893988	97.1352551	32.90527706	33.1451183	3' U	CTI12_AA238850
mergepeak_17803	77.60499136	1.514263249	0.328137635	4.614719816	3.94E-06	5.65E-05	124.6519683	105.2298597	41.36663402	39.17150345	Intr	CTI12_AA238860
mergepeak_17821	58.16099516	1.003159504	0.361946988	2.771564722	0.005578758	0.024386826	75.51032693	79.78967383	36.66588016	40.67809973	Prom	CTI12_AA239280
mergepeak_17824	73.01450774	1.549725853	0.333886813	4.641470684	3.46E-06	5.03E-05	107.8718956	109.855348	36.66588016	37.66490716	Dist	CTI12_AA239510
mergepeak_17839	98.57606144	2.286508173	0.308519914	7.411217464	1.25E-13	1.04E-11	160.6092668	166.5175802	34.78557861	32.39182016	Dist	CTI12_AA146600
mergepeak_17844	72.84908568	1.795623094	0.340918213	5.267020145	1.39E-07	3.03E-06	121.0562384	105.2298597	31.96512629	33.1451183	Dist	CTI12_AA215550
mergepeak_17846	47.84884303	1.096985252	0.398246889	2.754535649	0.005877549	0.025402969	58.73025428	71.69506924	30.08482474	30.88522387	Dist	CTI12_AA239020
mergepeak_17851	82.27291845	1.611310518	0.333165718	4.836363499	1.32E-06	2.19E-05	146.2263474	101.7607434	40.42648325	40.67809973	Exon	CTI12_AA224790
mergepeak_17857	164.3176729	1.647882907	0.24289904	6.784229793	1.17E-11	6.85E-10	258.8925495	239.3690215	79.91281573	79.09630504	Dist	CTI12_AA241450
mergepeak_17860	41.40564004	1.24372171	0.424232477	2.931698488	0.003371139	0.016305435	57.53167766	58.97497631	23.50376933	25.61213687	Dist	CTI12_AA238500
mergepeak_17865	55.47872473	1.34028084	0.374126827	3.58242378	0.000340421	0.002476605	83.90036326	75.16418549	31.96512629	30.88522387	Intr	CTI12_AA239840
mergepeak_17866	45.30340904	1.197054913	0.413120841	2.897590228	0.003760416	0.017799622	71.91459708	54.34948797	26.32422165	28.62532944	Intr	CTI12_AA239840
mergepeak_17867	280.2330668	1.572179609	0.204647394	7.682382745	1.56E-14	1.57E-12	445.8705019	393.1665087	137.2620129	144.6332435	Dist	CTI12_AA239850
mergepeak_17878	61.37484742	1.289937633	0.356141316	3.621982557	0.000292354	0.002176919	86.2975165	87.88427842	36.66588016	34.65171459	Exon	CTI12_AA239910
mergepeak_17879	41.60119648	1.333618406	0.428068993	3.115428653	0.001836778	0.009925015	62.32598414	56.66223214	26.32422165	21.09234801	Exon	CTI12_AA239910
mergepeak_17880	53.53098318	1.441607871	0.380671494	3.787012936	0.000152469	0.001254443	77.90748017	78.63330175	28.2045232	29.37862759	Exon	CTI12_AA239910
mergepeak_17911	46.96448465	1.189891016	0.4034412	2.949354245	0.003184387	0.015568411	59.9288309	70.53869715	31.02497552	26.36543501	Dist	CTI12_AA240100
mergepeak_17914	42.70867979	1.140394248	0.418019507	2.728088594	0.00637025	0.027113693	55.13452443	62.44409256	25.38407088	27.8720313	Prom	CTI12_AA239760
mergepeak_17929	73.68668279	1.011121167	0.33464139	3.021506591	0.002515202	0.012815325	112.6662021	84.41516217	47.94768944	49.71767745	Dist	CTI12_AA226280
mergepeak_17937	57.61184817	1.519929517	0.370734643	4.099777414	4.14E-05	0.000423975	88.69466973	82.102418	31.02497552	28.62532944	Dist	CTI12_AA239200
mergepeak_17950	33.01240961	1.376027702	0.473157639	2.908180254	0.003635387	0.017325146	47.94306472	47.41125546	17.86286469	18.83245358	Dist	CTI12_AA239710
mergepeak_17958	68.20210363	1.191026211	0.339697029	3.506142561	0.000454652	0.00313866	98.28328268	91.35339468	43.24693557	39.92480159	Dist	CTI12_AA115760
mergepeak_17959	33.58820067	1.744197398	0.479416073	3.638170467	0.000274582	0.002064685	49.14164134	54.34948797	15.04241237	15.81926101	Dist	CTI12_AA115760
mergepeak_17960	31.23455163	1.664424273	0.503919047	3.302959637	0.000956702	0.005814365	38.35445178	56.66223214	14.1022616	15.81926101	Dist	CTI12_AA115760
mergepeak_17997	86.48384261	1.323421079	0.307600158	4.302407019	1.69E-05	0.000197089	122.254815	124.8881851	49.82799098	48.96437931	Dist	CTI12_AA225910
mergepeak_18001	75.02399012	1.253271886	0.343509829	3.648430932	0.000263847	0.001996185	127.0491215	84.41516217	44.18708634	44.44459045	Dist	CTI12_AA225910
mergepeak_18026	70.35017773	1.606667998	0.340694827	4.715856742	2.41E-06	3.69E-05	103.0775891	108.6989759	35.72572938	33.89841645	Down	CTI12_AA239630
mergepeak_18036	78.84358203	1.148714537	0.3216343	3.57149265	0.000354953	0.002557538	101.8790125	115.6372085	45.12723712	52.73087003	Prom	CTI12_AA240960
mergepeak_18087	114.679763	1.540812731	0.276755707	5.567410876	2.59E-08	6.84E-07	168.9993031	172.2994406	60.16964949	57.25065889	Dist	CTI12_AA243720
mergepeak_18093	60.72291371	1.223258938	0.368661677	3.31810713	0.000906297	0.005559224	73.1131737	97.1352551	31.96512629	40.67809973	Intr	CTI12_AA242900
mergepeak_18099	176.7820635	1.435176726	0.236530803	6.067610251	1.30E-09	4.83E-08	240.9139002	275.2165561	96.83552965	94.1622679	Dist	CTI12_AA242060
mergepeak_18101	67.59301619	1.282467287	0.345397958	3.713013513	0.000204806	0.001613021	86.2975165	105.2298597	40.42648325	38.4182053	Dist	CTI12_AA085640
mergepeak_18108	41.56177838	1.897098052	0.447846665	4.236043722	2.27E-05	0.000254866	76.70890355	54.34948797	17.86286469	17.32585729	Dist	CTI12_AA164490
mergepeak_18109	68.34492043	1.799083158	0.356704321	5.04362591	4.57E-07	8.65E-06	121.0562384	91.35339468	30.08482474	30.88522387	Dist	CTI12_AA243360
mergepeak_18111	54.72645993	1.181657236	0.37312045	3.166959187	0.001540419	0.008589268	77.90748017	74.00781341	33.84542784	33.1451183	Dist	CTI12_AA243360
mergepeak_18148	39.07783612	1.128815197	0.440773265	2.560988349	0.010437486	0.040047738	61.12740752	46.25488338	22.56361856	26.36543501	Dist	CTI12_AA242150
mergepeak_18153	48.84195381	1.281375896	0.411074495	3.117137921	0.001826161	0.009880819	53.93594781	84.41516217	29.14467397	27.8720313	Dist	CTI12_AA242170
mergepeak_18155	66.43490588	1.04489446	0.343580797	3.04118993	0.002356451	0.012160849	86.2975165	92.50976676	47.00753866	39.92480159	Dist	CTI12_AA242180
mergepeak_18156	50.44210154	1.463164106	0.397036913	3.685209257	0.000228515	0.001768819	74.31175032	74.00781341	22.56361856	30.88522387	Dist	CTI12_AA242180
mergepeak_18157	138.447522	1.450734838	0.263034998	5.515368104	3.48E-08	8.85E-07	180.9850693	224.3361844	76.15221263	72.31662175	Prom	CTI12_AA242190
mergepeak_18160	132.951013	1.170268999	0.257761549	4.540122473	5.62E-06	7.70E-05	179.7864927	188.4886498	79.91281573	83.6160939	Dist	CTI12_AA241740
mergepeak_18190	56.63645845	1.426898818	0.374378553	3.811379702	0.000138193	0.001157046	88.69466973	76.32055758	32.90527706	28.62532944	Dist	CTI12_AA235060
mergepeak_18194	41.04220341	1.392057886	0.428801749	3.246390409	0.001168784	0.006861551	57.53167766	61.28772048	23.50376933	21.84564615	Dist	CTI12_AA247910
mergepeak_18195	54.01635254	1.370864613	0.388607582	3.527632184	0.000419294	0.002928991	91.09182297	64.75683673	30.08482474	30.13192573	Dist	CTI12_AA247910
mergepeak_18204	46.4296937	1.605890104	0.413293008	3.88559708	0.000102079	0.000898776	62.32598414	77.47692966	22.56361856	23.35224244	Dist	CTI12_AA241370
mergepeak_18237	65.41998895	1.56587282	0.352240395	4.445466339	8.77E-06	0.00011279	104.2761658	91.35339468	32.90527706	33.1451183	Dist	CTI12_AA245920
mergepeak_18238	53.23580052	1.825624226	0.390211341	4.678552448	2.89E-06	4.31E-05	86.2975165	79.78967383	23.50376933	23.35224244	Dist	CTI12_AA245920
mergepeak_18241	151.8076958	1.070243604	0.247216801	4.329170189	1.50E-05	0.000177792	220.5380977	190.8013939	98.71583119	97.17546048	Dist	CTI12_AA245920
mergepeak_18265	67.49938553	1.092560298	0.340347291	3.21013367	0.001326733	0.00761269	97.08470606	86.72790634	43.24693557	42.93799416	Dist	CTI12_AA241730
mergepeak_18266	45.5118025	1.458503501	0.424067327	3.439320615	0.000583176	0.003867203	80.30463341	53.19311589	24.44392011	24.10554058	Dist	CTI12_AA245770
mergepeak_18292	420.7657136	1.166985311	0.177405027	6.578084815	4.77E-11	2.48E-09	595.6925791	568.9350656	254.7808596	263.6543501	Prom	CTI12_AA245590
mergepeak_18301	47.74475532	1.158424986	0.400294895	2.893928951	0.003804542	0.017973125	62.32598414	69.38232507	32.90527706	26.36543501	Dist	CTI12_AA222950
mergepeak_18303	46.30663239	1.131956956	0.40246968	2.812527286	0.004915385	0.022065889	62.32598414	64.75683673	31.02497552	27.11873316	Down	CTI12_AA223030
mergepeak_18311	54.93485339	1.395948584	0.378975389	3.68348084	0.000230071	0.001779163	86.2975165	72.85144132	31.96512629	28.62532944	Intr	CTI12_AA244260
mergepeak_18312	44.53999832	1.568619667	0.425117065	3.68985345	0.000224383	0.001741494	76.70890355	56.66223214	20.68331701	24.10554058	Dist	CTI12_AA244270
mergepeak_18343	57.12632159	1.017609972	0.365792866	2.781929523	0.005403677	0.023763166	71.91459708	80.94604592	39.48633248	36.15831088	Intr	CTI12_AA246190
mergepeak_18344	186.0155523	1.127615218	0.229180109	4.920214162	8.64E-07	1.51E-05	240.9139002	269.4346957	118.4589974	115.2546159	Intr	CTI12_AA246190
mergepeak_18347	113.0367219	1.541078304	0.279093354	5.521730561	3.36E-08	8.58E-07	161.8078434	174.6121848	59.22949872	56.49736074	Intr	CTI12_AA246190
mergepeak_18349	60.61888797	1.286785026	0.358355844	3.590802404	0.000329661	0.002410007	87.49609311	84.41516217	36.66588016	33.89841645	Exon	CTI12_AA246200
mergepeak_18350	121.4268204	1.214369896	0.270532498	4.488813379	7.16E-06	9.49E-05	183.3822226	156.1102314	72.39160954	73.82321804	Dist	CTI12_AA244130
mergepeak_18351	272.1167483	1.022546709	0.202609652	5.046880546	4.49E-07	8.52E-06	387.1402476	342.286137	180.5089485	178.5316599	Dist	CTI12_AA244160
mergepeak_18355	47.10028774	1.144186572	0.40126035	2.851481764	0.004351598	0.020038707	70.71602046	58.97497631	30.08482474	28.62532944	Dist	CTI12_AA244100
mergepeak_18357	50.4771831	2.217230675	0.417900235	5.305645918	1.12E-07	2.51E-06	93.4889762	72.85144132	15.98256315	19.58575172	Dist	CTI12_AA244120
mergepeak_18359	304.4444369	1.914074891	0.67280362	2.844923591	0.004442208	0.020365729	698.7701683	263.6528353	128.8006559	126.5540881	Prom	CTI12_AA247880
mergepeak_18372	41.78365076	1.256117186	0.42334722	2.967108622	0.003006147	0.014846214	62.32598414	55.50586006	24.44392011	24.85883873	Dist	CTI12_AA246400
mergepeak_18392	35.14810029	1.306521565	0.469961239	2.780062392	0.005434846	0.023866573	57.53167766	42.78576713	16.92271392	23.35224244	Exon	CTI12_AA249960
mergepeak_18418	188.0347109	1.337378968	0.228644226	5.849170087	4.94E-09	1.59E-07	269.679739	269.4346957	101.5362835	111.4881252	Dist	CTI12_AA247050
mergepeak_18419	44.45569835	1.147680544	0.409398491	2.803333597	0.005057732	0.022579879	63.52456075	58.97497631	28.2045232	27.11873316	Dist	CTI12_AA247050
mergepeak_18449	89.98760203	1.020081086	0.301507133	3.383273474	0.000716273	0.004593505	112.6662021	128.3573014	60.16964949	58.75725517	Dist	CTI12_AA247980
mergepeak_18450	42.20097048	1.202333926	0.420232166	2.861118269	0.004221495	0.019539479	56.33310105	61.28772048	26.32422165	24.85883873	Exon	CTI12_AA245660
mergepeak_18459	58.66749889	1.197776735	0.365141628	3.280307261	0.001036941	0.006225485	74.31175032	89.04065051	36.66588016	34.65171459	Dist	CTI12_AA246650
mergepeak_18478	97.04098879	1.490459927	0.297419768	5.011300812	5.41E-07	1.00E-05	152.2192305	134.1391618	49.82799098	51.97757188	Dist	CTI12_AA245760
mergepeak_18500	52.26909976	1.395130316	0.390159469	3.575795096	0.000349165	0.002525264	65.92171399	85.57153425	28.2045232	29.37862759	Dist	CTI12_AA249670
mergepeak_18503	43.46811452	1.434014897	0.424016919	3.381975651	0.000719665	0.004611614	55.13452443	71.69506924	24.44392011	22.5989443	Dist	CTI12_AA237440
mergepeak_18505	56.09861476	1.131163909	0.369838941	3.058531119	0.00222425	0.011602678	71.91459708	82.102418	35.72572938	34.65171459	Intr	CTI12_AA237440
mergepeak_18526	52.59937899	1.001444774	0.383443836	2.611711754	0.009009018	0.0355944	79.10605679	61.28772048	33.84542784	36.15831088	Intr	CTI12_AA248500
mergepeak_18538	182.481298	1.298806576	0.230348801	5.638434289	1.72E-08	4.71E-07	261.2897027	257.8709748	101.5362835	109.2282308	Dist	CTI12_AA250030
mergepeak_18546	72.91586792	1.183972997	0.330924252	3.577776458	0.00034653	0.002511581	106.673319	95.97888301	42.3067848	46.70448488	Dist	CTI12_AA251300
mergepeak_18550	115.4009072	1.383137732	0.280527809	4.930483495	8.20E-07	1.44E-05	148.6235006	185.0195335	63.93025258	64.03034217	Intr	CTI12_AA249610
mergepeak_18551	60.53317924	1.257792126	0.358496097	3.508523905	0.000450601	0.003117065	83.90036326	86.72790634	37.60603093	33.89841645	Intr	CTI12_AA249610
mergepeak_18585	61.65417119	1.185465471	0.372407975	3.183244051	0.001456348	0.008214273	104.2761658	67.0695809	37.60603093	37.66490716	Dist	CTI12_AA250490
mergepeak_18587	106.9119175	1.549788809	0.286113092	5.416700076	6.07E-08	1.45E-06	151.0206539	167.6739523	55.46889562	53.48416817	Dist	CTI12_AA251250
mergepeak_18625	88.68265298	1.102186962	0.307683651	3.582208407	0.000340702	0.002477378	107.8718956	134.1391618	55.46889562	57.25065889	Exon	CTI12_AA251610
mergepeak_18663	49.9780675	1.203200677	0.399777677	3.009674491	0.002615278	0.013237049	81.50321002	57.81860423	31.96512629	28.62532944	Intr	CTI12_AA246680
mergepeak_18664	49.26592568	1.138320288	0.392799555	2.89796736	0.003755897	0.01778654	67.12029061	68.22595299	33.84542784	27.8720313	Intr	CTI12_AA246690
mergepeak_18740	49.75722846	1.438517616	0.413401756	3.47970853	0.00050196	0.003414083	89.89324635	55.50586006	27.26437242	26.36543501	Dist	CTI12_AA254310
mergepeak_18744	57.46062493	1.032018808	0.372792692	2.76834506	0.005634177	0.024568914	87.49609311	67.0695809	33.84542784	41.43139788	Dist	CTI12_AA251900
mergepeak_18747	44.29602259	1.521048896	0.425589596	3.573980454	0.000351595	0.002537859	55.13452443	76.32055758	21.62346779	24.10554058	Dist	CTI12_AA228090
mergepeak_18769	117.4717869	1.724198587	0.27903582	6.179129928	6.45E-10	2.59E-08	190.5736823	169.9866964	57.34919717	51.97757188	Down	CTI12_AA143010
mergepeak_18794	97.31234473	1.092651064	0.291279801	3.751207814	0.000175985	0.001418551	133.0420046	131.8264176	64.87040336	59.51055332	Dist	CTI12_AA254140
mergepeak_18801	83.55227385	1.447416854	0.317534642	4.558295897	5.16E-06	7.17E-05	111.4676255	132.9827897	46.06738789	43.69129231	Dist	CTI12_AA251420
mergepeak_18807	46.26405244	1.212725014	0.404233979	3.00005709	0.00269929	0.013606208	61.12740752	68.22595299	26.32422165	29.37862759	Dist	CTI12_AA219250
mergepeak_18822	312.4405169	1.291790704	0.195954281	6.592306612	4.33E-11	2.28E-09	471.0406109	416.2939504	182.38925	180.0382562	Dist	CTI12_AA252750
mergepeak_18823	58.79725948	1.157298217	0.361137014	3.204595966	0.001352522	0.00773134	79.10605679	83.25879008	36.66588016	36.15831088	Dist	CTI12_AA254230
mergepeak_18845	52.06410237	1.481665636	0.398244205	3.720495157	0.000198833	0.001572698	89.89324635	63.60046465	25.38407088	29.37862759	Dist	CTI12_AA252150
mergepeak_18852	41.04639859	1.507878612	0.434240176	3.472453027	0.000515725	0.003492475	67.12029061	54.34948797	21.62346779	21.09234801	Dist	CTI12_AA254620
mergepeak_18853	50.43356881	1.037572255	0.390945197	2.654009471	0.007954159	0.032267652	76.70890355	58.97497631	32.90527706	33.1451183	Dist	CTI12_AA255490
mergepeak_18881	88.49846149	1.805068847	0.313722155	5.753718116	8.73E-09	2.64E-07	129.4462747	145.7028826	40.42648325	38.4182053	Dist	CTI12_AA253200
mergepeak_18890	31.10007809	1.298230771	0.488220248	2.659108825	0.007834765	0.031909763	49.14164134	39.31665087	17.86286469	18.07915544	Prom	CTI12_AA253690
mergepeak_18914	53.21177064	1.438565775	0.386406465	3.722934026	0.000196921	0.001560318	85.09893988	70.53869715	26.32422165	30.88522387	Dist	CTI12_AA253140
mergepeak_18917	33.28545665	1.207655339	0.46953088	2.572046676	0.010109926	0.039053371	43.14875825	49.72399963	20.68331701	19.58575172	Dist	CTI12_AA253150
mergepeak_18950	101.0578272	1.070495929	0.289989018	3.691505062	0.000222931	0.001732212	124.6519683	149.1719989	64.87040336	65.53693846	Dist	CTI12_AA234970
mergepeak_18951	80.16963335	1.055414738	0.315248082	3.347886311	0.000814304	0.00509405	109.0704722	107.5426039	49.82799098	54.23746631	Exon	CTI12_AA234970
mergepeak_18953	70.22977888	1.575466849	0.343027238	4.592833095	4.37E-06	6.18E-05	100.6804359	109.855348	31.96512629	38.4182053	Dist	CTI12_AA255280
mergepeak_18971	90.93265287	1.305964487	0.301171339	4.336284089	1.45E-05	0.000172926	128.2476981	130.6700455	53.58859408	51.22427374	Dist	CTI12_AA255670
mergepeak_18976	105.8185239	1.379138757	0.284863849	4.841396195	1.29E-06	2.14E-05	147.424924	158.4229756	56.4090464	61.0171496	Prom	CTI12_AA221660
mergepeak_19002	145.0703756	1.25035658	0.24956793	5.010085153	5.44E-07	1.01E-05	204.9566017	203.5214869	87.43402191	84.36939204	Prom	CTI12_AA256430
mergepeak_19003	82.82738805	1.328255704	0.318314137	4.172782632	3.01E-05	0.000323717	130.6448514	106.3862318	46.06738789	48.21108117	Exon	CTI12_AA256430
mergepeak_19004	40.26302806	1.14113194	0.429768562	2.655224325	0.007925568	0.032193002	59.9288309	50.88037172	25.38407088	24.85883873	Dist	CTI12_AA256430
mergepeak_19007	51.75606784	1.29067154	0.385103876	3.351489352	0.000803781	0.00504379	69.51744384	77.47692966	29.14467397	30.88522387	Dist	CTI12_AA137820
mergepeak_19017	37.42875249	1.106759503	0.443339977	2.496412597	0.012545658	0.046254056	47.94306472	54.34948797	22.56361856	24.85883873	Exon	CTI12_AA250830
mergepeak_19020	38.78085326	1.214088086	0.438592883	2.768143609	0.005637661	0.024576175	58.73025428	49.72399963	22.56361856	24.10554058	Dist	CTI12_AA256070
mergepeak_19027	54.35421038	1.557052533	0.381281579	4.083733963	4.43E-05	0.000448119	76.70890355	85.57153425	27.26437242	27.8720313	Exon	CTI12_AA254890
mergepeak_19031	102.5392649	1.158303042	0.294206608	3.937039513	8.25E-05	0.000752649	159.4106902	123.731813	66.7507049	60.26385146	Dist	CTI12_AA254890
mergepeak_19050	53.54659059	1.324063421	0.378616884	3.497106114	0.000470335	0.003229329	76.70890355	76.32055758	31.02497552	30.13192573	Dist	CTI12_AA256910
mergepeak_19052	36.13621676	1.787367669	0.474309702	3.768355697	0.000164326	0.001338148	65.92171399	46.25488338	15.04241237	17.32585729	Dist	CTI12_AA256170
mergepeak_19056	81.63043939	1.511657011	0.321329332	4.704385378	2.55E-06	3.87E-05	130.6448514	111.0117201	44.18708634	40.67809973	Dist	CTI12_AA256190
mergepeak_19076	192.3035709	1.19803771	0.224792906	5.329517436	9.85E-08	2.24E-06	270.8783157	264.8092074	117.5188467	116.0079141	3' U	CTI12_AA256690
mergepeak_19078	173.3847065	1.14135296	0.236197299	4.832201574	1.35E-06	2.23E-05	255.2968196	222.0234402	106.2370374	109.9815289	Dist	CTI12_AA256690
mergepeak_19085	36.21561666	1.397879084	0.469071102	2.980100627	0.002881537	0.014346459	63.52456075	41.62939504	17.86286469	21.84564615	Dist	CTI12_AA255030
mergepeak_19086	36.99620077	1.22273272	0.445929762	2.741985002	0.006106913	0.026165937	51.53879457	52.0367438	22.56361856	21.84564615	Dist	CTI12_AA255040
mergepeak_19087	37.61529169	1.21363552	0.453421	2.676619565	0.007436903	0.030652742	62.32598414	42.78576713	23.50376933	21.84564615	Dist	CTI12_AA255040
mergepeak_19103	95.15054362	1.734026254	0.30727122	5.643308397	1.67E-08	4.60E-07	130.6448514	161.8920918	45.12723712	42.93799416	Dist	CTI12_AA255710
mergepeak_19113	50.51812023	1.282545079	0.394020211	3.25502358	0.00113383	0.006707829	64.72313737	78.63330175	26.32422165	32.39182016	Exon	CTI12_AA255800
mergepeak_19122	72.02820633	1.849343297	0.359268864	5.147518981	2.64E-07	5.36E-06	135.4391578	90.19702259	30.08482474	32.39182016	Dist	CTI12_AA256260
mergepeak_19127	49.03077889	1.538640413	0.39810295	3.86493095	0.000111121	0.000965511	70.71602046	75.16418549	25.38407088	24.85883873	Exon	CTI12_AA257850
mergepeak_19132	48.72113126	1.398199839	0.396272402	3.528380557	0.000418111	0.002921842	70.71602046	70.53869715	27.26437242	26.36543501	Dist	CTI12_AA258610
mergepeak_19144	121.1233103	1.936795055	0.278890855	6.944634507	3.79E-12	2.45E-10	204.9566017	179.2376731	49.82799098	50.4709756	Dist	CTI12_AA197770
mergepeak_19145	64.61562525	1.053984695	0.346767795	3.039453809	0.002370075	0.012212501	91.09182297	83.25879008	44.18708634	39.92480159	Dist	CTI12_AA197780
mergepeak_19146	39.9968375	1.4986818	0.453771501	3.302723499	0.000957508	0.00581839	73.1131737	45.0985113	20.68331701	21.09234801	Dist	CTI12_AA197780
mergepeak_19170	48.68631602	1.050475843	0.407341726	2.578856461	0.009912797	0.038427373	51.53879457	79.78967383	31.02497552	32.39182016	Dist	CTI12_AA186290
mergepeak_19176	43.00038699	1.717401582	0.426821088	4.023703678	5.73E-05	0.000555324	68.31886723	63.60046465	19.74316624	20.33904987	Dist	CTI12_AA186340
mergepeak_19183	116.4539885	1.076763683	0.275610668	3.906828758	9.35E-05	0.000838124	173.7936096	142.2337664	75.21206186	74.57651618	Dist	CTI12_AA167720
mergepeak_19186	53.50933325	1.55910803	0.385756445	4.041690164	5.31E-05	0.000520995	73.1131737	86.72790634	26.32422165	27.8720313	Dist	CTI12_AA258100
mergepeak_19195	96.72620787	1.88290526	0.304926694	6.174944005	6.62E-10	2.65E-08	141.4320409	163.0484639	39.48633248	42.93799416	Down	CTI12_AA258320
mergepeak_19196	75.05948035	2.147653535	0.342564743	6.26933617	3.63E-10	1.54E-08	124.6519683	120.2626968	28.2045232	27.11873316	Down	CTI12_AA258320
mergepeak_19197	41.11388572	1.133154618	0.425633149	2.662279993	0.007761329	0.031675465	58.73025428	54.34948797	23.50376933	27.8720313	Dist	CTI12_AA258320
mergepeak_19199	166.8843804	1.163832076	0.236251998	4.926231667	8.38E-07	1.47E-05	232.5238639	228.9616727	104.3567358	101.6952493	Dist	CTI12_AA258880
mergepeak_19200	41.42430021	2.036478222	0.4497483	4.528039845	5.95E-06	8.11E-05	75.51032693	57.81860423	15.04241237	17.32585729	Dist	CTI12_AA258890
mergepeak_19201	46.65261428	1.224255444	0.401511258	3.049118596	0.002295139	0.01190049	67.12029061	63.60046465	27.26437242	28.62532944	Exon	CTI12_AA258900
mergepeak_19203	73.35990872	1.257862536	0.354198578	3.551291883	0.000383345	0.002722435	128.2476981	78.63330175	45.12723712	41.43139788	Exon	CTI12_AA258910
mergepeak_19225	42.72164077	1.364282777	0.450861134	3.025948957	0.002478541	0.012660534	80.30463341	42.78576713	24.44392011	23.35224244	Dist	CTI12_AA257910
mergepeak_19227	46.25671026	1.173525874	0.402650624	2.914501569	0.00356257	0.017054311	61.12740752	67.0695809	28.2045232	28.62532944	Dist	CTI12_AA257910
mergepeak_19228	62.68360121	1.905749739	0.364760004	5.224667495	1.74E-07	3.70E-06	101.8790125	95.97888301	27.26437242	25.61213687	Dist	CTI12_AA251510
mergepeak_19230	627.2576685	1.696989696	0.163030162	10.40905361	2.25E-25	1.55E-22	956.4641412	960.9452022	300.8482474	290.7730833	Dist	CTI12_AA251510
mergepeak_19231	91.5613087	1.232397978	0.301196006	4.091681009	4.28E-05	0.000435969	131.843428	124.8881851	58.28934794	51.22427374	Dist	CTI12_AA251510
mergepeak_19235	105.1738037	1.278705806	0.309806597	4.127432468	3.67E-05	0.000383259	182.1836459	115.6372085	64.87040336	58.00395703	Exon	CTI12_AA257060
mergepeak_19238	54.88466495	1.171978548	0.378247148	3.098446488	0.001945381	0.010392713	85.09893988	67.0695809	31.96512629	35.40501273	Down	CTI12_AA258560
mergepeak_19240	49.244448	1.215103044	0.391411421	3.104413868	0.001906564	0.010220365	68.31886723	69.38232507	29.14467397	30.13192573	Dist	CTI12_AA258560
mergepeak_19242	53.77688544	1.329040226	0.387734939	3.427703032	0.000608711	0.004005733	64.72313737	89.04065051	31.96512629	29.37862759	Dist	CTI12_AA258630
mergepeak_19243	57.37774958	2.069331313	0.399739281	5.176702444	2.26E-07	4.67E-06	111.4676255	74.00781341	20.68331701	23.35224244	Dist	CTI12_AA258630
mergepeak_19252	97.55943755	1.231842464	0.301939299	4.079768571	4.51E-05	0.000454585	117.4605086	156.1102314	60.16964949	56.49736074	Intr	CTI12_AA260080
mergepeak_19270	45.92318997	1.335397337	0.410346954	3.25431278	0.001136671	0.00671589	63.52456075	68.22595299	22.56361856	29.37862759	Prom	CTI12_AA256290
mergepeak_19273	107.799563	1.307649132	0.28958853	4.515541864	6.32E-06	8.52E-05	163.00642	144.5465106	53.58859408	70.05672732	Dist	CTI12_AA259140
mergepeak_19299	272.0478696	1.117435588	0.200479162	5.573824123	2.49E-08	6.60E-07	363.1687153	381.6027879	173.9278931	169.4920822	Dist	CTI12_AA263610
mergepeak_19300	35.13737691	1.364121032	0.459307168	2.969953721	0.002978446	0.014729446	50.34021796	50.88037172	19.74316624	19.58575172	Dist	CTI12_AA165690
mergepeak_19302	98.14842381	1.437948948	0.301411951	4.770709803	1.84E-06	2.91E-05	160.6092668	126.0445572	55.46889562	50.4709756	Prom	CTI12_AA165690
mergepeak_19358	121.358347	1.28620783	0.271139716	4.743708698	2.10E-06	3.28E-05	183.3822226	160.7357197	74.27191109	67.04353475	Dist	CTI12_AA257890
mergepeak_19361	227.8821885	1.138097488	0.2139189	5.320228784	1.04E-07	2.34E-06	297.2470013	329.5660441	140.0824652	144.6332435	Dist	CTI12_AA258470
mergepeak_19405	52.18675721	2.033241502	0.413532632	4.916761935	8.80E-07	1.53E-05	67.12029061	100.6043714	20.68331701	20.33904987	Dist	CTI12_AA260980
mergepeak_19407	118.4909152	1.281082807	0.276205555	4.638150046	3.52E-06	5.10E-05	183.3822226	152.6411152	64.87040336	73.06991989	Dist	CTI12_AA260980
mergepeak_19410	40.90859213	1.242765041	0.434578792	2.859700158	0.004240417	0.01960244	55.13452443	60.13134839	19.74316624	28.62532944	Dist	CTI12_AA261040
mergepeak_19415	89.79498807	1.395803454	0.303941512	4.592342273	4.38E-06	6.19E-05	131.843428	128.3573014	50.76814176	48.21108117	Dist	CTI12_AA258770
mergepeak_19416	74.24957485	1.045364915	0.32496421	3.216861683	0.001296011	0.007467858	99.48185929	100.6043714	47.94768944	48.96437931	Dist	CTI12_AA258770
mergepeak_19424	123.2777083	2.006348905	0.282993753	7.089728594	1.34E-12	9.34E-11	218.1409445	176.9249289	46.06738789	51.97757188	Down	CTI12_AA260820
mergepeak_19438	131.5825517	1.01733952	0.258993851	3.928045075	8.56E-05	0.000776808	179.7864927	172.2994406	92.13477578	82.10949761	Dist	CTI12_AA259520
mergepeak_19439	201.9049108	1.087563179	0.224210596	4.8506324	1.23E-06	2.06E-05	294.849848	254.4018586	128.8006559	129.5672806	Dist	CTI12_AA259520
mergepeak_19440	147.0565661	1.780302164	0.254715139	6.989384969	2.76E-12	1.83E-10	233.7224405	222.0234402	63.93025258	68.55013103	Dist	CTI12_AA259520
mergepeak_19442	69.94394195	1.258037795	0.341775661	3.680887611	0.000232423	0.001794277	87.49609311	109.855348	39.48633248	42.93799416	Dist	CTI12_AA259530
mergepeak_19446	51.13220198	1.032758811	0.387424453	2.665703737	0.007682736	0.031461267	63.52456075	74.00781341	30.08482474	36.91160902	Dist	CTI12_AA259560
mergepeak_19461	135.6629171	1.474881564	0.259221639	5.689654501	1.27E-08	3.63E-07	195.3679887	203.5214869	75.21206186	68.55013103	Prom	CTI12_AA203430
mergepeak_19462	111.8241959	1.104516557	0.280165945	3.942365502	8.07E-05	0.000738785	167.8007265	137.6082781	69.57115722	72.31662175	Dist	CTI12_AA123230
mergepeak_19463	95.29994959	1.319394265	0.296215209	4.454174613	8.42E-06	0.000108931	140.2334643	131.8264176	56.4090464	52.73087003	Dist	CTI12_AA123230
mergepeak_19465	71.23458324	1.254109882	0.34065383	3.681478882	0.000231885	0.001790802	87.49609311	113.3244643	40.42648325	43.69129231	Down	CTI12_AA261150
mergepeak_19474	49.49471769	1.150446862	0.391688013	2.937151058	0.003312427	0.016055944	70.71602046	65.91320882	28.2045232	33.1451183	Exon	CTI12_AA245880
mergepeak_19560	90.63061373	1.4144538	0.30327188	4.663979399	3.10E-06	4.57E-05	128.2476981	135.2955339	50.76814176	48.21108117	Dist	CTI12_AA262530
mergepeak_19580	49.6744004	1.065283669	0.395093245	2.696284188	0.007011782	0.029311807	76.70890355	57.81860423	31.02497552	33.1451183	Dist	CTI12_AA262910
mergepeak_19602	43.29057534	1.429848753	0.427038744	3.348288119	0.000813124	0.005088959	73.1131737	53.19311589	23.50376933	23.35224244	Prom	CTI12_AA167560
mergepeak_19603	95.47044397	1.463843303	0.299710933	4.884183868	1.04E-06	1.77E-05	148.6235006	131.8264176	47.94768944	53.48416817	Dist	CTI12_AA264490
mergepeak_19604	44.08764399	1.727968514	0.423288371	4.082248964	4.46E-05	0.000450656	71.91459708	63.60046465	19.74316624	21.09234801	Dist	CTI12_AA264490
mergepeak_19605	67.29175893	1.319872184	0.346282203	3.811550731	0.000138098	0.001156625	105.4747424	86.72790634	38.5461817	38.4182053	Dist	CTI12_AA264490
mergepeak_19649	271.3233281	1.263607726	0.207490987	6.089940305	1.13E-09	4.25E-08	417.1046631	349.2243695	157.0051791	161.9591008	Dist	CTI12_AA258140
mergepeak_19655	73.81002528	1.793665078	0.354808861	5.055299558	4.30E-07	8.22E-06	137.8363111	91.35339468	32.90527706	33.1451183	Dist	CTI12_AA258140
mergepeak_19656	64.34143576	1.630472924	0.357218764	4.564354088	5.01E-06	6.97E-05	105.4747424	89.04065051	31.96512629	30.88522387	Dist	CTI12_AA258140
mergepeak_19663	35.66803582	1.166825821	0.454921999	2.564892053	0.010320791	0.039705219	47.94306472	50.88037172	19.74316624	24.10554058	Intr	CTI12_AA262940
mergepeak_19675	132.4284483	1.291976818	0.262251635	4.926477657	8.37E-07	1.47E-05	173.7936096	202.3651148	75.21206186	78.3430069	Prom	CTI12_AA263000
mergepeak_19676	64.23761453	1.045443036	0.346202031	3.01974842	0.002529847	0.01287215	86.2975165	86.72790634	43.24693557	40.67809973	Dist	CTI12_AA263000
mergepeak_19680	60.77834553	1.635417921	0.369598226	4.424853281	9.65E-06	0.000122407	103.0775891	80.94604592	28.2045232	30.88522387	Exon	CTI12_AA263010
mergepeak_19726	48.03206416	1.61137737	0.405174805	3.976993016	6.98E-05	0.000655963	75.51032693	69.38232507	21.62346779	25.61213687	Exon	CTI12_AA262360
mergepeak_19727	49.0745494	1.916095273	0.410965236	4.662426664	3.13E-06	4.60E-05	69.51744384	85.57153425	21.62346779	19.58575172	Prom	CTI12_AA262370
mergepeak_19730	70.36132365	1.23690606	0.336776657	3.672778491	0.000239927	0.001842034	92.29039959	105.2298597	43.24693557	40.67809973	Dist	CTI12_AA252300
mergepeak_19731	40.78667309	1.292424289	0.441060515	2.930265228	0.003386728	0.016361315	68.31886723	47.41125546	26.32422165	21.09234801	Dist	CTI12_AA263050
mergepeak_19739	77.73735126	1.524521039	0.324758053	4.694328663	2.67E-06	4.04E-05	117.4605086	113.3244643	39.48633248	40.67809973	Dist	CTI12_AA185880
mergepeak_19757	102.7894726	1.120490888	0.287115963	3.902572597	9.52E-05	0.000850417	151.0206539	130.6700455	63.93025258	65.53693846	Dist	CTI12_AA265260
mergepeak_19760	46.76103837	1.196933047	0.412750415	2.899895441	0.003732872	0.017700247	52.73737119	77.47692966	28.2045232	28.62532944	Dist	CTI12_AA265680
mergepeak_19780	41.64094405	1.57258555	0.431290704	3.64623104	0.000266115	0.00200847	57.53167766	67.0695809	21.62346779	20.33904987	Dist	CTI12_AA267250
mergepeak_19803	58.45851065	1.425378758	0.36869081	3.866054478	0.00011061	0.000962397	77.90748017	92.50976676	31.02497552	32.39182016	Dist	CTI12_AA269280
mergepeak_19804	60.7019354	1.248775037	0.359590012	3.47277454	0.000515108	0.003490194	92.29039959	78.63330175	35.72572938	36.15831088	Dist	CTI12_AA269290
mergepeak_19815	56.63434481	1.247225063	0.378086727	3.298780339	0.000971059	0.005886617	92.29039959	67.0695809	34.78557861	32.39182016	Dist	CTI12_AA264830
mergepeak_19823	278.0395322	1.14455324	0.201826878	5.670965401	1.42E-08	3.98E-07	361.9701386	403.5738575	178.6286469	167.9854859	Dist	CTI12_AA265730
mergepeak_19852	61.17980875	1.37307731	0.409038423	3.356841888	0.000788382	0.004968035	56.33310105	120.2626968	31.96512629	36.15831088	Exon	CTI12_AA072770
mergepeak_19854	30.19510311	1.231256026	0.491605016	2.504563596	0.012260256	0.045395872	39.55302839	45.0985113	18.80301547	17.32585729	Exon	CTI12_AA072780
mergepeak_19865	42.20253645	1.592899557	0.442077992	3.603209355	0.000314312	0.002315753	50.34021796	76.32055758	22.56361856	19.58575172	Intr	CTI12_AA264700
mergepeak_19871	31.83858279	1.650233199	0.49142033	3.35808899	0.000784833	0.004951719	52.73737119	43.94213921	14.1022616	16.57255915	Dist	CTI12_AA266430
mergepeak_19877	39.50163691	1.386268121	0.452022034	3.066815367	0.002163524	0.011348705	67.12029061	47.41125546	17.86286469	25.61213687	Prom	CTI12_AA266820
mergepeak_19891	61.3183971	1.431927331	0.358990326	3.988762998	6.64E-05	0.000630437	87.49609311	91.35339468	34.78557861	31.63852202	Dist	CTI12_AA268880
mergepeak_19895	131.1601757	1.077399166	0.260415373	4.137233349	3.52E-05	0.000369742	188.176529	167.6739523	87.43402191	81.35619947	Prom	CTI12_AA266950
mergepeak_19898	469.3495055	1.2443392	0.178614975	6.966600648	3.25E-12	2.12E-10	711.9545111	608.2517164	279.2247797	277.9670149	Dist	CTI12_AA266950
mergepeak_19911	418.2122645	1.274915085	0.178363495	7.147847617	8.81E-13	6.31E-11	608.8769219	574.716926	248.1998041	241.0554058	Dist	CTI12_AA266300
mergepeak_19912	101.7021545	2.578871158	0.313291503	8.231538781	1.85E-16	2.49E-14	180.9850693	167.6739523	27.26437242	30.88522387	Dist	CTI12_AA266300
mergepeak_19916	261.117832	1.289643939	0.204464874	6.307410726	2.84E-10	1.24E-08	358.3744088	382.75916	154.1847268	149.1530324	Dist	CTI12_AA267810
mergepeak_19923	116.2740716	1.122627301	0.272147356	4.125071493	3.71E-05	0.000386315	151.0206539	167.6739523	73.33176032	73.06991989	Prom	CTI12_AA262800
mergepeak_19941	50.17497188	1.237083907	0.392716725	3.150066775	0.001632331	0.00901619	64.72313737	76.32055758	27.26437242	32.39182016	Dist	CTI12_AA266290
mergepeak_19942	54.73336354	1.000708979	0.371003702	2.697301873	0.006990387	0.029250195	71.91459708	74.00781341	37.60603093	35.40501273	Dist	CTI12_AA266290
mergepeak_19964	117.0948418	1.251741171	0.283507879	4.415190059	1.01E-05	0.000127051	140.2334643	189.6450219	67.69085568	70.81002546	Dist	CTI12_AA267400
mergepeak_19977	45.24559708	1.329625627	0.411166526	3.233788607	0.001221598	0.007106764	68.31886723	61.28772048	23.50376933	27.8720313	Dist	CTI12_AA268890
mergepeak_20026	37.79702605	1.338872923	0.444217792	3.014001118	0.002578269	0.013082397	53.93594781	54.34948797	22.56361856	20.33904987	Dist	CTI12_AA216160
mergepeak_20027	152.3831594	1.915485246	0.254860815	7.515809146	5.66E-14	5.05E-12	255.2968196	226.6489286	62.04995104	65.53693846	Down	CTI12_AA216200
mergepeak_20030	34.1047229	1.217816543	0.463138719	2.629485491	0.008551418	0.034112265	49.14164134	46.25488338	20.68331701	20.33904987	Dist	CTI12_AA268030
mergepeak_20031	45.72072876	1.148588974	0.404410883	2.840153474	0.004509183	0.020609851	65.92171399	60.13134839	28.2045232	28.62532944	Dist	CTI12_AA268030
mergepeak_20035	43.254899	1.274703699	0.42046231	3.031671732	0.002432035	0.012469949	65.92171399	56.66223214	22.56361856	27.8720313	Dist	CTI12_AA268690
mergepeak_20036	53.3859585	1.236470582	0.388144504	3.185593431	0.001444575	0.008162631	87.49609311	62.44409256	31.96512629	31.63852202	Dist	CTI12_AA268690
mergepeak_20045	118.928351	1.208813745	0.269678601	4.482423681	7.38E-06	9.74E-05	171.3964564	160.7357197	70.511308	73.06991989	3' U	CTI12_AA271320
mergepeak_20051	42.81265724	1.13426302	0.416336181	2.724392142	0.006441997	0.027372048	56.33310105	61.28772048	27.26437242	26.36543501	Dist	CTI12_AA269470
mergepeak_20064	57.28147486	1.613380823	0.375997492	4.29093507	1.78E-05	0.000205893	81.50321002	91.35339468	25.38407088	30.88522387	Dist	CTI12_AA269910
mergepeak_20065	138.9179417	1.839682288	0.260314726	7.067146438	1.58E-12	1.10E-10	215.7437912	218.554324	61.10980026	60.26385146	Dist	CTI12_AA269910
mergepeak_20066	147.2768095	1.002258392	0.246669494	4.063163121	4.84E-05	0.000482806	192.9708355	200.0523706	95.89537887	100.1886531	Dist	CTI12_AA270710
mergepeak_20075	105.1637864	1.726518511	0.296192026	5.829051288	5.57E-09	1.78E-07	179.7864927	143.3901385	47.00753866	50.4709756	Dist	CTI12_AA269950
mergepeak_20076	145.6601461	1.173571288	0.248458912	4.723401861	2.32E-06	3.58E-05	200.1622952	203.5214869	89.31432346	89.64247904	Dist	CTI12_AA269950
mergepeak_20077	51.2933966	1.388070829	0.389751393	3.561426221	0.000368846	0.002639873	80.30463341	68.22595299	27.26437242	29.37862759	Dist	CTI12_AA269950
mergepeak_20107	75.43254405	1.156916395	0.32429491	3.56748244	0.000360428	0.002590154	105.4747424	102.9171155	45.12723712	48.21108117	Prom	CTI12_AA270510
mergepeak_20112	45.89186487	1.687978397	0.413209448	4.085043085	4.41E-05	0.000445934	70.71602046	69.38232507	21.62346779	21.84564615	Dist	CTI12_AA268430
mergepeak_20119	42.40250745	1.275502891	0.421820705	3.023803419	0.002496186	0.012739253	56.33310105	63.60046465	26.32422165	23.35224244	Dist	CTI12_AA153930
mergepeak_20120	130.8262168	1.042966572	0.259444434	4.019999792	5.82E-05	0.000562685	184.5807992	167.6739523	87.43402191	83.6160939	Dist	CTI12_AA153930
mergepeak_20122	51.28654011	1.219628787	0.38505216	3.167437851	0.001537886	0.008578681	71.91459708	71.69506924	29.14467397	32.39182016	Exon	CTI12_AA153970
mergepeak_20123	38.06230838	1.783059239	0.458845155	3.885971592	0.000101921	0.000897586	67.12029061	50.88037172	16.92271392	17.32585729	Dist	CTI12_AA270970
mergepeak_20138	49.5042826	1.02877728	0.388716355	2.64660148	0.008130511	0.03280447	63.52456075	69.38232507	31.96512629	33.1451183	Prom	CTI12_AA270190
mergepeak_20153	37.24858411	1.403666044	0.449590071	3.122101964	0.001795647	0.009751715	50.34021796	57.81860423	19.74316624	21.09234801	Dist	CTI12_AA268400
mergepeak_20166	77.51945488	1.462673338	0.330689255	4.423105122	9.73E-06	0.000123094	127.0491215	100.6043714	39.48633248	42.93799416	Dist	CTI12_AA270460
mergepeak_20176	102.7969718	2.076967691	0.300672246	6.907746616	4.92E-12	3.11E-10	177.3893395	154.9538593	40.42648325	38.4182053	Dist	CTI12_AA271970
mergepeak_20177	46.05969678	1.53990359	0.423065969	3.639866362	0.00027278	0.002052657	81.50321002	55.50586006	25.38407088	21.84564615	Dist	CTI12_AA271980
mergepeak_20178	60.1574073	1.727338645	0.368016335	4.693646664	2.68E-06	4.04E-05	95.88612944	89.04065051	26.32422165	29.37862759	Dist	CTI12_AA271980
mergepeak_20195	61.87859577	1.155313157	0.355935977	3.245845408	0.001171024	0.006870721	92.29039959	78.63330175	36.66588016	39.92480159	3' U	CTI12_AA269790
mergepeak_20208	59.34243048	1.137375945	0.366475596	3.103551662	0.001912128	0.01023936	70.71602046	92.50976676	35.72572938	38.4182053	Dist	CTI12_AA273670
mergepeak_20213	32.10613498	1.263090162	0.477405505	2.645738577	0.008151278	0.032856055	44.34733487	46.25488338	19.74316624	18.07915544	Dist	CTI12_AA271200
mergepeak_20214	61.43330227	1.627918736	0.364400801	4.46738518	7.92E-06	0.000103703	85.09893988	100.6043714	29.14467397	30.88522387	Dist	CTI12_AA271210
mergepeak_20215	68.28508908	1.147028694	0.338785724	3.385705516	0.000709955	0.004559483	92.29039959	95.97888301	40.42648325	44.44459045	Dist	CTI12_AA271210
mergepeak_20219	45.57590841	1.204898297	0.405214596	2.973481977	0.002944417	0.01459499	64.72313737	62.44409256	27.26437242	27.8720313	Intr	CTI12_AA271220
mergepeak_20255	99.30199461	1.05122579	0.297317728	3.535698313	0.000406699	0.002857207	116.2619319	151.4847431	67.69085568	61.77044775	Down	CTI12_AA273040
mergepeak_20281	45.65532318	1.36035986	0.445040273	3.056711816	0.002237793	0.011655328	87.49609311	43.94213921	26.32422165	24.85883873	3' U	CTI12_AA272870
mergepeak_20290	32.49012622	1.26055734	0.475326859	2.651980034	0.008002127	0.032402581	44.34733487	47.41125546	17.86286469	20.33904987	Dist	CTI12_AA272290
mergepeak_20300	60.7558656	1.006788951	0.360509297	2.792685123	0.005227255	0.023164551	71.91459708	90.19702259	43.24693557	37.66490716	Dist	CTI12_AA255650
mergepeak_20305	122.1477923	1.095772169	0.26710391	4.102419055	4.09E-05	0.000419799	157.013537	175.7685568	78.97266495	76.83641061	Dist	CTI12_AA276950
mergepeak_20309	92.68009514	1.225547489	0.302298446	4.054097883	5.03E-05	0.000497962	117.4605086	142.2337664	54.52874485	56.49736074	Prom	CTI12_AA273500
mergepeak_20312	43.69934847	2.126447823	0.437150194	4.864341487	1.15E-06	1.94E-05	65.92171399	76.32055758	15.98256315	16.57255915	Dist	CTI12_AA275410
mergepeak_20328	87.8001728	1.76203148	0.322473829	5.464106922	4.65E-08	1.14E-06	154.6163837	116.7935805	37.60603093	42.18469602	Exon	CTI12_AA259780
mergepeak_20329	58.29657889	1.314842487	0.371937312	3.535118541	0.000407592	0.002862042	94.68755282	71.69506924	32.90527706	33.89841645	Dist	CTI12_AA274550
mergepeak_20332	77.93422239	1.144103763	0.324310447	3.527804222	0.000419022	0.002927593	118.6590852	95.97888301	48.88784021	48.21108117	Dist	CTI12_AA274570
mergepeak_20338	105.4509069	1.595298159	0.287720948	5.544602052	2.95E-08	7.65E-07	163.00642	153.7974872	54.52874485	50.4709756	Exon	CTI12_AA276160
mergepeak_20360	94.10754181	1.062099797	0.324388263	3.274162229	0.001059758	0.006336193	95.88612944	158.4229756	64.87040336	57.25065889	Exon	CTI12_AA274420
mergepeak_20369	31.96550983	1.494233364	0.486997406	3.068257338	0.002153111	0.011304322	52.73737119	41.62939504	16.92271392	16.57255915	Dist	CTI12_AA274700
mergepeak_20371	86.15761737	1.675905972	0.317951654	5.270945924	1.36E-07	2.97E-06	139.0348877	123.731813	36.66588016	45.19788859	Dist	CTI12_AA257130
mergepeak_20378	76.30073216	2.753591563	0.361516372	7.61678246	2.60E-14	2.47E-12	123.4533917	142.2337664	20.68331701	18.83245358	Dist	CTI12_AA275470
mergepeak_20388	91.63607602	1.083704102	0.30273467	3.57971587	0.000343968	0.002497033	112.6662021	136.451906	56.4090464	61.0171496	Dist	CTI12_AA271730
mergepeak_20391	107.7944905	1.551570516	0.283893091	5.465333835	4.62E-08	1.14E-06	164.2049967	157.2666035	55.46889562	54.23746631	Dist	CTI12_AA275840
mergepeak_20411	71.84719308	1.080234721	0.336016525	3.214826184	0.001305235	0.007511205	86.2975165	108.6989759	47.94768944	44.44459045	Intr	CTI12_AA272990
mergepeak_20418	90.05604312	1.344747906	0.318247243	4.225481719	2.38E-05	0.000265164	152.2192305	106.3862318	48.88784021	52.73087003	Dist	CTI12_AA275690
mergepeak_20419	57.18004845	1.75923662	0.37820082	4.651593887	3.29E-06	4.82E-05	83.90036326	92.50976676	28.2045232	24.10554058	Dist	CTI12_AA275690
mergepeak_20420	53.61539224	1.444017831	0.385493363	3.745895445	0.000179751	0.001443827	87.49609311	69.38232507	28.2045232	29.37862759	Dist	CTI12_AA273030
mergepeak_20421	128.8898253	1.405926248	0.265070827	5.303964474	1.13E-07	2.53E-06	179.7864927	194.2705102	75.21206186	66.2902366	Dist	CTI12_AA267650
mergepeak_20422	127.0276836	1.177853944	0.268801378	4.381874657	1.18E-05	0.000144975	158.2121136	194.2705102	74.27191109	81.35619947	Dist	CTI12_AA267650
mergepeak_20428	46.5251867	1.048141627	0.413745399	2.533300983	0.011299388	0.042692078	50.34021796	75.16418549	28.2045232	32.39182016	3' U	CTI12_AA267670
mergepeak_20448	129.912523	1.249478788	0.265817323	4.700516791	2.60E-06	3.94E-05	167.8007265	197.7396264	81.79311727	72.31662175	Dist	CTI12_AA276150
mergepeak_20453	73.53102997	1.310889485	0.329655679	3.976541491	6.99E-05	0.00065664	107.8718956	101.7607434	42.3067848	42.18469602	Down	CTI12_AA275920
mergepeak_20470	595.5959651	1.460140822	0.163849162	8.911493981	5.03E-19	1.15E-16	886.9466973	860.3408309	318.7111121	316.3852202	Dist	CTI12_AA276340
mergepeak_20471	61.90436388	1.700170283	0.362582639	4.689055962	2.74E-06	4.12E-05	93.4889762	95.97888301	27.26437242	30.88522387	Dist	CTI12_AA276340
mergepeak_20484	84.96610058	1.075501197	0.308182051	3.489824257	0.000483338	0.003304061	110.2690489	120.2626968	53.58859408	55.7440626	3' U	CTI12_AA273900
mergepeak_20508	149.5825557	1.746912166	0.256653205	6.806508292	1.00E-11	5.99E-10	250.5025132	210.4597194	69.57115722	67.79683289	Dist	CTI12_AA277960
mergepeak_20523	47.55524139	1.088376603	0.39631213	2.746261143	0.006027876	0.025922873	63.52456075	65.91320882	29.14467397	31.63852202	Exon	CTI12_AA277130
mergepeak_20539	30.0879167	1.300873137	0.500501668	2.599138467	0.009345807	0.036632273	37.15587516	48.56762755	15.04241237	19.58575172	Intr	CTI12_AA277330
mergepeak_20545	86.22695065	1.248554077	0.308631496	4.045452564	5.22E-05	0.000513693	128.2476981	114.4808364	51.70829253	50.4709756	Dist	CTI12_AA277410
mergepeak_20550	36.43221339	1.481422161	0.458514642	3.230915713	0.001233943	0.007167267	59.9288309	47.41125546	18.80301547	19.58575172	Dist	CTI12_AA276870
mergepeak_20551	66.44562926	1.017483338	0.341647919	2.978163428	0.002899813	0.014414436	93.4889762	84.41516217	44.18708634	43.69129231	Dist	CTI12_AA277540
mergepeak_20591	60.28590031	1.95546186	0.373435301	5.23641406	1.64E-07	3.50E-06	89.89324635	101.7607434	25.38407088	24.10554058	Dist	CTI12_AA283380
mergepeak_20606	129.7229148	1.524944717	0.263574056	5.785640432	7.22E-09	2.23E-07	197.765142	187.3322777	66.7507049	67.04353475	Dist	CTI12_AA206580
mergepeak_20614	118.7388989	1.665069252	0.285630411	5.829453683	5.56E-09	1.77E-07	206.1551783	154.9538593	57.34919717	56.49736074	Dist	CTI12_AA098530
mergepeak_20617	27.4177784	1.359164888	0.518934902	2.619143331	0.00881509	0.034971869	43.14875825	35.84753462	14.1022616	16.57255915	Dist	CTI12_AA098530
mergepeak_20634	120.2579257	1.691990208	0.273479169	6.186907084	6.14E-10	2.48E-08	186.9779524	180.3940452	56.4090464	57.25065889	Prom	CTI12_AA278920
mergepeak_20635	135.5920329	1.356605571	0.264423361	5.130430102	2.89E-07	5.81E-06	214.5452146	175.7685568	71.45145877	80.60290133	Prom	CTI12_AA278920
mergepeak_20638	46.47609342	1.71696138	0.413931537	4.147935653	3.35E-05	0.000355174	76.70890355	65.91320882	20.68331701	22.5989443	Dist	CTI12_AA277170
mergepeak_20652	110.9790235	1.762636897	0.291618772	6.044319042	1.50E-09	5.51E-08	158.2121136	185.0195335	44.18708634	56.49736074	Dist	CTI12_AA280690
mergepeak_20666	48.62930081	1.432219256	0.429194358	3.336994601	0.000846896	0.005261398	92.29039959	49.72399963	25.38407088	27.11873316	Dist	CTI12_AA278280
mergepeak_20668	135.0660859	1.00064978	0.254507807	3.931705647	8.43E-05	0.000766788	179.7864927	180.3940452	91.19462501	88.8891809	Dist	CTI12_AA278280
mergepeak_20695	1095.333466	1.121047153	0.147803366	7.58472002	3.33E-14	3.10E-12	1556.951027	1444.308734	701.3524769	678.7216271	Dist	CTI12_AA279840
mergepeak_20696	1001.265347	1.571842529	0.154839864	10.1514073	3.27E-24	1.84E-21	1600.099785	1396.897478	504.8609652	503.2031597	Dist	CTI12_AA279840
mergepeak_20697	9659.277028	1.545789967	0.140593378	10.99475655	4.05E-28	4.00E-25	15768.47399	13011.49869	4905.706735	4951.428695	Dist	CTI12_AA279840
mergepeak_20698	38.82282357	1.245946552	0.443102896	2.811867319	0.004925482	0.022098976	46.7444881	62.44409256	23.50376933	22.5989443	Dist	CTI12_AA279840
mergepeak_20716	45.99188135	1.542815109	0.418353108	3.687829919	0.000226175	0.001753719	79.10605679	57.81860423	24.44392011	22.5989443	Dist	CTI12_AA280090
mergepeak_20743	81.57386512	1.602807913	0.324654074	4.936971502	7.93E-07	1.40E-05	110.2690489	135.2955339	38.5461817	42.18469602	Prom	CTI12_AA282270
mergepeak_20747	59.01070922	1.250237978	0.363397386	3.440415446	0.000580822	0.003852852	85.09893988	80.94604592	37.60603093	32.39182016	Exon	CTI12_AA279650
mergepeak_20748	143.5401407	1.816163224	0.265129809	6.850090654	7.38E-12	4.52E-10	246.9067833	200.0523706	67.69085568	59.51055332	Prom	CTI12_AA279660
mergepeak_20749	104.2041935	1.540477982	0.291602861	5.282794471	1.27E-07	2.81E-06	142.6306175	167.6739523	50.76814176	55.7440626	Dist	CTI12_AA279660
mergepeak_20750	82.37841493	1.356618488	0.321903899	4.214358668	2.50E-05	0.000277055	133.0420046	104.0734876	44.18708634	48.21108117	Dist	CTI12_AA279660
mergepeak_20769	36.7144028	1.816865642	0.469412368	3.870510804	0.000108608	0.00094782	65.92171399	48.56762755	15.04241237	17.32585729	Dist	CTI12_AA280900
mergepeak_20778	65.3954435	1.616105862	0.360657149	4.481003267	7.43E-06	9.79E-05	83.90036326	113.3244643	31.96512629	32.39182016	Dist	CTI12_AA281420
mergepeak_20799	43.88942509	1.173936253	0.420173599	2.793931498	0.005207151	0.023106057	69.51744384	52.0367438	29.14467397	24.85883873	Down	CTI12_AA281290
mergepeak_20820	125.9569398	1.081794068	0.272318612	3.972530783	7.11E-05	0.000665445	194.1694121	148.0156268	81.79311727	79.84960318	Dist	CTI12_AA132350
mergepeak_20823	46.15623798	1.1331542	0.455351223	2.488527848	0.012827319	0.047074114	88.69466973	38.16027879	29.14467397	28.62532944	Dist	CTI12_AA279080
mergepeak_20830	36.71765888	1.206895357	0.447477171	2.697110456	0.006994407	0.029260295	52.73737119	49.72399963	22.56361856	21.84564615	Dist	CTI12_AA281850
mergepeak_20837	141.3440241	1.29064663	0.25238751	5.113750011	3.16E-07	6.28E-06	197.765142	203.5214869	82.73326805	81.35619947	Dist	CTI12_AA281960
mergepeak_20846	53.75518839	1.83951338	0.393653374	4.672926747	2.97E-06	4.42E-05	74.31175032	93.66613884	24.44392011	22.5989443	Down	CTI12_AA281580
mergepeak_20847	82.69623356	1.847203334	0.348330935	5.303012591	1.14E-07	2.54E-06	160.6092668	98.29162718	35.72572938	36.15831088	Exon	CTI12_AA281580
mergepeak_20865	38.16127667	1.401032007	0.443198212	3.161186053	0.001571281	0.008740911	56.33310105	54.34948797	21.62346779	20.33904987	Dist	CTI12_AA279810
mergepeak_20867	40.05093995	1.065863045	0.429821289	2.479781885	0.013146277	0.048009968	58.73025428	49.72399963	25.38407088	26.36543501	Dist	CTI12_AA282690
mergepeak_20877	66.65804682	1.520832999	0.350527771	4.338694742	1.43E-05	0.000171569	104.2761658	93.66613884	31.02497552	37.66490716	Dist	CTI12_AA281320
mergepeak_20883	40.36454854	1.365271546	0.435099932	3.13783443	0.00170201	0.009328607	51.53879457	64.75683673	22.56361856	22.5989443	Dist	CTI12_AA283520
mergepeak_20887	47.42449458	1.010193419	0.410238176	2.462455901	0.013798914	0.049952365	50.34021796	76.32055758	32.90527706	30.13192573	3' U	CTI12_AA283540
mergepeak_20889	103.7330515	1.379489747	0.293873172	4.694167	2.68E-06	4.04E-05	166.6021499	132.9827897	61.10980026	54.23746631	Prom	CTI12_AA283080
mergepeak_20903	53.9235531	1.200607159	0.386619087	3.105400633	0.001900215	0.010193066	62.32598414	87.88427842	33.84542784	31.63852202	Prom	CTI12_AA283190
mergepeak_20932	48.96911507	1.166542942	0.392521049	2.971924551	0.002959394	0.014660266	70.71602046	64.75683673	31.02497552	29.37862759	Prom	CTI12_AA265080
mergepeak_20938	60.16545335	1.021625755	0.355703626	2.872126342	0.004077199	0.018995222	80.30463341	80.94604592	39.48633248	39.92480159	Exon	CTI12_AA278720
mergepeak_20945	174.9578507	1.17536943	0.232475482	5.055885558	4.28E-07	8.20E-06	246.9067833	238.2126494	106.2370374	108.4749326	Dist	CTI12_AA278780
mergepeak_20946	71.04181206	1.281984569	0.334059904	3.837588865	0.000124248	0.001060125	103.0775891	98.29162718	41.36663402	41.43139788	Dist	CTI12_AA278780
mergepeak_20954	39.38410254	1.391858491	0.43726502	3.183100471	0.00145707	0.008217204	53.93594781	60.13134839	21.62346779	21.84564615	Dist	CTI12_AA277460
mergepeak_20964	60.77795409	1.106379895	0.355223091	3.114605785	0.001841909	0.009947437	82.70178664	83.25879008	39.48633248	37.66490716	Dist	CTI12_AA283920
mergepeak_21028	27.18588769	1.302349475	0.525508224	2.47826659	0.013202246	0.048175304	33.5601453	43.94213921	13.16211083	18.07915544	Dist	CTI12_AA122680
mergepeak_21057	63.49943929	1.348416801	0.352293652	3.827536473	0.000129432	0.001095593	92.29039959	90.19702259	33.84542784	37.66490716	Dist	CTI12_AA284120
mergepeak_21058	54.16773317	1.491982374	0.382232008	3.903342319	9.49E-05	0.000848419	73.1131737	86.72790634	28.2045232	28.62532944	Dist	CTI12_AA284120
mergepeak_21083	55.01337733	1.006295005	0.371975351	2.705273354	0.00682482	0.028684058	70.71602046	76.32055758	33.84542784	39.17150345	Dist	CTI12_AA285410
mergepeak_21107	68.18223904	1.20236091	0.350686603	3.428590937	0.000606723	0.003995609	79.10605679	111.0117201	40.42648325	42.18469602	Dist	CTI12_AA286220
mergepeak_21111	41.42512921	1.320388708	0.467819773	2.822430314	0.004766118	0.02153172	80.30463341	38.16027879	21.62346779	25.61213687	Exon	CTI12_AA286240
mergepeak_21197	142.0793198	1.379661591	0.253160958	5.449740756	5.04E-08	1.23E-06	200.1622952	210.4597194	77.09236341	80.60290133	Dist	CTI12_AA286930
mergepeak_21198	51.28185924	1.262317381	0.385365378	3.275637754	0.001054237	0.006307838	70.71602046	74.00781341	31.02497552	29.37862759	Dist	CTI12_AA286930
mergepeak_21223	61.3800138	2.144690353	0.374288037	5.730053167	1.00E-08	2.96E-07	101.8790125	98.29162718	23.50376933	21.84564615	Prom	CTI12_AA285720
mergepeak_21235	39.29628017	1.096372449	0.431841485	2.538830769	0.011122361	0.042144994	53.93594781	53.19311589	24.44392011	25.61213687	Dist	CTI12_AA133030
mergepeak_21276	38.39027185	1.364310124	0.445263826	3.064048874	0.002183632	0.011423139	50.34021796	60.13134839	23.50376933	19.58575172	Intr	CTI12_AA287150
mergepeak_21282	105.3566185	1.031641531	0.284956031	3.620353387	0.000294201	0.002187057	153.4178071	129.5136735	71.45145877	67.04353475	Dist	CTI12_AA273690
mergepeak_21283	99.75741671	1.004096271	0.289619878	3.466945292	0.000526409	0.003547627	142.6306175	123.731813	64.87040336	67.79683289	Dist	CTI12_AA273690
mergepeak_21284	54.52558072	2.048004137	0.397585001	5.151110151	2.59E-07	5.27E-06	98.28328268	77.47692966	19.74316624	22.5989443	Dist	CTI12_AA273690
mergepeak_21285	56.33693942	1.748547427	0.401106388	4.359310848	1.30E-05	0.000158447	107.8718956	65.91320882	24.44392011	27.11873316	Dist	CTI12_AA273690
mergepeak_21308	43.89066277	1.192265422	0.418126738	2.851445061	0.004352101	0.020038744	52.73737119	69.38232507	26.32422165	27.11873316	Dist	CTI12_AA287680
mergepeak_21345	60.97689291	1.353318859	0.365512272	3.702526461	0.000213463	0.001671784	93.4889762	82.102418	29.14467397	39.17150345	Dist	CTI12_AA289120
mergepeak_21348	58.63019442	1.759906256	0.373160793	4.716214266	2.40E-06	3.69E-05	85.09893988	95.97888301	26.32422165	27.11873316	Dist	CTI12_AA288230
mergepeak_21353	45.61750331	1.317357724	0.415340376	3.171754538	0.00151521	0.008476687	56.33310105	74.00781341	23.50376933	28.62532944	Exon	CTI12_AA287780
mergepeak_21357	59.01038092	1.005218791	0.359893683	2.793099288	0.005220567	0.023152339	74.31175032	83.25879008	38.5461817	39.92480159	Dist	CTI12_AA288820
mergepeak_21359	46.66244551	1.395983186	0.41056633	3.400140453	0.000673512	0.004362764	59.9288309	75.16418549	28.2045232	23.35224244	Down	CTI12_AA288830
mergepeak_21376	115.254646	1.417426597	0.277064955	5.115863878	3.12E-07	6.22E-06	173.7936096	161.8920918	58.28934794	67.04353475	Dist	CTI12_AA288120
mergepeak_21377	116.9237206	1.21884776	0.271050983	4.496747235	6.90E-06	9.17E-05	160.6092668	166.5175802	70.511308	70.05672732	Dist	CTI12_AA288120
mergepeak_21380	3057.860039	1.293041277	0.138259931	9.352248847	8.58E-21	2.74E-18	4627.704322	4058.866017	1780.645565	1764.224251	Prom	CTI12_AA284540
mergepeak_21381	5834.90669	1.352181676	0.127964807	10.56682464	4.25E-26	3.25E-23	8571.021395	8199.834451	3240.699715	3328.071197	Dist	CTI12_AA284540
mergepeak_21386	56.17643366	1.232018848	0.371546163	3.315924022	0.000913407	0.005596619	73.1131737	84.41516217	34.78557861	32.39182016	Dist	CTI12_AA290390
mergepeak_21390	70.23223585	1.432924155	0.34037481	4.209841957	2.56E-05	0.000281806	110.2690489	94.82251093	36.66588016	39.17150345	Dist	CTI12_AA290410
mergepeak_21391	40.92637516	1.357861258	0.428594385	3.168173232	0.001534001	0.008564081	61.12740752	56.66223214	22.56361856	23.35224244	Down	CTI12_AA290410
mergepeak_21401	52.65260532	1.527632837	0.386101941	3.956553112	7.60E-05	0.000703649	74.31175032	82.102418	26.32422165	27.8720313	Dist	CTI12_AA277690
mergepeak_21402	34.28379596	1.236630019	0.467184041	2.646986864	0.008121251	0.032783424	41.95018163	54.34948797	19.74316624	21.09234801	Down	CTI12_AA286880
mergepeak_21408	103.5886549	1.331479929	0.285657995	4.661098072	3.15E-06	4.63E-05	146.2263474	150.328371	58.28934794	59.51055332	Dist	CTI12_AA288910
mergepeak_21429	54.24447177	1.176946777	0.37618033	3.128677082	0.001755952	0.009572487	71.91459708	78.63330175	31.02497552	35.40501273	Exon	CTI12_AA289430
mergepeak_21441	134.4050406	1.670782193	0.269408782	6.201661947	5.59E-10	2.28E-08	227.7295574	181.5504173	62.04995104	66.2902366	Down	CTI12_AA289570
mergepeak_21450	65.7133714	1.058896125	0.343347586	3.084035444	0.002042133	0.010831078	85.09893988	92.50976676	42.3067848	42.93799416	Down	CTI12_AA289840
mergepeak_21451	51.46833646	1.327138175	0.385567108	3.44204199	0.000577341	0.003833523	74.31175032	72.85144132	30.08482474	28.62532944	Down	CTI12_AA289840
mergepeak_21452	66.99922272	1.356891781	0.346986152	3.91050701	9.21E-05	0.000827291	87.49609311	105.2298597	37.60603093	37.66490716	Down	CTI12_AA289840
mergepeak_21460	73.02707728	1.242672393	0.335802622	3.700603599	0.000215087	0.001680931	112.6662021	92.50976676	47.00753866	39.92480159	Exon	CTI12_AA290130
mergepeak_21461	70.64356018	1.126939914	0.340488499	3.309773804	0.000933714	0.005702013	83.90036326	109.855348	45.12723712	43.69129231	Dist	CTI12_AA290130
mergepeak_21500	92.16642148	1.061869286	0.30074078	3.530845688	0.000414233	0.002901136	124.6519683	124.8881851	53.58859408	65.53693846	Dist	CTI12_AA288280
mergepeak_21509	42.71108964	1.363883192	0.447238901	3.049562974	0.002291746	0.011885939	79.10605679	43.94213921	24.44392011	23.35224244	Exon	CTI12_AA291640
mergepeak_21520	104.1929374	1.845874431	0.293459943	6.290038808	3.17E-10	1.36E-08	158.2121136	167.6739523	47.94768944	42.93799416	Dist	CTI12_AA289680
mergepeak_21524	77.37208233	1.205765752	0.33020177	3.651602934	0.000260609	0.001973159	123.4533917	92.50976676	46.06738789	47.45778302	Prom	CTI12_AA290540
mergepeak_21559	107.8832039	1.417709256	0.293689201	4.827243397	1.38E-06	2.28E-05	179.7864927	134.1391618	61.10980026	56.49736074	Dist	CTI12_AA290970
mergepeak_21566	34.68741757	1.24654151	0.462747805	2.693781571	0.007064645	0.029502369	44.34733487	53.19311589	21.62346779	19.58575172	Dist	CTI12_AA290870
mergepeak_21579	146.1148955	1.067240464	0.248018827	4.303062289	1.68E-05	0.000196623	203.7580251	191.957766	93.07492655	95.66886419	Dist	CTI12_AA292050
mergepeak_21581	68.40935481	1.027912276	0.337014988	3.050049145	0.002288039	0.011871272	93.4889762	90.19702259	43.24693557	46.70448488	Dist	CTI12_AA292050
mergepeak_21585	60.04810608	1.311791607	0.369493457	3.550243134	0.000384876	0.00273139	98.28328268	72.85144132	36.66588016	32.39182016	Prom	CTI12_AA293290
mergepeak_21605	183.208123	1.252634775	0.232649418	5.384216239	7.28E-08	1.71E-06	276.8711988	239.3690215	108.1173389	108.4749326	Prom	CTI12_AA291990
mergepeak_21625	72.1819968	2.132294946	0.365773744	5.829546216	5.56E-09	1.77E-07	141.4320409	93.66613884	27.26437242	26.36543501	Dist	CTI12_AA289530
mergepeak_21626	72.47743091	1.717189915	0.338407836	5.074320775	3.89E-07	7.53E-06	107.8718956	114.4808364	32.90527706	34.65171459	Dist	CTI12_AA289530
mergepeak_21636	75.38323157	1.117318189	0.332192909	3.363461886	0.000769715	0.004872255	117.4605086	89.04065051	46.06738789	48.96437931	Dist	CTI12_AA292640
mergepeak_21647	82.2535865	2.039711134	0.327283337	6.232248645	4.60E-10	1.90E-08	127.0491215	137.6082781	31.96512629	32.39182016	Dist	CTI12_AA284410
mergepeak_21655	43.63790402	1.130899684	0.415307605	2.723041114	0.006468401	0.02745075	57.53167766	62.44409256	24.44392011	30.13192573	Prom	CTI12_AA292070
mergepeak_21698	42.44471198	1.277041695	0.420557403	3.036545514	0.00239306	0.012307468	61.12740752	58.97497631	26.32422165	23.35224244	3' U	CTI12_AA292810
mergepeak_21705	43.00408164	1.495893611	0.421982599	3.544917768	0.000392736	0.002777446	61.12740752	65.91320882	21.62346779	23.35224244	Dist	CTI12_AA290520
mergepeak_21715	88.7327943	1.454650178	0.307935607	4.723877794	2.31E-06	3.58E-05	123.4533917	136.451906	49.82799098	45.19788859	Prom	CTI12_AA293210
mergepeak_21721	46.90477825	1.867760933	0.414660831	4.504310015	6.66E-06	8.91E-05	74.31175032	72.85144132	21.62346779	18.83245358	Dist	CTI12_AA201580
mergepeak_21726	170.3039649	1.3109428	0.237806492	5.512645137	3.53E-08	8.96E-07	252.8996664	232.430789	102.4764343	93.40896976	Prom	CTI12_AA293130
mergepeak_21727	348.5572732	1.243608439	0.198069022	6.278661985	3.41E-10	1.45E-08	542.955208	437.1086479	215.2945271	198.8707098	Exon	CTI12_AA293160
mergepeak_21728	173.8429011	1.521155078	0.236646323	6.427968355	1.29E-10	6.10E-09	255.2968196	260.183719	94.01507733	85.87598833	Exon	CTI12_AA293160
mergepeak_21729	87.42225616	1.986398789	0.317883967	6.248817168	4.14E-10	1.74E-08	143.8291942	135.2955339	36.66588016	33.89841645	Intr	CTI12_AA293160
mergepeak_21731	446.7359741	1.118231924	0.178961979	6.24843294	4.15E-10	1.74E-08	654.4228334	568.9350656	284.8656843	278.720313	Dist	CTI12_AA293010
mergepeak_21742	209.0867274	1.275973145	0.224474867	5.684258391	1.31E-08	3.72E-07	318.8213804	272.9038119	127.8605052	116.7612122	Intr	CTI12_AA291960
mergepeak_21743	32.58187746	1.321664944	0.485740275	2.720929295	0.006509868	0.027584659	53.93594781	39.31665087	15.98256315	21.09234801	Dist	CTI12_AA291960
mergepeak_21752	121.4081751	1.138784067	0.277431721	4.104736337	4.05E-05	0.000416563	190.5736823	143.3901385	77.09236341	74.57651618	Exon	CTI12_AA293620
mergepeak_21753	52.54868985	1.551052342	0.387716739	4.000478146	6.32E-05	0.000603517	83.90036326	72.85144132	26.32422165	27.11873316	Dist	CTI12_AA295320
mergepeak_21776	60.31979148	1.179988839	0.359106429	3.28590285	0.001016561	0.006123079	88.69466973	78.63330175	38.5461817	35.40501273	Intr	CTI12_AA293920
mergepeak_21780	60.39958282	1.49236192	0.377524524	3.953019808	7.72E-05	0.000712106	106.673319	71.69506924	30.08482474	33.1451183	Dist	CTI12_AA293500
mergepeak_21782	170.4725971	1.298455141	0.235529643	5.512916014	3.53E-08	8.95E-07	239.7153236	245.1508819	96.83552965	100.1886531	Down	CTI12_AA294200
mergepeak_21783	55.53968367	1.184216099	0.370650532	3.194966682	0.00139847	0.007955343	77.90748017	76.32055758	34.78557861	33.1451183	Dist	CTI12_AA294200
mergepeak_21835	73.14602041	1.0225988	0.341925112	2.990709849	0.002783298	0.013949871	116.2619319	79.78967383	49.82799098	46.70448488	Down	CTI12_AA294890
mergepeak_21838	66.31532101	1.136597532	0.343405769	3.309779955	0.000933693	0.005702013	86.2975165	95.97888301	42.3067848	40.67809973	Exon	CTI12_AA294940
mergepeak_21853	44.83419475	1.017328464	0.405597368	2.508222546	0.012134022	0.045041157	59.9288309	60.13134839	29.14467397	30.13192573	Dist	CTI12_AA295190
mergepeak_21868	54.1965059	1.849032725	0.388433089	4.760234841	1.93E-06	3.05E-05	86.2975165	83.25879008	25.38407088	21.84564615	Dist	CTI12_AA294400
mergepeak_21871	60.82117694	1.46720519	0.365830591	4.010613721	6.06E-05	0.000582297	79.10605679	99.44799927	33.84542784	30.88522387	Dist	CTI12_AA138060
mergepeak_21879	69.25764525	1.192428805	0.340074846	3.506371664	0.00045426	0.003136494	87.49609311	105.2298597	41.36663402	42.93799416	Dist	CTI12_AA293800
mergepeak_21887	44.32322935	1.547953494	0.421934553	3.668705211	0.000243782	0.001865268	74.31175032	57.81860423	22.56361856	22.5989443	Dist	CTI12_AA231740
mergepeak_21888	60.89520712	1.434062035	0.361165428	3.970651458	7.17E-05	0.000669403	93.4889762	84.41516217	31.02497552	34.65171459	Dist	CTI12_AA296080
mergepeak_21895	78.23299042	1.761776709	0.33035447	5.332988854	9.66E-08	2.20E-06	129.4462747	112.1680922	36.66588016	34.65171459	Dist	CTI12_AA295660
mergepeak_21911	100.032264	1.090682859	0.29158881	3.74048256	0.000183667	0.001469375	148.6235006	123.731813	62.99010181	64.78364032	Exon	CTI12_AA294650
mergepeak_21912	120.2652049	1.100698829	0.268740829	4.095763307	4.21E-05	0.000429728	154.6163837	173.4558127	76.15221263	76.83641061	Exon	CTI12_AA294650
mergepeak_21913	52.04365686	1.021327122	0.399568601	2.556074526	0.010586044	0.04048363	86.2975165	53.19311589	34.78557861	33.89841645	Exon	CTI12_AA294660
mergepeak_21915	63.97723227	1.280296165	0.349813907	3.659935007	0.000252279	0.001921563	88.69466973	92.50976676	38.5461817	36.15831088	Dist	CTI12_AA294670
mergepeak_21927	319.3324584	1.82176896	0.209987528	8.675605539	4.11E-18	7.51E-16	563.3310105	432.4831596	139.1423144	142.3733491	3' U	CTI12_AA295740
mergepeak_21937	50.87939494	1.046380369	0.401939017	2.603331165	0.009232273	0.036292537	83.90036326	53.19311589	34.78557861	31.63852202	Exon	CTI12_AA294570
mergepeak_21964	47.00011503	2.183108378	0.427709636	5.104183293	3.32E-07	6.56E-06	80.30463341	74.00781341	14.1022616	19.58575172	Dist	CTI12_AA297490
mergepeak_21970	37.81263347	1.177982875	0.44271835	2.66079523	0.007795635	0.031775934	52.73737119	52.0367438	25.38407088	21.09234801	Intr	CTI12_AA297010
mergepeak_21974	38.57740699	1.22272132	0.442738432	2.761723923	0.005749707	0.024935903	51.53879457	56.66223214	19.74316624	26.36543501	Dist	CTI12_AA296440
mergepeak_21989	94.65830053	1.729167732	0.302649321	5.71343668	1.11E-08	3.22E-07	151.0206539	139.9210222	43.24693557	44.44459045	Dist	CTI12_AA217770
mergepeak_21996	40.22583269	1.461975161	0.440352694	3.320009578	0.000900144	0.005531169	67.12029061	50.88037172	22.56361856	20.33904987	Dist	CTI12_AA296780
mergepeak_22013	182.5101144	1.045692012	0.26541922	3.939775023	8.16E-05	0.000745293	305.6370376	186.1759056	122.2196005	116.0079141	Prom	CTI12_AA297310
mergepeak_22028	101.0527858	1.321204489	0.289898485	4.557472904	5.18E-06	7.19E-05	152.2192305	136.451906	58.28934794	57.25065889	Dist	CTI12_AA297090
mergepeak_22046	101.0505482	1.207238098	0.29054542	4.155075305	3.25E-05	0.000346162	134.2405812	148.0156268	56.4090464	65.53693846	Down	CTI12_AA113090
mergepeak_22047	211.1665305	1.11888747	0.234598794	4.769365824	1.85E-06	2.93E-05	334.4028764	243.9945098	134.4415606	131.8271751	Intr	CTI12_AA113100
mergepeak_22048	355.7910669	1.681905909	0.191021215	8.804812098	1.31E-18	2.77E-16	572.9196234	512.2728334	165.4665361	172.5052748	Exon	CTI12_AA113100
mergepeak_22053	45.2612045	1.195532636	0.408070047	2.929724065	0.003392631	0.016385928	67.12029061	58.97497631	26.32422165	28.62532944	Dist	CTI12_AA298160
mergepeak_22066	45.25392431	1.172651491	0.427628382	2.742220908	0.006102528	0.02615471	77.90748017	47.41125546	30.08482474	25.61213687	Prom	CTI12_AA297430
mergepeak_22067	61.62940637	1.588244683	0.362574167	4.380468406	1.18E-05	0.000145781	92.29039959	92.50976676	33.84542784	27.8720313	Dist	CTI12_AA297440
mergepeak_22070	36.79885899	1.259886872	0.457682287	2.752754273	0.005909623	0.025506645	61.12740752	42.78576713	20.68331701	22.5989443	Dist	CTI12_AA290800
mergepeak_22077	240.1424586	1.363545274	0.210112127	6.489607687	8.61E-11	4.25E-09	337.9986063	353.8498579	131.6211083	137.1002621	Dist	CTI12_AA297130
mergepeak_22078	66.18316544	1.32492162	0.351921968	3.764816469	0.000166671	0.001353438	82.70178664	106.3862318	39.48633248	36.15831088	Dist	CTI12_AA301690
mergepeak_22092	65.00173013	1.201816731	0.346568147	3.467764535	0.000524807	0.003538017	87.49609311	93.66613884	40.42648325	38.4182053	Prom	CTI12_AA298400
mergepeak_22121	46.05806882	1.168310826	0.417045262	2.801400553	0.005088132	0.022680626	76.70890355	50.88037172	27.26437242	29.37862759	Dist	CTI12_AA298450
mergepeak_22122	78.84942004	1.692303898	0.3393194	4.987347907	6.12E-07	1.12E-05	141.4320409	99.44799927	37.60603093	36.91160902	Dist	CTI12_AA298450
mergepeak_22123	76.16632076	1.587509351	0.330646726	4.80122508	1.58E-06	2.55E-05	122.254815	106.3862318	37.60603093	38.4182053	Intr	CTI12_AA298450
mergepeak_22124	42.16138012	1.787264146	0.433605533	4.121866562	3.76E-05	0.000390726	64.72313737	65.91320882	20.68331701	17.32585729	Intr	CTI12_AA298440
mergepeak_22142	73.03756643	1.232049643	0.32963638	3.737602156	0.000185784	0.001483378	103.0775891	101.7607434	45.12723712	42.18469602	Dist	CTI12_AA297870
mergepeak_22144	58.40320278	1.047722298	0.365919177	2.86326152	0.004193043	0.019436637	69.51744384	87.88427842	38.5461817	37.66490716	Dist	CTI12_AA279970
mergepeak_22161	74.49734029	2.248757281	0.347425261	6.472636077	9.63E-11	4.66E-09	129.4462747	116.7935805	25.38407088	26.36543501	Dist	CTI12_AA299170
mergepeak_22164	37.687726	1.133053018	0.445234863	2.544843433	0.010932675	0.041558311	55.13452443	48.56762755	20.68331701	26.36543501	Intr	CTI12_AA299190
mergepeak_22203	38.94013858	1.825431273	0.454276642	4.018325186	5.86E-05	0.00056612	68.31886723	53.19311589	16.92271392	17.32585729	Dist	CTI12_AA309790
mergepeak_22212	81.44617105	2.069959994	0.334966738	6.17959863	6.43E-10	2.58E-08	116.2619319	146.8592547	31.02497552	31.63852202	Dist	CTI12_AA298610
mergepeak_22213	62.89323235	2.162408542	0.373810723	5.784768616	7.26E-09	2.24E-07	93.4889762	112.1680922	22.56361856	23.35224244	Dist	CTI12_AA298610
mergepeak_22214	73.5388107	1.510338271	0.335248374	4.505132283	6.63E-06	8.88E-05	113.8647787	104.0734876	34.78557861	41.43139788	Dist	CTI12_AA184590
mergepeak_22223	83.72549167	1.022740148	0.312102058	3.276941383	0.001049382	0.006283424	106.673319	117.9499526	50.76814176	59.51055332	Down	CTI12_AA181690
mergepeak_22246	38.23687282	1.805381858	0.4570182	3.950350026	7.80E-05	0.000718788	64.72313737	54.34948797	15.04241237	18.83245358	Prom	CTI12_AA298250
mergepeak_22247	87.84110977	1.955118691	0.317844674	6.151176498	7.69E-10	3.03E-08	148.6235006	130.6700455	36.66588016	35.40501273	Dist	CTI12_AA298260
mergepeak_22264	67.60564887	1.20277618	0.342030073	3.51658019	0.000437145	0.003034337	100.6804359	87.88427842	40.42648325	41.43139788	Intr	CTI12_AA299720
mergepeak_22271	40.13586679	1.280387481	0.449095638	2.85103522	0.004357714	0.020050926	43.14875825	70.53869715	23.50376933	23.35224244	Dist	CTI12_AA299770
mergepeak_22275	187.3710832	2.184899736	0.238122586	9.175524971	4.49E-20	1.30E-17	310.4313441	304.1258582	64.87040336	70.05672732	Dist	CTI12_AA298960
mergepeak_22307	149.8895422	1.368746176	0.250992155	5.453342458	4.94E-08	1.21E-06	228.928134	203.5214869	78.97266495	88.13588276	Prom	CTI12_AA300610
mergepeak_22308	152.2753924	1.003976242	0.252235151	3.980318517	6.88E-05	0.00064896	222.9352509	183.8631614	93.07492655	109.2282308	Exon	CTI12_AA300620
mergepeak_22309	87.21599137	1.50315489	0.309855546	4.851147279	1.23E-06	2.05E-05	134.2405812	123.731813	44.18708634	46.70448488	Dist	CTI12_AA300620
mergepeak_22311	162.9267007	1.270676775	0.241209639	5.267935314	1.38E-07	3.02E-06	243.3110535	217.3979519	96.83552965	94.1622679	Dist	CTI12_AA300890
mergepeak_22313	85.19860093	1.035995202	0.319260317	3.244985826	0.001174565	0.00688651	133.0420046	95.97888301	58.28934794	53.48416817	Dist	CTI12_AA300890
mergepeak_22314	78.56514908	1.614458105	0.326379741	4.946563478	7.55E-07	1.34E-05	122.254815	114.4808364	41.36663402	36.15831088	Exon	CTI12_AA300890
mergepeak_22315	100.3123718	1.250359639	0.288415886	4.335266186	1.46E-05	0.000173677	141.4320409	141.0773943	59.22949872	59.51055332	Intr	CTI12_AA300890
mergepeak_22323	65.48567588	1.101418399	0.345337686	3.189395313	0.001425708	0.008080804	85.09893988	93.66613884	39.48633248	43.69129231	Dist	CTI12_AA300230
mergepeak_22343	104.7808433	1.810585921	0.315734852	5.734513969	9.78E-09	2.90E-07	198.9637186	127.2009293	47.00753866	45.95118674	Dist	CTI12_AA275340
mergepeak_22355	56.23402741	1.812751351	0.382370515	4.740824091	2.13E-06	3.31E-05	83.90036326	91.35339468	22.56361856	27.11873316	Dist	CTI12_AA301440
mergepeak_22370	44.38863493	1.317638688	0.42166478	3.124848811	0.001778965	0.009680326	52.73737119	74.00781341	24.44392011	26.36543501	Intr	CTI12_AA302120
mergepeak_22377	42.78574669	1.101743599	0.419249488	2.627894919	0.008591505	0.034231752	64.72313737	52.0367438	27.26437242	27.11873316	Prom	CTI12_AA303150
mergepeak_22410	63.43999922	2.151522541	0.369912826	5.816296141	6.02E-09	1.90E-07	106.673319	100.6043714	21.62346779	24.85883873	Dist	CTI12_AA301740
mergepeak_22448	96.22720236	1.979602733	0.30519936	6.48626109	8.80E-11	4.33E-09	147.424924	159.5793477	39.48633248	38.4182053	Dist	CTI12_AA303120
mergepeak_22457	101.843889	1.110838969	0.294856129	3.76739318	0.000164961	0.001342238	158.2121136	120.2626968	64.87040336	64.03034217	Exon	CTI12_AA295610
mergepeak_22463	510.698537	1.066802957	0.174880515	6.100181938	1.06E-09	4.01E-08	745.5146564	637.1610186	334.6936753	325.4247979	Dist	CTI12_AA304620
mergepeak_22511	91.69503024	1.267517213	0.30097914	4.211312492	2.54E-05	0.000280283	129.4462747	129.5136735	57.34919717	50.4709756	Dist	CTI12_AA303590
mergepeak_22513	57.55959305	1.775158159	0.381014865	4.659025996	3.18E-06	4.68E-05	99.48185929	78.63330175	27.26437242	24.85883873	Dist	CTI12_AA304840
mergepeak_22516	68.6714579	1.912095153	0.425488784	4.493879101	6.99E-06	9.29E-05	155.8149603	61.28772048	28.2045232	29.37862759	Exon	CTI12_AA304840
mergepeak_22519	34.40751404	1.160414268	0.466142035	2.489400613	0.012795869	0.046988508	40.75160501	54.34948797	20.68331701	21.84564615	Dist	CTI12_AA304860
mergepeak_22524	65.95989933	1.42355445	0.355122331	4.008631183	6.11E-05	0.000586372	109.0704722	83.25879008	33.84542784	37.66490716	Prom	CTI12_AA302870
mergepeak_22571	47.55290838	1.314864972	0.403961427	3.254927039	0.001134215	0.006709131	75.51032693	60.13134839	28.2045232	26.36543501	Dist	CTI12_AA305120
mergepeak_22572	51.06112931	1.135239183	0.387014981	2.933321027	0.003353569	0.016228201	75.51032693	64.75683673	33.84542784	30.13192573	Dist	CTI12_AA305120
mergepeak_22603	40.14381861	1.200722039	0.42954887	2.795309507	0.005185005	0.02302383	56.33310105	55.50586006	25.38407088	23.35224244	Dist	CTI12_AA301600
mergepeak_22604	83.27794217	1.083262414	0.314923876	3.439759566	0.000582231	0.003861568	124.6519683	101.7607434	51.70829253	54.99076446	Dist	CTI12_AA301610
mergepeak_22607	49.03159287	1.730624647	0.403463195	4.289423842	1.79E-05	0.000207181	73.1131737	77.47692966	24.44392011	21.09234801	Dist	CTI12_AA301630
mergepeak_22639	96.32303869	1.441002038	0.297057885	4.850913269	1.23E-06	2.05E-05	148.6235006	132.9827897	51.70829253	51.97757188	Dist	CTI12_AA218420
mergepeak_22640	60.38428884	1.516533344	0.36318379	4.17566363	2.97E-05	0.000320159	93.4889762	85.57153425	30.08482474	32.39182016	Dist	CTI12_AA305860
mergepeak_22661	157.7497957	1.230468964	0.256913101	4.789436424	1.67E-06	2.69E-05	255.2968196	187.3322777	91.19462501	97.17546048	Down	CTI12_AA306370
mergepeak_22679	59.40579926	1.152001566	0.361973467	3.182558036	0.001459803	0.008230322	88.69466973	75.16418549	37.60603093	36.15831088	Dist	CTI12_AA213710
mergepeak_22686	86.0572243	1.605488486	0.313305039	5.124362156	2.99E-07	5.98E-06	135.4391578	123.731813	41.36663402	43.69129231	Dist	CTI12_AA303910
mergepeak_22693	77.62033246	1.243498823	0.328812733	3.781784275	0.000155708	0.001278498	123.4533917	94.82251093	47.00753866	45.19788859	Exon	CTI12_AA309960
mergepeak_22699	124.5346136	1.402929361	0.266415917	5.265936715	1.39E-07	3.05E-06	179.7864927	181.5504173	70.511308	66.2902366	Dist	CTI12_AA307210
mergepeak_22700	136.9963256	1.172654686	0.258252888	4.540722441	5.61E-06	7.69E-05	204.9566017	174.6121848	85.55372037	82.86279576	Dist	CTI12_AA307210
mergepeak_22707	60.05930011	1.777348622	0.368427877	4.824142619	1.41E-06	2.31E-05	94.68755282	91.35339468	26.32422165	27.8720313	Dist	CTI12_AA303220
[truncated: 2,046 more rows]
