# Supplementary material for: Chromatin Accessibility Is Associated with Artemisinin Biosynthesis Regulation in Artemisia annua
Source: Molecules. 2021 Feb 23;26(4):1194. doi: 10.3390/molecules26041194 (PMC7926469; doi:10.3390/molecules26041194)
Supplement: Supplementary file 1 [file molecules-26-01194-s001.zip › Supplimentary tables/Table S8_ Full list for GO analysis (Molecular Function).txt]

Analysis Type:	PANTHER Overrepresentation Test (Released 20200728)
Annotation Version and Release Date:	GO Ontology database DOI:  10.5281/zenodo.4081749 Released 2020-10-09
Analyzed List:	upload_1 (Helianthus annuus)
Reference List:	Helianthus annuus (all genes in database)
Test Type:	FISHER
Correction:	FDR
GO molecular function complete	Helianthus annuus - REFLIST (51034)	upload_1 (637)	upload_1 (expected)	upload_1 (over/under)	upload_1 (fold Enrichment)	upload_1 (raw P-value)	upload_1 (FDR)
farnesyltranstransferase activity (GO:0004311)	9	3	.11	+	26.71	3.78E-04	4.39E-02
chlorophyll binding (GO:0016168)	112	9	1.40	+	6.44	2.06E-05	5.60E-03
serine hydrolase activity (GO:0017171)	310	13	3.87	+	3.36	2.19E-04	2.98E-02
serine-type peptidase activity (GO:0008236)	310	13	3.87	+	3.36	2.19E-04	2.82E-02
active transmembrane transporter activity (GO:0022804)	625	23	7.80	+	2.95	7.87E-06	3.85E-03
isomerase activity (GO:0016853)	414	15	5.17	+	2.90	3.38E-04	4.13E-02
endopeptidase activity (GO:0004175)	664	24	8.29	+	2.90	6.71E-06	4.10E-03
peptidase activity (GO:0008233)	1043	31	13.02	+	2.38	1.61E-05	5.62E-03
inorganic molecular entity transmembrane transporter activity (GO:0015318)	993	28	12.39	+	2.26	1.29E-04	1.85E-02
transporter activity (GO:0005215)	2025	48	25.28	+	1.90	3.81E-05	9.32E-03
transmembrane transporter activity (GO:0022857)	1951	46	24.35	+	1.89	6.76E-05	1.18E-02
hydrolase activity (GO:0016787)	5504	106	68.70	+	1.54	8.79E-06	3.58E-03
catalytic activity, acting on a protein (GO:0140096)	4992	94	62.31	+	1.51	7.35E-05	1.12E-02
anion binding (GO:0043168)	5912	111	73.79	+	1.50	1.65E-05	5.02E-03
catalytic activity (GO:0003824)	16734	314	208.87	+	1.50	1.54E-17	1.26E-14
nucleotide binding (GO:0000166)	5588	104	69.75	+	1.49	4.31E-05	9.58E-03
nucleoside phosphate binding (GO:1901265)	5588	104	69.75	+	1.49	4.31E-05	8.78E-03
small molecule binding (GO:0036094)	5929	109	74.01	+	1.47	5.06E-05	9.51E-03
molecular_function (GO:0003674)	27312	471	340.90	+	1.38	8.23E-26	2.01E-22
ion binding (GO:0043167)	10034	167	125.24	+	1.33	7.24E-05	1.18E-02
Unclassified (UNCLASSIFIED)	23722	166	296.10	-	.56	8.23E-26	1.01E-22
