# Supplementary material for: Chromatin Accessibility Is Associated with Artemisinin Biosynthesis Regulation in Artemisia annua
Source: Molecules. 2021 Feb 23;26(4):1194. doi: 10.3390/molecules26041194 (PMC7926469; doi:10.3390/molecules26041194)
Supplement: Supplementary file 1 [file molecules-26-01194-s001.zip › Supplimentary tables/Table S12_ RT-qPCR primers.xlsx]

## Sheet: Sheet1
RT-qPCR primer
HMGR-F	TTGTGTGCGAGGCAGTAAT
HMGR-R	CCTGACCAGTGGCTATAAAGA
DXS-F	GCAGGATTCACCAAACGCTC
DXS-R	TTAAATCCCGTCCCACAGCC
DXR-F	ACGGGATTCAATGTTCGGCT
DXR-R	ATAGGCTTAGGCCCACTCCA
CYP71AV1-F	CGAGACTTTAACTGGTGAGATTGT
CYP71AV1-R	CGAAGCGACTGAAATGACTTTACT
DBR2-F	GCGGTGGTTACACTAGAGAACTT
DBR2-R	ATAATCAAAACTAGAGGAGTGAC
β-actin-F	CCAGGCTGTTCAGTCTCTGTAT
β-actin-R	CGCTCGGTAAGGATCTTCATCA
