# Supplementary material for: Chromatin Accessibility Is Associated with Artemisinin Biosynthesis Regulation in Artemisia annua
Source: Molecules. 2021 Feb 23;26(4):1194. doi: 10.3390/molecules26041194 (PMC7926469; doi:10.3390/molecules26041194)
Supplement: Supplementary file 1 [file molecules-26-01194-s001.zip › Supplimentary tables/Table S7_ Full list for GO analysis (Biological Process).txt]

Analysis Type:	PANTHER Overrepresentation Test (Released 20200728)
Annotation Version and Release Date:	GO Ontology database DOI:  10.5281/zenodo.4081749 Released 2020-10-09
Analyzed List:	upload_1 (Helianthus annuus)
Reference List:	Helianthus annuus (all genes in database)
Test Type:	FISHER
Correction:	FDR
GO biological process complete	Helianthus annuus - REFLIST (51034)	upload_1 (637)	upload_1 (expected)	upload_1 (over/under)	upload_1 (fold Enrichment)	upload_1 (raw P-value)	upload_1 (FDR)
biological_process (GO:0008150)	25791	463	321.92	+	1.44	1.19E-29	2.78E-26
Unclassified (UNCLASSIFIED)	25243	174	315.08	-	.55	1.19E-29	5.55E-26
cellular process (GO:0009987)	18746	340	233.99	+	1.45	2.57E-17	3.98E-14
metabolic process (GO:0008152)	16766	310	209.27	+	1.48	3.06E-16	3.56E-13
organonitrogen compound metabolic process (GO:1901564)	8483	176	105.88	+	1.66	5.19E-12	4.82E-09
organic substance metabolic process (GO:0071704)	13617	250	169.97	+	1.47	7.91E-12	6.12E-09
primary metabolic process (GO:0044238)	12934	236	161.44	+	1.46	1.14E-10	7.60E-08
photosynthesis, light harvesting in photosystem I (GO:0009768)	28	9	.35	+	25.75	5.69E-10	3.30E-07
photosynthesis, light harvesting (GO:0009765)	33	9	.41	+	21.85	1.93E-09	9.96E-07
small molecule metabolic process (GO:0044281)	2105	59	26.27	+	2.25	2.02E-08	9.40E-06
cellular metabolic process (GO:0044237)	13157	228	164.22	+	1.39	3.18E-08	1.34E-05
photosynthesis (GO:0015979)	397	21	4.96	+	4.24	8.12E-08	3.14E-05
generation of precursor metabolites and energy (GO:0006091)	924	33	11.53	+	2.86	1.70E-07	6.09E-05
biosynthetic process (GO:0009058)	4342	94	54.20	+	1.73	2.40E-07	7.97E-05
carbohydrate derivative metabolic process (GO:1901135)	992	34	12.38	+	2.75	2.77E-07	8.04E-05
protein metabolic process (GO:0019538)	7107	137	88.71	+	1.54	2.70E-07	8.36E-05
carbohydrate metabolic process (GO:0005975)	1435	43	17.91	+	2.40	4.36E-07	1.19E-04
nitrogen compound metabolic process (GO:0006807)	10996	191	137.25	+	1.39	7.26E-07	1.87E-04
organic substance biosynthetic process (GO:1901576)	4151	89	51.81	+	1.72	9.04E-07	2.21E-04
organonitrogen compound biosynthetic process (GO:1901566)	2157	55	26.92	+	2.04	1.01E-06	2.34E-04
photosynthesis, light reaction (GO:0019684)	188	13	2.35	+	5.54	1.54E-06	3.40E-04
cellular biosynthetic process (GO:0044249)	4054	86	50.60	+	1.70	2.14E-06	4.52E-04
response to light stimulus (GO:0009416)	251	14	3.13	+	4.47	6.55E-06	1.32E-03
organic acid metabolic process (GO:0006082)	1251	36	15.61	+	2.31	7.72E-06	1.43E-03
oxoacid metabolic process (GO:0043436)	1248	36	15.58	+	2.31	7.48E-06	1.45E-03
response to radiation (GO:0009314)	269	14	3.36	+	4.17	1.37E-05	2.45E-03
response to abiotic stimulus (GO:0009628)	529	20	6.60	+	3.03	2.10E-05	3.61E-03
carboxylic acid metabolic process (GO:0019752)	1229	34	15.34	+	2.22	2.60E-05	4.32E-03
plastid organization (GO:0009657)	181	11	2.26	+	4.87	3.01E-05	4.82E-03
organophosphate metabolic process (GO:0019637)	921	28	11.50	+	2.44	3.26E-05	5.05E-03
transmembrane transport (GO:0055085)	2080	48	25.96	+	1.85	7.46E-05	1.12E-02
purine ribonucleotide metabolic process (GO:0009150)	404	16	5.04	+	3.17	8.20E-05	1.19E-02
nucleobase-containing small molecule metabolic process (GO:0055086)	643	21	8.03	+	2.62	9.98E-05	1.40E-02
protein-chromophore linkage (GO:0018298)	141	9	1.76	+	5.11	1.11E-04	1.51E-02
phosphorus metabolic process (GO:0006793)	4474	85	55.84	+	1.52	1.37E-04	1.81E-02
monocarboxylic acid metabolic process (GO:0032787)	564	19	7.04	+	2.70	1.44E-04	1.86E-02
chloroplast organization (GO:0009658)	152	9	1.90	+	4.74	1.89E-04	2.37E-02
ribonucleotide metabolic process (GO:0009259)	437	16	5.45	+	2.93	1.94E-04	2.37E-02
pigment biosynthetic process (GO:0046148)	91	7	1.14	+	6.16	2.20E-04	2.55E-02
purine nucleotide metabolic process (GO:0006163)	442	16	5.52	+	2.90	2.19E-04	2.61E-02
peptidyl-proline modification (GO:0018208)	97	7	1.21	+	5.78	3.17E-04	3.42E-02
aromatic amino acid family metabolic process (GO:0009072)	97	7	1.21	+	5.78	3.17E-04	3.51E-02
ribose phosphate metabolic process (GO:0019693)	457	16	5.70	+	2.80	3.13E-04	3.55E-02
purine-containing compound metabolic process (GO:0072521)	462	16	5.77	+	2.77	3.51E-04	3.71E-02
aromatic amino acid family biosynthetic process (GO:0009073)	71	6	.89	+	6.77	3.87E-04	4.00E-02
