# Supplementary material for: Chromatin Accessibility Is Associated with Artemisinin Biosynthesis Regulation in Artemisia annua
Source: Molecules. 2021 Feb 23;26(4):1194. doi: 10.3390/molecules26041194 (PMC7926469; doi:10.3390/molecules26041194)
Supplement: Supplementary file 1 [file molecules-26-01194-s001.zip › Supplimentary tables/Table S9_ Full list for GO analysis (Cellular component).txt]

Analysis Type:	PANTHER Overrepresentation Test (Released 20200728)
Annotation Version and Release Date:	GO Ontology database DOI:  10.5281/zenodo.4081749 Released 2020-10-09
Analyzed List:	upload_1 (Helianthus annuus)
Reference List:	Helianthus annuus (all genes in database)
Test Type:	FISHER
Correction:	FDR
GO cellular component complete	Helianthus annuus - REFLIST (51034)	upload_1 (637)	upload_1 (expected)	upload_1 (over/under)	upload_1 (fold Enrichment)	upload_1 (raw P-value)	upload_1 (FDR)
plastoglobule (GO:0010287)	26	6	.32	+	18.49	2.37E-06	6.10E-05
thylakoid lumen (GO:0031977)	14	3	.17	+	17.17	1.11E-03	2.11E-02
photosystem I (GO:0009522)	89	14	1.11	+	12.60	4.09E-11	1.46E-09
plastid inner membrane (GO:0009528)	73	10	.91	+	10.97	8.20E-08	2.63E-06
chloroplast inner membrane (GO:0009706)	72	9	.90	+	10.01	7.37E-07	1.96E-05
chloroplast thylakoid membrane (GO:0009535)	333	32	4.16	+	7.70	7.58E-18	5.42E-16
plastid thylakoid membrane (GO:0055035)	334	32	4.17	+	7.68	8.21E-18	5.45E-16
chloroplast envelope (GO:0009941)	319	29	3.98	+	7.28	1.02E-15	5.00E-14
chloroplast thylakoid (GO:0009534)	375	34	4.68	+	7.26	3.63E-18	3.07E-16
plastid thylakoid (GO:0031976)	375	34	4.68	+	7.26	3.63E-18	2.81E-16
thylakoid membrane (GO:0042651)	382	32	4.77	+	6.71	2.89E-16	1.58E-14
plastid envelope (GO:0009526)	371	31	4.63	+	6.69	9.02E-16	4.66E-14
chloroplast stroma (GO:0009570)	265	22	3.31	+	6.65	1.54E-11	5.98E-10
plastid stroma (GO:0009532)	267	22	3.33	+	6.60	1.77E-11	6.58E-10
chloroplast membrane (GO:0031969)	174	13	2.17	+	5.99	6.82E-07	1.86E-05
photosystem II (GO:0009523)	135	10	1.69	+	5.93	1.41E-05	3.53E-04
photosynthetic membrane (GO:0034357)	459	32	5.73	+	5.59	3.42E-14	1.51E-12
photosystem (GO:0009521)	216	15	2.70	+	5.56	2.33E-07	6.97E-06
plastid membrane (GO:0042170)	222	15	2.77	+	5.41	3.23E-07	9.39E-06
thylakoid (GO:0009579)	636	38	7.94	+	4.79	1.35E-14	6.26E-13
chloroplast (GO:0009507)	1678	98	20.94	+	4.68	1.31E-35	1.22E-32
plastid (GO:0009536)	1824	99	22.77	+	4.35	1.64E-33	7.60E-31
anchored component of membrane (GO:0031225)	236	12	2.95	+	4.07	6.89E-05	1.64E-03
anchored component of plasma membrane (GO:0046658)	231	11	2.88	+	3.82	2.35E-04	5.09E-03
envelope (GO:0031975)	946	44	11.81	+	3.73	4.38E-13	1.85E-11
organelle envelope (GO:0031967)	946	44	11.81	+	3.73	4.38E-13	1.77E-11
organelle inner membrane (GO:0019866)	475	22	5.93	+	3.71	3.53E-07	9.93E-06
organelle subcompartment (GO:0031984)	1351	60	16.86	+	3.56	1.46E-16	8.48E-15
intrinsic component of plasma membrane (GO:0031226)	358	15	4.47	+	3.36	7.47E-05	1.73E-03
membrane protein complex (GO:0098796)	983	34	12.27	+	2.77	2.27E-07	7.01E-06
cytosolic ribosome (GO:0022626)	412	14	5.14	+	2.72	9.58E-04	1.85E-02
Golgi apparatus subcompartment (GO:0098791)	523	16	6.53	+	2.45	1.25E-03	2.32E-02
organelle membrane (GO:0031090)	1954	57	24.39	+	2.34	1.04E-08	3.44E-07
bounding membrane of organelle (GO:0098588)	961	26	12.00	+	2.17	3.52E-04	7.43E-03
Golgi apparatus (GO:0005794)	1046	28	13.06	+	2.14	2.27E-04	5.03E-03
cytoplasm (GO:0005737)	9950	257	124.19	+	2.07	3.60E-33	1.12E-30
mitochondrion (GO:0005739)	1294	31	16.15	+	1.92	8.65E-04	1.71E-02
cytosol (GO:0005829)	1740	41	21.72	+	1.89	1.66E-04	3.76E-03
endomembrane system (GO:0012505)	2099	45	26.20	+	1.72	6.07E-04	1.25E-02
intracellular membrane-bounded organelle (GO:0043231)	12051	251	150.42	+	1.67	1.76E-18	1.64E-16
intracellular organelle (GO:0043229)	13200	273	164.76	+	1.66	3.42E-20	3.97E-18
organelle (GO:0043226)	13207	273	164.85	+	1.66	3.50E-20	3.61E-18
membrane-bounded organelle (GO:0043227)	12207	251	152.37	+	1.65	9.00E-18	5.58E-16
intracellular anatomical structure (GO:0005622)	15931	325	198.85	+	1.63	8.03E-25	1.86E-22
protein-containing complex (GO:0032991)	4320	85	53.92	+	1.58	4.23E-05	1.03E-03
membrane (GO:0016020)	13257	234	165.47	+	1.41	3.03E-09	1.04E-07
cellular anatomical entity (GO:0110165)	25744	449	321.33	+	1.40	2.37E-24	4.40E-22
cellular_component (GO:0005575)	25790	449	321.91	+	1.39	3.64E-24	4.83E-22
intrinsic component of membrane (GO:0031224)	10717	170	133.77	+	1.27	7.25E-04	1.46E-02
Unclassified (UNCLASSIFIED)	25244	188	315.09	-	.60	3.64E-24	5.64E-22
