# Supplementary material for: Chromatin Accessibility Is Associated with Artemisinin Biosynthesis Regulation in Artemisia annua
Source: Molecules. 2021 Feb 23;26(4):1194. doi: 10.3390/molecules26041194 (PMC7926469; doi:10.3390/molecules26041194)
Supplement: Supplementary file 1 [file molecules-26-01194-s001.zip › Supplimentary tables/Table S1_Library information statistics.xlsx]

## Sheet: ATAC-seq
Sample	GT_rep1	GT_rep2	Leaf_rep1	Leaf_rep2
Read length	PE150	PE150	PE150	PE150
raw_reads	157911128	149850956	129757296	128928328
Overall alignment rate	0.9057	0.905	0.9292	0.9272
Uniquely aligned	20196833	22642479	20605458	20654318
Uniquely aligned rate	0.1279	0.1511	0.1588	0.1602
Multiple aligned	122239004	105734834	93139787	92415825
Multiple aligned rate	0.7741	0.7056	0.7178	0.7168
Chloroplast+Mitochodria	3750852	3658656	1810156	1221196
Chloroplast+Mitochodria rate	0.0237529	0.0244153	0.0139503	0.0094719
Clean reads	13924113	10173804	11094407	11207919

## Sheet: RNA-seq
Sample	GT_rep1	GT_rep2	GT_rep3	Leaf_rep1	Leaf_rep2	Leaf_rep3
Read length	PE150	PE150	PE150	PE150	PE150	PE150
raw_reads	5390729	5786557	6361324	4157484	5470210	5407325
Overall alignment rate	0.8563	0.855	0.8543	0.8759	0.8733	0.8764
Clean reads	13950587	15063764	16558763	11545516	15128458	15059087
