# Supplementary material for: Chromatin Accessibility Is Associated with Artemisinin Biosynthesis Regulation in Artemisia annua
Source: Molecules. 2021 Feb 23;26(4):1194. doi: 10.3390/molecules26041194 (PMC7926469; doi:10.3390/molecules26041194)
Supplement: Supplementary file 1 [file molecules-26-01194-s001.zip › Supplimentary tables/Table S5_ Glandular trichome down regulated DEG information.csv]

Row.names	baseMean	log2FoldChange	lfcSE	stat	pvalue	padj	GT1	GT2	GT3	Leaf1	Leaf2	Leaf3
CTI12_AA000590	81.5951155	-2.796813278	0.329354275	-8.491808032	2.03E-17	2.35E-16	28.71190616	12.83022249	20.35277821	116.9055683	192.9361398	117.8340781
CTI12_AA000600	154.0965428	-2.797393876	0.219380699	-12.75132173	3.07E-37	7.00E-36	36.68743565	30.1887588	48.84666771	279.3587607	245.2381054	284.2595285
CTI12_AA000720	668.7938392	-2.315466184	0.100542174	-23.02980026	2.34E-117	1.59E-115	210.5539785	236.9817566	223.8805603	1058.223132	1090.205416	1192.918192
CTI12_AA000740	1386.791344	-2.074667607	0.075973705	-27.30770603	3.44E-164	3.35E-162	555.8944054	538.1146256	504.0704737	2122.51928	2156.003249	2444.146031
CTI12_AA000750	172.601907	-4.409252231	0.249154135	-17.69688566	4.43E-70	1.82E-68	11.96329423	19.62269322	14.92537069	302.1325727	335.8948458	351.0726655
CTI12_AA001550	46.95204795	-1.302063391	0.377822748	-3.446228153	0.00056847	0.00202089	19.14127077	33.20763468	29.17231544	42.51111576	86.00767677	71.67227428
CTI12_AA001760	6.789633392	-2.585258676	0.997496555	-2.591746972	0.009548997	0.025851006	0	3.01887588	2.713703761	13.66428721	11.62265902	9.718274478
CTI12_AA001820	55.9071162	-1.168176203	0.310589656	-3.761156171	0.00016913	0.000660959	35.8898827	29.43403983	37.99185266	74.39445258	84.84541087	72.88705859
CTI12_AA001890	83.07266336	-3.594924619	0.330658262	-10.87202417	1.57E-27	2.69E-26	11.16574128	9.811346609	16.96064851	113.8690601	178.9889489	167.6402348
CTI12_AA002480	37.34999071	-1.173399842	0.393418093	-2.982577221	0.002858325	0.008824151	16.74861193	21.88685013	29.85074138	59.21191123	44.16610429	52.23572532
CTI12_AA003280	10.87066613	-2.995617059	0.833421258	-3.594361232	0.000325188	0.001207791	1.595105898	0.75471897	4.748981583	27.32857442	17.43398853	13.36262741
CTI12_AA003360	256.3000438	-1.404682469	0.149572853	-9.391292856	5.93E-21	7.96E-20	130.0011307	149.434356	142.4694475	341.6071802	392.845875	381.4422733
CTI12_AA003070	26.68580095	-1.768876254	0.515053276	-3.43435589	0.000593964	0.002104524	19.93882372	9.056627639	7.462685344	47.06587816	25.56984985	51.02094101
CTI12_AA003770	88.92412281	-1.944127291	0.254901552	-7.626973153	2.40E-14	2.36E-13	38.28254155	32.45291571	39.34870454	132.0881097	138.3096424	153.062823
CTI12_AA003860	17.8610437	-1.283890158	0.540280108	-2.376341717	0.017485261	0.043923076	10.36818834	11.32078455	9.497963165	27.32857442	25.56984985	23.08090189
CTI12_AA003920	7.481327305	-2.302391952	0.915516695	-2.514855235	0.011908127	0.031391961	4.785317693	1.50943794	1.356851881	12.14603307	9.298127218	15.79219603
CTI12_AA003940	688.4182514	-4.11958047	0.119938127	-34.3475472	1.53E-258	2.44E-256	63.80423591	84.52852463	75.98370532	1264.705694	1305.224608	1336.262741
CTI12_AA004010	17.4450272	-1.574029408	0.586624093	-2.68319939	0.00729215	0.020376786	7.975529489	6.792470729	11.53324099	19.73730374	19.75852034	38.87309791
CTI12_AA004020	26.68179683	-1.086062262	0.454769154	-2.388161669	0.016932891	0.042673508	14.35595308	21.88685013	14.92537069	40.99286162	29.05664756	38.87309791
CTI12_AA002130	48.09697585	-1.251277431	0.355173058	-3.52300773	0.000426679	0.001551566	34.2947768	31.69819674	19.67435227	62.2484195	59.27556102	81.39054876
CTI12_AA002140	26.44971883	-1.175249523	0.469276154	-2.504387899	0.012266347	0.032183309	13.55840013	21.13213116	14.24694475	24.29206615	44.16610429	41.30266653
CTI12_AA002170	30.14244741	-1.529157799	0.470232464	-3.251918815	0.001146288	0.003854033	23.92658847	9.056627639	13.56851881	56.17540297	45.32837019	32.79917636
CTI12_AA002190	29.59378329	-1.161538296	0.426459205	-2.723679734	0.006455908	0.018285734	20.73637667	15.84909837	18.31750039	40.99286162	47.65290199	34.01396067
CTI12_AA002220	108.8008252	-1.256086384	0.24870847	-5.050436701	4.41E-07	2.41E-06	82.94550668	52.07560892	58.34463087	126.0150931	175.5021512	157.9219603
CTI12_AA002330	7.912699858	-2.251311375	0.89771803	-2.507815706	0.012148001	0.031939963	3.190211796	2.26415691	2.713703761	22.77381201	10.46039312	6.073921549
CTI12_AA005080	58.64330117	-1.562090802	0.32101955	-4.866030126	1.14E-06	5.93E-06	34.2947768	27.92460189	27.13703761	74.39445258	111.5775266	76.53141152
CTI12_AA005110	96.87995296	-1.555445199	0.246713633	-6.304658486	2.89E-10	2.13E-09	44.66296514	42.26426232	60.37990869	138.1611262	147.6077696	148.2036858
CTI12_AA005200	163.1693428	-1.02484809	0.181023138	-5.661420411	1.50E-08	9.55E-08	98.89656566	112.4531265	111.2618542	209.5190705	218.5059896	228.3794502
CTI12_AA005280	13.77512428	-1.809759299	0.636722239	-2.842305776	0.004478851	0.013209878	5.582870642	4.52831382	8.141111284	22.77381201	19.75852034	21.86611758
CTI12_AA005730	65.00634302	-1.973888928	0.314515534	-6.275966423	3.47E-10	2.54E-09	31.10456501	19.62269322	28.4938895	100.2047729	124.3624515	86.249686
CTI12_AA005740	23.2503733	-3.513967059	0.617408892	-5.691474656	1.26E-08	8.08E-08	7.17797654	0.75471897	3.392129702	50.10238643	46.49063609	31.58439205
CTI12_AA006120	76.66752975	-1.240332193	0.289656183	-4.2820843	1.85E-05	8.27E-05	38.28254155	49.05673304	49.52509365	98.68651872	140.6341742	83.82011738
CTI12_AA006320	199.9455927	-1.968920184	0.175944511	-11.19057464	4.53E-29	8.15E-28	85.33816553	85.2832436	73.9484275	306.6873351	355.6533661	292.7630187
CTI12_AA006000	70.18691317	-1.063746784	0.278900158	-3.814077387	0.000136693	0.000541903	43.06785924	46.03785717	46.81138989	110.8325518	92.98127218	81.39054876
CTI12_AA002740	207.8576149	-2.055933849	0.176544006	-11.64544689	2.42E-31	4.66E-30	88.52837733	78.49077287	75.30527938	303.6508268	317.2985913	383.8718419
CTI12_AA002810	25.81861392	-3.402183173	0.554777629	-6.132516877	8.65E-10	6.14E-09	4.785317693	4.52831382	4.070555642	57.6936571	53.4642315	30.36960774
CTI12_AA007350	24.78607727	-1.527342906	0.475152627	-3.214425891	0.001307056	0.004344813	14.35595308	9.056627639	14.92537069	31.88333682	37.19250887	41.30266653
CTI12_AA007380	55.40704445	-1.122490819	0.322037756	-3.48558763	0.000491057	0.001768787	27.11680026	32.45291571	44.77611206	75.91270671	73.22275184	78.96098014
CTI12_AA007600	211.9520463	-2.083952914	0.166349349	-12.52756884	5.28E-36	1.17E-34	78.16018899	86.03796257	78.69740908	326.4246389	344.0307071	358.3613714
CTI12_AA007690	6.740657334	-2.989692337	1.152568317	-2.593939374	0.009488322	0.025709986	0	4.52831382	0	18.21904961	11.62265902	6.073921549
CTI12_AA008050	94.79634403	-1.964083729	0.273295921	-7.186655842	6.64E-13	5.97E-12	51.84094168	36.22651056	28.4938895	141.1976345	133.6605788	177.3585092
CTI12_AA008900	60.64607824	-2.205350401	0.317458632	-6.946890651	3.73E-12	3.19E-11	22.33148257	25.66044498	16.96064851	106.2777894	91.81900628	100.8270977
CTI12_AA008940	266.3210849	-1.482921938	0.149525399	-9.917525398	3.49E-23	5.11E-22	144.3570837	141.1324474	135.0067621	441.8119531	361.4646956	374.1535674
CTI12_AA008950	71.81749113	-1.961868012	0.303183627	-6.470890374	9.74E-11	7.49E-10	35.09232975	19.62269322	33.24287108	115.3873142	98.79260169	128.7671368
CTI12_AA008960	46.91818148	-1.047518606	0.347258296	-3.016540191	0.002556773	0.007981621	29.50945911	24.90572601	37.31342672	60.73016537	74.38501774	54.66529394
CTI12_AA009040	70.91875998	-1.013483558	0.273040414	-3.711844491	0.000205754	0.000791589	44.66296514	48.30201407	48.16824177	85.02223152	104.6039312	94.75317616
CTI12_AA009200	72.92746853	-1.418693653	0.284794829	-4.98145861	6.31E-07	3.38E-06	31.90211796	40.75482438	46.13296395	113.8690601	116.2265902	88.67925461
CTI12_AA009250	6.341922398	-3.204109371	1.079791264	-2.967341446	0.003003872	0.009229193	1.595105898	0.75471897	1.356851881	16.70079548	12.78492492	4.859137239
CTI12_AA000880	29.90254155	-1.106457267	0.426898236	-2.591852516	0.009546069	0.025845413	20.73637667	14.33966043	21.70963009	44.02936989	34.86797707	43.73223515
CTI12_AA009820	1190.738919	-1.462592534	0.079034292	-18.50579666	1.85E-76	8.25E-75	700.2514891	585.6619207	617.3676057	1721.700188	1688.772356	1830.679955
CTI12_AA010280	54.21772653	-2.241680827	0.332965685	-6.732468028	1.67E-11	1.36E-10	19.14127077	17.35853631	20.35277821	75.91270671	94.14353808	98.39752909
CTI12_AA010360	233.5197726	-1.349633307	0.166456114	-8.108042855	5.14E-16	5.55E-15	126.8109189	153.9626699	114.6539839	320.3516223	371.9250887	313.4143519
CTI12_AA010370	6.452614966	-4.627761784	1.351956623	-3.42301055	0.000619317	0.002186077	1.595105898	0	0	7.591270671	18.59625444	10.93305879
CTI12_AA010550	76.56266377	-1.516558636	0.280713929	-5.402505823	6.57E-08	3.92E-07	36.68743565	43.01898129	39.34870454	101.723027	96.46806989	142.1297642
CTI12_AA010580	51.51586881	-2.485344223	0.367365207	-6.765322839	1.33E-11	1.09E-10	15.15350603	9.811346609	21.70963009	77.43096084	99.95486759	85.03490169
CTI12_AA010650	11.69911823	-2.388804517	0.743199281	-3.214218013	0.001308003	0.004346995	3.190211796	6.037751759	2.035277821	25.81032028	19.75852034	13.36262741
CTI12_AA009320	28.92548187	-1.143693436	0.435063736	-2.628795142	0.008568796	0.023479831	17.54616488	18.86797425	17.63907445	39.47460749	30.21891346	49.8061567
CTI12_AA010920	201.3496319	-2.228194481	0.192334008	-11.58502596	4.91E-31	9.33E-30	66.99444771	89.81155742	56.30935305	300.6143186	360.3024297	334.0656852
CTI12_AA010960	28.18874307	-1.084403375	0.454856894	-2.384053951	0.017123092	0.043120184	14.35595308	25.66044498	14.24694475	37.95635336	45.32837019	31.58439205
CTI12_AA011920	9.504822712	-2.529211613	0.882583811	-2.865690012	0.004161015	0.012349842	3.987764744	4.52831382	0	21.25555788	15.10945673	12.1478431
CTI12_AA011930	108.1454163	-3.402741234	0.271772087	-12.52056924	5.76E-36	1.28E-34	13.55840013	20.37741219	21.70963009	221.6651036	191.7738739	179.7880778
CTI12_AA011950	53.11379278	-1.000725942	0.352745183	-2.836965579	0.004554452	0.013407272	35.8898827	27.16988292	43.41926018	45.54762403	75.54728365	91.10882323
CTI12_AA012030	332.7451783	-2.037304483	0.142523216	-14.29454466	2.37E-46	6.72E-45	142.7619779	110.9436886	137.7204659	493.4325936	535.8045809	575.8077628
CTI12_AA012340	89.02450814	-4.865553489	0.375858271	-12.94518138	2.50E-38	5.90E-37	3.987764744	7.547189699	6.105833463	159.4166841	189.4493421	167.6402348
CTI12_AA012390	129.9809741	-1.703689749	0.217871893	-7.819685807	5.30E-15	5.42E-14	60.61402412	62.6416745	60.37990869	160.9349382	205.7210647	229.5942346
CTI12_AA013240	180.8857294	-1.104104311	0.187608792	-5.885141621	3.98E-09	2.68E-08	100.4916716	122.2644731	122.1166693	209.5190705	240.5890418	290.33345
CTI12_AA008300	11.53622611	-1.881109509	0.722943315	-2.602015221	0.009267774	0.025176163	6.380423591	3.77359485	4.748981583	10.62777894	27.89438165	15.79219603
CTI12_AA012920	65.11918088	-3.327862486	0.366779626	-9.073193419	1.16E-19	1.47E-18	7.975529489	12.83022249	14.24694475	153.3436676	119.7133879	82.60533307
CTI12_AA013450	47.61467914	-1.280569201	0.362581374	-3.53181187	0.000412723	0.001505458	18.34371782	32.45291571	32.56444514	51.62064056	79.03408135	71.67227428
CTI12_AA013570	110.1009602	-1.103818455	0.230501336	-4.788772472	1.68E-06	8.56E-06	72.57731835	76.22661596	61.05833463	159.4166841	166.204024	125.1227839
CTI12_AA013310	167.5495561	-1.395635385	0.185014805	-7.543371375	4.58E-14	4.44E-13	104.4794363	92.8304333	80.05426096	238.3658991	241.7513077	247.8159992
CTI12_AA013320	302.6649002	-1.282464936	0.156053858	-8.218091855	2.07E-16	2.27E-15	204.1735549	166.0381734	158.75167	485.8413229	442.8233088	358.3613714
CTI12_AA013650	31.30058385	-1.743506148	0.439346717	-3.968406	7.24E-05	0.000298049	8.773082438	16.60381734	17.63907445	47.06587816	41.84157248	55.88007825
CTI12_AA013680	30.3961157	-3.564833213	0.519654439	-6.860007238	6.89E-12	5.77E-11	7.975529489	3.01887588	3.392129702	57.6936571	59.27556102	51.02094101
CTI12_AA013730	101.6469002	-1.224775308	0.265620369	-4.610999202	4.01E-06	1.95E-05	50.24583578	80.75492978	52.23879741	113.8690601	175.5021512	137.270627
CTI12_AA013740	20.48195977	-3.125322765	0.596860945	-5.236266153	1.64E-07	9.41E-07	3.190211796	6.037751759	3.392129702	44.02936989	39.51704068	26.72525482
CTI12_AA013790	29.41968512	-1.029349353	0.424611667	-2.424213541	0.015341581	0.039151436	16.74861193	18.86797425	22.38805603	37.95635336	45.32837019	35.22874498
CTI12_AA013820	7.966021533	-4.989331216	1.306698903	-3.818271527	0.00013439	0.000533198	0	0	1.356851881	22.77381201	13.94719083	9.718274478
CTI12_AA013900	210.8258533	-1.659415674	0.167796169	-9.889472956	4.62E-23	6.72E-22	88.52837733	110.9436886	104.4775948	312.7603516	305.6759323	342.5691754
CTI12_AA014110	254.0059849	-1.393861765	0.182078052	-7.655298099	1.93E-14	1.91E-13	114.0500717	124.52863	180.4613001	391.7095666	398.6572045	314.6291362
CTI12_AA007090	165.3584564	-2.034598113	0.194272421	-10.47291276	1.15E-25	1.85E-24	61.41157706	64.90583141	67.84259404	302.1325727	263.8343598	232.0238032
CTI12_AA004800	11.59025578	-3.426340095	0.823332889	-4.161548922	3.16E-05	0.000137131	1.595105898	3.01887588	1.356851881	15.18254134	31.38117936	17.00698034
CTI12_AA004810	35.75158138	-3.488162039	0.488714808	-7.137418356	9.51E-13	8.46E-12	4.785317693	3.01887588	9.497963165	68.32143604	51.1396997	77.74619583
CTI12_AA004820	94.69995889	-1.89889457	0.245859319	-7.72350048	1.13E-14	1.14E-13	39.87764744	44.52841923	35.95657484	141.1976345	149.9323014	156.707176
CTI12_AA004830	139.4868085	-1.243905656	0.228136421	-5.452464159	4.97E-08	3.00E-07	72.57731835	65.66055038	109.9050023	182.1904961	223.1550532	183.4324308
CTI12_AA004850	9.19547664	-2.078856056	0.864140307	-2.405692731	0.016141835	0.040927909	7.17797654	1.50943794	2.035277821	9.109524805	24.40758395	10.93305879
CTI12_AA008460	507.864888	-2.097653528	0.110590258	-18.96779674	3.15E-80	1.48E-78	210.5539785	179.6231148	187.2455595	841.1127903	814.7483975	813.9054876
CTI12_AA008470	111.6590327	-1.245582137	0.23032301	-5.407979584	6.37E-08	3.81E-07	63.80423591	77.7360539	56.98777899	179.1539878	145.2832378	146.9889015
CTI12_AA008580	40.38850601	-1.032502051	0.378372975	-2.728794387	0.006356632	0.018035251	31.10456501	29.43403983	18.99592633	65.28492777	46.49063609	51.02094101
CTI12_AA014680	63.64167104	-1.179019482	0.294952822	-3.997315484	6.41E-05	0.00026617	37.4849886	44.52841923	35.2781489	74.39445258	92.98127218	97.18274478
CTI12_AA014740	107.2267511	-1.541074693	0.227457159	-6.775230536	1.24E-11	1.02E-10	53.43604758	52.83032789	58.34463087	145.7523969	158.0681627	174.9289406
CTI12_AA014900	173.61014	-1.123627815	0.189627505	-5.925447443	3.11E-09	2.11E-08	124.41826	114.7172834	88.87379819	245.9571697	215.0191919	252.6751364
CTI12_AA014950	39.28385726	-2.699111626	0.427285008	-6.316888208	2.67E-10	1.97E-09	10.36818834	6.792470729	14.24694475	50.10238643	82.52087906	71.67227428
CTI12_AA015140	2.900641059	-5.417442008	1.783256624	-3.037948625	0.002381946	0.007483385	0	0	0	3.036508268	4.649063609	9.718274478
CTI12_AA015230	512.210436	-1.665406142	0.116776804	-14.26144645	3.80E-46	1.07E-44	236.8732258	276.227143	223.2021344	841.1127903	715.9557958	779.8915269
CTI12_AA015250	474.0519088	-1.021794979	0.108595391	-9.409192875	5.00E-21	6.74E-20	301.4750147	317.7366863	318.860192	654.3675318	657.8425007	594.0295275
CTI12_AA015270	2.048808781	-4.892818978	1.999923352	-2.446503248	0.01442495	0.037121592	0	0	0	7.591270671	3.486797707	1.21478431
CTI12_AA015770	39.58447874	-1.016502316	0.394038328	-2.579704166	0.009888499	0.026683264	31.10456501	17.35853631	29.85074138	66.8031819	52.3019656	40.08788222
CTI12_AA015480	104.9665618	-1.658391176	0.262018278	-6.329295751	2.46E-10	1.83E-09	66.19689476	32.45291571	52.91722335	168.5262089	162.7172263	146.9889015
CTI12_AA015530	158.8004008	-1.103428635	0.184133974	-5.992531484	2.07E-09	1.42E-08	90.92103617	104.1512178	107.1912986	221.6651036	213.856926	215.0168228
CTI12_AA001320	209.3712564	-2.972215552	0.182514275	-16.28483881	1.26E-59	4.46E-58	46.25807104	43.77370026	51.56037147	399.3008373	353.3288343	362.0057243
CTI12_AA001440	51.34633013	-1.124075936	0.381063231	-2.949840982	0.003179375	0.009703705	19.93882372	38.49066747	38.6702786	40.99286162	82.52087906	87.46447031
CTI12_AA016240	53.72227191	-1.377146277	0.31731594	-4.339984547	1.42E-05	6.45E-05	31.90211796	26.41516395	31.20759326	80.46746911	69.73595414	82.60533307
CTI12_AA016300	1402.310326	-1.445015697	0.073224357	-19.73408523	1.10E-86	5.54E-85	770.4361486	689.0584195	800.5426096	1987.394662	1995.610554	2170.819562
CTI12_AA016720	571.2374907	-1.710987632	0.120431556	-14.20713711	8.27E-46	2.31E-44	282.3337439	259.6233257	261.193987	756.0905588	836.8314496	1031.351879
CTI12_AA016820	5.075076384	-6.219179079	1.53478573	-4.052148098	5.07E-05	0.000213965	0	0	0	9.109524805	11.62265902	9.718274478
CTI12_AA017100	8.658868462	-2.237984511	0.95405671	-2.345756272	0.01898852	0.047159496	6.380423591	0	2.713703761	21.25555788	5.811329511	15.79219603
CTI12_AA017220	12.64683228	-2.541645521	0.722595489	-3.517383596	0.000435823	0.001582972	3.987764744	4.52831382	2.713703761	12.14603307	20.92078624	31.58439205
CTI12_AA015820	183.6529715	-1.700982647	0.185624975	-9.163544134	5.02E-20	6.49E-19	91.71858912	74.71717802	92.26592789	318.8333682	277.7815506	246.6012149
CTI12_AA018740	13.30814482	-4.3435514	0.893865351	-4.85929049	1.18E-06	6.12E-06	3.190211796	0	0.67842594	21.25555788	25.56984985	29.15482344
CTI12_AA018360	47.64256944	-1.429415531	0.370705819	-3.855929573	0.000115291	0.000461209	27.11680026	17.35853631	32.56444514	88.05873978	69.73595414	51.02094101
CTI12_AA018400	13.11070758	-1.871277093	0.677690524	-2.761256099	0.005757951	0.016564202	2.392658847	8.301908669	6.105833463	22.77381201	22.08305214	17.00698034
CTI12_AA018410	25.13893975	-1.463171349	0.45955942	-3.183856724	0.001453269	0.004789903	14.35595308	13.58494146	12.21166693	39.47460749	37.19250887	34.01396067
CTI12_AA017600	969.5182496	-6.200947738	0.3102396	-19.98760875	7.06E-89	3.61E-87	36.68743565	24.90572601	16.96064851	1589.612079	1979.338832	2169.604777
CTI12_AA017630	78.38903098	-4.04796805	0.357111591	-11.33530289	8.77E-30	1.61E-28	9.570635387	11.32078455	6.105833463	153.3436676	115.0643243	174.9289406
CTI12_AA017650	20.48804391	-1.32902141	0.546507807	-2.431843412	0.0150222	0.038463563	8.773082438	9.056627639	16.96064851	31.88333682	18.59625444	37.6583136
CTI12_AA017700	243.4938656	-1.596115332	0.160268118	-9.95903211	2.30E-23	3.38E-22	109.264754	137.3588525	116.0108358	403.8555997	357.9778979	336.4952538
CTI12_AA017770	80.3583292	-1.480594494	0.278799824	-5.310600533	1.09E-07	6.38E-07	54.23360052	33.20763468	40.02713048	115.3873142	134.8228447	104.4714506
CTI12_AA017810	10.66050321	-2.631924605	0.811504376	-3.243266066	0.001181678	0.003962321	3.190211796	1.50943794	4.070555642	30.36508268	15.10945673	9.718274478
CTI12_AA018450	101.5016113	-2.390701986	0.250774714	-9.533265741	1.52E-21	2.10E-20	35.09232975	29.43403983	33.24287108	145.7523969	191.7738739	173.7141563
CTI12_AA018460	131.4202152	-2.55917374	0.230190505	-11.11763378	1.03E-28	1.83E-27	28.71190616	45.2831382	40.02713048	235.3293908	201.0720011	238.0977247
CTI12_AA018580	3596.621656	-6.195292016	0.085984085	-72.05161308	0	0	105.2769893	103.3964989	83.44639067	7117.575381	6784.146072	7385.888604
CTI12_AA018600	31.46109579	-1.448711807	0.448706849	-3.228637609	0.001243814	0.00415488	21.53392962	14.33966043	14.92537069	42.51111576	65.08689053	30.36960774
CTI12_AA019750	248.0344634	-1.482127519	0.161827673	-9.158677795	5.25E-20	6.78E-19	139.5717661	141.1324474	112.6187061	321.8698765	367.2760251	405.7379595
CTI12_AA019760	62.97127527	-1.059123623	0.298180887	-3.551950075	0.000382387	0.001402665	49.44828283	40.75482438	32.56444514	85.02223152	81.35861316	88.67925461
CTI12_AA019770	3.397821867	-5.624023205	1.728554247	-3.253599484	0.001139528	0.003833889	0	0	0	12.14603307	5.811329511	2.42956862
CTI12_AA019870	38.51362434	-2.596902133	0.41788978	-6.214323146	5.15E-10	3.72E-09	15.95105898	7.547189699	9.497963165	59.21191123	72.06048594	66.81313704
CTI12_AA019880	32.09433232	-1.354773904	0.440879898	-3.072886538	0.002119991	0.00672892	13.55840013	25.66044498	14.92537069	44.02936989	34.86797707	59.52443118
CTI12_AA019920	93.82112905	-2.655351887	0.271966496	-9.763525755	1.61E-22	2.31E-21	19.93882372	23.39628807	33.24287108	176.1174796	151.0945673	159.1367446
CTI12_AA020050	77.40735083	-4.362438424	0.369327215	-11.81185205	3.39E-32	6.70E-31	10.36818834	5.283032789	6.105833463	132.0881097	142.958706	167.6402348
CTI12_AA020200	2.293098069	-5.056408265	2.059529939	-2.455127342	0.014083469	0.03633336	0	0	0	9.109524805	4.649063609	0
CTI12_AA020310	53.05987946	-1.044786873	0.346445057	-3.015736126	0.002563562	0.008001981	47.05562398	26.41516395	30.52916732	75.91270671	54.62649741	83.82011738
CTI12_AA021180	54.65239233	-1.398864013	0.3173546	-4.407889509	1.04E-05	4.82E-05	35.09232975	27.92460189	27.13703761	88.05873978	74.38501774	75.31662721
CTI12_AA021240	261.8756546	-2.413975519	0.175360803	-13.76576452	4.10E-43	1.07E-41	105.2769893	74.71717802	69.19944592	411.4468704	413.7666612	496.8467827
CTI12_AA020720	115.4461445	-1.795731277	0.225908855	-7.948919375	1.88E-15	1.98E-14	56.62625937	46.79257613	51.56037147	182.1904961	197.5852034	157.9219603
CTI12_AA020830	4.809731548	-3.129027711	1.234324812	-2.535011595	0.01124436	0.029862971	1.595105898	0	1.356851881	9.109524805	4.649063609	12.1478431
CTI12_AA020890	28.90021954	-2.181941205	0.481696921	-4.529697219	5.91E-06	2.82E-05	14.35595308	9.811346609	7.462685344	30.36508268	61.60009282	49.8061567
CTI12_AA000060	242.3060709	-1.663937328	0.187404802	-8.878840402	6.76E-19	8.28E-18	138.7742131	79.24549184	130.9362065	338.5706719	381.2232159	385.0866262
CTI12_AA000200	45.28396602	-1.305065476	0.360617539	-3.618973939	0.000295773	0.001106499	29.50945911	28.67932086	20.35277821	60.73016537	80.19634726	52.23572532
CTI12_AA000290	2.78182748	-5.348561944	1.785059808	-2.996292852	0.002732838	0.008477347	0	0	0	6.073016537	6.973595414	3.644352929
CTI12_AA000330	14.78150444	-1.650981915	0.619231579	-2.666178487	0.007671895	0.021328304	5.582870642	8.301908669	7.462685344	24.29206615	15.10945673	27.94003913
CTI12_AA021450	22.38779254	-2.047934139	0.58618384	-3.49367212	0.000476426	0.001720845	1.595105898	12.83022249	11.53324099	37.95635336	27.89438165	42.51745084
CTI12_AA022340	84.93482593	-5.13865582	0.414438118	-12.39909072	2.64E-35	5.74E-34	3.987764744	6.792470729	3.392129702	147.270651	198.7474693	149.4184701
CTI12_AA019210	517.7533594	-4.220278642	0.140575565	-30.02142404	5.16E-198	6.05E-196	48.65072988	56.60392274	52.91722335	918.5437512	1050.688376	979.1161537
CTI12_AA021390	47.23380878	-2.05128516	0.440787985	-4.653677576	3.26E-06	1.61E-05	24.72414142	11.32078455	18.99592633	86.54048565	33.70571117	108.1158036
CTI12_AA021400	48.25786148	-1.485383235	0.341701895	-4.347014919	1.38E-05	6.26E-05	22.33148257	30.94347777	23.06648197	63.76667364	80.19634726	69.24270566
CTI12_AA022900	125.7974107	-2.526754261	0.23241923	-10.87153702	1.58E-27	2.70E-26	47.05562398	33.20763468	31.8860192	195.8547833	220.8305214	225.9498816
CTI12_AA022970	58.9674842	-4.363312835	0.443155271	-9.846013629	7.13E-23	1.03E-21	9.570635387	1.50943794	5.427407523	133.6063638	116.2265902	87.46447031
CTI12_AA023020	5.286293504	-6.278145793	1.522368667	-4.123932613	3.72E-05	0.000160098	0	0	0	9.109524805	10.46039312	12.1478431
CTI12_AA023270	129.8435555	-2.240656471	0.215979435	-10.37439733	3.24E-25	5.12E-24	48.65072988	48.30201407	39.34870454	217.1103412	204.5587988	221.0907444
CTI12_AA023340	97.94605329	-1.272352345	0.247415393	-5.142575526	2.71E-07	1.52E-06	43.86541219	61.88695553	65.80731622	150.3071593	139.4719083	126.3375682
CTI12_AA023410	15.0261038	-2.189087419	0.706049784	-3.100471762	0.001932126	0.006181772	6.380423591	1.50943794	8.141111284	39.47460749	12.78492492	21.86611758
CTI12_AA023710	6.827228306	-6.652148861	1.466867636	-4.534934643	5.76E-06	2.75E-05	0	0	0	9.109524805	20.92078624	10.93305879
CTI12_AA023770	33.83035786	-1.916390113	0.475767333	-4.027998518	5.63E-05	0.000235547	21.53392962	16.60381734	4.748981583	48.58413229	59.27556102	52.23572532
CTI12_AA023500	32.39680766	-1.624002812	0.432078157	-3.758585768	0.000170876	0.000667437	14.35595308	11.32078455	21.70963009	54.65714883	53.4642315	38.87309791
CTI12_AA024600	27.68475427	-1.175184069	0.440398837	-2.668454071	0.00762012	0.021194364	13.55840013	19.62269322	17.63907445	44.02936989	36.03024297	35.22874498
CTI12_AA024190	1.998230477	-4.862151734	1.977311499	-2.45897105	0.013933585	0.035983881	0	0	0	6.073016537	3.486797707	2.42956862
CTI12_AA024240	69.32102849	-1.525611185	0.298368772	-5.113173126	3.17E-07	1.76E-06	35.09232975	26.41516395	45.454538	106.2777894	111.5775266	91.10882323
CTI12_AA024250	58.72890218	-1.104169226	0.313145638	-3.526056542	0.000421797	0.001535751	31.10456501	43.77370026	36.63500078	95.65001045	66.24915643	78.96098014
CTI12_AA024280	134.6192861	-1.119119336	0.200714634	-5.575673847	2.47E-08	1.54E-07	82.94550668	93.58515227	78.01898314	194.3365292	177.826683	181.0028622
CTI12_AA024700	23.16989055	-2.521910615	0.546020763	-4.618708271	3.86E-06	1.88E-05	4.785317693	9.811346609	6.105833463	24.29206615	43.00383838	51.02094101
CTI12_AA024710	372.2047561	-2.657886912	0.138617884	-19.1741992	6.08E-82	2.92E-80	98.89656566	88.30211948	117.3676877	674.1048356	625.2990554	629.2582725
CTI12_AA021820	135.8667084	-1.002800894	0.195990153	-5.116588159	3.11E-07	1.73E-06	94.90880092	88.30211948	88.19537225	185.2270044	183.6380126	174.9289406
CTI12_AA021940	14.01207479	-2.082210711	0.710578776	-2.930302427	0.003386323	0.010271086	7.975529489	6.792470729	1.356851881	33.40159095	15.10945673	19.43654896
CTI12_AA025200	135.72377	-6.165330297	0.791118431	-7.793182478	6.53E-15	6.64E-14	7.17797654	0	4.070555642	226.219866	245.2381054	331.6361166
CTI12_AA025210	253.553888	-6.022231561	0.296800427	-20.29050842	1.56E-91	8.25E-90	11.96329423	6.792470729	4.748981583	546.5714883	482.3403494	468.9067436
CTI12_AA025300	22.22809728	-1.500873361	0.553939758	-2.709452315	0.006739439	0.018982881	17.54616488	12.83022249	4.748981583	24.29206615	30.21891346	43.73223515
CTI12_AA025360	12.51845903	-6.542634233	1.33053164	-4.917308268	8.77E-07	4.62E-06	0	0.75471897	0	25.81032028	27.89438165	20.65133327
CTI12_AA025420	328.7717889	-1.786973139	0.13900827	-12.85515702	8.05E-38	1.87E-36	139.5717661	142.6418853	160.7869479	493.4325936	564.8612285	471.3363122
CTI12_AA017890	7.394671485	-3.7976925	1.057214191	-3.592169432	0.000327937	0.00121679	0.797552949	1.50943794	0.67842594	15.18254134	11.62265902	14.57741172
CTI12_AA025970	109.9176814	-1.175763466	0.225632885	-5.210957908	1.88E-07	1.07E-06	58.22136527	65.66055038	78.01898314	159.4166841	148.7700355	149.4184701
CTI12_AA026080	1150.872068	-1.687722963	0.077047934	-21.90484389	2.34E-106	1.43E-104	596.5696058	507.9258668	532.5643632	1720.181934	1756.183778	1791.806857
CTI12_AA026100	157.9854195	-1.363589662	0.194599601	-7.00715549	2.43E-12	2.11E-11	74.17242425	99.62290403	91.58750195	206.4825623	245.2381054	230.8090189
CTI12_AA026260	320.0263768	-1.148816112	0.130266212	-8.818987613	1.15E-18	1.40E-17	212.1490844	193.2080563	191.9945411	429.66592	450.9591701	442.1814888
CTI12_AA026350	2.385652445	-5.123526191	1.875052458	-2.732470855	0.006286123	0.017860582	0	0	0	6.073016537	5.811329511	2.42956862
CTI12_AA026810	834.0588543	-2.029697111	0.088841828	-22.84618802	1.59E-115	1.07E-113	357.3037211	326.793314	301.8995435	1316.326334	1363.337903	1338.692309
CTI12_AA027000	68.44715442	-1.128825499	0.297612898	-3.792932048	0.000148879	0.000586796	45.46051809	42.26426232	40.70555642	121.4603307	70.89822004	89.89403892
CTI12_AA016150	51.89331869	-1.597585425	0.33682418	-4.743084133	2.10E-06	1.06E-05	24.72414142	30.94347777	21.70963009	78.94921498	63.92462462	91.10882323
CTI12_AA016180	21.71706279	-5.408885632	0.883834032	-6.119797877	9.37E-10	6.62E-09	3.190211796	0	0	27.32857442	49.9774338	49.8061567
CTI12_AA027010	361.5159008	-1.547589867	0.137268934	-11.27414497	1.76E-29	3.21E-28	180.2469664	158.4909837	213.0257453	572.3818086	505.5856675	539.3642335
CTI12_AA027060	695.1202538	-4.304161517	0.123963632	-34.72116344	3.78E-264	6.21E-262	54.23360052	73.96245905	71.91314968	1331.508876	1277.330227	1361.773211
CTI12_AA027070	108.8488724	-1.195965258	0.234317338	-5.104040813	3.32E-07	1.85E-06	80.55284784	58.11336068	60.37990869	132.0881097	160.3926945	161.5663132
CTI12_AA027170	23.28893889	-1.622301123	0.564534444	-2.873697326	0.004056976	0.012070963	19.14127077	3.01887588	12.21166693	31.88333682	40.67930658	32.79917636
CTI12_AA027200	400.8737287	-3.286909666	0.139980702	-23.48116294	6.35E-122	4.48E-120	88.52837733	67.16998832	68.52101998	730.2802386	719.4425935	731.3001545
CTI12_AA027250	49.22330187	-1.019243964	0.344290205	-2.960421034	0.003072189	0.009415908	29.50945911	26.41516395	41.38398236	71.35794431	73.22275184	53.45050963
CTI12_AA027510	34.32697978	-1.348964032	0.432526228	-3.118802848	0.001815874	0.005849676	23.12903552	10.56606558	24.42333385	42.51111576	61.60009282	43.73223515
CTI12_AA027690	38.6279904	-2.603023642	0.447716816	-5.813995697	6.10E-09	4.04E-08	15.15350603	5.283032789	12.21166693	91.09524805	55.78876331	52.23572532
CTI12_AA028270	17.66019751	-2.622255124	0.642734533	-4.07984166	4.51E-05	0.000191542	7.975529489	1.50943794	5.427407523	19.73730374	34.86797707	36.44352929
CTI12_AA028280	2.108290989	-4.952952551	1.957438455	-2.530323515	0.01139574	0.030219448	0	0	0	3.036508268	2.324531805	7.288705859
CTI12_AA028290	17.42134652	-5.099309229	0.927860537	-5.495771211	3.89E-08	2.37E-07	0	3.01887588	0	19.73730374	45.32837019	36.44352929
CTI12_AA028330	199.7863345	-1.452835612	0.1655834	-8.77404146	1.72E-18	2.08E-17	111.6574128	108.6795317	100.4070392	306.6873351	288.2419438	283.0447442
CTI12_AA028340	36.48261571	-1.12941621	0.401420199	-2.813551016	0.004899761	0.014328009	20.73637667	16.60381734	31.20759326	45.54762403	46.49063609	58.30964687
CTI12_AA028490	7.457024384	-2.518471435	0.928779958	-2.711591063	0.006696115	0.018877812	3.190211796	0.75471897	2.713703761	12.14603307	17.43398853	8.503490169
CTI12_AA028730	200.7769916	-2.889219192	0.199836144	-14.45794106	2.23E-47	6.51E-46	51.84094168	52.83032789	39.34870454	288.4682855	385.8722796	386.3014105
CTI12_AA028740	73.61295863	-6.886918643	0.697133011	-9.878916263	5.14E-23	7.46E-22	0	2.26415691	1.356851881	159.4166841	124.3624515	154.2776073
CTI12_AA029070	87.43344583	-1.550334406	0.257231229	-6.027006959	1.67E-09	1.16E-08	51.04338873	36.98122953	45.454538	139.6793803	134.8228447	116.6192937
CTI12_AA029170	21.00245563	-1.277738655	0.529570832	-2.412781404	0.015831311	0.040232542	8.773082438	12.83022249	14.92537069	40.99286162	29.05664756	19.43654896
CTI12_AA029180	281.9472807	-2.090560743	0.185703963	-11.25749126	2.13E-29	3.85E-28	149.1424014	82.26436772	90.90907601	491.9143395	448.6346383	428.8188614
CTI12_AA029000	108.3861142	-1.533412696	0.231795584	-6.615366295	3.71E-11	2.96E-10	49.44828283	51.32088995	65.80731622	167.0079548	168.5285558	148.2036858
CTI12_AA029770	50.15532393	-1.175776135	0.351251673	-3.347389422	0.000815765	0.002820007	35.8898827	27.16988292	29.17231544	83.50397738	79.03408135	46.16180377
CTI12_AA009400	191.8620924	-3.688346886	0.21152431	-17.43698818	4.32E-68	1.72E-66	32.6996709	21.13213116	29.17231544	332.4976554	360.3024297	375.3683517
CTI12_AA009530	5853.660624	-1.307217806	0.037160886	-35.1772507	4.46E-271	7.50E-269	3330.581115	3453.594006	3325.64396	8184.908037	8198.623675	8628.612952
CTI12_AA025610	44.42041549	-1.790286432	0.359508859	-4.97981173	6.36E-07	3.41E-06	17.54616488	19.62269322	22.38805603	75.91270671	56.95102921	74.1018429
CTI12_AA025620	78.18939264	-1.036663434	0.269979426	-3.839786789	0.000123141	0.000490779	60.61402412	52.83032789	40.70555642	100.2047729	112.7397925	102.041882
CTI12_AA030050	15636.78828	-2.566568082	0.037164099	-69.06041537	0	0	4562.002868	4510.200564	4480.32491	25694.93297	25855.76726	28717.50108
CTI12_AA030100	95.17881016	-2.977332772	0.284652169	-10.4595471	1.32E-25	2.13E-24	27.11680026	24.15100704	13.56851881	167.0079548	154.581365	184.6472151
CTI12_AA030160	76.32606581	-3.486148571	0.389710838	-8.945475025	3.70E-19	4.60E-18	21.53392962	5.283032789	10.85481505	191.3000209	94.14353808	134.8410584
CTI12_AA030850	29.53614956	-3.159092322	0.524113294	-6.027498932	1.67E-09	1.15E-08	3.190211796	9.811346609	4.748981583	71.35794431	39.51704068	48.59137239
CTI12_AA031100	256.1451037	-1.090340145	0.147796366	-7.377313644	1.62E-13	1.51E-12	150.7375073	159.2457027	180.4613001	359.8262298	344.0307071	342.5691754
CTI12_AA031120	182.8783242	-3.314363173	0.203987149	-16.24790186	2.31E-59	8.12E-58	33.49722385	36.98122953	29.85074138	352.2349591	303.3514005	341.3543911
CTI12_AA031130	107.3484537	-1.253484345	0.224658202	-5.57951738	2.41E-08	1.51E-07	62.20913001	61.13223656	67.1641681	136.6428721	163.8794922	153.062823
CTI12_AA031200	63.56495039	-1.374727432	0.317399781	-4.331217328	1.48E-05	6.71E-05	48.65072988	27.92460189	29.85074138	92.61350219	104.6039312	77.74619583
CTI12_AA031080	131.2087153	-2.006526188	0.220010071	-9.120156087	7.50E-20	9.63E-19	44.66296514	49.81145201	61.73676057	233.8111367	188.2870762	208.9429013
CTI12_AA031310	31.00057686	-1.364639599	0.448291906	-3.04408708	0.002333876	0.007343972	10.36818834	19.62269322	21.70963009	56.17540297	45.32837019	32.79917636
CTI12_AA030800	17.47504351	-5.107996027	0.909487755	-5.616343926	1.95E-08	1.23E-07	1.595105898	0	1.356851881	28.84682855	23.24531805	49.8061567
CTI12_AA030810	31.70853585	-5.988742294	0.82247625	-7.281355896	3.30E-13	3.03E-12	0	1.50943794	1.356851881	62.2484195	53.4642315	71.67227428
CTI12_AA030830	567.8587264	-1.737216659	0.106525021	-16.30806215	8.65E-60	3.05E-58	272.7631085	232.4534427	280.1899134	910.9524805	851.9409064	858.852507
CTI12_AA031760	2146.850947	-1.852026774	0.05495471	-33.70096546	5.60E-249	8.25E-247	906.8177029	916.2288295	969.4706688	3372.042432	3306.646492	3409.899558
CTI12_AA031820	4.370583181	-4.028519389	1.482215265	-2.717904398	0.006569682	0.01856935	1.595105898	0	0	4.554762403	12.78492492	7.288705859
CTI12_AA031860	264.506772	-2.166389176	0.149522206	-14.48874537	1.43E-47	4.19E-46	97.30145976	101.132342	90.90907601	431.1841741	421.9025225	444.6110574
CTI12_AA031540	572.528495	-1.172330571	0.100826436	-11.62721422	3.00E-31	5.74E-30	374.052333	353.9631969	328.3581551	794.0469122	764.7709637	819.9794091
CTI12_AA030530	323.8941044	-1.548890453	0.142447483	-10.87341397	1.54E-27	2.65E-26	176.2592017	141.1324474	177.0691704	510.1333891	435.8497133	502.9207043
CTI12_AA030620	46.93950993	-1.420043054	0.374519436	-3.791640476	0.000149655	0.000589546	26.31924731	32.45291571	18.31750039	45.54762403	83.68314496	75.31662721
CTI12_AA032810	62.35500693	-1.334554717	0.298348579	-4.473139172	7.71E-06	3.63E-05	29.50945911	40.75482438	35.95657484	83.50397738	86.00767677	98.39752909
CTI12_AA032820	1388.222748	-2.360178225	0.067579189	-34.9246307	3.14E-267	5.23E-265	445.8320984	447.5483492	464.0433432	2300.155013	2318.720475	2353.037208
CTI12_AA032170	1667.710939	-2.839437547	0.068555726	-41.41794866	0	0	406.7520039	420.3784662	399.5928789	2954.522545	2766.192847	3058.826892
CTI12_AA032240	302.7252251	-2.166418242	0.1565298	-13.84029269	1.46E-43	3.86E-42	110.0623069	109.4342506	111.9402802	411.4468704	492.8007426	580.6669001
CTI12_AA032250	5.345293713	-2.88670057	1.215564443	-2.374782009	0.017559317	0.044066778	3.190211796	0.75471897	0	3.036508268	9.298127218	15.79219603
CTI12_AA032550	34.7542154	-1.584331882	0.416776226	-3.801396972	0.000143883	0.00056815	15.15350603	22.6415691	14.24694475	62.2484195	38.35477477	55.88007825
CTI12_AA032650	120.8206586	-1.181901908	0.223513539	-5.287831402	1.24E-07	7.19E-07	83.74305963	79.24549184	59.02305681	179.1539878	174.3398853	149.4184701
CTI12_AA032850	40.7212273	-1.988838752	0.380707294	-5.224062639	1.75E-07	1.00E-06	19.93882372	15.0943794	14.24694475	68.32143604	72.06048594	54.66529394
CTI12_AA032900	25.89492018	-1.933537501	0.516237743	-3.745440021	0.000180078	0.000700727	12.76084718	10.56606558	8.819537225	60.73016537	41.84157248	20.65133327
CTI12_AA032990	4.443214294	-6.015122394	1.59891107	-3.762011851	0.000168552	0.000658873	0	0	0	13.66428721	8.135861316	4.859137239
CTI12_AA033110	54.61493545	-1.797857541	0.329817475	-5.451068174	5.01E-08	3.02E-07	29.50945911	25.66044498	18.31750039	80.46746911	80.19634726	93.53839185
CTI12_AA033230	62.85382257	-1.942897473	0.31647386	-6.139203648	8.29E-10	5.89E-09	31.90211796	28.67932086	17.63907445	97.16826459	105.7661971	95.96796047
CTI12_AA032350	2.412062484	-5.155926294	2.054125642	-2.510034531	0.012071936	0.031762279	0	0	0	0	2.324531805	12.1478431
CTI12_AA032370	49.63166307	-3.419966519	0.400028143	-8.549314791	1.24E-17	1.44E-16	12.76084718	7.547189699	5.427407523	92.61350219	88.33220857	91.10882323
CTI12_AA033830	317.3924318	-1.30231318	0.136636651	-9.531214133	1.55E-21	2.14E-20	190.6151548	193.2080563	165.5359295	479.7683064	417.2534589	457.9736848
CTI12_AA033990	352.8593255	-3.463648429	0.152388771	-22.72902663	2.31E-114	1.53E-112	63.00668296	47.5472951	65.12889028	652.8492777	624.1367895	664.4870175
CTI12_AA034000	50.95189847	-1.399416745	0.368076422	-3.801973343	0.000143548	0.000567054	25.52169436	21.13213116	37.31342672	59.21191123	59.27556102	103.2566663
CTI12_AA034010	55.8030751	-1.667169062	0.372146997	-4.479867027	7.47E-06	3.52E-05	17.54616488	41.50954335	21.03120415	98.68651872	95.30580399	60.73921549
CTI12_AA034020	747.938787	-2.882117534	0.346873866	-8.308834479	9.66E-17	1.08E-15	160.3081427	115.4720024	259.8371352	1336.063638	1413.315337	1202.636467
CTI12_AA034030	183.1878882	-1.240037038	0.179282355	-6.916670852	4.62E-12	3.93E-11	111.6574128	104.9059368	110.5834283	238.3658991	234.7777123	298.8369402
CTI12_AA033480	87.10647594	-2.208607036	0.314612871	-7.020078458	2.22E-12	1.93E-11	34.2947768	15.84909837	42.74083424	113.8690601	160.3926945	155.4923917
CTI12_AA033530	135.4817617	-1.586129793	0.21070539	-7.52771344	5.16E-14	4.99E-13	56.62625937	70.1888642	75.98370532	195.8547833	188.2870762	225.9498816
CTI12_AA034360	134.6332483	-2.055497859	0.221806577	-9.267073539	1.91E-20	2.51E-19	42.27030629	58.11336068	56.30935305	182.1904961	241.7513077	227.1646659
CTI12_AA034430	235.1448142	-3.099470897	0.187173873	-16.5593138	1.37E-61	4.99E-60	59.01891822	37.7359485	50.88194553	397.7825832	391.6836091	473.7658808
CTI12_AA034460	94.56991295	-3.34227446	0.279240549	-11.96915873	5.15E-33	1.05E-31	14.35595308	18.11325528	18.31750039	168.5262089	173.1776194	174.9289406
CTI12_AA034530	266.2435397	-1.041250776	0.142368329	-7.313780948	2.60E-13	2.40E-12	163.4983545	182.6419907	176.3907445	344.6436885	371.9250887	358.3613714
CTI12_AA034540	312.519292	-1.836424541	0.134578363	-13.64576366	2.14E-42	5.55E-41	139.5717661	137.3588525	133.6499103	470.6587816	506.7479334	487.1285082
CTI12_AA004720	2.673857907	-5.300818159	1.927451266	-2.750169747	0.00595644	0.017048409	0	0	0	1.518254134	1.162265902	13.36262741
CTI12_AA004740	41.31834771	-1.874044262	0.383848957	-4.882243993	1.05E-06	5.48E-06	15.15350603	21.13213116	16.96064851	51.62064056	60.43782692	82.60533307
CTI12_AA035240	25.7272895	-2.611104146	0.508744846	-5.132443437	2.86E-07	1.60E-06	9.570635387	6.037751759	6.105833463	57.6936571	34.86797707	40.08788222
CTI12_AA036040	6.872782913	-6.65306161	1.463699414	-4.545374239	5.48E-06	2.63E-05	0	0	0	13.66428721	8.135861316	19.43654896
CTI12_AA036060	85.62584697	-1.49873184	0.260467028	-5.754017507	8.71E-09	5.69E-08	41.47275334	52.83032789	40.02713048	130.5698555	138.3096424	110.5453722
CTI12_AA037950	22.67493362	-2.478676103	0.663055639	-3.738262609	0.000185296	0.000719257	0.797552949	14.33966043	5.427407523	57.6936571	38.35477477	19.43654896
CTI12_AA037960	54.73949389	-2.183922298	0.367450544	-5.943445544	2.79E-09	1.90E-08	18.34371782	14.33966043	26.45861167	69.83969017	75.54728365	123.9079996
CTI12_AA037980	287.6329229	-1.35516173	0.142430136	-9.514571599	1.82E-21	2.50E-20	177.0567547	144.9060422	163.5006516	396.264329	434.6874474	409.3823124
CTI12_AA038030	905.9770206	-1.022058235	0.088673959	-11.52602463	9.75E-31	1.84E-29	583.0112056	662.6432556	547.4897339	1275.333473	1161.103636	1206.28082
CTI12_AA038080	394.480716	-2.214208432	0.125036699	-17.70846846	3.61E-70	1.48E-68	139.5717661	143.3966043	136.363614	693.8421393	617.1631941	636.5469783
CTI12_AA038100	48.09750305	-4.53982875	0.475117778	-9.555164974	1.23E-21	1.71E-20	4.785317693	4.52831382	2.713703761	91.09524805	89.49447447	95.96796047
CTI12_AA036660	599.4746643	-1.32627795	0.09510715	-13.94509196	3.37E-44	9.08E-43	335.7697915	347.9254451	341.9266739	842.6310445	861.2390336	867.3559972
CTI12_AA036720	44.82338384	-3.423188672	0.460995269	-7.425648162	1.12E-13	1.06E-12	9.570635387	5.283032789	8.141111284	63.76667364	54.62649741	127.5523525
CTI12_AA036480	232.5906874	-2.592979413	0.166669594	-15.55760319	1.41E-54	4.63E-53	62.20913001	73.20774008	63.09361245	394.7460749	418.4157248	383.8718419
CTI12_AA036590	2.75750838	-5.338656904	1.798117041	-2.969026366	0.00298745	0.009186277	0	0	0	4.554762403	3.486797707	8.503490169
CTI12_AA036760	2.900641059	-5.417442008	1.783256624	-3.037948625	0.002381946	0.007483385	0	0	0	3.036508268	4.649063609	9.718274478
CTI12_AA036770	103.1665992	-2.266669004	0.242241036	-9.357081051	8.20E-21	1.09E-19	33.49722385	35.47179159	37.31342672	180.672242	152.2568332	179.7880778
CTI12_AA036800	21.83252971	-8.31274673	1.288504505	-6.451468891	1.11E-10	8.47E-10	0	0	0	65.28492777	24.40758395	41.30266653
CTI12_AA036850	53.30275531	-1.560276832	0.344278113	-4.532024469	5.84E-06	2.79E-05	19.14127077	24.90572601	36.63500078	75.91270671	70.89822004	92.32360754
CTI12_AA036860	57.89747646	-1.020614937	0.324703648	-3.143219808	0.001671003	0.005431622	44.66296514	45.2831382	25.10175979	74.39445258	80.19634726	77.74619583
CTI12_AA036210	96.34710674	-1.689012655	0.24800006	-6.810533251	9.72E-12	8.06E-11	54.23360052	40.75482438	42.0624083	145.7523969	132.4983129	162.7810975
CTI12_AA036220	64.60983066	-1.53574884	0.305797864	-5.02210454	5.11E-07	2.77E-06	27.11680026	41.50954335	30.52916732	113.8690601	87.16994267	87.46447031
CTI12_AA036230	41.35582219	-1.747496704	0.391743699	-4.460816367	8.16E-06	3.83E-05	25.52169436	15.0943794	16.28222257	80.46746911	48.8151679	61.9539998
CTI12_AA036240	347.6872427	-1.600026215	0.13827776	-11.57110305	5.77E-31	1.10E-29	186.62739	166.7928924	163.5006516	596.6738747	468.3931586	504.1354886
CTI12_AA038190	428.7867133	-1.545803565	0.126904102	-12.18087942	3.93E-34	8.18E-33	231.2903552	230.9440048	194.0298189	696.8786476	566.0234944	653.5539587
CTI12_AA038210	326.8247418	-1.291891125	0.132643685	-9.739559943	2.04E-22	2.91E-21	193.0078136	203.7741219	172.3201889	458.5127485	448.6346383	484.6989396
CTI12_AA037460	28.12153791	-1.157505223	0.440850064	-2.625621086	0.008649104	0.023682428	20.73637667	17.35853631	14.24694475	39.47460749	45.32837019	31.58439205
CTI12_AA037630	7.918495242	-4.943995347	1.351827424	-3.657268125	0.000254918	0.000964744	0	1.50943794	0	18.21904961	3.486797707	24.2956862
CTI12_AA037640	153.4660231	-4.588144147	0.280554662	-16.3538332	4.08E-60	1.45E-58	8.773082438	9.056627639	18.31750039	303.6508268	261.509828	319.4882735
CTI12_AA037670	14.42529919	-3.003647115	0.697803696	-4.30442993	1.67E-05	7.52E-05	3.987764744	1.50943794	4.070555642	27.32857442	30.21891346	19.43654896
CTI12_AA038470	451.1012219	-1.920985595	0.122572952	-15.67218183	2.34E-55	7.80E-54	215.3392962	172.8306441	178.4260223	661.9588025	733.3897843	744.6627819
CTI12_AA038560	74.12733081	-1.088604422	0.293145234	-3.713532727	0.000204386	0.000786931	38.28254155	38.49066747	65.12889028	97.16826459	98.79260169	106.9010193
CTI12_AA038990	181.5497658	-2.233368044	0.186349739	-11.98481981	4.27E-33	8.69E-32	70.98221245	52.83032789	67.1641681	305.169081	288.2419438	304.9108618
CTI12_AA033340	4.111865065	-3.954303296	1.53155979	-2.581879807	0.00982638	0.026539557	0	1.50943794	0	9.109524805	11.62265902	2.42956862
CTI12_AA027810	29.32436244	-1.096553237	0.440275616	-2.49060633	0.012752533	0.033289758	12.76084718	25.66044498	17.63907445	37.95635336	41.84157248	40.08788222
CTI12_AA037800	166.3600196	-1.513544985	0.181849048	-8.323084463	8.57E-17	9.58E-16	86.93327143	84.52852463	87.51694631	238.3658991	234.7777123	266.0377638
CTI12_AA037820	619.1186201	-1.126107931	0.10073765	-11.17862021	5.19E-29	9.29E-28	378.8376507	378.8689229	408.4124161	872.9961272	770.5822932	905.0143108
CTI12_AA037890	233.6715533	-1.322890998	0.154043793	-8.587759169	8.87E-18	1.04E-16	126.0133659	128.3022249	145.8615772	323.3881306	335.8948458	342.5691754
CTI12_AA038620	285.6522838	-1.123601759	0.15199733	-7.392246673	1.44E-13	1.35E-12	187.424943	191.6986184	160.7869479	378.0452794	450.9591701	344.998744
CTI12_AA038640	32.48214062	-1.766407648	0.422623903	-4.179620782	2.92E-05	0.000127247	15.95105898	13.58494146	14.92537069	36.43809922	58.11329511	55.88007825
CTI12_AA038650	25.11560033	-2.16726849	0.487824832	-4.442718671	8.88E-06	4.14E-05	11.16574128	6.792470729	9.497963165	40.99286162	34.86797707	47.37658808
CTI12_AA038680	60.21608384	-1.263669576	0.318793252	-3.963915701	7.37E-05	0.000303255	34.2947768	26.41516395	45.454538	77.43096084	99.95486759	77.74619583
CTI12_AA039310	14.23272049	-3.964456256	0.822302158	-4.821167275	1.43E-06	7.34E-06	0.797552949	1.50943794	2.713703761	37.95635336	29.05664756	13.36262741
CTI12_AA039350	33.11326627	-1.561097382	0.422130671	-3.698137776	0.000217187	0.000832152	17.54616488	17.35853631	15.60379663	34.91984509	47.65290199	65.59835273
CTI12_AA040080	42.18157112	-2.962727008	0.450462692	-6.577075221	4.80E-11	3.77E-10	3.190211796	17.35853631	8.141111284	75.91270671	74.38501774	74.1018429
CTI12_AA040140	75.72735211	-1.170219853	0.289015091	-4.048992214	5.14E-05	0.000216779	45.46051809	43.77370026	50.88194553	75.91270671	102.2793994	136.0558427
CTI12_AA040150	3.732235091	-3.88312803	1.558229136	-2.492013491	0.012702121	0.0331813	0	0	1.356851881	4.554762403	11.62265902	4.859137239
CTI12_AA040160	2.359544076	-5.12861231	2.028383385	-2.528423546	0.011457604	0.030364678	0	0	0	0	9.298127218	4.859137239
CTI12_AA039400	285.6583347	-1.213096701	0.141824939	-8.553479449	1.19E-17	1.39E-16	173.8665429	168.3023303	175.0338926	355.2714674	411.4421294	430.0336457
CTI12_AA040950	51.97357621	-1.936430285	0.347249548	-5.576480355	2.45E-08	1.53E-07	22.33148257	19.62269322	22.38805603	103.2412811	60.43782692	83.82011738
CTI12_AA040970	525.142222	-1.209264162	0.110537943	-10.93981065	7.44E-28	1.29E-26	335.7697915	276.227143	339.2129702	721.1707137	724.0916571	754.3810564
CTI12_AA040980	18.14544611	-1.722159718	0.554375146	-3.106487963	0.00189324	0.006080745	7.975529489	9.811346609	7.462685344	34.91984509	24.40758395	24.2956862
CTI12_AA041070	112.8531843	-2.084080432	0.244286092	-8.531310213	1.45E-17	1.68E-16	41.47275334	33.20763468	54.27407523	168.5262089	174.3398853	205.2985484
CTI12_AA041100	24.46867772	-1.78174347	0.498799752	-3.572061659	0.000354182	0.001305439	14.35595308	12.83022249	6.105833463	34.91984509	34.86797707	43.73223515
CTI12_AA039870	21.29959814	-5.07880986	0.807441476	-6.290003686	3.17E-10	2.33E-09	0	1.50943794	2.035277821	45.54762403	32.54344526	46.16180377
CTI12_AA039880	158.5818911	-2.772043275	0.208241204	-13.31169446	1.98E-40	4.93E-39	34.2947768	42.26426232	44.77611206	248.993678	284.7551461	296.4073716
CTI12_AA039990	157.9564229	-2.012839509	0.249468664	-8.068506399	7.12E-16	7.61E-15	60.61402412	76.98133493	50.88194553	258.1032028	334.7325799	166.4254504
CTI12_AA041630	38.0393868	-1.889594406	0.388366811	-4.865488896	1.14E-06	5.94E-06	17.54616488	18.11325528	12.89009287	66.8031819	55.78876331	57.09486256
CTI12_AA041640	2708.056462	-7.567649317	0.142063261	-53.26957335	0	0	32.6996709	32.45291571	21.03120415	5453.56885	5344.098619	5364.487512
CTI12_AA041650	254.7771119	-5.091256145	0.234168904	-21.74181137	8.26E-105	4.99E-103	14.35595308	10.56606558	18.31750039	491.9143395	514.8837947	478.6250181
CTI12_AA041700	143.329364	-2.417300004	0.280002368	-8.633141283	5.97E-18	7.06E-17	55.03115347	33.96235365	46.81138989	230.7746284	345.192973	148.2036858
CTI12_AA042160	2.209447597	-5.008671669	1.917933866	-2.611493418	0.009014772	0.024564639	0	0	0	6.073016537	2.324531805	4.859137239
CTI12_AA040620	141.2287281	-1.07748634	0.2045819	-5.266772578	1.39E-07	8.02E-07	98.89656566	75.47189699	97.69333541	211.0373247	191.7738739	172.499372
CTI12_AA040670	24.93576009	-3.01421368	0.641504467	-4.698663584	2.62E-06	1.30E-05	0.797552949	6.037751759	9.497963165	16.70079548	54.62649741	61.9539998
CTI12_AA040690	98.81030283	-2.614469422	0.287258054	-9.101466037	8.91E-20	1.14E-18	23.12903552	24.15100704	35.2781489	226.219866	138.3096424	145.7741172
CTI12_AA041820	29.26921715	-1.15321639	0.433776569	-2.65854929	0.007847787	0.021746801	15.15350603	19.62269322	19.67435227	36.43809922	33.70571117	51.02094101
CTI12_AA042190	276.3561093	-1.364184435	0.154243637	-8.844348193	9.21E-19	1.12E-17	142.7619779	178.8683959	142.4694475	385.6365501	363.7892274	444.6110574
CTI12_AA042210	217.8146896	-1.427921881	0.16486757	-8.661023411	4.68E-18	5.55E-17	106.0745422	126.7927869	121.4382433	293.0230479	351.0043025	308.5552147
CTI12_AA042730	71.38498088	-2.483130127	0.317222625	-7.827720771	4.97E-15	5.10E-14	20.73637667	28.67932086	15.60379663	144.2341427	98.79260169	120.2636467
CTI12_AA042830	66.40730916	-3.320550832	0.332953719	-9.973010199	2.00E-23	2.95E-22	10.36818834	14.33966043	11.53324099	118.4238225	116.2265902	127.5523525
CTI12_AA042840	122.6971791	-1.906231043	0.220144482	-8.658999868	4.76E-18	5.64E-17	49.44828283	49.05673304	56.30935305	194.3365292	172.0153535	215.0168228
CTI12_AA041300	11.50904145	-3.081028056	0.818520451	-3.764143035	0.000167121	0.000653963	0	4.52831382	2.713703761	16.70079548	23.24531805	21.86611758
CTI12_AA041400	21.98293697	-7.35610754	1.276666374	-5.761965451	8.31E-09	5.45E-08	0	0.75471897	0	54.65714883	27.89438165	48.59137239
CTI12_AA041420	793.9315959	-1.244475545	0.085791516	-14.50581141	1.11E-47	3.27E-46	494.4828283	439.2464405	480.3255658	1106.807264	1123.911127	1118.816349
CTI12_AA043060	56.07242611	-2.282954994	0.327667376	-6.96729416	3.23E-12	2.77E-11	15.95105898	18.86797425	22.38805603	88.05873978	97.63033579	93.53839185
CTI12_AA043460	175.2175698	-1.007203924	0.173444162	-5.807078844	6.36E-09	4.21E-08	117.2402835	120.7550352	111.2618542	238.3658991	223.1550532	240.5272933
CTI12_AA043540	4.827237684	-3.134382506	1.27445973	-2.459381362	0.013917669	0.035955179	1.595105898	0	1.356851881	9.109524805	2.324531805	14.57741172
CTI12_AA042520	66.30515241	-1.356165911	0.299762356	-4.524136819	6.06E-06	2.89E-05	35.8898827	46.03785717	29.85074138	104.7595353	101.1171335	80.17576445
CTI12_AA042550	4.952780222	-3.62243219	1.338924123	-2.705479816	0.006820579	0.019182559	0	1.50943794	0.67842594	16.70079548	2.324531805	8.503490169
CTI12_AA044180	66.98194968	-1.665842669	0.294810608	-5.650551997	1.60E-08	1.02E-07	34.2947768	32.45291571	29.85074138	85.02223152	98.79260169	121.478431
CTI12_AA043970	5.428634176	-4.428404201	1.400243223	-3.162596419	0.001563689	0.005113323	0	0	1.356851881	12.14603307	8.135861316	10.93305879
CTI12_AA029490	182.840118	-2.240902605	0.204211853	-10.97342085	5.13E-28	8.94E-27	62.20913001	61.13223656	67.84259404	323.3881306	228.9663827	353.5022342
CTI12_AA029540	28.19698613	-1.692808354	0.444286316	-3.810174417	0.000138869	0.000549802	11.96329423	14.33966043	13.56851881	47.06587816	34.86797707	47.37658808
CTI12_AA029590	7.189801355	-3.121359793	0.99768779	-3.128593758	0.00175645	0.005675485	1.595105898	0.75471897	2.035277821	19.73730374	9.298127218	9.718274478
CTI12_AA045040	16.07301284	-4.112986944	0.797357441	-5.158272479	2.49E-07	1.40E-06	1.595105898	3.77359485	0	34.91984509	20.92078624	35.22874498
CTI12_AA045490	193.8216062	-1.192478256	0.17999018	-6.625240638	3.47E-11	2.77E-10	141.9644249	110.1889696	102.442317	261.1397111	256.8607644	290.33345
CTI12_AA045500	460.4065029	-1.028879293	0.114774729	-8.964336487	3.12E-19	3.90E-18	323.0089443	267.9252343	317.5033401	624.0024492	631.1103849	598.8886647
CTI12_AA045320	632.2749587	-3.658667094	0.113843271	-32.13775435	1.31E-226	1.80E-224	90.92103617	93.58515227	93.62277977	1205.493783	1166.914966	1143.112036
CTI12_AA044800	18.42035939	-3.172004161	0.646122549	-4.909291843	9.14E-07	4.81E-06	3.987764744	2.26415691	4.748981583	28.84682855	22.08305214	48.59137239
CTI12_AA045720	28.42503467	-2.756919942	0.533629073	-5.166360079	2.39E-07	1.35E-06	8.773082438	1.50943794	11.53324099	54.65714883	41.84157248	52.23572532
CTI12_AA046430	7.079478654	-4.823745101	1.331777249	-3.622035972	0.000292293	0.001094985	0	0	1.356851881	15.18254134	17.43398853	8.503490169
CTI12_AA046480	159.0973686	-1.301059253	0.198096466	-6.56780647	5.11E-11	4.01E-10	98.09901271	98.86818506	78.69740908	236.8476449	190.611608	251.4603521
CTI12_AA046550	12.19321461	-4.588124299	0.974451124	-4.708419115	2.50E-06	1.25E-05	0.797552949	0	2.035277821	21.25555788	16.27172263	32.79917636
CTI12_AA046590	313.4496079	-2.830384677	0.167004331	-16.94797175	1.99E-64	7.56E-63	68.5895536	83.77380566	78.69740908	669.5500732	489.3139449	490.7728612
CTI12_AA046600	2.806457367	-4.343867869	1.751267734	-2.480413352	0.013123015	0.034155653	0	0.75471897	0	3.036508268	6.973595414	6.073921549
CTI12_AA046620	310.5713288	-1.25179551	0.134343208	-9.31789205	1.19E-20	1.57E-19	200.9833431	178.1136769	172.3201889	443.3302072	427.713852	440.9667045
CTI12_AA048450	58.62804264	-2.201119543	0.313769486	-7.015084771	2.30E-12	1.99E-11	20.73637667	20.37741219	21.70963009	94.13175632	97.63033579	97.18274478
CTI12_AA047200	279.0111027	-1.974218165	0.158072632	-12.48931039	8.54E-36	1.88E-34	97.30145976	113.2078455	128.9009287	391.7095666	450.9591701	491.9876455
CTI12_AA047220	394.4802297	-3.220637055	0.148750534	-21.65126381	5.91E-104	3.55E-102	98.09901271	65.66055038	66.48574216	725.7254761	686.8991482	724.0114486
CTI12_AA047270	27.01173783	-1.161484609	0.473683516	-2.45202666	0.014205414	0.036613265	18.34371782	16.60381734	14.92537069	53.1388947	37.19250887	21.86611758
CTI12_AA047320	221.1626198	-2.70021136	0.178484027	-15.12858827	1.05E-51	3.30E-50	60.61402412	67.16998832	49.52509365	391.7095666	351.0043025	406.9527438
CTI12_AA047330	145.5340707	-1.198847019	0.208426096	-5.751904603	8.82E-09	5.76E-08	92.51614207	88.30211948	84.12481661	204.9643081	161.5549604	241.7420776
CTI12_AA047420	5.687827383	-5.384808062	1.50261497	-3.583624661	0.000338859	0.00125514	0.797552949	0	0	12.14603307	15.10945673	6.073921549
CTI12_AA046830	16.1167581	-1.57439288	0.59857446	-2.630237315	0.008532528	0.023391031	9.570635387	6.037751759	8.819537225	16.70079548	33.70571117	21.86611758
CTI12_AA046180	399.7343051	-2.945514803	0.138043814	-21.3375356	5.09E-101	2.97E-99	94.90880092	79.24549184	101.0854651	695.3603935	662.4915643	765.3141152
CTI12_AA046190	23.42210321	-3.139916301	0.605140011	-5.188743504	2.12E-07	1.20E-06	4.785317693	9.056627639	0.67842594	37.95635336	40.67930658	47.37658808
CTI12_AA046250	409.0775457	-1.422069958	0.117992706	-12.05218529	1.89E-33	3.88E-32	209.7564256	226.415691	229.9863938	627.0389574	566.0234944	595.2443118
CTI12_AA048630	15.58182307	-2.18496017	0.629208339	-3.472554376	0.000515531	0.001846501	6.380423591	3.01887588	7.462685344	19.73730374	31.38117936	25.51047051
CTI12_AA049260	286.1861313	-1.022011874	0.156373316	-6.535717856	6.33E-11	4.92E-10	186.62739	170.5664872	208.2767637	423.5929034	313.8117936	414.2414496
CTI12_AA049590	10.09824844	-2.417850033	0.797693357	-3.031051985	0.002437033	0.007633283	3.190211796	1.50943794	4.748981583	22.77381201	17.43398853	10.93305879
CTI12_AA049740	116.0290912	-3.037698177	0.245120766	-12.39265946	2.86E-35	6.19E-34	28.71190616	21.13213116	25.78018573	208.0008164	198.7474693	213.8020385
CTI12_AA049770	736.6639973	-1.196384855	0.089203722	-13.41182665	5.16E-41	1.29E-39	445.0345455	433.9634077	462.6864913	1062.777894	963.518433	1052.003212
CTI12_AA048180	46.97733397	-1.659423457	0.354297238	-4.683704182	2.82E-06	1.40E-05	19.14127077	26.41516395	22.38805603	54.65714883	77.87181545	81.39054876
CTI12_AA048190	6.341898037	-3.234379319	1.076158413	-3.005486254	0.002651566	0.008247449	0.797552949	1.50943794	1.356851881	6.073016537	18.59625444	9.718274478
CTI12_AA049360	706.3263895	-8.084564721	0.3278406	-24.66004736	2.87E-134	2.22E-132	3.987764744	5.283032789	6.105833463	1531.918421	1319.171799	1371.491486
CTI12_AA049430	432.7537734	-1.739473673	0.124409859	-13.98179922	2.01E-44	5.47E-43	200.9833431	220.3779392	177.0691704	719.6524596	661.3292984	617.1104294
CTI12_AA050000	83.06743444	-2.035710175	0.298520574	-6.819329552	9.15E-12	7.60E-11	46.25807104	29.43403983	22.38805603	150.3071593	139.4719083	110.5453722
CTI12_AA008650	20.45808633	-3.820612543	0.658370175	-5.80313734	6.51E-09	4.30E-08	3.190211796	0.75471897	4.070555642	47.06587816	34.86797707	32.79917636
CTI12_AA022140	5.741968978	-4.450198591	1.426288515	-3.120125098	0.001807742	0.005828019	0	1.50943794	0	19.73730374	3.486797707	9.718274478
CTI12_AA022260	262.7728282	-2.937701151	0.159816455	-18.38171889	1.84E-75	8.06E-74	59.01891822	61.88695553	61.05833463	461.5492568	453.2837019	479.8398024
CTI12_AA050570	137.7781907	-1.914591986	0.226964578	-8.435642251	3.29E-17	3.76E-16	52.63849463	54.33976583	66.48574216	165.4897006	228.9663827	258.749058
CTI12_AA051250	54.20823103	-1.68163004	0.319832269	-5.257849822	1.46E-07	8.40E-07	23.92658847	23.39628807	29.85074138	80.46746911	81.35861316	86.249686
CTI12_AA050780	125.5746399	-2.295159576	0.254380669	-9.022539275	1.84E-19	2.32E-18	28.71190616	55.84920377	42.74083424	215.5920871	242.9135736	167.6402348
CTI12_AA050960	12.27601686	-2.329646632	0.745416999	-3.125293139	0.00177628	0.005733374	2.392658847	1.50943794	8.141111284	21.25555788	20.92078624	19.43654896
CTI12_AA051570	2.293248904	-5.0769308	1.888767818	-2.687959183	0.007189018	0.020124279	0	0	0	3.036508268	4.649063609	6.073921549
CTI12_AA049890	34.61277476	-1.922024042	0.476139101	-4.036685995	5.42E-05	0.000227696	6.380423591	24.15100704	12.89009287	37.95635336	54.62649741	71.67227428
CTI12_AA051660	585.2795372	-1.750467111	0.098849732	-17.70836477	3.61E-70	1.48E-68	263.9900261	276.227143	264.5861167	883.6239061	890.2956811	932.9543499
CTI12_AA051980	29.64209389	-1.97262036	0.43974523	-4.485825486	7.26E-06	3.43E-05	10.36818834	13.58494146	12.21166693	39.47460749	49.9774338	52.23572532
CTI12_AA023100	775.6893557	-1.056965766	0.085392487	-12.37773729	3.45E-35	7.42E-34	500.8632519	489.0578925	521.0311222	1027.858049	1093.692214	1021.633605
CTI12_AA017980	303.3602186	-1.039692513	0.142935252	-7.273870521	3.49E-13	3.20E-12	169.8787781	211.3213116	214.3825972	379.5635336	413.7666612	431.24843
CTI12_AA018100	1.905826937	-4.806167062	2.011050059	-2.389879377	0.016853907	0.042488758	0	0	0	3.036508268	2.324531805	6.073921549
CTI12_AA018110	21.86553705	-2.188345826	0.54428396	-4.020595838	5.81E-05	0.000242564	10.36818834	4.52831382	8.819537225	25.81032028	47.65290199	34.01396067
CTI12_AA018120	53.92210191	-1.527563123	0.323227932	-4.725962614	2.29E-06	1.15E-05	27.91435321	33.20763468	22.38805603	77.43096084	84.84541087	77.74619583
CTI12_AA018150	460.4129015	-1.258193448	0.117378284	-10.71913307	8.28E-27	1.39E-25	299.8799088	255.8497308	259.1587092	661.9588025	690.3859459	595.2443118
CTI12_AA052890	30.39651409	-1.552415314	0.479385762	-3.238342559	0.001202264	0.004024163	11.16574128	9.056627639	25.78018573	54.65714883	46.49063609	35.22874498
CTI12_AA052900	49.85126109	-1.144327083	0.336018955	-3.405543247	0.000660326	0.0023218	27.91435321	36.22651056	29.17231544	59.21191123	62.76235872	83.82011738
CTI12_AA052910	9.935783582	-2.15685152	0.872716796	-2.471422035	0.013457689	0.034917468	0	6.037751759	4.748981583	21.25555788	8.135861316	19.43654896
CTI12_AA046940	728.5418369	-1.320298332	0.089429559	-14.76355632	2.52E-49	7.59E-48	405.954451	433.2086887	411.1261199	1026.339795	1094.85448	999.767487
CTI12_AA046960	357.6575612	-1.373710468	0.135481502	-10.13946883	3.69E-24	5.62E-23	219.3270609	182.6419907	196.7435227	449.4032237	545.1027082	552.726861
CTI12_AA046970	86.16359465	-7.112248167	0.690653099	-10.29785891	7.20E-25	1.12E-23	0.797552949	2.26415691	0.67842594	186.7452585	140.6341742	185.8619994
CTI12_AA054070	260.4775348	-4.381772575	0.217854725	-20.1132777	5.65E-90	2.93E-88	11.96329423	33.96235365	25.10175979	519.2429139	520.6951242	451.8997632
CTI12_AA052940	1236.856727	-4.638936501	0.102476926	-45.2681074	0	0	101.2892245	79.24549184	105.1560208	2499.046305	2240.84866	2395.554659
CTI12_AA052950	46.34365091	-3.160412395	0.397623595	-7.948251643	1.89E-15	1.99E-14	7.975529489	9.811346609	10.17638911	66.8031819	83.68314496	99.6123134
CTI12_AA037200	22.03245024	-1.780086633	0.521078256	-3.416159879	0.000635109	0.002238656	6.380423591	8.301908669	14.92537069	34.91984509	34.86797707	32.79917636
CTI12_AA010740	17.96759265	-2.76972547	0.691887566	-4.003143873	6.25E-05	0.000260019	10.36818834	3.01887588	0.67842594	25.81032028	29.05664756	38.87309791
CTI12_AA010750	31.7546058	-2.484714818	0.456539094	-5.442501754	5.25E-08	3.16E-07	9.570635387	9.811346609	9.497963165	51.62064056	38.35477477	71.67227428
CTI12_AA010820	53.3534769	-1.20992654	0.329670966	-3.670103425	0.000242452	0.000922465	24.72414142	32.45291571	39.34870454	65.28492777	72.06048594	86.249686
CTI12_AA053570	1080.345293	-1.878181767	0.090638591	-20.72165677	2.21E-95	1.20E-93	497.6730401	414.3407145	475.5765842	1519.772388	1729.451663	1845.257367
CTI12_AA053640	34.97195129	-1.396305465	0.406108238	-3.438259398	0.000585467	0.002076874	19.14127077	16.60381734	21.70963009	66.8031819	41.84157248	43.73223515
CTI12_AA053700	78.38033073	-2.96233966	0.303766035	-9.752043749	1.81E-22	2.58E-21	23.12903552	15.0943794	15.60379663	118.4238225	152.2568332	145.7741172
CTI12_AA053710	16.22226723	-2.678270069	0.633937381	-4.224818014	2.39E-05	0.000105298	3.987764744	3.01887588	6.105833463	21.25555788	31.38117936	31.58439205
CTI12_AA054700	56.00092457	-1.731857701	0.330955969	-5.232894602	1.67E-07	9.58E-07	31.90211796	18.86797425	27.13703761	75.91270671	81.35861316	100.8270977
CTI12_AA054250	116.4384718	-1.377740343	0.231019357	-5.963744181	2.47E-09	1.69E-08	81.35040079	58.11336068	54.95250117	174.5992254	152.2568332	177.3585092
CTI12_AA054280	218.7251132	-1.420314194	0.159136262	-8.925144869	4.45E-19	5.52E-18	125.215813	116.2267214	115.3324099	341.6071802	311.4872618	302.4812931
CTI12_AA054420	450.6415828	-1.781213713	0.118339655	-15.05170614	3.36E-51	1.05E-49	193.0078136	217.3590633	198.7788005	705.9881724	640.4085121	748.3071348
CTI12_AA054910	1178.886857	-1.319628953	0.070919426	-18.60743994	2.80E-77	1.27E-75	654.790971	698.1150472	670.963255	1629.086686	1677.149697	1743.215485
CTI12_AA055100	52.27771964	-1.267142896	0.325300609	-3.895298256	9.81E-05	0.000396375	35.09232975	30.1887588	27.13703761	62.2484195	83.68314496	75.31662721
CTI12_AA055110	14.55724087	-2.058373957	0.642828489	-3.202057768	0.001364496	0.004518696	3.190211796	6.792470729	6.784259404	28.84682855	17.43398853	24.2956862
CTI12_AA055130	4.753949589	-6.130402363	1.569539209	-3.905861242	9.39E-05	0.000380581	0	0	0	6.073016537	13.94719083	8.503490169
CTI12_AA031370	123.2940674	-1.055687927	0.215265284	-4.904125312	9.38E-07	4.93E-06	82.14795374	80.75492978	78.01898314	138.1611262	190.611608	170.0698034
CTI12_AA055600	32.91109919	-1.359782355	0.477349333	-2.848610566	0.004391059	0.012968348	9.570635387	24.90572601	21.03120415	27.32857442	70.89822004	43.73223515
CTI12_AA055650	56.7356724	-1.448814407	0.311425882	-4.652196524	3.28E-06	1.62E-05	35.09232975	25.66044498	30.52916732	86.54048565	84.84541087	77.74619583
CTI12_AA055300	83.52793339	-1.160766993	0.320821799	-3.618105115	0.000296768	0.001109804	55.82870642	39.24538644	60.37990869	60.73016537	145.2832378	139.7001956
CTI12_AA055350	9.310699268	-1.873271629	0.8043386	-2.328959008	0.019861237	0.049009927	4.785317693	5.283032789	2.035277821	9.109524805	12.78492492	21.86611758
CTI12_AA055370	100.2223629	-1.012446403	0.234539836	-4.31673536	1.58E-05	7.13E-05	64.60178886	67.16998832	67.84259404	118.4238225	155.7436309	127.5523525
CTI12_AA055460	34.32252656	-1.051929232	0.443042257	-2.374331606	0.017580753	0.044109486	11.16574128	33.20763468	22.38805603	54.65714883	38.35477477	46.16180377
CTI12_AA055500	287.5927403	-1.920661979	0.147868483	-12.9889882	1.41E-38	3.36E-37	123.6207071	132.0758197	105.1560208	469.1405275	424.2270543	471.3363122
CTI12_AA055730	97.60073966	-1.604191145	0.299293145	-5.359932802	8.33E-08	4.91E-07	76.56508309	36.98122953	31.8860192	153.3436676	131.336047	155.4923917
CTI12_AA055800	77.82077916	-1.994481981	0.282602507	-7.057552334	1.69E-12	1.49E-11	29.50945911	26.41516395	37.31342672	145.7523969	117.3888561	110.5453722
CTI12_AA056610	105.423989	-1.349665901	0.233979882	-5.76829892	8.01E-09	5.25E-08	50.24583578	67.92470729	59.70148275	168.5262089	146.4455037	139.7001956
CTI12_AA056080	100.126264	-1.746430516	0.243512444	-7.171832735	7.40E-13	6.63E-12	53.43604758	44.52841923	40.02713048	173.0809713	148.7700355	140.9149799
CTI12_AA055820	3.464267875	-5.677239239	1.702549337	-3.334551966	0.000854369	0.002942249	0	0	0	3.036508268	10.46039312	7.288705859
CTI12_AA055910	25.3157257	-1.640363859	0.528880521	-3.101577374	0.001924926	0.006163343	16.74861193	3.77359485	16.28222257	42.51111576	33.70571117	38.87309791
CTI12_AA055920	68.51672917	-3.411980124	0.346606705	-9.843953042	7.28E-23	1.05E-21	6.380423591	15.84909837	12.89009287	119.9420766	140.6341742	115.4045094
CTI12_AA055950	33.4610844	-1.722898533	0.440150784	-3.914337073	9.07E-05	0.000368306	15.15350603	9.056627639	22.38805603	44.02936989	62.76235872	47.37658808
CTI12_AA055980	453.5530126	-2.314134599	0.117856223	-19.6352347	7.73E-86	3.87E-84	140.369319	163.0192975	151.9674106	760.6453212	775.2313568	730.0853702
CTI12_AA056870	39.20183309	-1.99121979	0.411283587	-4.841476423	1.29E-06	6.66E-06	21.53392962	14.33966043	11.53324099	68.32143604	44.16610429	75.31662721
CTI12_AA057180	27.56494734	-1.971056573	0.472493461	-4.171606035	3.02E-05	0.000131482	11.16574128	12.83022249	9.497963165	59.21191123	31.38117936	41.30266653
CTI12_AA057240	95.54147085	-2.123860517	0.271062298	-7.835322493	4.68E-15	4.81E-14	27.91435321	41.50954335	37.31342672	168.5262089	180.1512149	117.8340781
CTI12_AA057330	6.753177327	-4.743918173	1.360057555	-3.488027515	0.000486598	0.001754201	0	0	1.356851881	21.25555788	6.973595414	10.93305879
CTI12_AA058060	2.191941461	-4.998747197	1.920831735	-2.602386823	0.009257737	0.025158025	0	0	0	6.073016537	4.649063609	2.42956862
CTI12_AA057930	15.16140133	-3.359932723	0.715358112	-4.696854157	2.64E-06	1.31E-05	3.190211796	0.75471897	4.070555642	27.32857442	32.54344526	23.08090189
CTI12_AA058410	163.6509665	-2.903346287	0.220664312	-13.15729878	1.55E-39	3.75E-38	43.86541219	25.66044498	46.13296395	271.76749	312.6495277	281.8299599
CTI12_AA057270	42.38372074	-1.406498353	0.3583185	-3.92527417	8.66E-05	0.000352492	22.33148257	26.41516395	21.03120415	57.6936571	69.73595414	57.09486256
CTI12_AA059630	29.05128121	-1.906718897	0.465714439	-4.094180338	4.24E-05	0.000180553	8.773082438	12.83022249	14.92537069	51.62064056	55.78876331	30.36960774
CTI12_AA059770	77.89400305	-4.96463167	0.740387678	-6.705448801	2.01E-11	1.63E-10	11.16574128	1.50943794	2.035277821	151.8254134	144.1209719	156.707176
CTI12_AA059340	31.07957515	-2.032478357	0.435992666	-4.661726028	3.14E-06	1.55E-05	10.36818834	10.56606558	15.60379663	44.02936989	48.8151679	57.09486256
CTI12_AA059430	186.808957	-1.569279114	0.172192923	-9.113493691	7.98E-20	1.02E-18	89.32593028	95.09459021	97.69333541	293.0230479	262.6720939	283.0447442
CTI12_AA058970	19.91021407	-1.3516813	0.53015608	-2.549591244	0.010784929	0.028782994	11.16574128	15.0943794	7.462685344	28.84682855	31.38117936	25.51047051
CTI12_AA060480	867.3328257	-3.611414314	0.106500992	-33.90967769	4.80E-252	7.37E-250	133.9888954	153.2079509	107.8697245	1544.064454	1650.417581	1614.448348
CTI12_AA060520	257.8069991	-1.371522484	0.146457951	-9.364616091	7.63E-21	1.02E-19	149.1424014	144.1513233	137.7204659	396.264329	367.2760251	352.2874498
CTI12_AA056260	494.3614566	-2.117879293	0.122235011	-17.32629032	2.98E-67	1.17E-65	151.5350603	203.0194029	200.1356524	772.7913543	807.7748021	830.9124679
CTI12_AA056460	125.0917474	-3.305275139	0.256575613	-12.88226539	5.66E-38	1.32E-36	30.30701206	14.33966043	24.42333385	229.2563743	234.7777123	217.4463915
CTI12_AA056490	2.125797124	-4.962857369	2.125190816	-2.335252595	0.019530229	0.048344501	0	0	0	3.036508268	0	9.718274478
CTI12_AA019660	270.109557	-2.776330599	0.169723943	-16.35791949	3.82E-60	1.36E-58	66.19689476	80.00021081	60.37990869	487.3595771	406.7930658	519.9276846
CTI12_AA062190	21.20470039	-1.78972399	0.5269513	-3.396374561	0.000682848	0.002394527	7.17797654	10.56606558	10.85481505	22.77381201	41.84157248	34.01396067
CTI12_AA061470	119.8345364	-3.906712661	0.285091681	-13.70335551	9.69E-43	2.53E-41	13.55840013	12.07550352	18.99592633	224.7016119	183.6380126	266.0377638
CTI12_AA061510	1820.450148	-1.460033859	0.059018609	-24.73853392	4.12E-135	3.21E-133	963.4439623	972.8327522	973.5412244	2802.697132	2581.392569	2628.793246
CTI12_AA042320	49.29876735	-1.754259861	0.388255809	-4.518309368	6.23E-06	2.96E-05	18.34371782	13.58494146	35.2781489	86.54048565	82.52087906	59.52443118
CTI12_AA042360	573.5124751	-3.006635704	0.11803152	-25.47315918	3.91E-143	3.30E-141	122.0256012	149.434356	109.9050023	1033.931065	1005.360005	1020.41882
CTI12_AA042370	125.0520139	-2.095353003	0.235239152	-8.907331037	5.23E-19	6.45E-18	39.0800945	55.0944848	48.16824177	173.0809713	188.2870762	246.6012149
CTI12_AA061580	22.0613919	-1.41979245	0.535022165	-2.65370772	0.007961275	0.022014433	5.582870642	18.11325528	12.21166693	34.91984509	36.03024297	25.51047051
CTI12_AA061590	24.31890266	-3.511993606	0.562890275	-6.23921528	4.40E-10	3.19E-09	3.190211796	3.77359485	4.748981583	37.95635336	47.65290199	48.59137239
CTI12_AA061650	21.23729952	-1.587494143	0.526826572	-3.013314492	0.00258411	0.008058558	9.570635387	11.32078455	10.85481505	33.40159095	19.75852034	42.51745084
CTI12_AA059840	10.31001781	-4.315612578	1.041322409	-4.144357734	3.41E-05	0.000147217	0	1.50943794	1.356851881	36.43809922	11.62265902	10.93305879
CTI12_AA059920	16.20349144	-2.556254973	0.656525448	-3.893611404	9.88E-05	0.000398982	2.392658847	9.056627639	2.713703761	27.32857442	30.21891346	25.51047051
CTI12_AA059950	6.337273487	-3.565348852	1.155069456	-3.086696505	0.002023941	0.00645072	1.595105898	0.75471897	0.67842594	3.036508268	18.59625444	13.36262741
CTI12_AA052230	185.3629634	-2.304943112	0.183117614	-12.58722776	2.48E-36	5.56E-35	62.20913001	64.15111244	61.05833463	291.5047938	341.7061753	291.5482344
CTI12_AA052310	208.4411768	-1.795131747	0.17915111	-10.02021003	1.24E-23	1.85E-22	102.0867775	102.6417799	75.98370532	289.9865396	356.815632	323.1326264
CTI12_AA061160	124.7501489	-1.312154094	0.217260675	-6.03953797	1.55E-09	1.07E-08	82.94550668	70.94358317	61.05833463	195.8547833	161.5549604	176.1437249
CTI12_AA061210	80.14031802	-1.666883129	0.299124501	-5.572539611	2.51E-08	1.56E-07	48.65072988	31.69819674	35.2781489	101.723027	163.8794922	99.6123134
CTI12_AA061220	10451.90155	-4.639204614	0.041207663	-112.5811155	0	0	820.6819844	751.700094	845.3187217	19931.64027	19606.26351	20755.80472
CTI12_AA061240	113.4536542	-1.636260949	0.226522435	-7.223394685	5.07E-13	4.59E-12	51.04338873	56.60392274	57.66620493	186.7452585	146.4455037	182.2176465
CTI12_AA017390	793.2809638	-2.673041429	0.105330739	-25.37760071	4.46E-142	3.74E-140	181.8420723	227.1704099	235.4138013	1248.004898	1416.802135	1450.452466
CTI12_AA017400	113.7818366	-1.097105724	0.228904147	-4.79286086	1.64E-06	8.39E-06	60.61402412	84.52852463	72.59157562	135.1246179	174.3398853	155.4923917
CTI12_AA017460	804.3486871	-3.397835287	0.104598085	-32.48467955	1.75E-231	2.44E-229	126.0133659	153.9626699	137.7204659	1548.619217	1501.647546	1358.128858
CTI12_AA060320	74.93725955	-1.019240194	0.286890115	-3.552719811	0.00038127	0.001398739	35.8898827	61.13223656	51.56037147	88.05873978	98.79260169	114.1897251
CTI12_AA060350	16.43515899	-4.998704374	0.909480083	-5.496221928	3.88E-08	2.37E-07	0.797552949	2.26415691	0	36.43809922	36.03024297	23.08090189
CTI12_AA060380	69.76419782	-2.312533495	0.363765537	-6.357208868	2.05E-10	1.53E-09	10.36818834	30.1887588	29.17231544	135.1246179	135.9851106	77.74619583
CTI12_AA062340	949.8831702	-2.524806814	0.090537304	-27.88692299	3.84E-171	3.90E-169	300.6774617	292.8309603	251.6960239	1588.093824	1544.651384	1721.349367
CTI12_AA062550	583.572176	-6.702950538	0.23387548	-28.66033901	1.19E-180	1.28E-178	9.570635387	10.56606558	12.89009287	1162.982667	1134.371521	1171.052075
CTI12_AA061060	10.10134784	-1.842999788	0.781237616	-2.359077123	0.018320448	0.045727826	2.392658847	6.792470729	4.070555642	9.109524805	13.94719083	24.2956862
CTI12_AA062810	11.66086037	-2.949437771	0.773877137	-3.811248103	0.000138267	0.000547636	1.595105898	3.01887588	3.392129702	12.14603307	26.73211575	23.08090189
CTI12_AA062830	8.854030146	-2.073574348	0.861937372	-2.405713472	0.016140919	0.040927909	3.987764744	0.75471897	5.427407523	10.62777894	10.46039312	21.86611758
CTI12_AA062900	4731.699493	-1.866907431	0.040901989	-45.64343903	0	0	2090.386279	2026.420434	1993.215413	7430.335733	7197.912733	7651.926367
CTI12_AA063800	111.4779779	-2.387970377	0.253193078	-9.431420471	4.05E-21	5.47E-20	45.46051809	30.94347777	31.20759326	194.3365292	213.856926	153.062823
CTI12_AA063830	32.26960099	-7.027233733	1.100161108	-6.387458784	1.69E-10	1.27E-09	0	0	1.356851881	72.87619844	73.22275184	46.16180377
CTI12_AA063700	532.1187054	-4.833651783	0.161751115	-29.88326722	3.25E-196	3.77E-194	26.31924731	51.32088995	30.52916732	1074.923927	1013.495867	996.123134
CTI12_AA063960	17.11614704	-4.460345808	0.823556398	-5.41595672	6.10E-08	3.65E-07	3.190211796	0	1.356851881	22.77381201	25.56984985	49.8061567
CTI12_AA063970	4.230527809	-3.990771513	1.522054108	-2.621964286	0.008742459	0.023900897	0	1.50943794	0	12.14603307	9.298127218	2.42956862
CTI12_AA063090	156.1969703	-4.928820232	0.300210086	-16.41790352	1.42E-60	5.10E-59	9.570635387	15.0943794	5.427407523	341.6071802	309.16273	256.3194894
CTI12_AA063980	69.79011083	-2.108698919	0.304475996	-6.925665565	4.34E-12	3.70E-11	20.73637667	30.1887588	27.81546356	109.3142977	137.1473765	93.53839185
CTI12_AA043580	1201.098925	-2.470918345	0.073124196	-33.79070784	2.70E-250	4.06E-248	363.6841447	380.3783608	357.5304706	2032.942286	2040.938924	2031.119366
CTI12_AA043700	11.06456473	-4.093431912	0.911808884	-4.48935296	7.14E-06	3.38E-05	0.797552949	1.50943794	1.356851881	15.18254134	23.24531805	24.2956862
CTI12_AA064370	11.81428137	-3.445384857	0.855871637	-4.025585972	5.68E-05	0.000237875	2.392658847	2.26415691	1.356851881	16.70079548	9.298127218	38.87309791
CTI12_AA065830	362.993822	-1.170709957	0.148860513	-7.86447618	3.71E-15	3.83E-14	247.2414142	252.8308549	170.963337	484.3230688	489.3139449	533.290312
CTI12_AA065840	4.744062303	-3.529538672	1.294060807	-2.727490589	0.006381808	0.018096392	0.797552949	1.50943794	0	10.62777894	5.811329511	9.718274478
CTI12_AA065250	882.4775961	-1.788972633	0.089203758	-20.05490218	1.83E-89	9.46E-88	440.2492278	367.5481384	381.2753785	1398.312058	1404.01721	1303.463564
CTI12_AA066340	11.72933076	-2.512915161	0.747274107	-3.362775638	0.00077163	0.002679812	3.190211796	6.037751759	1.356851881	18.21904961	20.92078624	20.65133327
CTI12_AA065610	63.79043997	-2.693590979	0.33001342	-8.162064993	3.29E-16	3.59E-15	21.53392962	15.0943794	14.92537069	89.57699392	110.4152607	131.1967055
CTI12_AA065650	130.7034741	-1.13151202	0.217920583	-5.19231365	2.08E-07	1.18E-06	79.75529489	86.03796257	79.37583502	212.5555788	140.6341742	185.8619994
CTI12_AA066470	30.54908718	-1.239134706	0.4269471	-2.902314373	0.003704166	0.011139653	19.93882372	19.62269322	14.92537069	50.10238643	32.54344526	46.16180377
CTI12_AA066610	16.47488402	-6.937333773	1.298434311	-5.34284539	9.15E-08	5.38E-07	0	0.75471897	0	40.99286162	26.73211575	30.36960774
CTI12_AA066640	52.38958259	-1.095792211	0.340372843	-3.219387901	0.001284646	0.004277439	37.4849886	25.66044498	37.31342672	53.1388947	72.06048594	88.67925461
CTI12_AA068000	145.6244338	-2.594387118	0.211375127	-12.27385243	1.25E-34	2.64E-33	43.86541219	33.96235365	46.13296395	252.0301863	248.7249031	249.0307835
CTI12_AA044730	17.60973006	-1.353739994	0.579914069	-2.334380325	0.019575816	0.04844893	9.570635387	13.58494146	6.784259404	15.18254134	31.38117936	29.15482344
CTI12_AA044740	121.172626	-3.92074395	0.296413671	-13.227271	6.11E-40	1.50E-38	24.72414142	12.07550352	8.819537225	259.6214569	209.2078624	212.5872542
CTI12_AA048150	401.8268491	-1.23123096	0.119517328	-10.30169413	6.92E-25	1.08E-23	254.4193907	246.7931032	219.8100047	552.6445049	585.7820147	551.5120766
CTI12_AA051740	10.85691581	-2.668005783	0.76785768	-3.474609753	0.000511597	0.001834387	1.595105898	4.52831382	2.713703761	18.21904961	17.43398853	20.65133327
CTI12_AA051750	405.616292	-3.201863129	0.137286324	-23.32252075	2.62E-120	1.82E-118	79.75529489	73.96245905	84.80324255	677.1413439	735.7143161	782.3210955
CTI12_AA051780	12.18152082	-2.142057697	0.725794968	-2.951326188	0.003164126	0.0096611	4.785317693	6.792470729	2.035277821	18.21904961	27.89438165	13.36262741
CTI12_AA068380	95.47610649	-1.023294815	0.261084789	-3.919396529	8.88E-05	0.000361003	48.65072988	82.26436772	57.66620493	142.7158886	111.5775266	129.9819211
CTI12_AA069160	15.25734393	-1.691927536	0.655519978	-2.581046487	0.009850132	0.026589318	5.582870642	3.01887588	12.89009287	22.77381201	29.05664756	18.22176465
CTI12_AA068530	13.04026566	-1.964886838	0.705607985	-2.784672057	0.005358188	0.015530203	1.595105898	7.547189699	6.784259404	13.66428721	25.56984985	23.08090189
CTI12_AA068580	6.921421114	-6.660959692	1.452742114	-4.585094374	4.54E-06	2.20E-05	0	0	0	16.70079548	15.10945673	9.718274478
CTI12_AA068960	5.917363587	-4.563685923	1.375306532	-3.31830455	0.000905657	0.003102815	0	0	1.356851881	9.109524805	10.46039312	14.57741172
CTI12_AA069410	38.67652794	-1.678843661	0.381920142	-4.395797644	1.10E-05	5.08E-05	15.95105898	20.37741219	18.99592633	48.58413229	67.41142233	60.73921549
CTI12_AA069470	84.48969793	-2.617145331	0.273431565	-9.571482113	1.05E-21	1.46E-20	23.12903552	22.6415691	25.10175979	157.89843	134.8228447	143.3445486
CTI12_AA069480	56.4145155	-3.665412647	0.398216747	-9.204566801	3.43E-20	4.46E-19	11.16574128	10.56606558	3.392129702	98.68651872	115.0643243	99.6123134
CTI12_AA020540	50.11075076	-1.782876963	0.374033092	-4.76662894	1.87E-06	9.50E-06	29.50945911	21.88685013	16.28222257	101.723027	52.3019656	78.96098014
CTI12_AA020570	31.4239513	-1.281778455	0.424897882	-3.016674144	0.002555644	0.007978927	22.33148257	12.83022249	19.67435227	51.62064056	38.35477477	43.73223515
CTI12_AA057020	61.36758675	-2.282388807	0.332600952	-6.862243762	6.78E-12	5.68E-11	29.50945911	15.84909837	17.63907445	106.2777894	87.16994267	111.7601565
CTI12_AA069780	295.9620582	-2.143080322	0.146359261	-14.64260146	1.50E-48	4.48E-47	109.264754	116.2267214	102.442317	487.3595771	439.3365111	521.1424689
CTI12_AA069810	415.2716442	-1.140691384	0.123163204	-9.261624825	2.01E-20	2.64E-19	279.9410851	224.906253	272.0488021	602.7468913	554.4008354	557.5859982
CTI12_AA047800	53.48483936	-1.687478391	0.356973996	-4.727174562	2.28E-06	1.14E-05	36.68743565	17.35853631	22.38805603	63.76667364	87.16994267	93.53839185
CTI12_AA047860	423.8888726	-1.513776224	0.128925051	-11.74152124	7.81E-32	1.52E-30	213.7441903	218.8685013	227.951116	538.9802176	720.6048594	623.1843509
CTI12_AA070180	155.7517107	-1.273583763	0.188375493	-6.76087818	1.37E-11	1.12E-10	99.69411861	88.30211948	85.48166849	229.2563743	203.3965329	228.3794502
CTI12_AA068700	130.9131222	-1.052122328	0.20349417	-5.170282411	2.34E-07	1.32E-06	86.93327143	82.26436772	86.16009443	183.7087502	156.9058968	189.5063523
CTI12_AA068710	59.43619828	-2.256629569	0.342203924	-6.594400029	4.27E-11	3.38E-10	11.96329423	27.92460189	21.70963009	88.05873978	97.63033579	109.3305879
CTI12_AA071110	210.7025812	-1.29084217	0.168753779	-7.6492638	2.02E-14	2.00E-13	109.264754	113.9625645	143.1478734	288.4682855	305.6759323	303.6960774
CTI12_AA070450	2.764632131	-4.32517756	1.788769895	-2.41796196	0.015607708	0.039735105	0	0.75471897	0	1.518254134	5.811329511	8.503490169
CTI12_AA070500	2.605773467	-5.267979761	1.993354388	-2.642771297	0.008223056	0.022656717	0	0	0	0	3.486797707	12.1478431
CTI12_AA071370	473.0924205	-1.037714032	0.115676822	-8.970803424	2.94E-19	3.69E-18	301.4750147	284.5290517	342.6050999	671.0683273	649.7066394	589.1703903
CTI12_AA070010	4.44546534	-3.439410661	1.428766558	-2.407258653	0.016072782	0.040773536	0.797552949	1.50943794	0	4.554762403	18.59625444	1.21478431
CTI12_AA070050	8.952874595	-7.035959369	1.391966902	-5.054688701	4.31E-07	2.36E-06	0	0	0	18.21904961	20.92078624	14.57741172
CTI12_AA071890	404.7676422	-4.624193647	0.172422376	-26.81898813	1.94E-158	1.83E-156	35.8898827	21.13213116	37.31342672	794.0469122	755.4728365	784.7506641
CTI12_AA071470	136.9165693	-1.272724651	0.208456264	-6.105475685	1.02E-09	7.22E-09	82.14795374	89.81155742	69.19944592	168.5262089	215.0191919	196.7950582
CTI12_AA067250	6.164083315	-6.489696766	1.486731402	-4.36507681	1.27E-05	5.80E-05	0	0	0	16.70079548	8.135861316	12.1478431
CTI12_AA072370	46.78668545	-1.716154742	0.375333301	-4.572348731	4.82E-06	2.33E-05	21.53392962	23.39628807	20.35277821	91.09524805	44.16610429	80.17576445
CTI12_AA072390	33.55833376	-1.110255127	0.437846981	-2.535714931	0.011221804	0.029805709	15.95105898	27.16988292	20.35277821	57.6936571	26.73211575	53.45050963
CTI12_AA072870	45.71358612	-1.049750635	0.364134941	-2.882861589	0.003940806	0.011752171	37.4849886	26.41516395	25.78018573	48.58413229	54.62649741	81.39054876
CTI12_AA072900	5.261823568	-6.262369738	1.53131533	-4.089536371	4.32E-05	0.000184023	0	0	0	13.66428721	6.973595414	10.93305879
CTI12_AA072920	3.675334159	-5.747827296	1.670016049	-3.441779675	0.000577901	0.002052466	0	0	0	9.109524805	9.298127218	3.644352929
CTI12_AA072950	611.3244474	-5.225641232	0.155054112	-33.7020487	5.39E-249	8.00E-247	33.49722385	29.43403983	32.56444514	1176.646954	1177.375359	1218.428663
CTI12_AA072980	169.5321753	-1.006661521	0.184664654	-5.451295098	5.00E-08	3.01E-07	120.4304953	104.9059368	113.297132	201.9277998	259.1852962	217.4463915
CTI12_AA072990	163.4602201	-1.20448355	0.192071743	-6.271008585	3.59E-10	2.62E-09	112.4549658	101.8870609	82.76796473	233.8111367	206.8833306	242.956862
CTI12_AA073510	9.064724374	-7.051042114	1.393436606	-5.060181483	4.19E-07	2.30E-06	0	0	0	19.73730374	12.78492492	21.86611758
CTI12_AA073830	347.5652086	-1.122346311	0.146803668	-7.645219791	2.09E-14	2.06E-13	221.7197198	229.4345669	205.5630599	455.4762403	399.8194704	573.3781942
CTI12_AA074190	116.8809422	-4.077219383	0.295754844	-13.78580762	3.10E-43	8.15E-42	7.975529489	18.11325528	12.89009287	258.1032028	195.2606716	208.9429013
CTI12_AA074540	34.44535391	-2.064248713	0.411048729	-5.021907545	5.12E-07	2.78E-06	14.35595308	12.07550352	13.56851881	45.54762403	61.60009282	59.52443118
CTI12_AA075320	34.6677826	-1.694385832	0.406609313	-4.167110244	3.08E-05	0.000134043	17.54616488	16.60381734	14.92537069	60.73016537	58.11329511	40.08788222
CTI12_AA073190	9.552097272	-2.080013412	0.784728598	-2.650615023	0.008034536	0.022196519	1.595105898	4.52831382	4.748981583	16.70079548	13.94719083	15.79219603
CTI12_AA074570	4.659284676	-3.110184065	1.231692638	-2.525130028	0.011565549	0.030599301	0	1.50943794	1.356851881	6.073016537	9.298127218	9.718274478
CTI12_AA074710	213.1527915	-1.198781255	0.17470118	-6.861895562	6.80E-12	5.70E-11	153.1301662	113.2078455	122.1166693	291.5047938	267.3211575	331.6361166
CTI12_AA074760	77.09993692	-2.884527337	0.310352537	-9.294357208	1.48E-20	1.95E-19	15.95105898	14.33966043	24.42333385	160.9349382	126.6869833	120.2636467
CTI12_AA073280	63.15295384	-1.855425917	0.311360207	-5.959097784	2.54E-09	1.73E-08	29.50945911	33.20763468	19.67435227	91.09524805	104.6039312	100.8270977
CTI12_AA075920	12.71326802	-2.972047582	0.80188783	-3.706313364	0.000210298	0.000807513	2.392658847	0	6.105833463	16.70079548	25.56984985	25.51047051
CTI12_AA076300	263.9291389	-1.967623552	0.151243998	-13.00959755	1.08E-38	2.57E-37	118.8353894	102.6417799	101.0854651	446.3667155	413.7666612	400.8788222
CTI12_AA076010	460.6754098	-1.062612925	0.110546221	-9.612385831	7.09E-22	9.89E-21	322.2113914	290.5668034	282.9036171	611.8564161	635.7594485	620.7547823
CTI12_AA076020	473.2920976	-5.927020386	0.223137294	-26.56221328	1.86E-155	1.69E-153	9.570635387	21.13213116	14.92537069	1077.960435	786.8540158	929.309997
CTI12_AA076070	1.897073869	-4.800532259	1.999208093	-2.4012169	0.016340648	0.041365458	0	0	0	3.036508268	3.486797707	4.859137239
CTI12_AA076410	457.9442484	-4.799360973	0.182262823	-26.33208955	8.23E-153	7.40E-151	41.47275334	32.45291571	22.38805603	810.7477077	801.9634726	1038.640585
CTI12_AA075440	8.727885629	-3.425179624	0.918469361	-3.729225785	0.000192069	0.000743234	1.595105898	1.50943794	1.356851881	18.21904961	15.10945673	14.57741172
CTI12_AA075480	1.870814665	-4.782946961	2.055374762	-2.327043734	0.019962938	0.049212224	0	0	0	3.036508268	6.973595414	1.21478431
CTI12_AA076230	47.81771671	-5.761211777	0.629986758	-9.144972815	5.96E-20	7.68E-19	3.190211796	0.75471897	1.356851881	88.05873978	98.79260169	94.75317616
CTI12_AA071180	108.5156868	-1.275319929	0.253765997	-5.025574524	5.02E-07	2.73E-06	88.52837733	52.07560892	50.20351959	154.8619217	149.9323014	155.4923917
CTI12_AA077210	83.49935364	-2.219631889	0.285585633	-7.772211326	7.71E-15	7.80E-14	35.09232975	30.1887588	23.74490791	118.4238225	170.8530876	122.6932153
CTI12_AA077220	755.0422727	-1.585465663	0.091952134	-17.24229336	1.28E-66	5.01E-65	365.2792506	403.0199299	364.31473	1106.807264	1080.907289	1209.925173
CTI12_AA076560	326.5625769	-2.425435343	0.137830169	-17.59727474	2.58E-69	1.04E-67	94.90880092	107.9248127	104.4775948	546.5714883	563.6989626	541.7938022
CTI12_AA076570	196.9671006	-9.637762104	1.031691069	-9.341713228	9.48E-21	1.26E-19	1.595105898	0	0	391.7095666	400.9817363	387.5161948
CTI12_AA076600	136.4091021	-3.505055632	0.247621391	-14.15489843	1.74E-45	4.83E-44	19.14127077	18.86797425	27.81546356	259.6214569	273.132487	219.8759601
CTI12_AA077550	11.12944474	-1.624858002	0.698646354	-2.325723154	0.020033324	0.049369484	6.380423591	4.52831382	5.427407523	18.21904961	12.78492492	19.43654896
CTI12_AA077560	281.8358926	-1.050413008	0.152003617	-6.91044743	4.83E-12	4.10E-11	196.9955784	198.4910891	155.3595403	396.264329	339.3816435	404.5231752
CTI12_AA074370	281.9828948	-1.823388231	0.148228625	-12.30118836	8.93E-35	1.89E-33	120.4304953	129.0569439	122.7950952	472.1770357	387.0345455	460.4032534
CTI12_AA076790	1780.905873	-6.345666467	0.124131484	-51.12052384	0	0	50.24583578	51.32088995	29.85074138	3493.502763	3410.088157	3650.426851
CTI12_AA076900	175.2582824	-1.056601976	0.17942052	-5.888969544	3.89E-09	2.62E-08	99.69411861	113.2078455	128.2225027	229.2563743	239.4267759	241.7420776
CTI12_AA067060	192.804937	-1.105523355	0.182686133	-6.051490274	1.44E-09	9.99E-09	103.6818834	126.7927869	136.363614	244.4389156	239.4267759	306.1256461
CTI12_AA016020	15.32694285	-1.926118332	0.662004927	-2.909522652	0.003619812	0.010906781	7.975529489	3.01887588	8.141111284	25.81032028	34.86797707	12.1478431
CTI12_AA077650	22.38237243	-1.454280327	0.545604264	-2.665448977	0.00768856	0.021366862	8.773082438	21.13213116	6.105833463	31.88333682	36.03024297	30.36960774
CTI12_AA022350	21.47781975	-3.312046879	0.59589609	-5.55809467	2.73E-08	1.69E-07	1.595105898	6.037751759	4.070555642	40.99286162	34.86797707	41.30266653
CTI12_AA022440	240.01539	-2.313829959	0.167139271	-13.8437241	1.39E-43	3.69E-42	78.95774194	92.8304333	69.87787186	381.0817877	434.6874474	382.6570576
CTI12_AA022450	104.9028611	-1.433905984	0.236978425	-6.050787037	1.44E-09	1.00E-08	51.84094168	55.84920377	61.73676057	182.1904961	142.958706	134.8410584
CTI12_AA011250	7.783138099	-2.262519292	0.941122163	-2.404065467	0.016213869	0.041086203	0	5.283032789	2.713703761	13.66428721	10.46039312	14.57741172
CTI12_AA078710	91.14563635	-2.563659169	0.266283437	-9.62755777	6.12E-22	8.54E-21	29.50945911	20.37741219	29.17231544	157.89843	158.0681627	151.8480387
CTI12_AA078720	5.450165381	-2.695297598	1.137584452	-2.369316488	0.017820996	0.044633719	0	3.01887588	1.356851881	4.554762403	11.62265902	12.1478431
CTI12_AA039700	139.4741411	-2.47185851	0.213299375	-11.58868144	4.70E-31	8.96E-30	44.66296514	35.47179159	47.48981583	239.8841532	232.4531805	236.8829404
CTI12_AA039710	249.7675954	-1.023369221	0.145871333	-7.015560905	2.29E-12	1.99E-11	162.7008016	168.3023303	163.5006516	320.3516223	353.3288343	330.4213323
CTI12_AA039720	633.3117854	-4.662779912	0.137802102	-33.83678371	5.68E-251	8.59E-249	55.03115347	40.75482438	48.84666771	1152.354888	1254.084909	1248.79827
CTI12_AA078220	222.9304488	-1.439326026	0.188467718	-7.63698974	2.22E-14	2.19E-13	86.93327143	140.3777284	132.9714843	280.8770148	341.7061753	354.7170185
CTI12_AA078110	26.43006681	-1.520272325	0.470887501	-3.228525544	0.001244301	0.004156045	7.975529489	16.60381734	16.28222257	37.95635336	36.03024297	43.73223515
CTI12_AA078300	3.019303803	-5.465551747	1.772770471	-3.083056625	0.002048862	0.006521124	0	0	0	6.073016537	2.324531805	9.718274478
CTI12_AA078350	121.0913066	-1.37354193	0.229724614	-5.979080364	2.24E-09	1.54E-08	63.00668296	71.69830214	67.84259404	160.9349382	218.5059896	144.5593329
CTI12_AA079070	55.14223144	-1.507914024	0.324736478	-4.643500583	3.43E-06	1.68E-05	32.6996709	26.41516395	27.13703761	72.87619844	70.89822004	100.8270977
CTI12_AA078850	9.978747823	-4.695131614	1.248694009	-3.760033747	0.00016989	0.000663759	0.797552949	0.75471897	0.67842594	22.77381201	34.86797707	0
CTI12_AA075020	97.19500372	-1.561337501	0.242183788	-6.446911712	1.14E-10	8.71E-10	51.04338873	40.75482438	55.63092711	147.270651	148.7700355	139.7001956
CTI12_AA079150	48.01881899	-3.384670156	0.453706366	-7.460045545	8.65E-14	8.24E-13	3.987764744	15.84909837	5.427407523	71.35794431	117.3888561	74.1018429
CTI12_AA080190	442.8771502	-1.259977585	0.121412654	-10.37764636	3.13E-25	4.95E-24	245.6463083	297.3592741	240.1627829	616.4111785	663.6538302	594.0295275
CTI12_AA080220	217.5804729	-2.492996084	0.184889355	-13.4837189	1.95E-41	4.93E-40	74.17242425	64.90583141	58.34463087	347.6801967	324.2721867	436.1075672
CTI12_AA080270	86.58880512	-1.712604555	0.259918054	-6.589017299	4.43E-11	3.50E-10	36.68743565	43.01898129	41.38398236	153.3436676	113.9020584	131.1967055
CTI12_AA080530	113.1825714	-1.467488841	0.239432527	-6.129028744	8.84E-10	6.26E-09	71.7797654	65.66055038	43.41926018	163.9714465	156.9058968	177.3585092
CTI12_AA080340	21.94730654	-1.346666459	0.489589526	-2.75060308	0.005948567	0.017029131	13.55840013	12.83022249	10.85481505	30.36508268	33.70571117	30.36960774
CTI12_AA080370	3.227126699	-4.531495854	1.69277325	-2.676965656	0.007429225	0.020715363	0.797552949	0	0	9.109524805	5.811329511	3.644352929
CTI12_AA079900	111.6190236	-3.68227197	0.288976801	-12.74244837	3.43E-37	7.83E-36	8.773082438	16.60381734	22.38805603	229.2563743	208.0455965	184.6472151
CTI12_AA022750	4.08756121	-4.887316866	1.59539507	-3.063389725	0.002188448	0.006925654	0.797552949	0	0	10.62777894	5.811329511	7.288705859
CTI12_AA022760	107.9578723	-1.259049152	0.266086549	-4.731727918	2.23E-06	1.12E-05	82.94550668	54.33976583	53.59564929	183.7087502	165.0417581	108.1158036
CTI12_AA080960	55.85708552	-1.602995542	0.36546262	-4.386209301	1.15E-05	5.29E-05	27.91435321	33.20763468	21.70963009	115.3873142	88.33220857	48.59137239
CTI12_AA081000	280.4168203	-1.515228326	0.146480693	-10.34421869	4.45E-25	6.99E-24	140.369319	153.9626699	141.1125956	458.5127485	373.0873546	415.4562339
CTI12_AA079810	19.67071251	-3.134604596	0.630959901	-4.967993354	6.76E-07	3.61E-06	6.380423591	4.52831382	1.356851881	34.91984509	45.32837019	25.51047051
CTI12_AA078030	256.1756487	-1.216989561	0.145595546	-8.358700499	6.34E-17	7.13E-16	151.5350603	147.9249181	162.8222257	350.716705	375.4118864	348.6430969
CTI12_AA082000	48.07101617	-1.057716286	0.350354907	-3.018985221	0.002536229	0.007923268	41.47275334	29.43403983	23.06648197	57.6936571	65.08689053	71.67227428
CTI12_AA082040	27.14494926	-3.219026093	0.561051454	-5.737488193	9.61E-09	6.24E-08	7.975529489	6.037751759	2.035277821	37.95635336	37.19250887	71.67227428
CTI12_AA082090	48.451854	-4.128111014	0.469331913	-8.79571769	1.42E-18	1.72E-17	10.36818834	3.01887588	2.713703761	72.87619844	105.7661971	95.96796047
CTI12_AA082110	1466.244035	-4.883330577	0.100481282	-48.59940538	0	0	96.50390682	110.1889696	82.76796473	2681.236801	2781.302304	3045.464265
CTI12_AA081150	209.0376501	-1.908692456	0.164044229	-11.63523073	2.73E-31	5.24E-30	89.32593028	88.30211948	86.16009443	335.5341637	319.6231231	335.2804695
CTI12_AA081290	1094.093644	-6.641129412	0.168209632	-39.48126701	0	0	17.54616488	25.66044498	21.70963009	2155.920871	2158.327781	2185.396973
CTI12_AA081440	140.6019572	-2.247327072	0.240591987	-9.340822626	9.56E-21	1.27E-19	33.49722385	65.66055038	47.48981583	215.5920871	208.0455965	273.3264697
CTI12_AA081470	3.696895854	-3.755345923	1.532933844	-2.449776902	0.014294475	0.036823798	1.595105898	0	0	7.591270671	8.135861316	4.859137239
CTI12_AA081550	169.7879518	-2.339403879	0.204286084	-11.45160665	2.31E-30	4.31E-29	51.84094168	46.03785717	69.87787186	255.0666945	308.0004641	287.9038814
CTI12_AA081560	19.84022379	-1.387565003	0.589338742	-2.354443896	0.018550444	0.04621715	8.773082438	15.0943794	8.819537225	48.58413229	24.40758395	13.36262741
CTI12_AA080730	136.9855113	-1.050585669	0.214177265	-4.905215632	9.33E-07	4.90E-06	94.90880092	91.32099536	82.08953878	159.4166841	228.9663827	165.2106661
CTI12_AA080750	37.85470983	-2.312522393	0.40632034	-5.691377381	1.26E-08	8.08E-08	12.76084718	16.60381734	8.819537225	65.28492777	59.27556102	64.38356842
CTI12_AA082220	59.61412107	-2.778970989	0.342654554	-8.110124204	5.06E-16	5.46E-15	17.54616488	14.33966043	13.56851881	130.5698555	92.98127218	88.67925461
CTI12_AA084660	17.26651069	-1.876656872	0.636614425	-2.94787048	0.003199711	0.009762786	11.96329423	8.301908669	2.035277821	34.91984509	22.08305214	24.2956862
CTI12_AA084670	21.90464144	-2.694507901	0.55294027	-4.873054192	1.10E-06	5.73E-06	3.190211796	7.547189699	6.784259404	33.40159095	46.49063609	34.01396067
CTI12_AA082410	6.49534434	-4.663068296	1.339799804	-3.480421688	0.000500625	0.001800003	0	0.75471897	0.67842594	19.73730374	9.298127218	8.503490169
CTI12_AA082480	55.5503181	-1.349318529	0.332914904	-4.053043327	5.06E-05	0.000213208	27.11680026	32.45291571	34.59972296	59.21191123	104.6039312	75.31662721
CTI12_AA082530	43.51909334	-2.475281958	0.40813746	-6.064824233	1.32E-09	9.23E-09	18.34371782	15.0943794	6.784259404	60.73016537	84.84541087	75.31662721
CTI12_AA082550	4101.560056	-5.954019499	0.074257357	-80.18087026	0	0	122.8231541	136.6041336	130.9362065	7931.359597	8311.363467	7976.273778
CTI12_AA084930	30.41598216	-2.561614818	0.461971819	-5.544959045	2.94E-08	1.82E-07	7.975529489	7.547189699	10.85481505	44.02936989	46.49063609	65.59835273
CTI12_AA082570	29.53878286	-1.108117777	0.466308659	-2.376361142	0.017484341	0.043923076	23.12903552	12.83022249	20.35277821	34.91984509	59.27556102	26.72525482
CTI12_AA082590	22.80925152	-1.201962137	0.480872552	-2.499544075	0.012435323	0.03255693	15.15350603	11.32078455	14.92537069	34.91984509	31.38117936	29.15482344
CTI12_AA082630	184.079045	-1.455299368	0.186863366	-7.788039999	6.81E-15	6.91E-14	113.2525187	80.00021081	101.7638911	289.9865396	278.9438165	240.5272933
CTI12_AA082860	74.57077808	-1.157666902	0.268907369	-4.305076901	1.67E-05	7.50E-05	51.04338873	42.26426232	45.454538	92.61350219	111.5775266	104.4714506
CTI12_AA082880	42.43162878	-1.768568636	0.380242336	-4.651161817	3.30E-06	1.63E-05	26.31924731	18.11325528	13.56851881	66.8031819	58.11329511	71.67227428
CTI12_AA082890	16.22556989	-1.355133847	0.576125037	-2.352152329	0.018665129	0.046464225	7.17797654	12.07550352	8.141111284	21.25555788	24.40758395	24.2956862
CTI12_AA083740	499.4718533	-1.386873859	0.106653829	-13.00350741	1.17E-38	2.78E-37	270.3704497	268.6799533	289.0094506	753.0540506	688.0614141	727.6558016
CTI12_AA083750	2.251272833	-5.030994626	1.915903839	-2.625911867	0.008641719	0.023664371	0	0	0	7.591270671	3.486797707	2.42956862
CTI12_AA085100	6.475651722	-2.992480314	1.070333205	-2.79583993	0.005176503	0.015049096	1.595105898	0	2.713703761	6.073016537	15.10945673	13.36262741
CTI12_AA083720	19.86225667	-5.70983317	0.971007891	-5.880315929	4.09E-09	2.75E-08	1.595105898	0	0.67842594	47.06587816	40.67930658	29.15482344
CTI12_AA084030	151.4700409	-1.364614064	0.22756639	-5.996553629	2.02E-09	1.39E-08	92.51614207	74.71717802	86.16009443	288.4682855	159.2304286	207.728117
CTI12_AA084060	31.86760034	-2.255253494	0.451894352	-4.990665372	6.02E-07	3.23E-06	14.35595308	12.07550352	6.784259404	65.28492777	45.32837019	47.37658808
CTI12_AA085730	1481.646003	-4.689811791	0.104183309	-45.01500123	0	0	118.8353894	106.4153748	106.5128726	3253.61861	2698.781425	2605.712345
CTI12_AA085770	15.75655721	-2.875893832	0.754117075	-3.813590659	0.000136962	0.000542828	3.190211796	8.301908669	0	22.77381201	37.19250887	23.08090189
CTI12_AA085610	72.37876316	-1.06800419	0.282586276	-3.779391573	0.000157212	0.000618014	38.28254155	55.0944848	46.81138989	98.68651872	111.5775266	83.82011738
CTI12_AA086440	115.8987066	-1.215373178	0.221641157	-5.483517558	4.17E-08	2.53E-07	70.98221245	59.62279862	78.69740908	151.8254134	156.9058968	177.3585092
CTI12_AA086450	7.991934329	-2.815910674	0.896416734	-3.141296417	0.001682017	0.005463272	2.392658847	2.26415691	1.356851881	12.14603307	12.78492492	17.00698034
CTI12_AA086770	52.28372961	-1.471542606	0.33517584	-4.390360021	1.13E-05	5.20E-05	30.30701206	23.39628807	29.17231544	95.65001045	73.22275184	61.9539998
CTI12_AA086830	25.33090499	-1.799153769	0.496235316	-3.625606063	0.000288285	0.001081591	14.35595308	6.037751759	13.56851881	33.40159095	36.03024297	48.59137239
CTI12_AA086910	13.67833466	-3.193269273	0.763302159	-4.183493044	2.87E-05	0.000125189	3.987764744	0	4.070555642	22.77381201	22.08305214	29.15482344
CTI12_AA086930	4.215112612	-4.000554908	1.517036794	-2.637084957	0.008362189	0.022985607	0	1.50943794	0	4.554762403	4.649063609	14.57741172
CTI12_AA085880	109.5087826	-1.762508699	0.229390403	-7.683445675	1.55E-14	1.54E-13	50.24583578	50.56617098	48.84666771	168.5262089	189.4493421	149.4184701
CTI12_AA085910	115.9756937	-1.608293888	0.217849656	-7.382586324	1.55E-13	1.45E-12	59.01891822	57.35864171	55.63092711	171.5627172	188.2870762	163.9958818
CTI12_AA085940	129.7202672	-1.045880438	0.21073777	-4.962947257	6.94E-07	3.70E-06	89.32593028	92.07571433	73.27000156	151.8254134	185.9625444	185.8619994
CTI12_AA087160	40.00140988	-1.567685261	0.412541491	-3.800066893	0.000144657	0.000570909	30.30701206	12.07550352	18.31750039	62.2484195	70.89822004	46.16180377
CTI12_AA087210	287.1599229	-1.466736584	0.150378342	-9.75364246	1.78E-22	2.54E-21	159.5105898	156.9815457	141.1125956	449.4032237	357.9778979	457.9736848
CTI12_AA087330	219.8123377	-2.594866389	0.184481236	-14.065747	6.17E-45	1.69E-43	47.85317693	63.39639347	75.30527938	378.0452794	405.6307999	348.6430969
CTI12_AA087580	5.151991769	-3.696994046	1.243795949	-2.972347714	0.002955318	0.009095879	0.797552949	0.75471897	0.67842594	6.073016537	10.46039312	12.1478431
CTI12_AA087590	154.1578393	-1.276593709	0.195650296	-6.524874925	6.81E-11	5.28E-10	92.51614207	92.8304333	85.48166849	194.3365292	255.6984985	204.083764
CTI12_AA088250	109.0416652	-1.7403991	0.236581511	-7.356445972	1.89E-13	1.76E-12	45.46051809	43.01898129	61.73676057	177.6357337	169.6908217	156.707176
CTI12_AA088410	47.35853448	-1.955811839	0.351479552	-5.564511018	2.63E-08	1.63E-07	23.12903552	20.37741219	14.92537069	75.91270671	72.06048594	77.74619583
CTI12_AA088470	161.3277079	-1.373178713	0.183953769	-7.464803361	8.34E-14	7.96E-13	90.92103617	91.32099536	87.51694631	224.7016119	220.8305214	252.6751364
CTI12_AA023600	58.12279359	-1.058778515	0.314763217	-3.363730128	0.000768967	0.002671491	31.10456501	41.50954335	40.70555642	60.73016537	86.00767677	88.67925461
CTI12_AA007880	9.464948839	-4.159164946	1.020883463	-4.074083966	4.62E-05	0.000196036	0.797552949	2.26415691	0	22.77381201	13.94719083	17.00698034
CTI12_AA007970	153.8793968	-1.619261023	0.218062093	-7.425687804	1.12E-13	1.06E-12	60.61402412	89.81155742	76.66213126	179.1539878	252.2117008	264.8229795
CTI12_AA087770	3055.794501	-2.126822482	0.050803514	-41.86368873	0	0	1156.451776	1090.568912	1168.249469	4946.471969	4793.184581	5179.840297
CTI12_AA087890	43.89327559	-1.962973552	0.386482263	-5.079077983	3.79E-07	2.09E-06	10.36818834	24.15100704	18.99592633	78.94921498	60.43782692	70.45748997
CTI12_AA089200	28.68358099	-1.401878404	0.455768485	-3.075856386	0.002098989	0.006667914	9.570635387	15.0943794	22.38805603	39.47460749	41.84157248	43.73223515
CTI12_AA090360	64.80519572	-3.843410103	0.368395549	-10.43283535	1.76E-25	2.80E-24	11.16574128	7.547189699	6.784259404	127.5333473	104.6039312	131.1967055
CTI12_AA028090	52.75044505	-2.346238834	0.341171578	-6.877005538	6.11E-12	5.14E-11	17.54616488	18.86797425	15.60379663	94.13175632	74.38501774	95.96796047
CTI12_AA028230	165.2646171	-1.073527099	0.199928236	-5.369562189	7.89E-08	4.67E-07	127.6084718	80.75492978	111.2618542	218.6285953	237.1022441	216.2316071
CTI12_AA089670	904.1073922	-1.01137921	0.087468293	-11.56280948	6.36E-31	1.21E-29	610.9255589	593.2091104	596.3364016	1097.697739	1188.998018	1337.477525
CTI12_AA089680	359.1695292	-1.693983948	0.12816167	-13.21755525	6.95E-40	1.71E-38	176.2592017	156.9815457	175.0338926	586.0460958	533.4800491	527.2163905
CTI12_AA090180	27.31637486	-1.073541504	0.447467671	-2.399148753	0.016433237	0.041557291	19.93882372	17.35853631	15.60379663	33.40159095	30.21891346	47.37658808
CTI12_AA080770	32.04033587	-1.406987148	0.424039222	-3.318058979	0.000906453	0.003105189	19.93882372	17.35853631	15.60379663	36.43809922	61.60009282	41.30266653
CTI12_AA091090	3.783789715	-4.763136141	1.665323657	-2.86018644	0.00423392	0.012545471	0.797552949	0	0	13.66428721	5.811329511	2.42956862
CTI12_AA090980	16.09806923	-2.11058594	0.65433659	-3.225535559	0.001257372	0.004193154	3.190211796	7.547189699	7.462685344	12.14603307	39.51704068	26.72525482
CTI12_AA090990	131.5958931	-2.288222746	0.239361332	-9.559700908	1.18E-21	1.63E-20	50.24583578	40.75482438	43.41926018	194.3365292	178.9889489	281.8299599
CTI12_AA091520	39.41051115	-3.128260729	0.430780077	-7.261850993	3.82E-13	3.49E-12	6.380423591	8.301908669	9.497963165	66.8031819	87.16994267	58.30964687
CTI12_AA091810	397.6565322	-2.725662256	0.129688818	-21.01694114	4.59E-98	2.57E-96	98.09901271	102.6417799	111.9402802	719.6524596	691.5482118	662.0574488
CTI12_AA092150	471.894899	-1.039079408	0.112003544	-9.277201164	1.74E-20	2.28E-19	339.7575562	291.3215224	295.79371	658.9222942	609.0273328	636.5469783
CTI12_AA092810	90.83197581	-1.347236085	0.255601897	-5.270837578	1.36E-07	7.86E-07	52.63849463	43.01898129	57.66620493	148.7889052	109.2529948	133.6262741
CTI12_AA092830	41.44545962	-1.114593928	0.408693402	-2.727212923	0.006387181	0.018108199	23.92658847	30.94347777	23.74490791	50.10238643	33.70571117	86.249686
CTI12_AA092340	20.02115481	-8.202555433	1.282512777	-6.395691006	1.60E-10	1.20E-09	0	0	0	28.84682855	49.9774338	41.30266653
CTI12_AA092420	47.13021143	-1.658551747	0.353709501	-4.689022323	2.75E-06	1.36E-05	21.53392962	25.66044498	21.03120415	60.73016537	90.65674038	63.16878411
CTI12_AA089930	15.49272583	-1.78197632	0.654451109	-2.722856291	0.00647202	0.018323729	5.582870642	9.811346609	5.427407523	37.95635336	23.24531805	10.93305879
CTI12_AA093740	257.9164214	-1.417819027	0.155988221	-9.089269784	9.97E-20	1.27E-18	155.522825	123.7739111	142.4694475	356.7897215	349.8420366	419.1005869
CTI12_AA092610	29.3909878	-3.43714679	0.527951114	-6.51035048	7.50E-11	5.81E-10	7.975529489	3.01887588	4.070555642	45.54762403	46.49063609	69.24270566
CTI12_AA092280	9.472424482	-2.175783299	0.78935848	-2.756394405	0.005844248	0.016765753	2.392658847	3.77359485	4.070555642	16.70079548	10.46039312	19.43654896
CTI12_AA093190	38.70194235	-2.585181542	0.434379354	-5.951437424	2.66E-09	1.81E-08	16.74861193	11.32078455	5.427407523	65.28492777	58.11329511	75.31662721
CTI12_AA094020	85.49030862	-1.159766772	0.292391321	-3.966488363	7.29E-05	0.000300332	39.87764744	46.79257613	71.91314968	92.61350219	148.7700355	112.9749408
CTI12_AA093090	3.270556891	-5.593613438	1.72349619	-3.245503802	0.00117243	0.003933979	0	0	0	3.036508268	9.298127218	7.288705859
CTI12_AA093170	15.18210639	-2.508380555	0.680930774	-3.683752667	0.000229825	0.000877656	4.785317693	7.547189699	1.356851881	33.40159095	20.92078624	23.08090189
CTI12_AA092470	8.342399568	-2.372813019	0.874663385	-2.712829942	0.006671133	0.018814192	3.190211796	2.26415691	2.713703761	6.073016537	13.94719083	21.86611758
CTI12_AA092480	3.817976502	-3.931901368	1.68249551	-2.336946128	0.019441985	0.04815973	0	0	1.356851881	0	6.973595414	14.57741172
CTI12_AA092490	356.451233	-2.212331811	0.150636409	-14.68656766	7.86E-49	2.36E-47	161.9032486	110.1889696	108.5481505	583.0095875	583.4574829	591.5999589
CTI12_AA092760	26.41883288	-5.120049875	0.730053713	-7.013250916	2.33E-12	2.02E-11	0	3.01887588	1.356851881	53.1388947	49.9774338	51.02094101
CTI12_AA092780	767.3180493	-3.898741869	0.116620072	-33.43113928	4.84E-245	7.07E-243	108.467201	88.30211948	92.94435383	1474.224764	1294.764215	1545.205642
CTI12_AA094830	71.50946279	-1.274779422	0.286806864	-4.444731224	8.80E-06	4.11E-05	47.05562398	42.26426232	35.95657484	124.496839	91.81900628	87.46447031
CTI12_AA034130	29.56244347	-1.631198901	0.442883979	-3.683129166	0.000230388	0.000879582	15.95105898	15.84909837	11.53324099	50.10238643	51.1396997	32.79917636
CTI12_AA094860	25.73866595	-1.315005125	0.46787496	-2.810590941	0.004945061	0.01444919	11.16574128	19.62269322	13.56851881	30.36508268	37.19250887	42.51745084
CTI12_AA094760	11.92830389	-2.255479322	0.72882832	-3.094664765	0.001970355	0.006291982	3.987764744	1.50943794	6.784259404	21.25555788	18.59625444	19.43654896
CTI12_AA094810	334.0054647	-2.839268002	0.147209101	-19.28731302	6.86E-83	3.34E-81	83.74305963	68.67942626	92.94435383	563.2722838	590.4310783	604.9625863
CTI12_AA095600	165.2333345	-1.801841321	0.197983542	-9.100965169	8.95E-20	1.14E-18	82.14795374	80.75492978	58.34463087	277.8405066	234.7777123	257.5342737
CTI12_AA095770	49.90401234	-1.237544922	0.346789377	-3.56857795	0.000358924	0.001321941	19.93882372	39.24538644	29.85074138	71.35794431	68.57368823	70.45748997
CTI12_AA095830	35.28186702	-3.034704436	0.453694491	-6.688872127	2.25E-11	1.82E-10	8.773082438	6.792470729	7.462685344	66.8031819	45.32837019	76.53141152
CTI12_AA089410	9.820835554	-2.492697365	0.80409569	-3.100000902	0.001935201	0.006190285	2.392658847	4.52831382	2.035277821	12.14603307	23.24531805	14.57741172
CTI12_AA089440	32.6100469	-1.321773824	0.424673949	-3.11244386	0.001855453	0.005967059	19.93882372	13.58494146	22.38805603	44.02936989	59.27556102	36.44352929
CTI12_AA012770	105.9276443	-1.147915784	0.23714894	-4.840484556	1.30E-06	6.69E-06	66.19689476	54.33976583	76.66213126	160.9349382	151.0945673	126.3375682
CTI12_AA012800	59.66903136	-4.329086363	0.431391377	-10.03517129	1.07E-23	1.59E-22	7.17797654	3.77359485	6.105833463	78.94921498	142.958706	119.0488624
CTI12_AA012810	140.1401687	-1.551113789	0.220850611	-7.023362	2.17E-12	1.88E-11	63.00668296	89.05683845	62.41518651	173.0809713	238.26451	215.0168228
CTI12_AA095880	15.09756361	-2.34997776	0.657226258	-3.575599316	0.000349426	0.001289975	5.582870642	6.037751759	3.392129702	13.66428721	27.89438165	34.01396067
CTI12_AA095910	26.82232702	-4.093326367	0.58366271	-7.013170962	2.33E-12	2.02E-11	3.190211796	3.01887588	2.713703761	54.65714883	49.9774338	47.37658808
CTI12_AA095930	96.81690249	-1.900328795	0.254348526	-7.471357606	7.94E-14	7.58E-13	47.85317693	31.69819674	43.41926018	135.1246179	168.5285558	154.2776073
CTI12_AA095960	17.88602534	-1.685452812	0.598553599	-2.815876163	0.004864441	0.014242498	7.975529489	12.83022249	4.748981583	24.29206615	18.59625444	38.87309791
CTI12_AA096010	491.1946588	-1.752446213	0.118675365	-14.76672269	2.40E-49	7.26E-48	208.9588726	261.8874826	204.2062081	733.3167468	760.1219001	778.6767426
CTI12_AA095410	552929.1336	-1.661869537	0.021917622	-75.82344228	0	0	268286.4438	260987.8575	267405.655	827251.1301	825365.6965	868278.0185
CTI12_AA095430	53.60964226	-3.025860173	0.385186113	-7.855579612	3.98E-15	4.10E-14	17.54616488	7.547189699	10.17638911	119.9420766	80.19634726	86.249686
CTI12_AA096240	21.41557167	-8.293164622	1.270024279	-6.529926046	6.58E-11	5.11E-10	0	0	0	44.02936989	39.51704068	44.94701946
CTI12_AA096900	14.64846255	-5.257052544	1.011869244	-5.195387225	2.04E-07	1.16E-06	1.595105898	0.75471897	0	21.25555788	29.05664756	35.22874498
CTI12_AA096600	125.3270924	-1.550322037	0.211510257	-7.329772365	2.31E-13	2.14E-12	66.19689476	58.86807965	66.48574216	176.1174796	205.7210647	178.5732935
CTI12_AA096130	11.42929078	-3.860103063	0.887025994	-4.351736129	1.35E-05	6.14E-05	0	3.01887588	1.356851881	21.25555788	17.43398853	25.51047051
CTI12_AA097010	5.018984203	-3.231926383	1.314697017	-2.4583051	0.013959452	0.036044466	0.797552949	0.75471897	1.356851881	0	16.27172263	10.93305879
CTI12_AA097030	4.443374245	-5.006006494	1.59071082	-3.147024858	0.001649409	0.005367257	0	0.75471897	0	15.18254134	4.649063609	6.073921549
CTI12_AA094670	17.94668274	-2.316789257	0.594385424	-3.897789483	9.71E-05	0.00039248	8.773082438	6.037751759	3.392129702	24.29206615	36.03024297	29.15482344
CTI12_AA090040	32.33636945	-1.397852427	0.445007927	-3.141185453	0.001682654	0.005464157	25.52169436	15.0943794	12.89009287	53.1388947	55.78876331	31.58439205
CTI12_AA090140	104.549793	-4.292856145	0.31073708	-13.81507527	2.07E-43	5.46E-42	12.76084718	8.301908669	9.497963165	212.5555788	181.3134808	202.8689797
CTI12_AA097620	32.50759143	-1.27302929	0.451001456	-2.822672241	0.004762523	0.013970348	27.11680026	10.56606558	19.67435227	31.88333682	51.1396997	54.66529394
CTI12_AA097650	6.425727903	-6.541270355	1.509315769	-4.33393097	1.46E-05	6.63E-05	0	0	0	24.29206615	6.973595414	7.288705859
CTI12_AA097570	20.72935266	-2.881541027	0.588868419	-4.89335297	9.91E-07	5.19E-06	4.785317693	5.283032789	4.748981583	47.06587816	41.84157248	20.65133327
CTI12_AA098040	221.4805758	-1.22556456	0.158970423	-7.709387313	1.26E-14	1.26E-13	146.7497426	129.0569439	122.7950952	299.0960644	306.8381982	324.3474107
CTI12_AA097890	249.2357787	-1.640898778	0.176110223	-9.317453277	1.19E-20	1.58E-19	125.215813	113.9625645	124.830373	285.4317772	446.3101065	399.6640379
CTI12_AA098950	97.22117287	-1.085123822	0.237086657	-4.576908022	4.72E-06	2.28E-05	63.00668296	65.66055038	58.34463087	132.0881097	147.6077696	116.6192937
CTI12_AA099040	148.5748176	-1.570658438	0.192798929	-8.146613929	3.74E-16	4.07E-15	79.75529489	68.67942626	75.98370532	232.2928825	218.5059896	216.2316071
CTI12_AA098390	599.3252549	-1.778345345	0.10595154	-16.78451619	3.17E-63	1.18E-61	252.8242848	268.6799533	290.3663025	839.5945362	976.3033579	968.1830949
CTI12_AA099320	6.166198771	-4.540400206	1.414671779	-3.209507868	0.001329624	0.004413951	1.595105898	0	0	16.70079548	16.27172263	2.42956862
CTI12_AA099340	15.13315043	-3.839359138	0.74938361	-5.123356162	3.00E-07	1.68E-06	1.595105898	3.01887588	1.356851881	24.29206615	31.38117936	29.15482344
CTI12_AA099220	33.05086755	-1.138297394	0.411308793	-2.767500752	0.005648792	0.016281459	25.52169436	17.35853631	18.99592633	54.65714883	45.32837019	36.44352929
CTI12_AA099270	817.836736	-3.847393725	0.106034715	-36.28428414	2.86E-288	5.13E-286	96.50390682	116.2267214	105.8344467	1487.889052	1495.836216	1604.730073
CTI12_AA093840	25.72032108	-1.418005675	0.503579668	-2.815851719	0.004864811	0.014242498	22.33148257	9.811346609	10.17638911	27.32857442	34.86797707	49.8061567
CTI12_AA093880	44.36304061	-2.09340179	0.385627253	-5.428562878	5.68E-08	3.41E-07	10.36818834	17.35853631	22.38805603	86.54048565	63.92462462	65.59835273
CTI12_AA093900	17.02205361	-1.797122683	0.597433051	-3.008073759	0.002629093	0.008186053	3.987764744	11.32078455	7.462685344	27.32857442	31.38117936	20.65133327
CTI12_AA087270	11.63024222	-2.870885474	0.803347816	-3.573651932	0.000352037	0.001298331	5.582870642	2.26415691	0.67842594	25.81032028	22.08305214	13.36262741
CTI12_AA099540	68.62229766	-1.285300417	0.323289214	-3.97569842	7.02E-05	0.000289698	21.53392962	49.05673304	48.84666771	97.16826459	90.65674038	104.4714506
CTI12_AA100700	917.0534763	-1.152538442	0.079908454	-14.42323533	3.70E-47	1.07E-45	586.2014174	541.1335014	580.732605	1213.085053	1295.926481	1285.2418
CTI12_AA034790	167.4696804	-1.648702764	0.195804899	-8.420130284	3.76E-17	4.28E-16	101.2892245	71.69830214	70.5562978	248.993678	249.887169	262.3934109
CTI12_AA034910	34.6319127	-1.932661195	0.408396579	-4.732314853	2.22E-06	1.12E-05	14.35595308	16.60381734	12.21166693	56.17540297	46.49063609	61.9539998
CTI12_AA101030	23.69355677	-1.458109351	0.54758079	-2.662820496	0.007748874	0.021513389	17.54616488	9.056627639	11.53324099	21.25555788	23.24531805	59.52443118
CTI12_AA101560	2.78182748	-5.348561944	1.785059808	-2.996292852	0.002732838	0.008477347	0	0	0	6.073016537	6.973595414	3.644352929
CTI12_AA101610	46.72975246	-1.06745735	0.351547699	-3.036450963	0.00239381	0.007514407	30.30701206	27.16988292	33.24287108	50.10238643	56.95102921	82.60533307
CTI12_AA101700	801.7728601	-1.226491069	0.082650159	-14.83954874	8.13E-50	2.47E-48	490.4950636	476.22767	473.5413064	1138.690601	1099.503544	1132.178977
CTI12_AA101750	184.3694793	-1.515866177	0.194401704	-7.797597188	6.31E-15	6.43E-14	86.13571848	116.9814403	84.12481661	229.2563743	283.5928802	306.1256461
CTI12_AA101760	16.73503189	-7.943335949	1.300165258	-6.109481775	1.00E-09	7.04E-09	0	0	0	24.29206615	36.03024297	40.08788222
CTI12_AA101770	229.0708123	-3.516313045	0.189047394	-18.60016676	3.20E-77	1.45E-75	32.6996709	43.77370026	33.92129702	450.9214779	394.0081409	419.1005869
CTI12_AA101310	109.1669367	-1.269897591	0.237491119	-5.34713718	8.94E-08	5.26E-07	79.75529489	57.35864171	54.95250117	171.5627172	138.3096424	153.062823
CTI12_AA101350	117.4082296	-2.814161094	0.238579906	-11.7954657	4.12E-32	8.12E-31	31.90211796	30.1887588	25.78018573	215.5920871	212.6946601	188.291568
CTI12_AA103130	145.2447153	-1.360016521	0.21312481	-6.381314867	1.76E-10	1.32E-09	74.9699772	70.1888642	99.05018729	191.3000209	245.2381054	190.7211366
CTI12_AA103160	4.89724222	-5.173768608	1.538331195	-3.36323454	0.000770349	0.002675982	0	0.75471897	0	6.073016537	11.62265902	10.93305879
CTI12_AA103220	6.532214797	-2.970609302	1.128192177	-2.633070289	0.008461683	0.023222327	1.595105898	1.50943794	1.356851881	9.109524805	24.40758395	1.21478431
CTI12_AA103230	3.389219635	-5.636336964	1.685108624	-3.344791478	0.000823445	0.002844583	0	0	0	6.073016537	6.973595414	7.288705859
CTI12_AA103240	110.4619222	-2.37293935	0.237920589	-9.973661219	1.99E-23	2.94E-22	35.09232975	37.7359485	34.59972296	170.044463	210.3701283	174.9289406
CTI12_AA097730	226.1526898	-1.411649935	0.158436754	-8.90986401	5.11E-19	6.31E-18	133.9888954	120.7550352	116.0108358	347.6801967	333.5703139	304.9108618
CTI12_AA103460	119.2888773	-1.703546031	0.233375969	-7.299577753	2.89E-13	2.66E-12	67.79200066	50.56617098	50.20351959	167.0079548	162.7172263	217.4463915
CTI12_AA102200	4.942486041	-6.167766861	1.60132847	-3.851656282	0.000117322	0.000468895	0	0	0	15.18254134	2.324531805	12.1478431
CTI12_AA102210	59.04397583	-1.677796096	0.311081203	-5.393434504	6.91E-08	4.11E-07	23.92658847	33.20763468	27.13703761	92.61350219	80.19634726	97.18274478
CTI12_AA103070	192.4663921	-1.236440974	0.170017499	-7.272433613	3.53E-13	3.23E-12	104.4794363	114.7172834	124.830373	255.0666945	283.5928802	272.1116854
CTI12_AA045650	505.932114	-2.521210935	0.114085641	-22.09928363	3.21E-108	2.02E-106	138.7742131	161.5098596	149.9321328	842.6310445	843.805045	898.9403892
CTI12_AA104440	38.72093494	-9.141809547	1.239497101	-7.375418256	1.64E-13	1.53E-12	0	0	0	104.7595353	53.4642315	74.1018429
CTI12_AA104010	6.220156053	-4.588180664	1.350667011	-3.396973959	0.000681355	0.002389568	0	1.50943794	0	12.14603307	13.94719083	9.718274478
CTI12_AA104120	464.2300299	-1.441167269	0.133370646	-10.80573056	3.23E-27	5.47E-26	238.4683317	237.7364755	274.0840799	561.7540297	676.4387551	796.8985072
CTI12_AA104710	5.477574048	-4.462887427	1.441730219	-3.095508	0.001964761	0.006276127	0	0	1.356851881	3.036508268	15.10945673	13.36262741
CTI12_AA104720	380.9487465	-2.057272474	0.141622929	-14.52640823	8.24E-48	2.43E-46	168.2836722	146.4154802	129.5793546	525.3159304	661.3292984	654.768743
CTI12_AA104730	96.56230094	-1.127197717	0.260704439	-4.323661396	1.53E-05	6.93E-05	45.46051809	73.96245905	62.41518651	124.496839	113.9020584	159.1367446
CTI12_AA104760	8.206911467	-2.829973514	0.963493889	-2.937199236	0.003311913	0.010078432	4.785317693	0	1.356851881	18.21904961	13.94719083	10.93305879
CTI12_AA105510	13.35546312	-2.860912602	0.725883846	-3.94128154	8.10E-05	0.000331255	3.190211796	4.52831382	2.035277821	21.25555788	15.10945673	34.01396067
CTI12_AA105580	68.48053675	-1.405058564	0.284998015	-4.93006439	8.22E-07	4.34E-06	37.4849886	35.47179159	39.34870454	115.3873142	86.00767677	97.18274478
CTI12_AA105040	23.27314956	-1.400008333	0.477348816	-2.932883219	0.003358302	0.010197837	11.16574128	13.58494146	13.56851881	34.91984509	36.03024297	30.36960774
CTI12_AA060120	52.97728713	-2.032767406	0.377469086	-5.385255324	7.23E-08	4.30E-07	23.12903552	29.43403983	10.17638911	83.50397738	73.22275184	98.39752909
CTI12_AA060150	19.90029472	-1.307618823	0.557088032	-2.347239122	0.018913112	0.046987803	11.96329423	5.283032789	16.96064851	30.36508268	23.24531805	31.58439205
CTI12_AA060160	19.2813059	-2.279146813	0.563122849	-4.047334991	5.18E-05	0.000218227	6.380423591	4.52831382	8.819537225	25.81032028	33.70571117	36.44352929
CTI12_AA105810	10.28264841	-2.176948812	0.824263656	-2.6410831	0.008264145	0.022755272	3.987764744	5.283032789	2.035277821	6.073016537	13.94719083	30.36960774
CTI12_AA105870	5.185886002	-2.919869617	1.156711327	-2.524285488	0.011593374	0.030670208	0	1.50943794	2.035277821	12.14603307	8.135861316	7.288705859
CTI12_AA106070	12.26229227	-2.755771365	0.760214915	-3.624989871	0.000288973	0.001083901	3.190211796	1.50943794	4.748981583	18.21904961	32.54344526	13.36262741
CTI12_AA083000	1200.388915	-3.30701145	0.082100573	-40.2800046	0	0	231.2903552	231.6987238	199.4572265	2151.366108	2188.546694	2199.974385
CTI12_AA083110	2.368146309	-5.114912114	2.035252977	-2.513157908	0.011965576	0.031523983	0	0	0	6.073016537	8.135861316	0
CTI12_AA106460	1323.734056	-2.401371753	0.070693164	-33.96893865	6.41E-253	9.94E-251	421.90551	418.1143093	424.6946387	2136.183567	2297.799689	2243.70662
CTI12_AA106720	162.9215651	-1.664590594	0.18665238	-8.918132148	4.74E-19	5.87E-18	84.54061258	71.69830214	78.01898314	265.6944735	238.26451	239.312509
CTI12_AA099950	45.7502887	-1.77360715	0.366685698	-4.836859362	1.32E-06	6.81E-06	23.92658847	21.13213116	16.96064851	91.09524805	55.78876331	65.59835273
CTI12_AA099970	230.532201	-1.137203673	0.166574069	-6.827015041	8.67E-12	7.22E-11	118.8353894	156.2268268	156.7163922	315.7968599	289.4042097	346.2135283
CTI12_AA107790	10.20120673	-3.222076604	0.83944929	-3.838321914	0.000123878	0.000493387	1.595105898	3.01887588	1.356851881	13.66428721	20.92078624	20.65133327
CTI12_AA106590	7.611615949	-3.840531767	1.140979557	-3.365995249	0.00076268	0.002651188	0	3.01887588	0	9.109524805	10.46039312	23.08090189
CTI12_AA109100	108.1629733	-1.39648356	0.226076107	-6.177050633	6.53E-10	4.69E-09	59.01891822	65.66055038	54.27407523	147.270651	169.6908217	153.062823
CTI12_AA108270	187.8983034	-2.042402777	0.191872397	-10.64458885	1.85E-26	3.06E-25	75.76753014	76.22661596	68.52101998	280.8770148	260.3475621	365.6500772
CTI12_AA110500	561.3070746	-2.962524673	0.117869123	-25.13401813	2.11E-139	1.73E-137	118.8353894	116.2267214	146.5400031	1050.631861	957.7071035	977.9013694
CTI12_AA110530	570.5512981	-1.960558531	0.106299219	-18.44377177	5.85E-76	2.60E-74	234.480567	220.3779392	244.2333385	933.7262925	835.6691837	954.8204675
CTI12_AA110660	31.87124023	-2.323195317	0.432140865	-5.376013947	7.62E-08	4.51E-07	9.570635387	12.07550352	10.17638911	54.65714883	47.65290199	57.09486256
CTI12_AA109330	131.6491662	-1.663889585	0.205975663	-8.078088244	6.58E-16	7.05E-15	68.5895536	62.6416745	58.34463087	208.0008164	189.4493421	202.8689797
CTI12_AA108910	53.53791807	-2.189227263	0.337421504	-6.488108311	8.69E-11	6.71E-10	23.12903552	14.33966043	20.35277821	85.02223152	84.84541087	93.53839185
CTI12_AA109850	86.7668523	-2.443936269	0.273092765	-8.949106618	3.58E-19	4.45E-18	31.10456501	22.6415691	27.13703761	151.8254134	161.5549604	126.3375682
CTI12_AA109910	106.2730805	-1.252844908	0.236002809	-5.308601683	1.10E-07	6.45E-07	54.23360052	56.60392274	77.3405572	142.7158886	147.6077696	159.1367446
CTI12_AA110940	49.54371455	-1.258115777	0.334356219	-3.762800586	0.000168021	0.000657227	23.12903552	33.20763468	31.20759326	69.83969017	76.70954955	63.16878411
CTI12_AA110960	76.92945926	-1.65591744	0.287303679	-5.763648576	8.23E-09	5.40E-08	25.52169436	40.00010541	45.454538	104.7595353	124.3624515	121.478431
CTI12_AA110230	50.75264619	-1.700178025	0.343634108	-4.947640485	7.51E-07	3.99E-06	18.34371782	21.13213116	31.8860192	77.43096084	75.54728365	80.17576445
CTI12_AA110260	258.1886576	-2.16340828	0.159292316	-13.5813725	5.16E-42	1.33E-40	111.6574128	86.03796257	85.48166849	437.2571907	425.3893202	403.3083909
CTI12_AA110300	72.21735138	-1.401106555	0.301653132	-4.644760502	3.40E-06	1.67E-05	43.06785924	28.67932086	47.48981583	78.94921498	119.7133879	115.4045094
CTI12_AA111210	22.55638744	-1.517652198	0.548219723	-2.768328346	0.005634466	0.016244859	10.36818834	8.301908669	16.28222257	33.40159095	49.9774338	17.00698034
CTI12_AA111250	30.8904592	-1.05575307	0.432537211	-2.440837557	0.014653244	0.037634709	14.35595308	20.37741219	25.10175979	53.1388947	38.35477477	34.01396067
CTI12_AA110040	275.3815844	-2.013542154	0.153515317	-13.11622962	2.66E-39	6.41E-38	125.215813	97.35874712	105.8344467	440.2936989	474.2044881	409.3823124
CTI12_AA110110	90.27803687	-1.378937186	0.265056191	-5.202433428	1.97E-07	1.12E-06	55.82870642	52.07560892	42.74083424	126.0150931	103.4416653	161.5663132
CTI12_AA110130	3.530732113	-3.713197916	1.583538463	-2.34487384	0.019033519	0.047255578	0	1.50943794	0	9.109524805	8.135861316	2.42956862
CTI12_AA111280	80.28939359	-1.154487392	0.267280676	-4.319382185	1.56E-05	7.05E-05	44.66296514	49.81145201	54.95250117	94.13175632	105.7661971	132.4114898
CTI12_AA111590	118.813156	-2.18683657	0.245296397	-8.915078228	4.87E-19	6.02E-18	41.47275334	32.45291571	54.27407523	167.0079548	192.9361398	224.7350973
CTI12_AA107740	289.4475725	-1.281534604	0.143764605	-8.914117678	4.92E-19	6.07E-18	187.424943	169.8117682	149.2537069	431.1841741	410.2798635	388.7309791
CTI12_AA107750	81.80226754	-1.753381316	0.279282935	-6.278154138	3.43E-10	2.51E-09	31.90211796	36.22651056	44.09768612	112.3508059	156.9058968	109.3305879
CTI12_AA112320	1513.519987	-1.580581759	0.069596218	-22.71074203	3.51E-114	2.31E-112	760.8655132	787.1718856	729.9863118	2087.599435	2345.452591	2370.044188
CTI12_AA111780	41.52674179	-1.332246383	0.376848776	-3.535228101	0.000407423	0.001487758	23.12903552	18.86797425	28.4938895	74.39445258	58.11329511	46.16180377
CTI12_AA111790	4.971011536	-4.219123521	1.421348916	-2.968393949	0.002993604	0.009202366	1.595105898	0	0	9.109524805	6.973595414	12.1478431
CTI12_AA099460	38.95177621	-1.453053794	0.385704004	-3.76727692	0.000165038	0.000646318	27.91435321	15.0943794	19.67435227	54.65714883	59.27556102	57.09486256
CTI12_AA034690	799.4488446	-5.764354634	0.158121928	-36.45512481	5.71E-291	1.05E-288	23.12903552	40.75482438	23.06648197	1528.881913	1546.975916	1633.884897
CTI12_AA034770	51.53783759	-1.669608224	0.327731827	-5.094434183	3.50E-07	1.94E-06	23.12903552	24.15100704	26.45861167	88.05873978	70.89822004	76.53141152
CTI12_AA108050	10.46977143	-2.304167011	0.940733983	-2.449328985	0.014312266	0.036860115	0.797552949	9.811346609	0	21.25555788	13.94719083	17.00698034
CTI12_AA111940	175.9414881	-1.839707754	0.207025732	-8.886372417	6.31E-19	7.76E-18	86.13571848	92.07571433	52.91722335	282.395269	261.509828	280.6151756
CTI12_AA112690	68.48111219	-1.798371021	0.300829292	-5.978044925	2.26E-09	1.55E-08	31.90211796	32.45291571	27.81546356	78.94921498	124.3624515	115.4045094
CTI12_AA112750	112.9011669	-1.455263208	0.225240647	-6.46092625	1.04E-10	7.98E-10	64.60178886	50.56617098	65.80731622	165.4897006	176.6644171	154.2776073
CTI12_AA112610	20.67775094	-2.051808019	0.604983047	-3.391513248	0.000695078	0.002433139	5.582870642	7.547189699	10.85481505	37.95635336	49.9774338	12.1478431
CTI12_AA112630	59.19181413	-1.251912358	0.322704537	-3.879438357	0.000104698	0.000421367	25.52169436	31.69819674	47.48981583	81.98572325	89.49447447	78.96098014
CTI12_AA114460	451.7878765	-1.166354361	0.129098687	-9.034595039	1.65E-19	2.08E-18	312.640756	236.9817566	285.6173209	646.7762612	552.0763036	676.6348606
CTI12_AA114540	30.46412103	-1.509546418	0.453739993	-3.326897435	0.000878187	0.003015948	19.14127077	18.86797425	9.497963165	59.21191123	37.19250887	38.87309791
CTI12_AA115380	2159.268179	-2.54873217	0.060433303	-42.17429849	0	0	626.0790649	590.9449534	672.9985328	3581.561503	3715.76409	3768.260929
CTI12_AA114400	540.6734428	-3.696395471	0.126198425	-29.29034547	1.38E-188	1.53E-186	89.32593028	74.71717802	69.19944592	992.9382038	1019.307196	998.5527027
CTI12_AA115020	149.9956534	-2.430704928	0.20231126	-12.01467943	2.98E-33	6.08E-32	49.44828283	43.77370026	47.48981583	267.2127276	240.5890418	251.4603521
CTI12_AA064320	757.6950379	-1.763515349	0.093860451	-18.78869458	9.34E-79	4.33E-77	311.843203	357.7367917	364.31473	1132.617584	1238.975452	1140.682467
CTI12_AA064330	13768.80711	-3.362808	0.030620016	-109.8238499	0	0	2360.756729	2513.968889	2443.011811	24862.9297	24831.811	25600.36454
CTI12_AA064350	25.88270749	-2.202751848	0.498898641	-4.415229196	1.01E-05	4.67E-05	5.582870642	10.56606558	11.53324099	30.36508268	52.3019656	44.94701946
CTI12_AA115830	44.70118878	-1.985582787	0.4181318	-4.748700738	2.05E-06	1.03E-05	9.570635387	15.0943794	29.17231544	51.62064056	81.35861316	81.39054876
CTI12_AA115560	47.32265801	-1.063033934	0.35069678	-3.03120529	0.002435796	0.007631005	35.8898827	28.67932086	27.13703761	81.98572325	60.43782692	49.8061567
CTI12_AA115630	13.19469513	-1.581967926	0.640467693	-2.470019867	0.013510555	0.035034283	5.582870642	6.792470729	7.462685344	16.70079548	24.40758395	18.22176465
CTI12_AA115500	32.09411083	-1.664094828	0.509982018	-3.263046087	0.001102216	0.00371838	26.31924731	12.83022249	7.462685344	28.84682855	43.00383838	74.1018429
CTI12_AA116880	307.5249266	-2.613204355	0.160056007	-16.32681214	6.36E-60	2.25E-58	73.3748713	100.377623	84.80324255	607.3016537	480.0158176	499.2763513
CTI12_AA115960	254.7049059	-1.450382865	0.179033861	-8.101165095	5.44E-16	5.86E-15	173.0689899	129.0569439	108.5481505	326.4246389	369.6005569	421.5301555
CTI12_AA057580	97.45815836	-1.633650742	0.252717539	-6.464334641	1.02E-10	7.80E-10	51.84094168	52.07560892	38.6702786	160.9349382	120.8756538	160.3515289
CTI12_AA057590	45.0088542	-5.492371778	0.618211579	-8.884291339	6.43E-19	7.90E-18	1.595105898	0	4.070555642	88.05873978	103.4416653	72.88705859
CTI12_AA116960	746.4283239	-1.994185107	0.09580595	-20.81483579	3.18E-96	1.74E-94	295.892144	275.472424	327.0013033	1125.026313	1207.594272	1247.583486
CTI12_AA117000	62.97436867	-1.057570478	0.295115604	-3.583580349	0.000338916	0.001255198	43.86541219	34.71707262	44.09768612	78.94921498	79.03408135	97.18274478
CTI12_AA117370	42.90968717	-1.921218048	0.37951103	-5.062351019	4.14E-07	2.27E-06	24.72414142	14.33966043	14.92537069	65.28492777	60.43782692	77.74619583
CTI12_AA117410	40.88890921	-2.591396451	0.404124705	-6.412368316	1.43E-10	1.08E-09	10.36818834	15.84909837	8.819537225	63.76667364	63.92462462	82.60533307
CTI12_AA118830	2.605622632	-5.250852951	1.817185172	-2.889553048	0.003857899	0.011537098	0	0	0	6.073016537	3.486797707	6.073921549
CTI12_AA118120	126.6311266	-1.859794769	0.213086968	-8.72786724	2.60E-18	3.11E-17	56.62625937	55.84920377	51.56037147	217.1103412	196.4229375	182.2176465
CTI12_AA116590	19.4434866	-2.250777466	0.589130757	-3.820505788	0.000133178	0.0005286	3.190211796	6.037751759	10.85481505	27.32857442	26.73211575	42.51745084
CTI12_AA116600	128.6450509	-3.212031316	0.247340465	-12.98627509	1.46E-38	3.47E-37	24.72414142	31.69819674	18.99592633	250.5119321	239.4267759	206.5133327
CTI12_AA118470	41.85381172	-4.904532932	0.553318186	-8.863856377	7.73E-19	9.45E-18	2.392658847	3.01887588	2.713703761	63.76667364	92.98127218	86.249686
CTI12_AA118360	83.35597299	-2.524728141	0.282737904	-8.929570822	4.28E-19	5.31E-18	20.73637667	21.13213116	31.8860192	130.5698555	147.6077696	148.2036858
CTI12_AA116630	13.46758094	-1.904067931	0.651280129	-2.923577501	0.003460341	0.010473704	3.987764744	7.547189699	5.427407523	25.81032028	18.59625444	19.43654896
CTI12_AA117160	21.47905158	-2.476702043	0.58481806	-4.234995828	2.29E-05	0.000100893	1.595105898	9.056627639	8.819537225	34.91984509	45.32837019	29.15482344
CTI12_AA117240	304.6084914	-1.009292684	0.133393844	-7.566261329	3.84E-14	3.73E-13	209.7564256	190.1891804	206.2414859	426.6294117	395.1704068	399.6640379
CTI12_AA117250	243.7662103	-1.038323081	0.151010546	-6.875831558	6.16E-12	5.18E-11	163.4983545	155.4721078	159.430096	353.7532133	296.3778051	334.0656852
CTI12_AA102970	29.12030663	-1.176517674	0.454926941	-2.586168388	0.009704951	0.026239992	12.76084718	21.88685013	18.99592633	34.91984509	55.78876331	30.36960774
CTI12_AA117690	5.589934328	-2.996673822	1.147694657	-2.61103753	0.009026799	0.024588461	2.392658847	0	1.356851881	12.14603307	12.78492492	4.859137239
CTI12_AA117750	6.625084156	-4.684292631	1.330507859	-3.520680166	0.000430441	0.001564752	0	1.50943794	0	12.14603307	13.94719083	12.1478431
CTI12_AA118700	77.71176478	-1.302934952	0.268873876	-4.845896425	1.26E-06	6.52E-06	39.87764744	45.2831382	48.84666771	129.0516014	99.95486759	103.2566663
CTI12_AA118720	29.02770068	-2.629956678	0.507501269	-5.182167687	2.19E-07	1.24E-06	12.76084718	9.056627639	2.713703761	48.58413229	48.8151679	52.23572532
CTI12_AA103610	45.03970813	-1.100411727	0.342552595	-3.212387655	0.001316366	0.004373332	27.91435321	30.94347777	27.13703761	59.21191123	55.78876331	69.24270566
CTI12_AA083180	23.14853604	-2.254014868	0.53139285	-4.24171095	2.22E-05	9.80E-05	5.582870642	8.301908669	10.17638911	24.29206615	39.51704068	51.02094101
CTI12_AA083250	41.54711513	-2.295513552	0.392417758	-5.849667877	4.93E-09	3.29E-08	10.36818834	17.35853631	14.24694475	85.02223152	62.76235872	59.52443118
CTI12_AA120210	33.84220498	-1.687966031	0.433052775	-3.897829841	9.71E-05	0.000392467	20.73637667	18.86797425	8.819537225	45.54762403	59.27556102	49.8061567
CTI12_AA120220	25.41006486	-1.301236998	0.461446158	-2.819910787	0.0048037	0.014080524	12.76084718	14.33966043	16.96064851	28.84682855	40.67930658	38.87309791
CTI12_AA120260	207.8793421	-1.348886855	0.211717816	-6.371154222	1.88E-10	1.40E-09	161.9032486	107.1700937	83.44639067	297.5778103	333.5703139	263.6081952
CTI12_AA120270	23.56186045	-1.495068746	0.527936032	-2.831912686	0.004627048	0.013603915	15.15350603	6.037751759	15.60379663	48.58413229	24.40758395	31.58439205
CTI12_AA120350	95.3987917	-1.335273163	0.239379161	-5.578067675	2.43E-08	1.52E-07	56.62625937	52.07560892	53.59564929	150.3071593	138.3096424	121.478431
CTI12_AA118950	59.45313498	-2.585273867	0.338890913	-7.628631422	2.37E-14	2.33E-13	16.74861193	15.0943794	18.99592633	101.723027	79.03408135	125.1227839
CTI12_AA118990	3273.999741	-2.636034798	0.049584693	-53.16226917	0	0	957.8610916	908.6816398	858.2088146	5681.30697	5646.287753	5591.652178
CTI12_AA119010	52.78721996	-2.500730855	0.358285838	-6.979708898	2.96E-12	2.55E-11	11.16574128	14.33966043	21.70963009	94.13175632	97.63033579	77.74619583
CTI12_AA119050	31.05955599	-1.830109161	0.444919926	-4.113345016	3.90E-05	0.000167168	10.36818834	20.37741219	10.17638911	51.62064056	47.65290199	46.16180377
CTI12_AA090740	12.04804115	-1.686893192	0.694274445	-2.429720992	0.01511045	0.038652028	4.785317693	8.301908669	4.070555642	19.73730374	23.24531805	12.1478431
CTI12_AA090870	247.4868749	-1.177946867	0.163168962	-7.219184645	5.23E-13	4.73E-12	148.3448485	177.3589579	130.2577806	317.315114	381.2232159	330.4213323
CTI12_AA120510	1494.693658	-7.385869981	0.180202787	-40.98643586	0	0	20.73637667	15.84909837	16.96064851	2927.193971	2935.883669	3051.538186
CTI12_AA121750	177.1787523	-2.402966202	0.205195874	-11.7105971	1.12E-31	2.18E-30	46.25807104	60.37751759	61.73676057	337.0524178	240.5890418	317.0587049
CTI12_AA119870	132.9124816	-1.018114009	0.209535706	-4.858904605	1.18E-06	6.13E-06	73.3748713	85.2832436	104.4775948	179.1539878	177.826683	177.3585092
CTI12_AA119960	4409.246189	-5.167423207	0.062247486	-83.01416714	0	0	216.1368491	232.4534427	264.5861167	8752.735084	8289.280415	8700.285227
CTI12_AA120720	273.2423938	-5.502467115	0.249409313	-22.06199543	7.33E-108	4.59E-106	9.570635387	8.301908669	16.96064851	517.7246598	545.1027082	541.7938022
CTI12_AA120760	37.84681922	-1.917604498	0.404753286	-4.737711998	2.16E-06	1.09E-05	11.16574128	16.60381734	19.67435227	48.58413229	56.95102921	74.1018429
CTI12_AA077350	86.01477313	-1.494949535	0.264018789	-5.662284646	1.49E-08	9.51E-08	51.04338873	33.20763468	50.88194553	124.496839	131.336047	125.1227839
CTI12_AA077410	820.0045411	-1.652538616	0.086812133	-19.0358024	8.62E-81	4.10E-79	398.7764744	390.9444264	396.8791751	1290.516014	1156.454573	1286.456584
CTI12_AA121610	156.8762255	-5.831040517	0.359349971	-16.22663415	3.27E-59	1.14E-57	3.190211796	7.547189699	5.427407523	276.3222524	294.0532733	354.7170185
CTI12_AA121620	19.27635254	-3.639824149	0.722679325	-5.036568814	4.74E-07	2.58E-06	1.595105898	0	6.784259404	24.29206615	45.32837019	37.6583136
CTI12_AA121230	292.1816489	-1.66834926	0.139489458	-11.96039673	5.73E-33	1.16E-31	150.7375073	131.3211008	137.7204659	441.8119531	433.5251815	457.9736848
CTI12_AA121380	8.222629112	-3.360364877	0.977171973	-3.438867435	0.000584153	0.00207246	1.595105898	0	2.713703761	15.18254134	11.62265902	18.22176465
CTI12_AA121390	78.41265048	-3.433209203	0.329652886	-10.41461897	2.13E-25	3.39E-24	7.17797654	18.86797425	13.56851881	160.9349382	129.0115152	140.9149799
CTI12_AA121480	144.0117833	-1.147527805	0.224612884	-5.108913545	3.24E-07	1.80E-06	86.93327143	92.07571433	90.23065007	153.3436676	176.6644171	264.8229795
CTI12_AA121490	2138.486793	-1.163931298	0.058387732	-19.93451809	2.04E-88	1.04E-86	1226.636435	1332.078982	1398.914289	2937.82175	3010.268687	2925.200618
CTI12_AA122290	10.95796313	-2.405584986	0.797850007	-3.015084244	0.002569079	0.008017529	5.582870642	0.75471897	4.070555642	25.81032028	18.59625444	10.93305879
CTI12_AA125690	9.401568038	-7.10618614	1.383711138	-5.135599438	2.81E-07	1.58E-06	0	0	0	18.21904961	15.10945673	23.08090189
CTI12_AA123410	31.86837626	-2.809507902	0.469655006	-5.982067403	2.20E-09	1.51E-08	11.16574128	7.547189699	5.427407523	42.51111576	66.24915643	58.30964687
CTI12_AA123430	84.71395391	-2.655941778	0.276751552	-9.596845108	8.24E-22	1.15E-20	22.33148257	26.41516395	21.03120415	133.6063638	161.5549604	143.3445486
CTI12_AA123470	153.0057996	-4.443609141	0.276808678	-16.05299794	5.45E-58	1.88E-56	7.975529489	12.83022249	18.99592633	253.5484404	289.4042097	335.2804695
CTI12_AA123480	17.83690764	-1.51344819	0.557488908	-2.714759284	0.006632396	0.018725404	6.380423591	9.056627639	12.21166693	25.81032028	24.40758395	29.15482344
CTI12_AA124530	595.6818036	-1.002198085	0.100375577	-9.984481434	1.78E-23	2.64E-22	424.2981688	401.510492	365.6715819	763.6818295	788.0162817	830.9124679
CTI12_AA124650	67.31574462	-3.194291702	0.345736733	-9.239086842	2.49E-20	3.25E-19	7.17797654	18.11325528	14.24694475	132.0881097	129.0115152	103.2566663
CTI12_AA125080	16.63230046	-1.650932795	0.593314326	-2.782560143	0.005393187	0.015621411	6.380423591	8.301908669	9.497963165	15.18254134	33.70571117	26.72525482
CTI12_AA125090	52.60824641	-1.044534175	0.359404057	-2.906294895	0.003657366	0.011008859	28.71190616	37.7359485	35.95657484	106.2777894	52.3019656	54.66529394
CTI12_AA125250	32.51783922	-1.041874388	0.415501896	-2.507508143	0.012158578	0.031964967	27.11680026	20.37741219	16.28222257	51.62064056	37.19250887	42.51745084
CTI12_AA125310	22.53191809	-1.931888319	0.553938055	-3.48755299	0.000487462	0.001756894	5.582870642	15.84909837	6.784259404	22.77381201	45.32837019	38.87309791
CTI12_AA124420	11.78816645	-2.041711334	0.721030111	-2.831658904	0.004630722	0.013611722	3.190211796	3.01887588	7.462685344	22.77381201	20.92078624	13.36262741
CTI12_AA124440	301.6505679	-2.820109496	0.156896164	-17.97436865	3.09E-72	1.31E-70	67.79200066	71.69830214	84.12481661	589.0826041	513.7215288	483.4841553
CTI12_AA125740	285.9386435	-2.625213727	0.157895854	-16.62623598	4.50E-62	1.65E-60	86.13571848	66.41526935	86.83852037	455.4762403	529.9932514	490.7728612
CTI12_AA123620	4.797413258	-6.120871729	1.618116792	-3.782713188	0.000155128	0.000610543	0	0	0	18.21904961	8.135861316	2.42956862
CTI12_AA125150	21.6342122	-2.474069589	0.556934266	-4.442300895	8.90E-06	4.15E-05	7.17797654	3.77359485	8.819537225	28.84682855	31.38117936	49.8061567
CTI12_AA122360	47.68997784	-1.402556863	0.352625265	-3.977471275	6.97E-05	0.000287706	28.71190616	26.41516395	23.74490791	54.65714883	90.65674038	61.9539998
CTI12_AA122380	100.1525146	-3.442285678	0.278078456	-12.37882907	3.40E-35	7.33E-34	19.93882372	18.11325528	12.89009287	185.2270044	181.3134808	183.4324308
CTI12_AA099620	71.19028323	-1.290839503	0.274759427	-4.698071762	2.63E-06	1.31E-05	39.87764744	40.00010541	44.09768612	92.61350219	98.79260169	111.7601565
CTI12_AA099650	10.37988925	-2.598040384	0.796566504	-3.261548624	0.001108054	0.003735131	3.987764744	0.75471897	4.070555642	16.70079548	19.75852034	17.00698034
CTI12_AA108760	108.0639925	-1.367967613	0.237607011	-5.757269578	8.55E-09	5.59E-08	62.20913001	59.62279862	59.70148275	130.5698555	192.9361398	143.3445486
CTI12_AA127010	12.77890115	-1.690015778	0.691603929	-2.443617955	0.014540815	0.037378009	8.773082438	6.037751759	3.392129702	24.29206615	23.24531805	10.93305879
CTI12_AA127030	41.56569984	-1.776847162	0.389414754	-4.562865538	5.05E-06	2.43E-05	26.31924731	16.60381734	13.56851881	71.35794431	52.3019656	69.24270566
CTI12_AA126740	35.23544678	-1.749320699	0.498013562	-3.512596507	0.000443751	0.001610593	11.96329423	17.35853631	18.99592633	54.65714883	19.75852034	88.67925461
CTI12_AA126770	371.9800675	-1.488564673	0.122325628	-12.16887007	4.55E-34	9.45E-33	207.3637667	191.6986184	187.9239855	532.9072011	554.4008354	557.5859982
CTI12_AA066040	30.39808558	-2.803091143	0.489753753	-5.723470475	1.04E-08	6.75E-08	5.582870642	8.301908669	8.819537225	65.28492777	61.60009282	32.79917636
CTI12_AA066150	6.475173922	-2.924476227	1.066823294	-2.741293935	0.006119773	0.017440888	3.190211796	0	1.356851881	15.18254134	6.973595414	12.1478431
CTI12_AA127070	105.3618059	-4.427261146	0.326002715	-13.58044257	5.23E-42	1.34E-40	9.570635387	6.037751759	12.21166693	229.2563743	167.3662899	207.728117
CTI12_AA125820	595.3653198	-1.265030408	0.107909141	-11.72310697	9.70E-32	1.88E-30	340.5551092	329.8121899	377.2048228	944.3540715	783.3672181	796.8985072
CTI12_AA125910	38.8486191	-8.187562977	1.228882028	-6.662611047	2.69E-11	2.17E-10	0	0.75471897	0	74.39445258	80.19634726	77.74619583
CTI12_AA126500	88.31149001	-1.335208815	0.253748577	-5.261936159	1.43E-07	8.23E-07	58.22136527	40.75482438	51.56037147	122.9785849	133.6605788	122.6932153
CTI12_AA127650	28.72347191	-6.855879341	1.107012835	-6.193134466	5.90E-10	4.24E-09	0	0	1.356851881	71.35794431	53.4642315	46.16180377
CTI12_AA127730	12.54921211	-3.755466721	0.858512566	-4.374387596	1.22E-05	5.57E-05	1.595105898	1.50943794	2.035277821	34.91984509	26.73211575	8.503490169
CTI12_AA127310	12.48241628	-2.425659624	0.71225863	-3.405588254	0.000660217	0.00232169	2.392658847	4.52831382	4.748981583	24.29206615	25.56984985	13.36262741
CTI12_AA127330	27.79577267	-3.115280813	0.516175632	-6.035311665	1.59E-09	1.10E-08	7.975529489	5.283032789	4.070555642	63.76667364	39.51704068	46.16180377
CTI12_AA026490	230.1679647	-1.530508986	0.163244753	-9.375547812	6.88E-21	9.21E-20	130.0011307	98.11346609	126.8656508	349.1984509	345.192973	331.6361166
CTI12_AA126210	105.4214398	-3.343189568	0.281225089	-11.88794917	1.37E-32	2.73E-31	15.15350603	17.35853631	23.74490791	227.7381201	190.611608	157.9219603
CTI12_AA127450	12.87716606	-5.067023801	1.060491058	-4.777997668	1.77E-06	9.00E-06	1.595105898	0.75471897	0	10.62777894	29.05664756	35.22874498
CTI12_AA127490	88.13389075	-1.207268456	0.253942083	-4.754109447	1.99E-06	1.01E-05	52.63849463	48.30201407	59.02305681	109.3142977	144.1209719	115.4045094
CTI12_AA127800	32.92835155	-3.330929713	0.475438245	-7.006019707	2.45E-12	2.12E-11	6.380423591	7.547189699	4.070555642	56.17540297	65.08689053	58.30964687
CTI12_AA127830	5.518187189	-4.42406375	1.390367363	-3.181938723	0.001462928	0.004820145	0	0.75471897	0.67842594	13.66428721	4.649063609	13.36262741
CTI12_AA127620	38.7042478	-1.340257656	0.384757683	-3.483381139	0.000495123	0.001781503	15.95105898	27.92460189	21.70963009	60.73016537	48.8151679	57.09486256
CTI12_AA128020	23.15695787	-4.16062422	0.65959147	-6.307880573	2.83E-10	2.09E-09	2.392658847	1.50943794	3.392129702	39.47460749	30.21891346	61.9539998
CTI12_AA062620	17.51720825	-6.109399725	1.149633037	-5.314217257	1.07E-07	6.26E-07	1.595105898	0	0	44.02936989	27.89438165	31.58439205
CTI12_AA128460	2.343827208	-5.102724879	1.867341047	-2.732615387	0.006283366	0.017854441	0	0	0	4.554762403	4.649063609	4.859137239
CTI12_AA129370	6.05366115	-2.557191428	1.084965736	-2.356932891	0.018426577	0.045954421	1.595105898	3.77359485	0	6.073016537	13.94719083	10.93305879
CTI12_AA127150	28.28882867	-2.837984344	0.524769914	-5.408054593	6.37E-08	3.81E-07	11.16574128	2.26415691	7.462685344	48.58413229	39.51704068	60.73921549
CTI12_AA129150	720.9775567	-1.492016453	0.099638226	-14.9743378	1.08E-50	3.34E-49	353.3159564	424.1520611	358.2088965	980.7921707	1108.801671	1100.594585
CTI12_AA129170	70.31302325	-2.946071808	0.316648916	-9.303906179	1.35E-20	1.79E-19	11.16574128	17.35853631	19.67435227	116.9055683	124.3624515	132.4114898
CTI12_AA129230	275.5410095	-1.431950962	0.155493635	-9.209064782	3.29E-20	4.28E-19	138.7742131	175.84952	132.9714843	382.6000418	442.8233088	380.227489
CTI12_AA128850	57.96733291	-2.691187963	0.404296995	-6.656462936	2.80E-11	2.26E-10	21.53392962	9.811346609	15.60379663	50.10238643	123.2001856	127.5523525
CTI12_AA128890	47.57545172	-2.022255742	0.358546727	-5.640145597	1.70E-08	1.08E-07	12.76084718	20.37741219	23.06648197	71.35794431	81.35861316	76.53141152
CTI12_AA130070	27.09982533	-1.55947093	0.501549548	-3.10930582	0.001875275	0.006026276	5.582870642	21.88685013	13.56851881	45.54762403	38.35477477	37.6583136
CTI12_AA130390	45.18262588	-1.372481706	0.363404468	-3.776733168	0.000158899	0.000624071	25.52169436	28.67932086	21.70963009	47.06587816	82.52087906	65.59835273
CTI12_AA130440	309.9976769	-4.296315109	0.180035108	-23.86376283	7.29E-126	5.34E-124	26.31924731	30.1887588	33.24287108	569.3453003	603.2160033	597.6738804
CTI12_AA130990	363.3582316	-1.694355323	0.134539122	-12.59377421	2.28E-36	5.13E-35	163.4983545	165.2834544	185.8887077	504.0603726	535.8045809	625.6139195
CTI12_AA131020	258.1254772	-3.279474913	0.179392442	-18.2810094	1.17E-74	5.09E-73	62.20913001	45.2831382	37.99185266	469.1405275	457.9327655	476.1954494
CTI12_AA128320	9.771477527	-2.322221908	0.80510522	-2.8843707	0.003921968	0.011704152	4.785317693	3.77359485	1.356851881	10.62777894	17.43398853	20.65133327
CTI12_AA035610	38.02220841	-1.880760736	0.414575309	-4.53659612	5.72E-06	2.73E-05	16.74861193	12.83022249	18.99592633	69.83969017	72.06048594	37.6583136
CTI12_AA035630	76.21179383	-1.031958478	0.274868634	-3.754369721	0.000173778	0.000677975	56.62625937	45.2831382	48.16824177	115.3873142	110.4152607	81.39054876
CTI12_AA129080	10.88025424	-2.217918951	0.84551988	-2.623142287	0.008712288	0.023827113	1.595105898	4.52831382	5.427407523	4.554762403	13.94719083	35.22874498
CTI12_AA133450	199.5983272	-1.497572746	0.18460834	-8.112161923	4.97E-16	5.38E-15	121.2280482	99.62290403	92.94435383	274.8039983	260.3475621	348.6430969
CTI12_AA132640	6.72773599	-2.38182197	0.997186424	-2.388542315	0.01691536	0.042632915	0.797552949	1.50943794	4.070555642	15.18254134	13.94719083	4.859137239
CTI12_AA133700	40.65225474	-2.160051903	0.390506028	-5.531417573	3.18E-08	1.96E-07	15.15350603	18.11325528	11.53324099	56.17540297	62.76235872	80.17576445
CTI12_AA133710	147.6417146	-6.882856456	0.492694651	-13.96982175	2.38E-44	6.46E-43	5.582870642	2.26415691	0	309.7238434	301.0268687	267.2525482
CTI12_AA133740	76.83370356	-1.397559979	0.309218293	-4.519654923	6.19E-06	2.95E-05	29.50945911	49.81145201	46.81138989	150.3071593	82.52087906	102.041882
CTI12_AA133940	82.59057389	-1.16380595	0.318003284	-3.659729348	0.000252482	0.00095625	57.42381232	55.0944848	40.02713048	156.3801758	63.92462462	122.6932153
CTI12_AA064260	146.0353908	-1.12765223	0.190825912	-5.909324459	3.44E-09	2.32E-08	98.09901271	86.03796257	90.90907601	208.0008164	197.5852034	195.5802739
CTI12_AA134780	129.6476547	-1.101140354	0.227133241	-4.847992963	1.25E-06	6.46E-06	63.00668296	95.09459021	88.87379819	185.2270044	199.9097352	145.7741172
CTI12_AA134790	27.89323759	-2.507594074	0.487538447	-5.14337708	2.70E-07	1.51E-06	7.975529489	6.037751759	10.85481505	56.17540297	52.3019656	34.01396067
CTI12_AA134800	65.94107719	-1.789389935	0.317137277	-5.64231979	1.68E-08	1.06E-07	30.30701206	31.69819674	26.45861167	139.6793803	83.68314496	83.82011738
CTI12_AA133380	21.14925003	-2.636770663	0.573236666	-4.599794147	4.23E-06	2.05E-05	4.785317693	6.037751759	6.784259404	24.29206615	54.62649741	30.36960774
CTI12_AA133400	124.3727464	-2.035827294	0.235895132	-8.630221721	6.12E-18	7.23E-17	59.81647117	46.79257613	40.02713048	204.9643081	165.0417581	229.5942346
CTI12_AA135860	2.857210868	-4.342221442	1.790063022	-2.42573663	0.015277353	0.039030268	0.797552949	0	0	9.109524805	1.162265902	6.073921549
CTI12_AA135870	39.58608176	-1.162475161	0.417458568	-2.784647983	0.005358586	0.015530203	15.15350603	21.13213116	36.63500078	65.28492777	60.43782692	38.87309791
CTI12_AA135460	22.1481214	-1.741239751	0.554339801	-3.141105415	0.001683114	0.005465058	16.74861193	3.77359485	10.17638911	31.88333682	30.21891346	40.08788222
CTI12_AA136310	5.423683594	-5.32153517	1.507741938	-3.529473469	0.000416387	0.001517716	0	0	0.67842594	10.62777894	13.94719083	7.288705859
CTI12_AA136320	5.966565648	-2.837873641	1.043494047	-2.719587763	0.006536335	0.018483816	1.595105898	0.75471897	2.035277821	7.591270671	10.46039312	13.36262741
CTI12_AA131570	528.8671252	-1.113352481	0.118002839	-9.434963496	3.91E-21	5.29E-20	335.7697915	364.5292625	304.6132472	624.0024492	746.1747093	798.1132915
CTI12_AA120400	9.049008227	-2.508409167	0.825688908	-3.037959141	0.002381862	0.007483385	3.190211796	2.26415691	2.713703761	10.62777894	20.92078624	14.57741172
CTI12_AA136200	11.98388993	-3.730456432	0.884587043	-4.217172818	2.47E-05	0.000108647	0	0.75471897	4.070555642	30.36508268	20.92078624	15.79219603
CTI12_AA116290	206.7107282	-2.770340726	0.179468994	-15.43631945	9.33E-54	3.00E-52	48.65072988	59.62279862	50.20351959	375.0087711	354.4911002	352.2874498
CTI12_AA083350	220.5401089	-1.655427826	0.179983103	-9.197684652	3.66E-20	4.75E-19	106.0745422	113.9625645	99.72861323	267.2127276	400.9817363	335.2804695
CTI12_AA083370	9.030963158	-1.842079973	0.790461925	-2.33038419	0.019785855	0.048872236	4.785317693	2.26415691	4.748981583	15.18254134	16.27172263	10.93305879
CTI12_AA136470	35.03332373	-1.470919244	0.412683146	-3.564282329	0.000364853	0.001341797	15.95105898	14.33966043	25.10175979	60.73016537	41.84157248	52.23572532
CTI12_AA135370	38.45726979	-1.84426575	0.386016834	-4.777682179	1.77E-06	9.02E-06	15.95105898	15.0943794	18.99592633	71.35794431	53.4642315	55.88007825
CTI12_AA134320	26.30582879	-2.509219949	0.510756843	-4.912748565	8.98E-07	4.73E-06	4.785317693	12.07550352	6.784259404	33.40159095	54.62649741	46.16180377
CTI12_AA135170	95.31570371	-2.470736921	0.262698484	-9.405219575	5.19E-21	6.99E-20	23.12903552	30.1887588	33.92129702	141.1976345	168.5285558	174.9289406
CTI12_AA137570	291.8976252	-1.266579417	0.1450931	-8.729425583	2.56E-18	3.06E-17	149.9399544	168.3023303	195.3866708	406.892108	431.2006497	399.6640379
CTI12_AA137630	74.97363818	-1.819420678	0.29799707	-6.105498542	1.02E-09	7.22E-09	27.11680026	36.22651056	35.95657484	98.68651872	98.79260169	153.062823
CTI12_AA119180	21.09324055	-1.346248261	0.513444704	-2.62199269	0.008741731	0.023900897	12.76084718	14.33966043	8.819537225	24.29206615	37.19250887	29.15482344
CTI12_AA137030	79.04430292	-1.038257071	0.299961667	-3.461299172	0.000537575	0.001920635	66.19689476	45.2831382	44.09768612	98.68651872	77.87181545	142.1297642
CTI12_AA137080	2281.360696	-1.188677189	0.055900775	-21.26405546	2.44E-100	1.41E-98	1426.024673	1389.437624	1358.887159	3174.669395	3002.132826	3337.012499
CTI12_AA126850	79.55276127	-4.46784222	0.372188519	-12.00424514	3.38E-33	6.89E-32	4.785317693	6.037751759	9.497963165	174.5992254	148.7700355	133.6262741
CTI12_AA126860	24.92116908	-1.841690733	0.476142049	-3.867943898	0.000109757	0.000440366	11.16574128	9.811346609	11.53324099	45.54762403	31.38117936	40.08788222
CTI12_AA077700	61.0265513	-1.592488833	0.306777014	-5.19103048	2.09E-07	1.19E-06	31.10456501	30.1887588	29.85074138	98.68651872	103.4416653	72.88705859
CTI12_AA137800	10.82691582	-2.043277211	0.797157055	-2.563205328	0.010371069	0.027815011	3.987764744	6.037751759	2.713703761	13.66428721	6.973595414	31.58439205
CTI12_AA136690	40.2303228	-1.68054846	0.371507094	-4.523597224	6.08E-06	2.89E-05	18.34371782	17.35853631	21.70963009	54.65714883	68.57368823	60.73921549
CTI12_AA136720	4.539824229	-4.078166934	1.453076372	-2.806574391	0.005007135	0.014612032	1.595105898	0	0	9.109524805	10.46039312	6.073921549
CTI12_AA136810	403.2343426	-1.721171653	0.136309077	-12.62697756	1.50E-36	3.39E-35	167.4861193	198.4910891	197.4219486	528.3524387	620.6499918	707.0044683
CTI12_AA137170	34.10216361	-3.819908713	0.534165684	-7.151168317	8.60E-13	7.68E-12	9.570635387	1.50943794	2.713703761	62.2484195	58.11329511	70.45748997
CTI12_AA131200	99.59252151	-1.05200056	0.240961975	-4.365836388	1.27E-05	5.78E-05	70.98221245	61.88695553	61.73676057	127.5333473	115.0643243	160.3515289
CTI12_AA138350	5.055785743	-3.231460742	1.227376509	-2.632819446	0.008467935	0.023235225	0.797552949	0.75471897	1.356851881	4.554762403	4.649063609	18.22176465
CTI12_AA139390	12.08696427	-1.682519614	0.676770621	-2.486100255	0.012915158	0.033673187	7.17797654	6.037751759	4.070555642	19.73730374	20.92078624	14.57741172
CTI12_AA139070	17.7458822	-1.767262471	0.611930383	-2.888012297	0.003876847	0.011585912	8.773082438	12.83022249	2.713703761	27.32857442	23.24531805	31.58439205
CTI12_AA130510	178.7873299	-4.63836105	0.263402653	-17.60939385	2.09E-69	8.43E-68	17.54616488	9.811346609	14.24694475	288.4682855	394.0081409	348.6430969
CTI12_AA138590	41.10599096	-1.735582255	0.402377742	-4.313315758	1.61E-05	7.24E-05	21.53392962	20.37741219	14.92537069	88.05873978	60.43782692	41.30266653
CTI12_AA134980	13.2253484	-2.767675452	0.782666476	-3.536213109	0.000405907	0.001483488	3.987764744	0	6.105833463	16.70079548	19.75852034	32.79917636
CTI12_AA094450	614.3201854	-2.929619383	0.113847724	-25.73278832	5.02E-146	4.31E-144	122.8231541	167.5476113	137.04204	1090.106468	1075.09596	1093.305879
CTI12_AA139370	2495.262083	-1.196280339	0.051140446	-23.39205896	5.15E-121	3.60E-119	1530.504109	1479.249181	1540.026885	3394.816244	3614.646956	3412.329126
CTI12_AA139570	70.84448151	-1.643691345	0.288120958	-5.704865609	1.16E-08	7.50E-08	27.91435321	36.22651056	38.6702786	107.7960435	92.98127218	121.478431
CTI12_AA139220	149.2155968	-1.542640699	0.198968721	-7.753181971	8.96E-15	9.02E-14	86.13571848	76.98133493	65.80731622	241.4024073	219.6682555	205.2985484
CTI12_AA139250	214.0111445	-1.229202253	0.170409212	-7.21323827	5.46E-13	4.94E-12	131.5962366	130.5663818	122.7950952	247.4754239	338.2193776	313.4143519
CTI12_AA138820	343.1216539	-2.255656526	0.140885184	-16.01060144	1.08E-57	3.71E-56	109.264754	121.5097542	124.830373	631.5937198	562.5366967	508.9946258
CTI12_AA138850	213.1990709	-1.260031753	0.162403062	-7.758669906	8.58E-15	8.66E-14	130.0011307	122.2644731	124.830373	291.5047938	332.408048	278.1856069
CTI12_AA139970	12.19914239	-2.268765962	0.771860433	-2.939347406	0.003289042	0.010011886	5.582870642	3.01887588	4.070555642	13.66428721	38.35477477	8.503490169
CTI12_AA130560	61.52632942	-1.093839847	0.317890934	-3.440928098	0.000579723	0.002057824	50.24583578	41.50954335	26.45861167	78.94921498	91.81900628	80.17576445
CTI12_AA130620	304.3896245	-1.243439442	0.140352513	-8.859402771	8.04E-19	9.83E-18	182.6396253	163.7740165	195.3866708	437.2571907	390.5213432	456.7589005
CTI12_AA044040	19.4520518	-8.149381386	1.284121759	-6.346268437	2.21E-10	1.64E-09	0	0	0	50.10238643	31.38117936	35.22874498
CTI12_AA140680	68.6168847	-1.73485176	0.303712016	-5.712160425	1.12E-08	7.20E-08	39.0800945	30.94347777	25.10175979	129.0516014	97.63033579	89.89403892
CTI12_AA131760	3840.894032	-1.342110752	0.043823616	-30.62528538	5.64E-206	6.87E-204	2219.589857	2140.382999	2162.143472	5282.006133	5546.332886	5694.908844
CTI12_AA140030	152.7773355	-2.054319445	0.202742131	-10.13267166	3.96E-24	6.02E-23	58.22136527	67.16998832	52.91722335	218.6285953	246.4003713	273.3264697
CTI12_AA097200	1600.272025	-4.015125023	0.083460147	-48.10829104	0	0	186.62739	159.2457027	211.6688934	3115.457483	2919.611946	3009.020735
CTI12_AA097270	40.2586029	-1.688712732	0.436546995	-3.868341211	0.000109578	0.000439767	7.17797654	29.43403983	20.35277821	68.32143604	61.60009282	54.66529394
CTI12_AA146430	9.826120506	-1.94263172	0.788520073	-2.463642698	0.013753314	0.035591988	6.380423591	4.52831382	1.356851881	18.21904961	15.10945673	13.36262741
CTI12_AA140900	43.22057585	-2.355147869	0.410232759	-5.741003895	9.41E-09	6.12E-08	13.55840013	7.547189699	21.03120415	72.87619844	59.27556102	85.03490169
CTI12_AA143750	28.56795325	-2.910867627	0.490717346	-5.931862106	3.00E-09	2.03E-08	8.773082438	5.283032789	6.105833463	57.6936571	53.4642315	40.08788222
CTI12_AA143800	10.04819859	-2.420235798	0.808251754	-2.994408347	0.002749777	0.008524592	1.595105898	3.77359485	4.070555642	13.66428721	10.46039312	26.72525482
CTI12_AA143820	28.38834293	-1.974349695	0.533828495	-3.698471912	0.000216901	0.000831164	9.570635387	14.33966043	10.85481505	15.18254134	51.1396997	69.24270566
CTI12_AA143830	185.4833959	-1.148921165	0.189727796	-6.055629107	1.40E-09	9.75E-09	115.6451776	109.4342506	120.7598174	244.4389156	209.2078624	313.4143519
CTI12_AA141760	65.87346902	-4.12688033	0.387734638	-10.6435689	1.87E-26	3.09E-25	6.380423591	7.547189699	7.462685344	103.2412811	113.9020584	156.707176
CTI12_AA141820	3.354207363	-5.623175528	1.732419978	-3.245850082	0.001171005	0.003930518	0	0	0	6.073016537	11.62265902	2.42956862
CTI12_AA141430	10.10214825	-3.016818591	0.9024594	-3.342885664	0.000829121	0.00286155	3.190211796	0	3.392129702	30.36508268	13.94719083	9.718274478
CTI12_AA141920	169.4157382	-2.069404533	0.189028189	-10.94759751	6.82E-28	1.18E-26	70.1846595	68.67942626	56.98777899	285.4317772	280.1060824	255.1047051
CTI12_AA141290	6.206059387	-6.506605434	1.480376183	-4.395237852	1.11E-05	5.09E-05	0	0	0	12.14603307	9.298127218	15.79219603
CTI12_AA141320	15.99490767	-6.891842092	1.307088849	-5.272665358	1.34E-07	7.78E-07	0	0.75471897	0	44.02936989	23.24531805	27.94003913
CTI12_AA141330	102.9265693	-5.503923422	0.404590204	-13.60369916	3.81E-42	9.81E-41	3.987764744	5.283032789	4.070555642	185.2270044	190.611608	228.3794502
CTI12_AA141360	617.3708938	-2.857712195	0.111457541	-25.63946934	5.54E-145	4.73E-143	152.3326132	136.6041336	160.1085219	1006.602491	1075.09596	1173.481643
CTI12_AA141390	206.1908817	-2.186398351	0.178062723	-12.27881007	1.18E-34	2.49E-33	64.60178886	87.54740051	70.5562978	344.6436885	312.6495277	357.1465871
CTI12_AA142640	30.14482221	-2.442658841	0.474552596	-5.14728791	2.64E-07	1.49E-06	12.76084718	4.52831382	10.85481505	45.54762403	47.65290199	59.52443118
CTI12_AA142650	44.49043585	-2.76803995	0.41004394	-6.750593482	1.47E-11	1.20E-10	7.975529489	7.547189699	18.31750039	71.35794431	76.70954955	85.03490169
CTI12_AA143630	9.108013567	-2.521095953	0.854045846	-2.951944516	0.003157797	0.009643742	2.392658847	3.01887588	2.713703761	13.66428721	25.56984985	7.288705859
CTI12_AA143640	28.0278553	-2.882981796	0.547968328	-5.261219767	1.43E-07	8.26E-07	6.380423591	8.301908669	5.427407523	47.06587816	23.24531805	77.74619583
CTI12_AA054160	437.3522382	-1.84623723	0.118114669	-15.6308886	4.49E-55	1.48E-53	204.1735549	181.1325528	186.5671336	636.1484822	706.6576686	709.4340369
CTI12_AA143290	396.5117607	-1.601043887	0.14964202	-10.69915982	1.03E-26	1.72E-25	164.2959075	175.094801	248.9823201	627.0389574	620.6499918	543.0085865
CTI12_AA141590	517.4653458	-1.165498606	0.10709708	-10.88263666	1.39E-27	2.40E-26	311.0456501	298.1139931	348.0325074	687.7691228	733.3897843	726.4410173
CTI12_AA142810	24.00857619	-2.76828023	0.517222829	-5.352200399	8.69E-08	5.12E-07	6.380423591	5.283032789	6.784259404	36.43809922	43.00383838	46.16180377
CTI12_AA144350	4.254997744	-4.011844044	1.504510863	-2.666543753	0.007663563	0.021309259	0	1.50943794	0	7.591270671	12.78492492	3.644352929
CTI12_AA144820	99.13413921	-1.209020981	0.256803734	-4.70795718	2.50E-06	1.25E-05	43.06785924	63.39639347	72.59157562	150.3071593	147.6077696	117.8340781
CTI12_AA145940	54.34972183	-1.213800479	0.33145261	-3.662063422	0.000250192	0.000949018	32.6996709	35.47179159	29.85074138	89.57699392	53.4642315	85.03490169
CTI12_AA065020	4.52174375	-3.490296892	1.312533848	-2.659205244	0.007832523	0.02171254	0	1.50943794	0.67842594	10.62777894	5.811329511	8.503490169
CTI12_AA065030	32.90129756	-4.419078272	0.564190695	-7.832596865	4.78E-15	4.91E-14	1.595105898	3.01887588	4.070555642	60.73016537	70.89822004	57.09486256
CTI12_AA065170	11.32462509	-1.838303167	0.708304436	-2.595357411	0.00944926	0.02562269	6.380423591	3.01887588	5.427407523	19.73730374	13.94719083	19.43654896
CTI12_AA145320	26.16462074	-5.119417846	0.75726409	-6.760412796	1.38E-11	1.13E-10	0.797552949	0	3.392129702	60.73016537	32.54344526	59.52443118
CTI12_AA143520	112.0619553	-1.660375865	0.251753114	-6.595254538	4.25E-11	3.36E-10	47.85317693	40.00010541	73.27000156	168.5262089	184.8002785	157.9219603
CTI12_AA143530	8.090182696	-2.435647223	0.886703729	-2.746855736	0.006016959	0.017195729	3.987764744	2.26415691	1.356851881	18.21904961	8.135861316	14.57741172
CTI12_AA143540	114.0063353	-1.230413901	0.228702086	-5.379985485	7.45E-08	4.42E-07	81.35040079	60.37751759	63.09361245	153.3436676	181.3134808	144.5593329
CTI12_AA144100	236.9828979	-2.134315744	0.173325405	-12.31392328	7.62E-35	1.62E-33	77.36263604	108.6795317	78.01898314	364.3809922	371.9250887	421.5301555
CTI12_AA145790	70.82340782	-1.680073188	0.316450183	-5.309123775	1.10E-07	6.43E-07	19.14127077	43.77370026	37.99185266	98.68651872	120.8756538	104.4714506
CTI12_AA137220	9.330456077	-2.062687079	0.852386693	-2.419895919	0.01552495	0.039558391	0.797552949	3.01887588	6.784259404	22.77381201	10.46039312	12.1478431
CTI12_AA137230	94.03444115	-4.179047546	0.323204763	-12.9300308	3.05E-38	7.18E-37	6.380423591	12.83022249	10.17638911	173.0809713	194.0984057	167.6402348
CTI12_AA137280	3.699804094	-5.769717781	1.676798051	-3.440913935	0.000579753	0.002057824	0	0	0	4.554762403	12.78492492	4.859137239
CTI12_AA145100	152.1628512	-1.910170262	0.197752208	-9.659413067	4.48E-22	6.30E-21	67.79200066	56.60392274	67.1641681	264.1762194	231.2909146	225.9498816
CTI12_AA145270	60.05170569	-2.246522022	0.340662024	-6.594577217	4.26E-11	3.37E-10	23.12903552	22.6415691	16.96064851	121.4603307	108.0907289	68.02792135
CTI12_AA147420	958.3532302	-1.733222154	0.079313649	-21.85276031	7.32E-106	4.47E-104	436.261463	461.8880096	432.157324	1427.158886	1464.455037	1528.198662
CTI12_AA147430	133.6237776	-1.751664595	0.229149401	-7.644203247	2.10E-14	2.07E-13	53.43604758	76.98133493	52.91722335	241.4024073	205.7210647	171.2845877
CTI12_AA145460	194.4958962	-5.258866775	0.280805103	-18.72781769	2.94E-78	1.35E-76	13.55840013	7.547189699	8.819537225	409.9286162	388.1968114	338.9248224
CTI12_AA145480	75.04897504	-1.306290121	0.317641753	-4.112463524	3.91E-05	0.000167735	59.81647117	39.24538644	30.52916732	139.6793803	80.19634726	100.8270977
CTI12_AA147580	89.64838147	-3.580535398	0.336737844	-10.63300564	2.09E-26	3.45E-25	7.17797654	11.32078455	22.38805603	159.4166841	137.1473765	200.4394111
CTI12_AA146940	32.61468386	-4.05271997	0.543916487	-7.450996734	9.26E-14	8.82E-13	1.595105898	6.792470729	2.713703761	68.32143604	61.60009282	54.66529394
CTI12_AA120580	45.82173074	-1.087640986	0.353944647	-3.072912661	0.002119805	0.00672892	28.71190616	21.88685013	37.31342672	56.17540297	61.60009282	69.24270566
CTI12_AA120590	78.29465604	-1.345744117	0.275060938	-4.892530827	9.95E-07	5.21E-06	44.66296514	40.75482438	47.48981583	94.13175632	139.4719083	103.2566663
CTI12_AA146500	2.596869564	-5.246645783	1.813138885	-2.893681132	0.003807546	0.011408162	0	0	0	6.073016537	4.649063609	4.859137239
CTI12_AA145870	75.9275652	-1.43480158	0.295224104	-4.860042123	1.17E-06	6.10E-06	55.82870642	27.92460189	39.34870454	118.4238225	102.2793994	111.7601565
CTI12_AA148390	102.2391959	-1.175120995	0.255369554	-4.60164877	4.19E-06	2.03E-05	59.01891822	65.66055038	63.09361245	176.1174796	149.9323014	99.6123134
CTI12_AA148460	751.4483698	-2.652864977	0.100167682	-26.48424049	1.47E-154	1.34E-152	209.7564256	230.1892858	179.7828742	1284.442998	1316.847267	1287.671368
CTI12_AA148100	6.121358859	-2.838074753	1.156554908	-2.453904032	0.014131469	0.036438359	3.190211796	0.75471897	0.67842594	1.518254134	22.08305214	8.503490169
CTI12_AA148110	29.55260299	-1.184045564	0.436385403	-2.713302409	0.006661628	0.018793762	16.74861193	18.86797425	18.31750039	54.65714883	38.35477477	30.36960774
CTI12_AA146700	71.73259237	-1.109180218	0.281615285	-3.938636415	8.19E-05	0.000334611	49.44828283	40.00010541	46.81138989	104.7595353	110.4152607	78.96098014
CTI12_AA146780	515.1467676	-1.711604389	0.113759908	-15.04576103	3.68E-51	1.15E-49	235.2781199	214.3401875	272.727228	766.7183378	790.3408135	811.4759189
CTI12_AA146840	365.9683102	-1.162020644	0.129831752	-8.950203839	3.55E-19	4.41E-18	256.8120495	204.5288408	217.7747269	479.7683064	521.8573901	515.0685474
CTI12_AA064950	10.51296978	-3.270494059	0.876825036	-3.72992778	0.000191535	0.000741454	3.190211796	0	2.713703761	21.25555788	11.62265902	24.2956862
CTI12_AA148540	2.844320166	-4.365508049	1.736151966	-2.514473465	0.011921027	0.031420437	0	0	0.67842594	4.554762403	6.973595414	4.859137239
CTI12_AA147900	95.09700668	-2.552263058	0.261853998	-9.746893597	1.90E-22	2.71E-21	28.71190616	30.1887588	24.42333385	157.89843	184.8002785	144.5593329
CTI12_AA147690	2.328110341	-5.076118506	2.052840397	-2.472729256	0.013408568	0.034796048	0	0	0	9.109524805	0	4.859137239
CTI12_AA147740	23.73757225	-1.458135898	0.531505229	-2.743408379	0.006080501	0.017355392	15.95105898	7.547189699	14.24694475	54.65714883	22.08305214	27.94003913
CTI12_AA149090	25.08757179	-2.33365723	0.566521598	-4.11927319	3.80E-05	0.000163182	1.595105898	14.33966043	8.819537225	47.06587816	32.54344526	46.16180377
CTI12_AA148240	3.293013609	-4.582894358	1.755098813	-2.611188797	0.009022807	0.024579823	0	0	0.67842594	4.554762403	1.162265902	13.36262741
CTI12_AA148290	8.28809609	-3.35227218	0.93784504	-3.574441443	0.000350976	0.001294898	1.595105898	1.50943794	1.356851881	12.14603307	19.75852034	13.36262741
CTI12_AA060880	13.37031502	-2.325121654	0.664740796	-3.497786907	0.000469136	0.001695945	3.987764744	5.283032789	4.070555642	22.77381201	18.59625444	25.51047051
CTI12_AA060890	164.094767	-1.638777135	0.196566261	-8.33702144	7.62E-17	8.54E-16	86.93327143	83.77380566	69.19944592	235.3293908	288.2419438	221.0907444
CTI12_AA122010	633.7407053	-1.190117381	0.103313266	-11.51950211	1.05E-30	1.99E-29	384.4205214	416.6048714	356.8520446	970.1643918	850.7786405	823.623762
CTI12_AA149580	136.8399915	-7.105015943	0.545595108	-13.02250669	9.11E-39	2.18E-37	1.595105898	3.01887588	1.356851881	252.0301863	255.6984985	307.3404304
CTI12_AA149590	180.3309243	-7.699721175	0.569795172	-13.51313867	1.31E-41	3.33E-40	0	3.77359485	1.356851881	359.8262298	369.6005569	347.4283126
CTI12_AA093430	21.99343231	-2.598691223	0.588957073	-4.412361004	1.02E-05	4.73E-05	4.785317693	11.32078455	2.713703761	36.43809922	49.9774338	26.72525482
CTI12_AA093490	304.5636181	-1.745721118	0.141526648	-12.33492875	5.87E-35	1.26E-33	147.5472955	120.7550352	151.2889847	466.1040192	478.8535517	462.832822
CTI12_AA150190	10.99341487	-1.758399447	0.719751922	-2.443063217	0.014563186	0.037429088	7.17797654	5.283032789	2.713703761	15.18254134	18.59625444	17.00698034
CTI12_AA150220	30.09231396	-1.351157441	0.466470089	-2.896557516	0.003772815	0.011317922	13.55840013	10.56606558	26.45861167	44.02936989	33.70571117	52.23572532
CTI12_AA150270	810.6269238	-1.864255905	0.08623818	-21.61752376	1.23E-103	7.35E-102	356.5061682	340.3782554	351.4246371	1244.96839	1236.65092	1333.833172
CTI12_AA152550	243.7465845	-1.86001241	0.159396999	-11.66905541	1.83E-31	3.54E-30	114.0500717	110.1889696	92.26592789	375.0087711	412.6043953	358.3613714
CTI12_AA152590	59.8576752	-1.53119481	0.3598901	-4.254617754	2.09E-05	9.29E-05	45.46051809	15.0943794	31.8860192	88.05873978	79.03408135	99.6123134
CTI12_AA152610	83.36305055	-1.093536966	0.26079926	-4.193021735	2.75E-05	0.000120288	50.24583578	64.15111244	45.454538	107.7960435	123.2001856	109.3305879
CTI12_AA149830	7.295080351	-2.870157629	0.994631605	-2.885648933	0.003906076	0.011660213	1.595105898	2.26415691	1.356851881	24.29206615	6.973595414	7.288705859
CTI12_AA149840	3852.144115	-6.722798737	0.094317656	-71.27826328	0	0	55.03115347	87.54740051	73.27000156	7582.161146	7472.207486	7842.647504
CTI12_AA151080	14.59757701	-2.890363609	0.678018246	-4.262958448	2.02E-05	8.97E-05	3.190211796	4.52831382	2.713703761	25.81032028	19.75852034	31.58439205
CTI12_AA151250	16.81951405	-2.15536744	0.628495372	-3.429408612	0.000604898	0.002140733	7.975529489	5.283032789	5.427407523	13.66428721	41.84157248	26.72525482
CTI12_AA150670	3.34755435	-4.598332145	1.702439629	-2.701025086	0.006912612	0.01941587	0	0.75471897	0	6.073016537	2.324531805	10.93305879
CTI12_AA152040	429.521577	-1.576905814	0.125226476	-12.59243146	2.32E-36	5.21E-35	235.2781199	184.1514287	227.27269	658.9222942	599.7292056	671.7757233
CTI12_AA148960	16.43564292	-6.059428229	1.171732536	-5.171340764	2.32E-07	1.31E-06	0	0	1.356851881	22.77381201	45.32837019	29.15482344
CTI12_AA150710	1376.857804	-1.04310139	0.066457104	-15.69585992	1.61E-55	5.40E-54	874.9155849	892.8325414	931.4788161	1796.094641	1828.244264	1937.580974
CTI12_AA152650	463.233369	-1.28259739	0.125220526	-10.24270887	1.28E-24	1.98E-23	293.4994852	253.5855739	262.5508389	671.0683273	562.5366967	736.1592917
CTI12_AA152960	69.91217805	-1.791768213	0.29489423	-6.075969044	1.23E-09	8.62E-09	37.4849886	31.69819674	25.10175979	104.7595353	95.30580399	125.1227839
CTI12_AA151860	132.3663477	-1.125442067	0.201778918	-5.577599878	2.44E-08	1.52E-07	82.14795374	76.22661596	90.90907601	189.7817668	178.9889489	176.1437249
CTI12_AA153140	65.44360043	-1.366626908	0.325351621	-4.200461345	2.66E-05	0.000116606	26.31924731	41.50954335	42.0624083	63.76667364	99.95486759	119.0488624
CTI12_AA153150	168.6677972	-1.212579985	0.17931009	-6.762474921	1.36E-11	1.11E-10	101.2892245	97.35874712	106.5128726	221.6651036	231.2909146	253.8899207
CTI12_AA153200	166.9051068	-2.179744045	0.205606138	-10.60155142	2.93E-26	4.82E-25	74.9699772	45.2831382	61.05833463	273.2857442	291.7287415	255.1047051
CTI12_AA153620	134.1522447	-1.383320111	0.233791847	-5.916887738	3.28E-09	2.22E-08	79.75529489	60.37751759	82.08953878	253.5484404	162.7172263	166.4254504
CTI12_AA153820	129.9574757	-6.435450225	0.468497302	-13.73636561	6.15E-43	1.61E-41	6.380423591	1.50943794	1.356851881	211.0373247	308.0004641	251.4603521
CTI12_AA153830	25.72404581	-1.635696756	0.495749014	-3.299445303	0.000968761	0.003305399	7.975529489	15.0943794	14.24694475	50.10238643	24.40758395	42.51745084
CTI12_AA153880	39.91998984	-1.144402831	0.379205715	-3.017894474	0.002545375	0.007950183	29.50945911	16.60381734	28.4938895	53.1388947	53.4642315	58.30964687
CTI12_AA153490	6.778329539	-2.590209927	1.078367495	-2.401973297	0.016306899	0.041293987	1.595105898	0	4.070555642	19.73730374	11.62265902	3.644352929
CTI12_AA152080	34.60181148	-2.849709138	0.447676223	-6.365558391	1.95E-10	1.45E-09	7.17797654	12.07550352	6.105833463	63.76667364	66.24915643	52.23572532
CTI12_AA152120	3.743418599	-5.769857865	1.654917091	-3.486493611	0.000489397	0.001763019	0	0	0	10.62777894	6.973595414	4.859137239
CTI12_AA152180	22.29294468	-2.070067475	0.552888981	-3.74409248	0.000181047	0.00070404	13.55840013	9.056627639	3.392129702	30.36508268	34.86797707	42.51745084
CTI12_AA154190	248.3090442	-1.052288848	0.150451536	-6.994204756	2.67E-12	2.31E-11	176.2592017	148.6796371	160.1085219	323.3881306	324.2721867	357.1465871
CTI12_AA154550	7.728518704	-2.374661824	0.887419511	-2.67591798	0.007452488	0.020772493	2.392658847	3.77359485	1.356851881	15.18254134	13.94719083	9.718274478
CTI12_AA154560	17.77089804	-3.341901647	0.659106445	-5.070351946	3.97E-07	2.18E-06	2.392658847	3.01887588	4.070555642	34.91984509	20.92078624	41.30266653
CTI12_AA153750	81.93361639	-1.275319416	0.299488742	-4.25832172	2.06E-05	9.15E-05	48.65072988	29.43403983	65.12889028	133.6063638	112.7397925	102.041882
CTI12_AA049020	7.84899872	-2.32021476	0.97638667	-2.376327773	0.017485922	0.043923076	0	2.26415691	5.427407523	18.21904961	15.10945673	6.073921549
CTI12_AA155240	4458.317257	-7.337362145	0.103935102	-70.59561195	0	0	65.39934181	51.32088995	48.84666771	8717.815239	8856.466175	9010.055226
CTI12_AA155280	242.8957843	-1.048185916	0.153649925	-6.82190973	8.98E-12	7.46E-11	154.7252721	158.4909837	161.4653738	346.1619426	349.8420366	286.6890971
CTI12_AA152280	42.44122425	-2.755574747	0.399234877	-6.902139334	5.12E-12	4.34E-11	13.55840013	12.07550352	7.462685344	69.83969017	83.68314496	68.02792135
CTI12_AA152290	192.7817381	-2.316757847	0.179268911	-12.92336653	3.32E-38	7.82E-37	63.00668296	58.86807965	71.23472374	314.2786058	309.16273	340.1396067
CTI12_AA099120	57.9493088	-1.134476753	0.317187493	-3.576675556	0.000347992	0.001285153	36.68743565	42.26426232	29.85074138	85.02223152	62.76235872	91.10882323
CTI12_AA155740	318.9567459	-2.641592977	0.142231164	-18.57253288	5.36E-77	2.41E-75	86.93327143	89.05683845	88.19537225	560.2357755	518.3705924	570.9486256
CTI12_AA155530	733.128413	-2.842758798	0.096113428	-29.57712434	2.94E-192	3.30E-190	186.62739	179.6231148	172.3201889	1298.107285	1261.058504	1301.033996
CTI12_AA155540	17.83309372	-6.155028127	1.166278616	-5.277493767	1.31E-07	7.59E-07	0.797552949	0.75471897	0	16.70079548	52.3019656	36.44352929
CTI12_AA155560	4.815070229	-6.134887611	1.562437626	-3.926484813	8.62E-05	0.000350914	0	0	0	12.14603307	5.811329511	10.93305879
CTI12_AA155570	31.46590459	-8.843421711	1.246943902	-7.092076635	1.32E-12	1.17E-11	0	0	0	81.98572325	55.78876331	51.02094101
CTI12_AA155600	162.7439409	-1.560112217	0.18540429	-8.414650064	3.94E-17	4.48E-16	85.33816553	83.01908669	79.37583502	220.1468495	251.0494349	257.5342737
CTI12_AA155780	258.8241296	-2.219616099	0.154573212	-14.35964272	9.27E-47	2.66E-45	86.93327143	94.33987124	92.94435383	444.8484613	445.1478406	388.7309791
CTI12_AA155810	22.26610223	-2.75508774	0.556251604	-4.952952443	7.31E-07	3.89E-06	6.380423591	8.301908669	2.713703761	36.43809922	36.03024297	43.73223515
CTI12_AA155900	25.39566399	-2.371365059	0.540376869	-4.388354119	1.14E-05	5.25E-05	12.76084718	6.792470729	5.427407523	25.81032028	63.92462462	37.6583136
CTI12_AA156290	23.44033672	-1.933162653	0.502036632	-3.850640626	0.000117809	0.000470781	11.96329423	9.811346609	7.462685344	40.99286162	27.89438165	42.51745084
CTI12_AA157600	1564.652545	-1.855733471	0.069676313	-26.63363486	2.77E-156	2.54E-154	707.4294657	612.0770846	713.0256633	2374.549466	2495.384892	2485.448698
CTI12_AA157610	53.8194158	-3.130265731	0.389802963	-8.030379528	9.72E-16	1.03E-14	12.76084718	4.52831382	15.60379663	103.2412811	87.16994267	99.6123134
CTI12_AA156140	405.3064079	-3.61178891	0.145252869	-24.86552542	1.76E-136	1.38E-134	63.80423591	49.81145201	69.87787186	733.3167468	748.4992411	766.5288995
CTI12_AA149000	360.3922907	-1.612271578	0.140759145	-11.45411601	2.24E-30	4.19E-29	148.3448485	204.5288408	179.1044483	596.6738747	512.5592629	521.1424689
CTI12_AA149020	434.3200612	-1.086335748	0.110310621	-9.847970594	6.99E-23	1.01E-21	275.9533203	279.2460189	278.8330615	602.7468913	579.9706852	589.1703903
CTI12_AA083530	205.3335933	-1.746070195	0.208315843	-8.38184061	5.21E-17	5.88E-16	94.90880092	117.7361593	70.5562978	329.4611471	246.4003713	372.9387831
CTI12_AA083560	18.4962951	-1.717392401	0.570135172	-3.012254788	0.002593148	0.00808422	7.975529489	9.811346609	8.141111284	22.77381201	19.75852034	42.51745084
CTI12_AA162960	77.51702383	-1.616475474	0.282801939	-5.715927835	1.09E-08	7.04E-08	40.67520039	29.43403983	44.09768612	118.4238225	97.63033579	134.8410584
CTI12_AA157310	20895.2409	-2.509259908	0.029110881	-86.19663138	0	0	6332.570414	6230.959816	6170.283928	34976.02049	34593.68231	37067.92843
CTI12_AA157370	5.395571124	-3.780066151	1.31682064	-2.870600624	0.004096928	0.012179929	0	0.75471897	1.356851881	18.21904961	2.324531805	9.718274478
CTI12_AA157040	83.7113929	-1.085212295	0.257697603	-4.211185063	2.54E-05	0.000111417	50.24583578	56.60392274	53.59564929	135.1246179	103.4416653	103.2566663
CTI12_AA084290	1.938899105	-4.826055763	1.989847658	-2.425339319	0.015294084	0.039062852	0	0	0	4.554762403	4.649063609	2.42956862
CTI12_AA157180	31.14293835	-1.267961856	0.422488718	-3.001173292	0.002689415	0.008354761	19.14127077	18.86797425	16.96064851	36.43809922	38.35477477	57.09486256
CTI12_AA157220	7.193847799	-2.870263686	0.993060717	-2.890320437	0.003848493	0.011512419	3.190211796	0	2.035277821	10.62777894	13.94719083	13.36262741
CTI12_AA157230	8.956462968	-2.321868895	0.83460565	-2.781995178	0.005402584	0.015647117	3.190211796	3.01887588	2.713703761	21.25555788	16.27172263	7.288705859
CTI12_AA157820	294.468784	-1.03907218	0.144286312	-7.201460515	5.96E-13	5.37E-12	211.3515315	166.0381734	200.8140783	402.3373456	369.6005569	416.6710183
CTI12_AA156780	422.9942626	-1.070448039	0.113128422	-9.462237845	3.01E-21	4.09E-20	265.585132	267.1705154	285.6173209	573.9000627	588.1065465	557.5859982
CTI12_AA005570	7.669843749	-2.922693754	1.006538927	-2.903706629	0.003687735	0.011093582	3.190211796	2.26415691	0	18.21904961	16.27172263	6.073921549
CTI12_AA156420	4.754420326	-4.189337227	1.488505355	-2.814458956	0.004885942	0.014293429	0	1.50943794	0	3.036508268	6.973595414	17.00698034
CTI12_AA156510	32.44578111	-4.517067953	0.580878731	-7.776266733	7.47E-15	7.56E-14	3.987764744	1.50943794	2.713703761	53.1388947	60.43782692	72.88705859
CTI12_AA159300	4.342057686	-5.987386279	1.589269127	-3.767383494	0.000164967	0.000646126	0	0	0	10.62777894	8.135861316	7.288705859
CTI12_AA130810	1382.646417	-1.434700991	0.069237935	-20.72131412	2.23E-95	1.21E-93	736.1413718	760.0020027	744.2332566	1976.766883	1920.063271	2158.671719
CTI12_AA130870	88.17812413	-1.62437603	0.252190434	-6.441069164	1.19E-10	9.03E-10	38.28254155	43.77370026	47.48981583	121.4603307	137.1473765	140.9149799
CTI12_AA159170	6.758024893	-4.687286119	1.322914264	-3.543151847	0.000395375	0.001446938	1.595105898	0	0	15.18254134	11.62265902	12.1478431
CTI12_AA158300	365.3337987	-1.200792581	0.131575674	-9.126250657	7.09E-20	9.12E-19	212.1490844	227.9251289	223.2021344	581.4913334	490.4762108	456.7589005
CTI12_AA158320	41.84221793	-3.70444104	0.451254738	-8.209201431	2.23E-16	2.44E-15	7.975529489	4.52831382	5.427407523	92.61350219	62.76235872	77.74619583
CTI12_AA036390	12.47419508	-2.739001054	0.745994323	-3.671611121	0.000241026	0.000917436	2.392658847	6.037751759	1.356851881	25.81032028	18.59625444	20.65133327
CTI12_AA036410	78.70219584	-1.504433296	0.278596035	-5.400052798	6.66E-08	3.97E-07	31.10456501	51.32088995	40.70555642	103.2412811	124.3624515	121.478431
CTI12_AA159740	3.567213751	-5.697773719	1.68552715	-3.380410525	0.000723776	0.002525921	0	0	0	10.62777894	3.486797707	7.288705859
CTI12_AA159830	77.79354001	-5.172939231	0.444863009	-11.62816221	2.96E-31	5.68E-30	7.17797654	1.50943794	4.070555642	119.9420766	188.2870762	145.7741172
CTI12_AA159840	590.3682334	-6.114786533	0.200831999	-30.44727219	1.30E-203	1.57E-201	11.16574128	25.66044498	13.56851881	1232.822357	1113.450734	1145.541604
CTI12_AA159850	80.48794431	-1.666704804	0.271263359	-6.14423124	8.04E-10	5.72E-09	43.06785924	31.69819674	40.70555642	139.6793803	120.8756538	106.9010193
CTI12_AA112370	404.211544	-3.411568052	0.13946409	-24.46198188	3.75E-132	2.88E-130	70.1846595	60.37751759	77.3405572	742.4262716	748.4992411	726.4410173
CTI12_AA158920	6.862575725	-5.658132343	1.457670941	-3.881625258	0.000103761	0.0004181	0.797552949	0	0	15.18254134	6.973595414	18.22176465
CTI12_AA158930	32.48321642	-2.833611807	0.479497341	-5.909546442	3.43E-09	2.32E-08	10.36818834	9.811346609	4.070555642	50.10238643	74.38501774	46.16180377
CTI12_AA158980	46.8313229	-2.553368108	0.371885323	-6.866009357	6.60E-12	5.54E-11	13.55840013	14.33966043	12.89009287	98.68651872	67.41142233	74.1018429
CTI12_AA158990	675.7412008	-3.813255944	0.11666914	-32.68435795	2.61E-234	3.68E-232	96.50390682	74.71717802	97.69333541	1290.516014	1266.869833	1228.146937
CTI12_AA159030	215.2481516	-2.087513774	0.169587944	-12.30932883	8.07E-35	1.71E-33	90.12348322	81.50964875	74.62685344	364.3809922	363.7892274	317.0587049
CTI12_AA068850	99.33912001	-4.513181002	0.341872739	-13.20134802	8.62E-40	2.11E-38	5.582870642	7.547189699	11.53324099	197.3730374	218.5059896	155.4923917
CTI12_AA160560	206.2248188	-2.292844565	0.2088365	-10.97913709	4.82E-28	8.40E-27	72.57731835	52.83032789	83.44639067	432.7024282	283.5928802	312.1995676
CTI12_AA160570	364.70369	-1.723363296	0.124479055	-13.84460461	1.37E-43	3.64E-42	173.8665429	165.2834544	169.6064851	560.2357755	582.295217	536.9346649
CTI12_AA161270	710.1992112	-1.225142179	0.08796906	-13.92696675	4.34E-44	1.17E-42	418.7152982	429.4350939	428.7651943	968.6461376	987.9260169	1027.707526
CTI12_AA161100	11.30921844	-2.708993672	0.772783693	-3.505500565	0.00045575	0.001651541	3.987764744	2.26415691	2.713703761	30.36508268	13.94719083	14.57741172
CTI12_AA161180	646.8991253	-4.20522499	0.124099873	-33.88581222	1.08E-251	1.64E-249	67.79200066	59.62279862	71.91314968	1193.347749	1218.054666	1270.664388
CTI12_AA160970	231.4189152	-1.189806585	0.166146624	-7.161184249	8.00E-13	7.15E-12	118.8353894	138.8682905	164.8575035	321.8698765	344.0307071	300.0517245
CTI12_AA161210	9.38789843	-2.876396295	0.901553211	-3.190489767	0.001420319	0.004690592	3.190211796	1.50943794	2.035277821	24.29206615	4.649063609	20.65133327
CTI12_AA162230	508.5511339	-1.118883464	0.108905702	-10.27387404	9.24E-25	1.44E-23	303.0701206	335.0952226	323.6091736	687.7691228	647.3821076	754.3810564
CTI12_AA161420	25.69942318	-1.60833404	0.584998011	-2.749298304	0.005972301	0.017087273	3.987764744	10.56606558	23.06648197	59.21191123	20.92078624	36.44352929
CTI12_AA161680	48.94291151	-2.274743242	0.346538718	-6.564182075	5.23E-11	4.10E-10	15.95105898	18.11325528	16.28222257	75.91270671	86.00767677	81.39054876
CTI12_AA162930	950.9114559	-4.527463938	0.111910283	-40.45619247	0	0	77.36263604	92.07571433	68.52101998	1733.846221	1841.029189	1892.633955
CTI12_AA109660	734.0404315	-2.196137082	0.094205637	-23.31216217	3.34E-120	2.30E-118	242.4560965	273.9629861	272.0488021	1175.1287	1179.699891	1260.946114
CTI12_AA101940	105.7326974	-1.008422446	0.225595306	-4.470050656	7.82E-06	3.68E-05	72.57731835	71.69830214	66.48574216	142.7158886	154.581365	126.3375682
CTI12_AA101950	74.83441772	-2.060474545	0.283622433	-7.264850407	3.73E-13	3.41E-12	32.6996709	24.15100704	29.85074138	136.6428721	113.9020584	111.7601565
CTI12_AA162420	297.0470052	-1.06155412	0.141169133	-7.519732496	5.49E-14	5.29E-13	204.1735549	175.84952	198.1003746	359.8262298	428.8761179	415.4562339
CTI12_AA162470	49.9898275	-2.063534233	0.358506984	-5.75591083	8.62E-09	5.63E-08	17.54616488	23.39628807	16.96064851	81.98572325	60.43782692	99.6123134
CTI12_AA162480	128.77767	-2.479205282	0.227587044	-10.89343769	1.24E-27	2.14E-26	31.90211796	36.22651056	48.84666771	218.6285953	220.8305214	216.2316071
CTI12_AA162200	55.39231727	-1.828519942	0.322116751	-5.67657514	1.37E-08	8.77E-08	25.52169436	19.62269322	27.81546356	85.02223152	92.98127218	81.39054876
CTI12_AA161940	34.68765621	-4.216336818	0.572089597	-7.370063778	1.71E-13	1.59E-12	7.975529489	3.01887588	0	71.35794431	66.24915643	59.52443118
CTI12_AA164390	10.83226278	-4.851012454	1.102693767	-4.39923812	1.09E-05	5.01E-05	0	0.75471897	1.356851881	9.109524805	19.75852034	34.01396067
CTI12_AA162780	290.057258	-6.280301983	0.297335819	-21.12191527	5.00E-99	2.82E-97	4.785317693	5.283032789	11.53324099	520.761168	586.9442806	611.0365078
CTI12_AA163590	5.589592117	-2.646950002	1.114705015	-2.374574409	0.017569195	0.044084179	3.190211796	1.50943794	0	12.14603307	6.973595414	9.718274478
CTI12_AA070730	34.54320301	-8.984063067	1.236273631	-7.267050627	3.67E-13	3.36E-12	0	0	0	66.8031819	63.92462462	76.53141152
CTI12_AA070850	185.4906809	-7.739615382	0.569166658	-13.59815314	4.11E-42	1.06E-40	0	4.52831382	0.67842594	367.4175005	364.9514933	375.3683517
CTI12_AA070910	5.148495307	-5.254421857	1.566941057	-3.353298985	0.000798544	0.002765263	0	0.75471897	0	3.036508268	18.59625444	8.503490169
CTI12_AA103870	57.86568943	-1.905340643	0.337459639	-5.646128962	1.64E-08	1.04E-07	17.54616488	25.66044498	29.85074138	78.94921498	116.2265902	78.96098014
CTI12_AA162720	3.879587479	-5.814386612	1.681017058	-3.458850453	0.000542486	0.001936332	0	0	0	13.66428721	2.324531805	7.288705859
CTI12_AA165040	47.59188308	-3.202725282	0.387563753	-8.263737918	1.41E-16	1.56E-15	7.975529489	8.301908669	11.53324099	86.54048565	82.52087906	88.67925461
CTI12_AA158420	78.62888286	-1.316849692	0.275647839	-4.777290096	1.78E-06	9.03E-06	35.09232975	55.84920377	44.09768612	113.8690601	122.0379197	100.8270977
CTI12_AA158450	62.5902109	-5.366626583	0.501259538	-10.70628322	9.51E-27	1.59E-25	3.190211796	3.01887588	2.713703761	121.4603307	139.4719083	105.686235
CTI12_AA163840	39.94639638	-1.072927054	0.439400014	-2.441800228	0.014614231	0.03754739	11.16574128	40.00010541	25.78018573	66.8031819	54.62649741	41.30266653
CTI12_AA163870	195.05466	-5.901524356	0.326128736	-18.09568954	3.45E-73	1.48E-71	7.975529489	4.52831382	6.784259404	385.6365501	347.5175048	417.8858026
CTI12_AA163490	35.88424452	-1.341031189	0.409199558	-3.277205863	0.001048399	0.00355163	13.55840013	24.90572601	22.38805603	47.06587816	43.00383838	64.38356842
CTI12_AA117630	25.72270749	-1.480237408	0.47547899	-3.113149981	0.001851019	0.005954718	14.35595308	15.0943794	11.53324099	24.29206615	45.32837019	43.73223515
CTI12_AA164810	21.5852672	-2.157610634	0.596983992	-3.614185074	0.000301294	0.001125183	11.16574128	3.77359485	8.819537225	28.84682855	18.59625444	58.30964687
CTI12_AA168000	379.4317271	-1.296256337	0.124150102	-10.44104127	1.61E-25	2.58E-24	243.2536494	212.8307495	203.5277821	523.7976763	540.4536446	552.726861
CTI12_AA164860	85.26885032	-1.345477639	0.262944546	-5.116963486	3.10E-07	1.73E-06	52.63849463	43.77370026	48.16824177	115.3873142	103.4416653	148.2036858
CTI12_AA165060	4.6686698	-5.110900977	1.68196837	-3.03864274	0.002376465	0.007469353	0	0.75471897	0	0	15.10945673	12.1478431
CTI12_AA165750	110.9533873	-2.520820512	0.246854288	-10.21177527	1.76E-24	2.71E-23	41.47275334	26.41516395	31.20759326	177.6357337	182.4757467	206.5133327
CTI12_AA165440	8.993230253	-2.17544925	0.861305626	-2.525757622	0.01154491	0.030550095	5.582870642	3.01887588	1.356851881	6.073016537	20.92078624	17.00698034
CTI12_AA166590	9915.658384	-1.429318546	0.035811127	-39.91269414	0	0	5081.209837	5536.618363	5486.43058	14667.85319	14018.08905	14703.74929
CTI12_AA166660	64.39645841	-1.93795453	0.313481891	-6.18203024	6.33E-10	4.54E-09	21.53392962	30.94347777	27.13703761	127.5333473	92.98127218	86.249686
CTI12_AA166940	47.07590682	-2.538197063	0.384742785	-6.597127125	4.19E-11	3.32E-10	12.76084718	18.11325528	10.85481505	57.6936571	89.49447447	93.53839185
CTI12_AA166010	1130.04832	-4.313509769	0.100422336	-42.95368864	0	0	116.4427305	110.1889696	99.05018729	2073.935147	2066.508774	2314.16411
CTI12_AA165950	31.64285833	-1.419728933	0.419979674	-3.380470582	0.000723618	0.002525664	17.54616488	17.35853631	16.96064851	33.40159095	51.1396997	53.45050963
CTI12_AA131400	9.59676734	-2.594157721	0.845276787	-3.069003859	0.002147738	0.006811938	3.190211796	2.26415691	2.713703761	21.25555788	22.08305214	6.073921549
CTI12_AA165800	86.06539867	-1.21951892	0.251279121	-4.853244137	1.21E-06	6.30E-06	57.42381232	49.81145201	48.16824177	112.3508059	116.2265902	132.4114898
CTI12_AA167620	227.7706896	-4.664614792	0.233084612	-20.01253863	4.28E-89	2.21E-87	15.15350603	22.6415691	14.24694475	411.4468704	498.6120721	404.5231752
CTI12_AA167900	78.20971946	-3.723082307	0.367471039	-10.13163464	4.00E-24	6.07E-23	17.54616488	9.056627639	6.784259404	160.9349382	98.79260169	176.1437249
CTI12_AA168360	4.818624559	-4.203769425	1.533241903	-2.741752242	0.006111242	0.017421548	0	1.50943794	0	7.591270671	18.59625444	1.21478431
CTI12_AA168390	153.2549374	-2.522038129	0.223686272	-11.27489009	1.75E-29	3.18E-28	40.67520039	58.11336068	37.99185266	223.1833577	305.6759323	253.8899207
CTI12_AA154650	10.94250284	-7.328897683	1.35520879	-5.407947277	6.38E-08	3.81E-07	0	0	0	18.21904961	25.56984985	21.86611758
CTI12_AA061730	7.276417003	-3.748225797	1.144578091	-3.274766332	0.001057494	0.003577988	1.595105898	1.50943794	0	13.66428721	23.24531805	3.644352929
CTI12_AA166960	105.1691855	-3.873911637	0.307844746	-12.58397842	2.59E-36	5.78E-35	13.55840013	17.35853631	9.497963165	242.9206615	155.7436309	191.9359209
CTI12_AA170020	14.39108789	-3.406916928	0.747944879	-4.555037444	5.24E-06	2.51E-05	3.190211796	1.50943794	2.713703761	33.40159095	13.94719083	31.58439205
CTI12_AA168020	7123.683364	-5.001029177	0.04678063	-106.9038433	0	0	429.8810395	449.8125061	415.8751014	13659.73245	13714.73765	14072.06144
CTI12_AA169390	34.36634059	-1.285326356	0.403970005	-3.181737109	0.001463946	0.004822874	21.53392962	20.37741219	18.31750039	39.47460749	62.76235872	43.73223515
CTI12_AA172940	79.533493	-4.40747314	0.370478154	-11.89671535	1.23E-32	2.47E-31	7.975529489	6.037751759	7.462685344	150.3071593	123.2001856	182.2176465
CTI12_AA169860	22.12956775	-1.236761964	0.495769062	-2.494633205	0.012608739	0.032966118	12.76084718	16.60381734	10.17638911	34.91984509	26.73211575	31.58439205
CTI12_AA169630	304.9712494	-1.231420488	0.134946268	-9.125265247	7.16E-20	9.20E-19	179.4494135	172.0759251	194.7082449	425.1111576	411.4421294	447.040626
CTI12_AA168520	60.86193373	-2.310292019	0.31762589	-7.273626263	3.50E-13	3.21E-12	20.73637667	16.60381734	23.74490791	107.7960435	91.81900628	104.4714506
CTI12_AA167290	414.5221684	-1.745573907	0.130728117	-13.35270445	1.14E-40	2.86E-39	216.9344021	181.1325528	174.3554667	611.8564161	712.4689981	590.3851746
CTI12_AA170550	1.897073869	-4.800532259	1.999208093	-2.4012169	0.016340648	0.041365458	0	0	0	3.036508268	3.486797707	4.859137239
CTI12_AA171190	113.2794878	-1.214282936	0.230860535	-5.259811672	1.44E-07	8.31E-07	77.36263604	71.69830214	56.30935305	141.1976345	182.4757467	150.6332544
CTI12_AA171200	590.1174819	-1.613765286	0.101920473	-15.83357331	1.83E-56	6.17E-55	294.2970381	300.37815	276.7977837	958.0183587	842.6427791	868.5707815
CTI12_AA171210	85.56819591	-1.086379717	0.25246509	-4.303088856	1.68E-05	7.56E-05	60.61402412	46.03785717	57.66620493	119.9420766	117.3888561	111.7601565
CTI12_AA170260	40.84846604	-1.069595721	0.357011256	-2.995971979	0.002735716	0.008485394	26.31924731	24.15100704	28.4938895	59.21191123	53.4642315	53.45050963
CTI12_AA170070	701.5152673	-1.736804666	0.092180802	-18.84128403	3.46E-79	1.61E-77	335.7697915	307.9253397	327.6797292	1080.996944	1037.903451	1118.816349
CTI12_AA171090	194.5537744	-1.609053366	0.188136874	-8.552567797	1.20E-17	1.40E-16	92.51614207	76.98133493	118.0461136	299.0960644	268.4834234	312.1995676
CTI12_AA171750	62.91344091	-1.753560575	0.298698756	-5.87066581	4.34E-09	2.91E-08	27.11680026	26.41516395	32.56444514	104.7595353	90.65674038	95.96796047
CTI12_AA173380	2.132610089	-4.965939274	1.936179508	-2.564813467	0.010323129	0.02770132	0	0	0	4.554762403	5.811329511	2.42956862
CTI12_AA171380	217.8103209	-2.804824462	0.199070102	-14.08963192	4.40E-45	1.21E-43	52.63849463	37.7359485	72.59157562	364.3809922	384.7100136	394.8049007
CTI12_AA172320	79.91021486	-2.244899659	0.27344469	-8.209702892	2.22E-16	2.43E-15	23.92658847	30.94347777	28.4938895	138.1611262	125.5247174	132.4114898
CTI12_AA172610	104.3888059	-1.831410994	0.262516913	-6.976354304	3.03E-12	2.61E-11	51.84094168	38.49066747	46.81138989	188.2635126	115.0643243	185.8619994
CTI12_AA173450	609.6990282	-5.658256806	0.176630418	-32.03444163	3.62E-225	4.94E-223	23.12903552	24.90572601	23.06648197	1126.544568	1142.507382	1318.040976
CTI12_AA169600	13.33953565	-3.014946567	0.722333578	-4.173897849	2.99E-05	0.000130279	3.190211796	1.50943794	4.070555642	22.77381201	29.05664756	19.43654896
CTI12_AA174570	255.9626816	-1.57395008	0.146411584	-10.75017449	5.91E-27	9.95E-26	127.6084718	125.283349	132.9714843	394.7460749	385.8722796	369.2944302
CTI12_AA174620	25.53217962	-2.521241834	0.497736925	-5.06541048	4.08E-07	2.24E-06	4.785317693	8.301908669	9.497963165	44.02936989	46.49063609	40.08788222
CTI12_AA174630	38.05913506	-1.648927526	0.408044438	-4.041048901	5.32E-05	0.000223752	19.93882372	11.32078455	23.74490791	66.8031819	61.60009282	44.94701946
CTI12_AA173920	27.205797	-1.344681439	0.470396101	-2.858615188	0.004254946	0.012604893	17.54616488	12.07550352	16.28222257	51.62064056	24.40758395	41.30266653
CTI12_AA173990	201.5435406	-3.768724404	0.221804913	-16.99116742	9.55E-65	3.64E-63	17.54616488	37.7359485	27.13703761	356.7897215	352.1665684	417.8858026
CTI12_AA175910	782.7259501	-6.031797929	0.298413352	-20.2128956	7.54E-91	3.96E-89	14.35595308	20.37741219	35.2781489	1565.320012	1564.409904	1496.61427
CTI12_AA172150	27.71349027	-2.450801872	0.566946542	-4.322809452	1.54E-05	6.95E-05	17.54616488	3.77359485	4.748981583	27.32857442	55.78876331	57.09486256
CTI12_AA174390	371.8154088	-1.105608525	0.140122039	-7.890325697	3.01E-15	3.13E-14	200.1857902	226.415691	280.1899134	514.6881515	539.2913787	470.1215279
CTI12_AA041140	33.51690962	-2.211033717	0.441485073	-5.00817322	5.49E-07	2.97E-06	7.975529489	12.07550352	15.60379663	40.99286162	68.57368823	55.88007825
CTI12_AA041180	74.66821187	-1.407861092	0.290474814	-4.846757871	1.25E-06	6.50E-06	53.43604758	34.71707262	34.59972296	121.4603307	113.9020584	89.89403892
CTI12_AA041260	379.984815	-1.445788739	0.133047672	-10.86669702	1.66E-27	2.85E-26	198.5906843	235.4723186	178.4260223	564.7905379	519.5328583	583.0964687
CTI12_AA175010	14.06042094	-2.413425531	0.666734051	-3.619772423	0.000294862	0.001103918	4.785317693	3.01887588	5.427407523	31.88333682	18.59625444	20.65133327
CTI12_AA175030	583.8761216	-5.108328338	0.156649701	-32.60988247	2.97E-233	4.18E-231	34.2947768	40.00010541	25.10175979	1150.836634	1111.126203	1141.897251
CTI12_AA174860	21.21571333	-2.483886013	0.534954022	-4.64317663	3.43E-06	1.68E-05	7.17797654	6.792470729	5.427407523	31.88333682	38.35477477	37.6583136
CTI12_AA111520	4.901306895	-3.110510118	1.224990484	-2.539211658	0.011110259	0.029530766	1.595105898	1.50943794	0	12.14603307	9.298127218	4.859137239
CTI12_AA175840	80.46317843	-2.43089881	0.285702357	-8.508501059	1.76E-17	2.04E-16	23.12903552	26.41516395	25.78018573	156.3801758	142.958706	108.1158036
CTI12_AA175310	354.9963224	-3.508026477	0.149332036	-23.49145286	4.99E-122	3.53E-120	63.80423591	53.58504686	54.95250117	677.1413439	642.733044	637.7617626
CTI12_AA180620	126.3942701	-1.142097751	0.215754184	-5.293513812	1.20E-07	6.99E-07	85.33816553	83.77380566	67.84259404	159.4166841	161.5549604	200.4394111
CTI12_AA045980	267.3796738	-1.368321083	0.15444453	-8.859627995	8.03E-19	9.81E-18	127.6084718	170.5664872	149.2537069	397.7825832	353.3288343	405.7379595
CTI12_AA046020	5.257147001	-2.949362307	1.19183762	-2.474634343	0.013337265	0.034635022	0.797552949	0	2.713703761	13.66428721	4.649063609	9.718274478
CTI12_AA176430	137.211374	-5.183470372	0.59421951	-8.723157494	2.71E-18	3.23E-17	1.595105898	13.58494146	6.784259404	256.5849487	284.7551461	259.9638423
CTI12_AA176450	92.45471255	-1.123506134	0.247194423	-4.545030268	5.49E-06	2.63E-05	64.60178886	61.13223656	48.84666771	138.1611262	129.0115152	112.9749408
CTI12_AA154760	99.01922403	-1.542458014	0.264392818	-5.833963358	5.41E-09	3.61E-08	35.8898827	50.56617098	65.12889028	126.0150931	146.4455037	170.0698034
CTI12_AA154780	2134.575845	-3.681073786	0.065932666	-55.8308049	0	0	311.0456501	303.3970259	312.0759326	3818.409148	3924.971952	4137.555359
CTI12_AA174060	54.20921411	-1.33883136	0.323727549	-4.135673235	3.54E-05	0.000152543	33.49722385	28.67932086	29.85074138	86.54048565	60.43782692	86.249686
CTI12_AA176860	254.2942197	-1.017756233	0.162488866	-6.263544448	3.76E-10	2.74E-09	195.4004725	170.5664872	139.7557437	303.6508268	356.815632	359.5761557
CTI12_AA177650	8.265369535	-2.542140519	0.948286507	-2.680772638	0.00734524	0.020507916	2.392658847	0	4.748981583	19.73730374	8.135861316	14.57741172
CTI12_AA114630	1.837742497	-4.762523325	2.042253288	-2.331994446	0.019700983	0.048698638	0	0	0	1.518254134	4.649063609	4.859137239
CTI12_AA176130	975.1024739	-3.597681831	0.108868657	-33.04607532	1.77E-239	2.54E-237	181.8420723	122.2644731	143.1478734	1875.043856	1653.904379	1874.41219
CTI12_AA179300	29.78973903	-1.09141178	0.417442557	-2.614519681	0.008935301	0.024370261	19.93882372	18.86797425	18.31750039	39.47460749	37.19250887	44.94701946
CTI12_AA125100	192.6816412	-1.87142576	0.193845779	-9.654199157	4.72E-22	6.62E-21	91.71858912	69.43414523	87.51694631	252.0301863	362.6269615	292.7630187
CTI12_AA051270	21.89950639	-1.492023425	0.564094208	-2.6449898	0.008169338	0.022525289	13.55840013	15.0943794	6.105833463	21.25555788	52.3019656	23.08090189
CTI12_AA051320	25.40893001	-2.051401466	0.512556816	-4.00229087	6.27E-05	0.000260886	5.582870642	8.301908669	15.60379663	30.36508268	47.65290199	44.94701946
CTI12_AA177740	162.0521578	-2.559781427	0.219141568	-11.68094877	1.60E-31	3.08E-30	62.20913001	43.01898129	36.63500078	239.8841532	291.7287415	298.8369402
CTI12_AA177830	413.3010916	-5.446902798	0.202178295	-26.94108588	7.26E-160	6.88E-158	19.93882372	18.86797425	16.96064851	807.7111994	738.0388479	878.289056
CTI12_AA178280	31.28052566	-1.209319773	0.431902593	-2.799982665	0.005110535	0.014878981	13.55840013	24.90572601	18.31750039	34.91984509	53.4642315	42.51745084
CTI12_AA178030	23.98658594	-5.992486162	0.944772715	-6.342780723	2.26E-10	1.68E-09	1.595105898	0	0.67842594	44.02936989	44.16610429	53.45050963
CTI12_AA178050	9.643917222	-7.141810267	1.382191662	-5.167018774	2.38E-07	1.34E-06	0	0	0	21.25555788	23.24531805	13.36262741
CTI12_AA171580	17.56322599	-1.414085742	0.590460875	-2.394884745	0.01662559	0.041966163	13.55840013	11.32078455	4.070555642	24.29206615	29.05664756	23.08090189
CTI12_AA178130	73.52573866	-1.136932333	0.292961705	-3.880822352	0.000104104	0.00041937	47.05562398	40.00010541	50.20351959	135.1246179	82.52087906	86.249686
CTI12_AA104510	42.09312852	-2.07633051	0.403340619	-5.147833897	2.64E-07	1.48E-06	23.92658847	9.056627639	15.60379663	62.2484195	62.76235872	78.96098014
CTI12_AA104540	51.64343909	-2.301970669	0.368853225	-6.240885292	4.35E-10	3.15E-09	15.15350603	26.41516395	10.85481505	85.02223152	82.52087906	89.89403892
CTI12_AA104610	34.43167933	-3.171028185	0.468953345	-6.761926788	1.36E-11	1.12E-10	7.17797654	6.792470729	6.784259404	40.99286162	74.38501774	70.45748997
CTI12_AA104620	65.20875445	-1.293844276	0.305152869	-4.239987258	2.24E-05	9.87E-05	26.31924731	38.49066747	48.16824177	94.13175632	91.81900628	92.32360754
CTI12_AA104640	46.94991389	-1.414164995	0.347778837	-4.06627674	4.78E-05	0.000202201	25.52169436	25.66044498	25.78018573	59.21191123	59.27556102	86.249686
CTI12_AA104650	8.16928251	-3.325038381	0.964564595	-3.447190991	0.000566448	0.002014658	1.595105898	1.50943794	1.356851881	15.18254134	22.08305214	7.288705859
CTI12_AA176650	315.0373721	-2.039800835	0.145732704	-13.99686395	1.63E-44	4.44E-43	135.5840013	124.52863	110.5834283	463.0675109	492.8007426	563.6599197
CTI12_AA179980	16.56925828	-3.12835917	0.79029278	-3.958481272	7.54E-05	0.000309854	1.595105898	3.01887588	5.427407523	40.99286162	4.649063609	43.73223515
CTI12_AA179670	107.2206737	-1.05670881	0.222956826	-4.739522135	2.14E-06	1.08E-05	67.79200066	70.1888642	70.5562978	159.4166841	142.958706	132.4114898
CTI12_AA180100	30.19859152	-1.150126421	0.428428085	-2.684526207	0.007263269	0.020305556	15.95105898	16.60381734	23.74490791	33.40159095	45.32837019	46.16180377
CTI12_AA180120	278.246424	-1.47425141	0.149284518	-9.875447453	5.32E-23	7.72E-22	140.369319	129.8116628	170.963337	414.4833786	404.468534	409.3823124
CTI12_AA180140	46.43496896	-1.065079932	0.347803635	-3.062302474	0.002196414	0.006949393	34.2947768	32.45291571	23.74490791	51.62064056	70.89822004	65.59835273
CTI12_AA178710	111.7101764	-1.092602378	0.245455557	-4.451324673	8.53E-06	3.99E-05	54.23360052	94.33987124	65.12889028	163.9714465	138.3096424	154.2776073
CTI12_AA179240	67.02742406	-1.394081159	0.30120433	-4.62835696	3.69E-06	1.80E-05	37.4849886	27.92460189	45.454538	85.02223152	112.7397925	93.53839185
CTI12_AA179270	12.65794775	-1.855518131	0.671152938	-2.764672592	0.005697996	0.016410644	6.380423591	6.792470729	3.392129702	16.70079548	23.24531805	19.43654896
CTI12_AA180250	7.81056693	-2.119497408	0.860466441	-2.463195898	0.013770465	0.035627139	2.392658847	2.26415691	4.070555642	12.14603307	16.27172263	9.718274478
CTI12_AA180270	71.81315793	-1.578936203	0.293102537	-5.386975552	7.17E-08	4.26E-07	31.90211796	37.7359485	38.6702786	78.94921498	119.7133879	123.9079996
CTI12_AA180720	258.6231159	-1.052654033	0.15548076	-6.77031702	1.29E-11	1.06E-10	145.9521896	168.3023303	189.2808374	385.6365501	338.2193776	324.3474107
CTI12_AA180730	411.6508663	-1.717063844	0.126552092	-13.56803994	6.20E-42	1.59E-40	208.9588726	195.4722132	171.6417629	693.8421393	596.2424079	603.747802
CTI12_AA180750	4.441103756	-3.018359667	1.259680899	-2.396130376	0.016569196	0.041865399	0	1.50943794	1.356851881	10.62777894	4.649063609	8.503490169
CTI12_AA180860	11.03431045	-2.30593042	0.769698135	-2.995889319	0.002736457	0.008486815	2.392658847	6.792470729	2.035277821	12.14603307	19.75852034	23.08090189
CTI12_AA181600	132.9391021	-1.30399025	0.22753432	-5.73096072	9.99E-09	6.47E-08	69.38710655	86.03796257	74.62685344	170.044463	154.581365	242.956862
CTI12_AA154920	1065.980013	-1.590794749	0.082896403	-19.19015418	4.47E-82	2.16E-80	532.7653699	538.1146256	523.744826	1547.100963	1484.213557	1769.940739
CTI12_AA155020	5.503484911	-2.966946406	1.255935773	-2.362339277	0.018160014	0.045376549	0	3.77359485	0	7.591270671	4.649063609	17.00698034
CTI12_AA180540	2011.914624	-1.251691579	0.056985235	-21.96519119	6.20E-107	3.82E-105	1222.648671	1178.116312	1171.641599	2717.6749	2817.332547	2964.073716
CTI12_AA181830	23.59202845	-1.450786662	0.550621318	-2.634817457	0.008418254	0.023124331	6.380423591	21.13213116	10.17638911	51.62064056	26.73211575	25.51047051
CTI12_AA183360	28.75587904	-1.359443432	0.449631869	-3.023458801	0.002499031	0.007817661	19.14127077	17.35853631	12.21166693	28.84682855	48.8151679	46.16180377
CTI12_AA182000	2.47820682	-5.190945931	1.849703423	-2.806366614	0.005010365	0.014617185	0	0	0	3.036508268	6.973595414	4.859137239
CTI12_AA181500	22.62427617	-2.036524425	0.529354465	-3.847184753	0.000119483	0.000477278	8.773082438	10.56606558	7.462685344	21.25555788	48.8151679	38.87309791
CTI12_AA181570	48.59023376	-1.104566538	0.363977233	-3.03471327	0.002407645	0.007549968	38.28254155	36.22651056	18.31750039	65.28492777	58.11329511	75.31662721
CTI12_AA182120	67.4372472	-1.399555307	0.303502824	-4.611341959	4.00E-06	1.95E-05	36.68743565	43.77370026	31.20759326	77.43096084	123.2001856	92.32360754
CTI12_AA166170	7.241398446	-3.746583267	1.168831235	-3.205409948	0.001348702	0.004471197	0	3.01887588	0	21.25555788	5.811329511	13.36262741
CTI12_AA166210	29.36211843	-1.268481363	0.540253551	-2.347937115	0.018877708	0.046919307	3.987764744	27.16988292	20.35277821	40.99286162	30.21891346	53.45050963
CTI12_AA166220	12.84227361	-1.644054121	0.651874428	-2.522041134	0.011667606	0.030839348	6.380423591	7.547189699	4.748981583	22.77381201	18.59625444	17.00698034
CTI12_AA166270	77.5469495	-1.534244626	0.292806415	-5.239791709	1.61E-07	9.24E-07	43.06785924	26.41516395	49.52509365	133.6063638	105.7661971	106.9010193
CTI12_AA166280	12.98416843	-4.339391084	0.896849872	-4.838481023	1.31E-06	6.75E-06	0.797552949	1.50943794	1.356851881	15.18254134	37.19250887	21.86611758
CTI12_AA166290	15.77305501	-2.050548426	0.623163333	-3.290547307	0.000999927	0.003401273	3.987764744	8.301908669	6.105833463	21.25555788	19.75852034	35.22874498
CTI12_AA184040	58.70087971	-1.299271502	0.305983067	-4.246220268	2.17E-05	9.62E-05	33.49722385	35.47179159	32.56444514	97.16826459	70.89822004	82.60533307
CTI12_AA160910	137.5667186	-1.010997548	0.198435158	-5.09485092	3.49E-07	1.93E-06	99.69411861	84.52852463	89.55222413	189.7817668	191.7738739	170.0698034
CTI12_AA182270	67.29622117	-1.60304572	0.311717341	-5.142626063	2.71E-07	1.52E-06	31.10456501	25.66044498	42.74083424	122.9785849	101.1171335	80.17576445
CTI12_AA184850	16.4556352	-2.20900504	0.604179632	-3.65620574	0.000255976	0.000968627	5.582870642	3.77359485	8.141111284	24.29206615	30.21891346	26.72525482
CTI12_AA184890	16.17106306	-1.598366191	0.602282256	-2.653849048	0.007957942	0.022007248	10.36818834	7.547189699	6.105833463	34.91984509	17.43398853	20.65133327
CTI12_AA183690	58.63115855	-1.341433193	0.304025671	-4.412236597	1.02E-05	4.73E-05	27.91435321	36.22651056	35.2781489	85.02223152	87.16994267	80.17576445
CTI12_AA184830	115.5038732	-1.096002623	0.227049236	-4.827158393	1.38E-06	7.13E-06	64.60178886	68.67942626	86.83852037	179.1539878	139.4719083	154.2776073
CTI12_AA184680	103.1116197	-1.715590686	0.264137325	-6.495071021	8.30E-11	6.42E-10	64.60178886	34.71707262	45.454538	151.8254134	184.8002785	137.270627
CTI12_AA182930	186.59817	-1.117419647	0.176350143	-6.336369371	2.35E-10	1.74E-09	118.8353894	126.038068	108.5481505	250.5119321	228.9663827	286.6890971
CTI12_AA183810	145.3589025	-2.200351322	0.220411999	-9.982901716	1.81E-23	2.68E-22	41.47275334	61.88695553	52.23879741	253.5484404	264.9966257	198.0098425
CTI12_AA185190	50.64567708	-1.31130238	0.369987461	-3.544180597	0.000393835	0.001441832	23.92658847	30.94347777	31.8860192	104.7595353	67.41142233	44.94701946
CTI12_AA185200	37.69361188	-1.966857493	0.391347981	-5.025853181	5.01E-07	2.72E-06	17.54616488	15.84909837	12.89009287	51.62064056	65.08689053	63.16878411
CTI12_AA185340	30.35679343	-3.490725875	0.504387927	-6.920716551	4.49E-12	3.82E-11	4.785317693	6.037751759	4.070555642	63.76667364	48.8151679	54.66529394
CTI12_AA185490	21.78945499	-2.90984336	0.578621232	-5.028926008	4.93E-07	2.68E-06	1.595105898	7.547189699	6.105833463	33.40159095	38.35477477	43.73223515
CTI12_AA178540	327.3974189	-1.209457746	0.128354416	-9.422798118	4.39E-21	5.93E-20	188.2224959	196.9816511	207.5983378	450.9214779	460.2572973	460.4032534
CTI12_AA178570	151.8701244	-1.025705143	0.188461919	-5.442506086	5.25E-08	3.16E-07	89.32593028	104.1512178	106.5128726	198.8912916	203.3965329	208.9429013
CTI12_AA186180	18.77761821	-1.619441975	0.54759648	-2.95736374	0.003102819	0.009499091	11.16574128	10.56606558	6.105833463	24.29206615	31.38117936	29.15482344
CTI12_AA186200	306.2943679	-1.440251536	0.152718236	-9.430776387	4.07E-21	5.50E-20	171.473884	184.1514287	139.7557437	441.8119531	394.0081409	506.5650572
CTI12_AA169120	70.78899616	-1.372211568	0.286972342	-4.781685777	1.74E-06	8.85E-06	43.86541219	31.69819674	42.74083424	106.2777894	113.9020584	86.249686
CTI12_AA185820	151.2049131	-2.279428857	0.205852555	-11.07311425	1.69E-28	2.99E-27	61.41157706	49.05673304	44.77611206	265.6944735	233.6154464	252.6751364
CTI12_AA181000	104.3749316	-1.268231915	0.231228974	-5.484744811	4.14E-08	2.52E-07	55.82870642	62.6416745	65.12889028	148.7889052	163.8794922	129.9819211
CTI12_AA181050	12.77035112	-1.810914459	0.717818757	-2.522801811	0.0116424	0.030778155	6.380423591	3.01887588	7.462685344	27.32857442	8.135861316	24.2956862
CTI12_AA181080	21.97384091	-1.58613856	0.539388175	-2.940625386	0.003275504	0.009972704	6.380423591	12.07550352	14.24694475	42.51111576	37.19250887	19.43654896
CTI12_AA185720	107.0519107	-3.288608769	0.272413011	-12.07214279	1.48E-33	3.05E-32	23.12903552	21.13213116	15.60379663	209.5190705	161.5549604	211.3724699
CTI12_AA185760	51.85053788	-3.927446401	0.413221807	-9.504450956	2.01E-21	2.75E-20	5.582870642	5.283032789	8.141111284	107.7960435	88.33220857	95.96796047
CTI12_AA097360	6.865793541	-2.584613967	1.020384965	-2.532979274	0.011309764	0.030015376	0	4.52831382	1.356851881	9.109524805	11.62265902	14.57741172
CTI12_AA186650	11.63922421	-4.909865278	1.053663652	-4.659803221	3.17E-06	1.56E-05	0.797552949	1.50943794	0	27.32857442	24.40758395	15.79219603
CTI12_AA185030	53.35361193	-7.762293788	1.081929985	-7.174488086	7.26E-13	6.51E-12	0	0	1.356851881	74.39445258	156.9058968	87.46447031
CTI12_AA185430	216.2167465	-1.336807902	0.159743915	-8.368443357	5.84E-17	6.58E-16	124.41826	123.7739111	120.0813914	291.5047938	301.0268687	336.4952538
CTI12_AA183320	19.46589552	-3.087429949	0.677595503	-4.556449884	5.20E-06	2.50E-05	2.392658847	1.50943794	8.141111284	47.06587816	40.67930658	17.00698034
CTI12_AA176760	50.30612002	-2.411195725	0.368461308	-6.543959083	5.99E-11	4.67E-10	23.12903552	12.07550352	12.89009287	72.87619844	83.68314496	97.18274478
CTI12_AA176780	3.102954276	-5.497620329	1.73552042	-3.167707084	0.001536462	0.005033633	0	0	0	9.109524805	4.649063609	4.859137239
CTI12_AA186220	9.840528737	-1.870909915	0.786069934	-2.380080747	0.017308845	0.043525735	3.190211796	6.792470729	2.713703761	15.18254134	9.298127218	21.86611758
CTI12_AA186100	475.6562493	-1.466978701	0.120506552	-12.17343522	4.31E-34	8.95E-33	281.536191	228.6798479	248.9823201	637.6667364	686.8991482	770.1732524
CTI12_AA186110	95.04431591	-1.019754295	0.238113099	-4.282646774	1.85E-05	8.25E-05	65.39934181	59.62279862	63.09361245	138.1611262	111.5775266	132.4114898
CTI12_AA188150	20.99591583	-1.527640188	0.553430995	-2.760308335	0.005774683	0.016600773	7.17797654	6.792470729	18.31750039	25.81032028	30.21891346	37.6583136
CTI12_AA187340	2579.417448	-2.711287287	0.053088395	-51.07118552	0	0	671.539583	698.8697661	679.1043663	4574.499706	4481.697319	4370.793947
CTI12_AA187350	8.487823112	-5.086202941	1.289798258	-3.943409683	8.03E-05	0.00032851	0	0	1.356851881	21.25555788	18.59625444	9.718274478
CTI12_AA187740	10.89402338	-3.13726564	0.825085879	-3.80235042	0.00014333	0.000566266	0.797552949	4.52831382	1.356851881	18.21904961	18.59625444	21.86611758
CTI12_AA188730	127.7715447	-1.543106111	0.206830722	-7.460720044	8.61E-14	8.21E-13	69.38710655	64.15111244	62.41518651	191.3000209	180.1512149	199.2246268
CTI12_AA186780	64.03482736	-1.178232672	0.338431267	-3.481453364	0.000498701	0.001793729	31.10456501	36.98122953	48.84666771	130.5698555	66.24915643	70.45748997
CTI12_AA105730	102.2396956	-1.023137691	0.229258423	-4.462813967	8.09E-06	3.80E-05	70.98221245	67.92470729	63.77203839	122.9785849	137.1473765	150.6332544
CTI12_AA064590	10.9611768	-2.586950572	0.833238095	-3.104695511	0.00190475	0.006111428	0	3.77359485	5.427407523	24.29206615	11.62265902	20.65133327
CTI12_AA188790	26.77325048	-2.432228239	0.516831258	-4.706039356	2.53E-06	1.26E-05	4.785317693	10.56606558	9.497963165	66.8031819	32.54344526	36.44352929
CTI12_AA188830	5.422891587	-3.819783351	1.313112914	-2.908952696	0.003626417	0.010924486	0	0	2.035277821	15.18254134	10.46039312	4.859137239
CTI12_AA086090	57.36536891	-2.545653227	0.372998254	-6.824839519	8.80E-12	7.32E-11	19.14127077	24.15100704	7.462685344	88.05873978	105.7661971	99.6123134
CTI12_AA187170	86.188266	-2.009909508	0.27353931	-7.347790368	2.02E-13	1.87E-12	33.49722385	39.24538644	30.52916732	107.7960435	162.7172263	143.3445486
CTI12_AA189600	44.96012277	-1.620733426	0.37584628	-4.312224201	1.62E-05	7.28E-05	23.92658847	14.33966043	27.81546356	65.28492777	55.78876331	82.60533307
CTI12_AA189150	50.6796092	-4.012361928	0.422618379	-9.49405451	2.22E-21	3.03E-20	4.785317693	7.547189699	5.427407523	86.54048565	95.30580399	104.4714506
CTI12_AA190030	83.93613364	-1.052372507	0.264802122	-3.97418456	7.06E-05	0.000291386	47.05562398	69.43414523	47.48981583	107.7960435	111.5775266	120.2636467
CTI12_AA190430	25.84791607	-1.30585943	0.488396784	-2.67376746	0.007500444	0.020886721	14.35595308	12.07550352	18.31750039	24.29206615	31.38117936	54.66529394
CTI12_AA190500	58.70591482	-1.821023695	0.32464693	-5.609243536	2.03E-08	1.28E-07	19.14127077	25.66044498	32.56444514	97.16826459	99.95486759	77.74619583
CTI12_AA171030	186.9339008	-1.152100576	0.182159086	-6.324694544	2.54E-10	1.88E-09	133.9888954	107.1700937	107.8697245	220.1468495	275.4570188	276.9708226
CTI12_AA189850	202.1555081	-6.855842617	0.417147281	-16.43506484	1.07E-60	3.86E-59	3.987764744	6.037751759	0.67842594	375.0087711	431.2006497	396.019685
CTI12_AA190190	12.38059264	-3.345795292	0.767014515	-4.362101664	1.29E-05	5.88E-05	1.595105898	3.01887588	2.035277821	21.25555788	22.08305214	24.2956862
CTI12_AA191890	363.1951392	-1.185531262	0.14127363	-8.391737811	4.79E-17	5.42E-16	206.5662138	264.1516395	195.3866708	476.7317981	481.1780835	555.1564296
CTI12_AA191160	50.45521672	-2.371411594	0.356846527	-6.645466368	3.02E-11	2.42E-10	21.53392962	11.32078455	16.28222257	83.50397738	80.19634726	89.89403892
CTI12_AA191430	23.43993132	-1.827104291	0.505492355	-3.6145043	0.000300923	0.001123938	11.16574128	9.056627639	10.85481505	22.77381201	41.84157248	44.94701946
CTI12_AA191500	318.2535444	-1.873838888	0.135140867	-13.86581966	1.02E-43	2.72E-42	140.369319	131.3211008	137.7204659	490.3960853	478.8535517	530.8607434
CTI12_AA190850	20.05355082	-1.896097963	0.580954712	-3.263762086	0.001099434	0.003709415	14.35595308	5.283032789	6.105833463	21.25555788	44.16610429	29.15482344
CTI12_AA190320	199.3957241	-1.087663117	0.171657498	-6.336240079	2.35E-10	1.75E-09	140.369319	123.7739111	119.4029655	242.9206615	264.9966257	304.9108618
CTI12_AA190790	38.14153107	-1.570679428	0.440193031	-3.568160594	0.000359496	0.001323722	27.11680026	9.056627639	21.70963009	37.95635336	67.41142233	65.59835273
CTI12_AA190800	45.49678779	-1.301059578	0.366841675	-3.546651506	0.00039016	0.001429077	35.09232975	16.60381734	27.13703761	68.32143604	65.08689053	60.73921549
CTI12_AA190960	108.4842428	-1.645698365	0.235714359	-6.98174847	2.92E-12	2.51E-11	49.44828283	61.88695553	46.13296395	186.7452585	148.7700355	157.9219603
CTI12_AA191720	43.14583151	-2.683560832	0.38171393	-7.030293164	2.06E-12	1.80E-11	12.76084718	11.32078455	10.85481505	74.39445258	77.87181545	71.67227428
CTI12_AA191770	9.342654609	-2.706331912	0.820560395	-3.298150788	0.000973239	0.003316897	3.190211796	2.26415691	2.035277821	15.18254134	13.94719083	19.43654896
CTI12_AA193750	75.40828315	-1.372154947	0.29783148	-4.607152163	4.08E-06	1.98E-05	47.05562398	30.94347777	48.16824177	101.723027	138.3096424	86.249686
CTI12_AA193780	196.8221798	-1.047546142	0.169824172	-6.168416024	6.90E-10	4.94E-09	127.6084718	134.3399766	123.4735211	255.0666945	298.7023369	241.7420776
CTI12_AA192190	227.9589042	-1.658432955	0.161979677	-10.23852488	1.33E-24	2.06E-23	104.4794363	122.2644731	102.442317	340.0889261	323.1099208	375.3683517
CTI12_AA192210	63.65277155	-1.463444989	0.303794475	-4.817220552	1.46E-06	7.47E-06	36.68743565	24.90572601	40.02713048	86.54048565	94.14353808	99.6123134
CTI12_AA193310	186.3487863	-1.374083704	0.1732415	-7.931608218	2.16E-15	2.26E-14	105.2769893	110.1889696	95.65805759	289.9865396	253.3739667	263.6081952
CTI12_AA192980	126.1279446	-3.51808485	0.2507004	-14.0330245	9.79E-45	2.68E-43	23.12903552	18.86797425	18.99592633	214.0738329	254.5362326	227.1646659
CTI12_AA192990	450.9239869	-1.347021346	0.123013359	-10.95020379	6.63E-28	1.15E-26	287.9166145	238.4911945	237.4490791	657.4040401	585.7820147	698.5009781
CTI12_AA191850	23.97390783	-1.144083595	0.476654008	-2.400239118	0.016384365	0.041448098	11.16574128	17.35853631	16.28222257	30.36508268	39.51704068	29.15482344
CTI12_AA193510	135.4494143	-1.894682917	0.237457184	-7.979050733	1.47E-15	1.56E-14	55.03115347	77.7360539	40.02713048	194.3365292	220.8305214	224.7350973
CTI12_AA192870	76.68095866	-1.67796385	0.27211112	-6.166465554	6.98E-10	5.00E-09	39.0800945	30.94347777	39.34870454	127.5333473	115.0643243	108.1158036
CTI12_AA192610	903.226162	-2.185440637	0.082205905	-26.58495921	1.01E-155	9.28E-154	330.1869208	334.3405037	312.7543585	1478.779527	1495.836216	1467.459446
CTI12_AA192620	572.8063386	-8.088476576	0.362195612	-22.33179065	1.82E-110	1.16E-108	3.190211796	5.283032789	4.070555642	1121.989805	1122.748862	1179.555565
CTI12_AA086320	12.89924323	-6.582480705	1.329721228	-4.950271204	7.41E-07	3.94E-06	0.797552949	0	0	28.84682855	18.59625444	29.15482344
CTI12_AA192720	83.02327151	-2.164514654	0.279392455	-7.747219432	9.39E-15	9.44E-14	22.33148257	37.7359485	30.52916732	145.7523969	120.8756538	140.9149799
CTI12_AA159930	22.53037897	-2.492138226	0.542459861	-4.594143098	4.35E-06	2.11E-05	5.582870642	5.283032789	9.497963165	25.81032028	46.49063609	42.51745084
CTI12_AA167850	207.8823724	-1.559531859	0.162386802	-9.603809158	7.70E-22	1.07E-20	111.6574128	102.6417799	101.7638911	317.315114	312.6495277	301.2665088
CTI12_AA192840	303.1769183	-1.492187768	0.148361025	-10.05781514	8.49E-24	1.27E-22	183.4371782	155.4721078	139.0773178	423.5929034	423.0647884	494.4172141
CTI12_AA194080	481.3749078	-1.018918555	0.115131577	-8.85003558	8.75E-19	1.07E-17	287.9166145	358.4915107	307.326951	675.6230897	636.9217144	621.9695666
CTI12_AA194110	19.23647167	-2.746934874	0.598483893	-4.589822559	4.44E-06	2.15E-05	5.582870642	5.283032789	4.070555642	45.54762403	20.92078624	34.01396067
CTI12_AA142850	27.27455798	-2.405602303	0.486025073	-4.949543624	7.44E-07	3.95E-06	11.96329423	5.283032789	8.819537225	44.02936989	53.4642315	40.08788222
CTI12_AA194260	224.0874416	-5.70615296	0.29116885	-19.59740182	1.63E-85	8.11E-84	10.36818834	10.56606558	4.748981583	452.439732	397.4949386	468.9067436
CTI12_AA193960	23.28635762	-5.969050844	0.971962649	-6.141234799	8.19E-10	5.82E-09	0	0.75471897	1.356851881	28.84682855	39.51704068	69.24270566
CTI12_AA195100	39.35808313	-1.806247229	0.418983063	-4.311026838	1.62E-05	7.31E-05	15.95105898	27.16988292	9.497963165	68.32143604	58.11329511	57.09486256
CTI12_AA184350	898.6456984	-2.264593115	0.084860249	-26.68614753	6.82E-157	6.34E-155	305.4627794	332.0763468	291.7231544	1496.998576	1471.428632	1494.184701
CTI12_AA184360	13.20404983	-2.565129417	0.755054054	-3.397279181	0.000680595	0.002387184	1.595105898	1.50943794	8.141111284	24.29206615	27.89438165	15.79219603
CTI12_AA195510	37.67689104	-1.775894348	0.381572615	-4.654145184	3.25E-06	1.60E-05	17.54616488	15.84909837	17.63907445	62.2484195	58.11329511	54.66529394
CTI12_AA027340	128.093832	-5.799724001	0.658194185	-8.811569794	1.23E-18	1.49E-17	9.570635387	0.75471897	3.392129702	270.2492359	217.3437237	267.2525482
CTI12_AA196210	28.92554515	-1.539430042	0.431332376	-3.569011113	0.000358331	0.001320082	14.35595308	15.84909837	14.24694475	40.99286162	39.51704068	48.59137239
CTI12_AA196230	5.52994162	-4.462198061	1.399869488	-3.187581486	0.00143468	0.00473228	0	0	1.356851881	9.109524805	8.135861316	14.57741172
CTI12_AA196240	75.50044929	-2.151363314	0.289474617	-7.431958398	1.07E-13	1.01E-12	25.52169436	28.67932086	29.17231544	97.16826459	126.6869833	145.7741172
CTI12_AA194690	25.59236776	-1.956773057	0.532553605	-3.674321301	0.000238482	0.000908399	17.54616488	4.52831382	9.497963165	39.47460749	29.05664756	53.45050963
CTI12_AA196420	31.71961811	-1.534228331	0.443559408	-3.458901565	0.000542383	0.001936196	13.55840013	22.6415691	12.89009287	31.88333682	53.4642315	55.88007825
CTI12_AA197030	28.7305123	-2.323214832	0.458037497	-5.072106209	3.93E-07	2.17E-06	7.17797654	11.32078455	10.17638911	44.02936989	52.3019656	47.37658808
CTI12_AA197070	335.6141951	-1.671741493	0.135493444	-12.33817254	5.64E-35	1.21E-33	168.2836722	146.4154802	166.2143554	511.6516432	468.3931586	552.726861
CTI12_AA196730	57.35723334	-2.836217362	0.37826735	-7.497917445	6.48E-14	6.23E-13	19.93882372	6.037751759	16.28222257	112.3508059	106.928463	82.60533307
CTI12_AA196490	13.86440392	-5.766211418	1.179820268	-4.887364268	1.02E-06	5.34E-06	1.595105898	0	0	31.88333682	29.05664756	20.65133327
CTI12_AA197420	28.6970469	-1.547104658	0.486665507	-3.178989747	0.001477893	0.004862499	11.16574128	20.37741219	12.21166693	57.6936571	47.65290199	23.08090189
CTI12_AA197540	962.7110607	-1.347967497	0.089532008	-15.05570494	3.17E-51	9.89E-50	517.6118638	602.265738	508.8194553	1436.268411	1265.707568	1445.593329
CTI12_AA195880	74.18008038	-1.480337817	0.273571073	-5.411163539	6.26E-08	3.74E-07	38.28254155	45.2831382	33.92129702	113.8690601	109.2529948	104.4714506
CTI12_AA195330	57.84103243	-1.056432998	0.302991823	-3.48667165	0.000489071	0.001762057	31.90211796	39.24538644	41.38398236	78.94921498	79.03408135	76.53141152
CTI12_AA197610	23.39245917	-1.3401155	0.485312341	-2.761346428	0.005756358	0.016561212	9.570635387	15.0943794	14.92537069	37.95635336	34.86797707	27.94003913
CTI12_AA197810	314.0032412	-1.002526103	0.143388418	-6.991681192	2.72E-12	2.35E-11	204.9711079	193.9627753	228.6295419	390.1913125	481.1780835	385.0866262
CTI12_AA196890	203.8343997	-1.540554979	0.183155805	-8.411171996	4.06E-17	4.60E-16	102.8843304	93.58515227	116.6892617	250.5119321	302.1891346	357.1465871
CTI12_AA194720	49.57195415	-2.526356562	0.375247441	-6.732508431	1.67E-11	1.36E-10	16.74861193	18.11325528	9.497963165	65.28492777	91.81900628	95.96796047
CTI12_AA197320	20.66476796	-2.107533945	0.555455901	-3.794241709	0.000148095	0.000583938	7.17797654	5.283032789	10.85481505	24.29206615	30.21891346	46.16180377
CTI12_AA197330	37.35198573	-2.960489312	0.464610536	-6.37198058	1.87E-10	1.39E-09	11.16574128	11.32078455	3.392129702	48.58413229	75.54728365	74.1018429
CTI12_AA195710	40.47946868	-1.384116639	0.383045416	-3.61345308	0.000302146	0.001127804	24.72414142	23.39628807	18.99592633	74.39445258	41.84157248	59.52443118
CTI12_AA195790	184.8422819	-5.343525539	0.289858897	-18.43491988	6.89E-76	3.05E-74	9.570635387	9.811346609	7.462685344	334.0159095	378.8986841	369.2944302
CTI12_AA198860	5.057570249	-6.214845067	1.544137565	-4.024800126	5.70E-05	0.000238571	0	0	0	9.109524805	13.94719083	7.288705859
CTI12_AA198990	20.82252014	-5.360675654	0.861471727	-6.222694821	4.89E-10	3.53E-09	1.595105898	0.75471897	0.67842594	36.43809922	44.16610429	41.30266653
CTI12_AA199020	603.0642173	-1.063511655	0.102274122	-10.39863877	2.52E-25	3.99E-24	387.6107332	421.8879042	360.9226003	874.5143813	772.906825	800.5428602
CTI12_AA198730	22.25380746	-4.420463221	0.685367981	-6.449766172	1.12E-10	8.56E-10	3.190211796	1.50943794	1.356851881	40.99286162	48.8151679	37.6583136
CTI12_AA187920	477.9680536	-2.660031909	0.117445769	-22.64902288	1.43E-113	9.37E-112	132.3937895	129.8116628	129.5793546	839.5945362	857.7522359	778.6767426
CTI12_AA196120	227.1386803	-1.052183062	0.160220609	-6.567089378	5.13E-11	4.03E-10	147.5472955	162.2645785	134.3283362	277.8405066	308.0004641	332.8509009
CTI12_AA198150	19.15158546	-1.99413542	0.552076469	-3.612063787	0.00030377	0.001133441	7.975529489	9.056627639	6.105833463	27.32857442	25.56984985	38.87309791
CTI12_AA199120	140.4422364	-3.275860421	0.24857332	-13.17864852	1.16E-39	2.84E-38	30.30701206	17.35853631	31.20759326	211.0373247	268.4834234	284.2595285
CTI12_AA200200	47.85707174	-2.752423791	0.376122713	-7.31788775	2.52E-13	2.33E-12	15.95105898	9.811346609	11.53324099	71.35794431	82.52087906	95.96796047
CTI12_AA189670	21.98702452	-4.081137109	0.677772699	-6.021394949	1.73E-09	1.20E-08	3.190211796	0	4.070555642	47.06587816	30.21891346	47.37658808
CTI12_AA200690	53.10042167	-2.237898009	0.343217789	-6.520343881	7.01E-11	5.44E-10	16.74861193	14.33966043	24.42333385	85.02223152	91.81900628	86.249686
CTI12_AA080480	21.68817746	-1.342150811	0.534483311	-2.511118276	0.012034937	0.031681632	11.96329423	15.84909837	8.819537225	47.06587816	20.92078624	25.51047051
CTI12_AA199790	6.855317883	-2.612315748	1.021902121	-2.556326769	0.010578373	0.028305087	1.595105898	0	4.070555642	15.18254134	8.135861316	12.1478431
CTI12_AA069600	25.11662981	-3.277750875	0.545035814	-6.0138266	1.81E-09	1.25E-08	3.987764744	5.283032789	4.748981583	56.17540297	46.49063609	34.01396067
CTI12_AA069640	3.53236143	-4.663762047	1.673219515	-2.787298382	0.005314952	0.015423145	0	0.75471897	0	12.14603307	4.649063609	3.644352929
CTI12_AA200290	6.105853525	-2.576392828	1.101663203	-2.338639269	0.019354111	0.04797993	0.797552949	4.52831382	0	7.591270671	12.78492492	10.93305879
CTI12_AA119260	39.2663718	-4.549010199	0.539150857	-8.437360601	3.25E-17	3.71E-16	5.582870642	1.50943794	2.713703761	62.2484195	90.65674038	72.88705859
CTI12_AA119280	183.1974284	-1.760921682	0.175888612	-10.01157299	1.36E-23	2.01E-22	90.12348322	79.24549184	81.41111284	270.2492359	297.540071	280.6151756
CTI12_AA201170	68.69266139	-1.33567739	0.292443432	-4.567301722	4.94E-06	2.38E-05	37.4849886	45.2831382	34.59972296	78.94921498	116.2265902	99.6123134
CTI12_AA199240	138.3124142	-1.404861271	0.233677405	-6.011968816	1.83E-09	1.27E-08	74.17242425	63.39639347	90.23065007	147.270651	204.5587988	250.2455678
CTI12_AA204340	40.92436935	-2.618626326	0.400833523	-6.532952405	6.45E-11	5.01E-10	12.76084718	13.58494146	8.141111284	78.94921498	60.43782692	71.67227428
CTI12_AA203800	42.36802958	-1.204694386	0.35810709	-3.364061809	0.000768043	0.002668592	26.31924731	21.88685013	28.4938895	68.32143604	56.95102921	52.23572532
CTI12_AA201020	34.70156912	-1.760962539	0.439690916	-4.00500096	6.20E-05	0.000258128	11.96329423	15.84909837	19.67435227	37.95635336	79.03408135	43.73223515
CTI12_AA201930	105.0778257	-2.401671247	0.247933988	-9.686736642	3.43E-22	4.85E-21	35.8898827	25.66044498	38.6702786	170.044463	174.3398853	185.8619994
CTI12_AA202390	31.26094403	-2.403798044	0.460970759	-5.214643225	1.84E-07	1.05E-06	9.570635387	11.32078455	8.819537225	68.32143604	34.86797707	54.66529394
CTI12_AA201370	373.9037932	-1.285017572	0.129639159	-9.912264055	3.68E-23	5.38E-22	232.8854611	186.4155856	233.3785235	528.3524387	549.7517718	512.6389787
CTI12_AA203120	816.6647851	-1.185121352	0.090766641	-13.05679414	5.81E-39	1.39E-37	508.0412284	494.3409253	495.9293624	1027.858049	1126.235659	1247.583486
CTI12_AA201400	125.8848839	-2.61622176	0.247258892	-10.58090061	3.65E-26	5.98E-25	45.46051809	28.67932086	31.8860192	248.993678	174.3398853	225.9498816
CTI12_AA202560	464.453992	-1.773837298	0.11507108	-15.41514427	1.29E-53	4.16E-52	197.7931313	216.6043444	216.417875	661.9588025	731.0652525	762.8845466
CTI12_AA201450	2.511278988	-5.205878782	1.894189025	-2.748341751	0.005989754	0.017132299	0	0	0	4.554762403	9.298127218	1.21478431
CTI12_AA201480	26.64281573	-2.54526066	0.545985258	-4.66177543	3.13E-06	1.55E-05	15.15350603	3.77359485	4.748981583	34.91984509	44.16610429	57.09486256
CTI12_AA203270	40.44858642	-1.222053811	0.360842716	-3.386666144	0.000707474	0.002473832	25.52169436	24.90572601	22.38805603	59.21191123	51.1396997	59.52443118
CTI12_AA204480	100.0425763	-4.608771845	0.337307315	-13.66342097	1.68E-42	4.36E-41	8.773082438	6.037751759	8.819537225	170.044463	196.4229375	210.1576856
CTI12_AA203520	2.495712956	-5.199623189	1.847471774	-2.814453386	0.004886026	0.014293429	0	0	0	3.036508268	4.649063609	7.288705859
CTI12_AA203670	207.410943	-6.897820561	0.420401113	-16.4077124	1.68E-60	6.02E-59	2.392658847	3.77359485	4.070555642	391.7095666	361.4646956	481.0545867
CTI12_AA203980	41.26247096	-1.27526907	0.373357507	-3.415678123	0.000636234	0.002242092	17.54616488	23.39628807	31.20759326	59.21191123	62.76235872	53.45050963
CTI12_AA204840	83.52598239	-1.800760487	0.275990013	-6.524730622	6.81E-11	5.28E-10	47.05562398	34.71707262	30.52916732	109.3142977	131.336047	148.2036858
CTI12_AA205400	95.74282899	-1.005268693	0.247765507	-4.05733916	4.96E-05	0.000209591	69.38710655	49.81145201	71.91314968	116.9055683	125.5247174	140.9149799
CTI12_AA205470	73.5916	-1.02053137	0.300594822	-3.395039756	0.000686186	0.002405387	59.01891822	42.26426232	44.09768612	130.5698555	72.06048594	93.53839185
CTI12_AA205520	4.752320272	-5.13576256	1.589913389	-3.230215303	0.00123697	0.004133402	0	0.75471897	0	3.036508268	17.43398853	7.288705859
CTI12_AA204100	152.3739798	-1.472571507	0.192515275	-7.649115172	2.02E-14	2.00E-13	90.92103617	75.47189699	75.98370532	229.2563743	232.4531805	210.1576856
CTI12_AA204110	17.39612838	-7.98427035	1.308479327	-6.101946116	1.05E-09	7.37E-09	0	0	0	53.1388947	22.08305214	29.15482344
CTI12_AA204230	315.5050937	-1.908146124	0.147908111	-12.90088897	4.45E-38	1.04E-36	124.41826	138.1135715	135.0067621	545.0532342	419.5779907	530.8607434
CTI12_AA205020	222.3276183	-1.084349585	0.17717216	-6.120315868	9.34E-10	6.60E-09	153.1301662	141.8871663	131.6146324	371.9722629	249.887169	285.4743128
CTI12_AA200890	839.5369704	-6.223463025	0.17208963	-36.16407936	2.24E-286	3.98E-284	16.74861193	21.13213116	27.81546356	1703.481139	1687.61009	1580.434387
CTI12_AA191220	249.7781782	-5.632332541	0.266328834	-21.14803886	2.88E-99	1.64E-97	10.36818834	9.056627639	10.17638911	501.0238643	486.989413	481.0545867
CTI12_AA191260	151.216994	-1.103776507	0.191414572	-5.766418398	8.10E-09	5.31E-08	87.73082438	96.60402815	103.1207429	227.7381201	194.0984057	198.0098425
CTI12_AA205640	305.3877161	-2.083092648	0.147108959	-14.16020253	1.62E-45	4.48E-44	126.0133659	121.5097542	103.1207429	479.7683064	543.9404423	457.9736848
CTI12_AA205320	108.3117104	-1.563643103	0.241301882	-6.480028624	9.17E-11	7.07E-10	58.22136527	43.01898129	63.09361245	142.7158886	155.7436309	187.0767837
CTI12_AA205830	178.7501001	-1.543404845	0.184951645	-8.344910092	7.13E-17	8.00E-16	93.31369502	80.75492978	99.72861323	270.2492359	295.2155392	233.2385875
CTI12_AA205870	30.4017157	-2.802138145	0.509337852	-5.501531323	3.77E-08	2.30E-07	3.190211796	11.32078455	8.141111284	74.39445258	46.49063609	38.87309791
CTI12_AA206020	8.502633697	-2.520994896	0.909041311	-2.773245688	0.00555002	0.016028364	4.785317693	2.26415691	0.67842594	9.109524805	23.24531805	10.93305879
CTI12_AA206510	33.02440154	-4.084501435	0.551566026	-7.405281039	1.31E-13	1.23E-12	4.785317693	1.50943794	4.748981583	40.99286162	73.22275184	72.88705859
CTI12_AA205380	419.4616127	-1.140683375	0.113293479	-10.06839395	7.62E-24	1.15E-22	262.3949202	252.8308549	270.0135243	573.9000627	592.7556102	564.8747041
CTI12_AA198440	569.9326505	-1.081199701	0.103598399	-10.43645182	1.69E-25	2.70E-24	385.2180743	327.5480329	384.6675082	772.7913543	794.9898771	754.3810564
CTI12_AA200760	30.6923621	-2.350341702	0.475641819	-4.941410968	7.76E-07	4.11E-06	16.74861193	8.301908669	5.427407523	51.62064056	53.4642315	48.59137239
CTI12_AA113750	189.5976527	-1.144834635	0.177658517	-6.444017751	1.16E-10	8.87E-10	118.8353894	126.038068	109.2265764	274.8039983	221.9927873	286.6890971
CTI12_AA113780	92.09554424	-3.496287943	0.291838589	-11.98021123	4.51E-33	9.17E-32	11.96329423	15.0943794	17.63907445	179.1539878	172.0153535	156.707176
CTI12_AA113820	101.7680097	-4.487714226	0.342111351	-13.11770047	2.61E-39	6.29E-38	7.975529489	14.33966043	4.070555642	183.7087502	223.1550532	177.3585092
CTI12_AA206420	55.67104272	-2.809305988	0.363876066	-7.720502248	1.16E-14	1.16E-13	7.17797654	15.84909837	18.31750039	101.723027	102.2793994	88.67925461
CTI12_AA207390	57.4722001	-1.254110764	0.314833871	-3.983404834	6.79E-05	0.000281195	38.28254155	27.16988292	36.63500078	68.32143604	91.81900628	82.60533307
CTI12_AA206120	281.7458603	-2.114037421	0.151574168	-13.94721442	3.27E-44	8.83E-43	103.6818834	98.11346609	114.6539839	508.615135	446.3101065	419.1005869
CTI12_AA206160	40.18427144	-5.302047061	0.631902684	-8.390606966	4.84E-17	5.47E-16	0.797552949	4.52831382	0.67842594	95.65001045	59.27556102	80.17576445
CTI12_AA206170	275.0288196	-1.205179412	0.154774231	-7.786692944	6.88E-15	6.98E-14	141.166872	172.0759251	185.8887077	344.6436885	381.2232159	425.1745084
CTI12_AA206940	48.49491722	-2.954759534	0.424866213	-6.954564629	3.54E-12	3.03E-11	19.14127077	7.547189699	6.784259404	113.8690601	74.38501774	69.24270566
CTI12_AA206970	277.2095709	-4.189885195	0.190637705	-21.97826082	4.65E-107	2.87E-105	24.72414142	31.69819674	29.85074138	490.3960853	578.8084193	507.7798415
CTI12_AA206980	255.6266658	-1.465332589	0.155955181	-9.395857094	5.68E-21	7.63E-20	126.0133659	143.3966043	137.7204659	403.8555997	323.1099208	399.6640379
CTI12_AA208340	36.32998372	-1.110625998	0.439526557	-2.526868922	0.011508445	0.030475143	33.49722385	12.07550352	23.74490791	33.40159095	56.95102921	58.30964687
CTI12_AA063360	109.6468643	-1.167199912	0.241114909	-4.840845051	1.29E-06	6.68E-06	86.93327143	58.86807965	56.98777899	168.5262089	137.1473765	149.4184701
CTI12_AA063380	227.4400892	-1.08878512	0.16250036	-6.700201277	2.08E-11	1.68E-10	135.5840013	156.2268268	145.1831512	268.7309818	311.4872618	347.4283126
CTI12_AA208280	15.63479519	-2.032362906	0.620165486	-3.277129977	0.001048681	0.003552182	3.987764744	8.301908669	6.105833463	25.81032028	31.38117936	18.22176465
CTI12_AA207410	234.7070291	-3.83051607	0.191600078	-19.99224695	6.43E-89	3.30E-87	27.11680026	35.47179159	29.85074138	432.7024282	431.2006497	451.8997632
CTI12_AA207440	69.95916339	-1.411181087	0.29411755	-4.798017286	1.60E-06	8.19E-06	42.27030629	38.49066747	33.92129702	109.3142977	76.70954955	119.0488624
CTI12_AA207500	470.1216193	-1.910734663	0.114582492	-16.6756249	1.97E-62	7.31E-61	217.731955	187.9250235	187.2455595	771.2731002	725.253923	731.3001545
CTI12_AA207510	294.5277399	-3.289339712	0.161025785	-20.42740992	9.54E-93	5.09E-91	45.46051809	61.88695553	56.30935305	529.8706928	542.7781764	530.8607434
CTI12_AA201980	127.3192066	-1.114892386	0.211313493	-5.276011334	1.32E-07	7.65E-07	76.56508309	89.05683845	75.30527938	195.8547833	153.4190991	173.7141563
CTI12_AA202010	218.155505	-3.561753029	0.196494744	-18.12645448	1.97E-73	8.49E-72	39.87764744	25.66044498	36.63500078	417.5198869	411.4421294	377.7979203
CTI12_AA208550	18.39144453	-1.500219411	0.548694437	-2.734161875	0.006253929	0.017785984	11.16574128	8.301908669	9.497963165	19.73730374	33.70571117	27.94003913
CTI12_AA208570	3.019152968	-5.448430044	1.793596494	-3.037712252	0.002383815	0.007486953	0	0	0	12.14603307	2.324531805	3.644352929
CTI12_AA208630	72.05333222	-1.005867616	0.289226341	-3.477787023	0.000505571	0.001815607	56.62625937	38.49066747	48.84666771	89.57699392	117.3888561	81.39054876
CTI12_AA208180	39.61870809	-2.924254007	0.436787054	-6.694919143	2.16E-11	1.74E-10	7.17797654	5.283032789	14.92537069	66.8031819	76.70954955	66.81313704
CTI12_AA200570	20.34733963	-2.377606612	0.582544658	-4.08141518	4.48E-05	0.00019033	3.987764744	7.547189699	8.141111284	25.81032028	52.3019656	24.2956862
CTI12_AA207820	22.95885916	-1.349578252	0.497183061	-2.714449379	0.006638605	0.0187394	14.35595308	12.07550352	12.21166693	45.54762403	24.40758395	29.15482344
CTI12_AA207890	21.64772193	-2.26135979	0.524639885	-4.310308561	1.63E-05	7.33E-05	9.570635387	7.547189699	5.427407523	34.91984509	37.19250887	35.22874498
CTI12_AA209220	382.7030371	-1.694607739	0.135699001	-12.48798978	8.68E-36	1.91E-34	174.6640958	212.0760305	155.3595403	616.4111785	549.7517718	587.9556059
CTI12_AA209020	52.4610984	-2.495834758	0.340458724	-7.330799838	2.29E-13	2.12E-12	15.15350603	16.60381734	15.60379663	92.61350219	83.68314496	91.10882323
CTI12_AA209030	160.8459306	-5.545399928	0.597684485	-9.278139328	1.72E-20	2.26E-19	12.76084718	1.50943794	6.105833463	282.395269	344.0307071	318.2734892
CTI12_AA209040	9.530767709	-2.302441941	0.78582378	-2.929972342	0.003389922	0.010278997	2.392658847	4.52831382	2.713703761	16.70079548	16.27172263	14.57741172
CTI12_AA209750	115.4517513	-1.629658306	0.230364282	-7.074266414	1.50E-12	1.32E-11	54.23360052	58.11336068	56.30935305	212.5555788	149.9323014	161.5663132
CTI12_AA209770	91.11841152	-5.031419985	0.390572116	-12.88217918	5.67E-38	1.32E-36	4.785317693	3.77359485	7.462685344	173.0809713	151.0945673	206.5133327
CTI12_AA058530	829.8709694	-1.342195321	0.084895405	-15.8099879	2.66E-56	8.92E-55	459.3904986	462.6427286	486.4313992	1146.281871	1161.103636	1263.375682
CTI12_AA208870	141.4404486	-2.251816185	0.213451027	-10.54956828	5.10E-26	8.29E-25	49.44828283	53.58504686	44.09768612	268.7309818	208.0455965	224.7350973
CTI12_AA209850	112.1855855	-1.282195696	0.257529201	-4.978836152	6.40E-07	3.43E-06	83.74305963	70.1888642	42.74083424	162.4531924	175.5021512	138.4854113
CTI12_AA166510	16.37292834	-4.64202946	0.922864498	-5.030022792	4.90E-07	2.67E-06	1.595105898	2.26415691	0	48.58413229	8.135861316	37.6583136
CTI12_AA210450	73.43939093	-1.045655954	0.273037801	-3.829711302	0.000128294	0.000510024	44.66296514	43.77370026	54.95250117	110.8325518	95.30580399	91.10882323
CTI12_AA210460	2.495712956	-5.199623189	1.847471774	-2.814453386	0.004886026	0.014293429	0	0	0	3.036508268	4.649063609	7.288705859
CTI12_AA210750	9.533675016	-2.56679334	0.858756219	-2.988966231	0.002799231	0.008665346	3.190211796	3.77359485	1.356851881	15.18254134	6.973595414	26.72525482
CTI12_AA212000	10.67016371	-3.757482458	0.906677704	-4.144231672	3.41E-05	0.000147275	0	3.01887588	1.356851881	16.70079548	17.43398853	25.51047051
CTI12_AA211600	725.9014689	-1.340345184	0.103374602	-12.96590413	1.91E-38	4.51E-37	355.7086152	453.5861009	424.0162127	956.5001045	1056.499705	1109.098075
CTI12_AA210520	259.9931898	-6.288558706	0.772196108	-8.143732714	3.83E-16	4.16E-15	12.76084718	3.01887588	4.070555642	232.2928825	495.1252744	812.6907033
CTI12_AA177120	598.5473945	-1.427582651	0.113911062	-12.53243207	4.96E-36	1.10E-34	267.9777908	352.453759	352.1030631	851.7405693	925.1636582	841.8455267
CTI12_AA211110	199.2419922	-1.060477427	0.179403854	-5.911118417	3.40E-09	2.30E-08	151.5350603	116.9814403	118.7245396	305.169081	266.1588916	236.8829404
CTI12_AA211190	4.739132662	-2.774101956	1.189822913	-2.331525075	0.019725689	0.048751772	0	1.50943794	2.035277821	10.62777894	6.973595414	7.288705859
CTI12_AA209370	2.420664716	-5.142084345	1.905227613	-2.6989344	0.006956189	0.019525446	0	0	0	6.073016537	1.162265902	7.288705859
CTI12_AA211420	48.30974741	-2.013600516	0.367922639	-5.472891049	4.43E-08	2.68E-07	25.52169436	15.0943794	16.96064851	92.61350219	81.35861316	58.30964687
CTI12_AA213280	547.9428413	-3.240279744	0.12144263	-26.68156753	7.70E-157	7.14E-155	107.6696481	89.81155742	116.6892617	964.0913752	964.6806989	1044.714506
CTI12_AA203870	426.5755376	-1.043547363	0.115888474	-9.004755412	2.16E-19	2.72E-18	305.4627794	259.6233257	271.3703761	576.936571	579.9706852	566.0894884
CTI12_AA212360	295.924765	-1.058198994	0.160391748	-6.597589997	4.18E-11	3.31E-10	206.5662138	174.3400821	194.7082449	422.0746493	313.8117936	464.0476063
CTI12_AA214250	146.1912003	-3.76318095	0.246163416	-15.28732825	9.29E-53	2.95E-51	19.93882372	25.66044498	14.92537069	262.6579652	295.2155392	258.749058
CTI12_AA214280	100.6852651	-1.582828913	0.23844839	-6.638035655	3.18E-11	2.55E-10	51.84094168	54.33976583	45.454538	130.5698555	161.5549604	160.3515289
CTI12_AA214330	7.136518596	-4.790566246	1.308713002	-3.66051704	0.000251707	0.000953798	0.797552949	0.75471897	0	10.62777894	20.92078624	9.718274478
CTI12_AA214360	303.8571757	-2.337443523	0.146541458	-15.95073197	2.82E-57	9.63E-56	94.11124797	104.9059368	101.7638911	523.7976763	456.7704996	541.7938022
CTI12_AA098810	419.2846137	-1.410940693	0.126141893	-11.18534582	4.81E-29	8.63E-28	266.3826849	213.5854685	208.2767637	613.3746702	579.9706852	634.1174097
CTI12_AA213140	20.52797443	-1.744233303	0.56225093	-3.102232844	0.001920668	0.006153477	12.76084718	6.037751759	9.497963165	34.91984509	17.43398853	42.51745084
CTI12_AA213150	171.6882418	-1.107612313	0.190141231	-5.825208496	5.70E-09	3.79E-08	102.0867775	101.132342	122.7950952	250.5119321	258.0230303	195.5802739
CTI12_AA213200	127.4003904	-1.226035872	0.226970245	-5.401747132	6.60E-08	3.94E-07	63.00668296	91.32099536	73.9484275	215.5920871	165.0417581	155.4923917
CTI12_AA210990	59.56607791	-7.32500031	0.881550479	-8.309223906	9.63E-17	1.07E-15	0	1.50943794	0.67842594	103.2412811	123.2001856	128.7671368
CTI12_AA212490	210.7823709	-1.143100481	0.165304569	-6.915117273	4.67E-12	3.97E-11	116.4427305	149.434356	128.2225027	286.9500314	283.5928802	300.0517245
CTI12_AA212220	3.590229566	-4.698074374	1.642949738	-2.859536275	0.004242609	0.012569589	0.797552949	0	0	7.591270671	4.649063609	8.503490169
CTI12_AA212260	293.8534402	-6.95711365	0.355421196	-19.57427899	2.56E-85	1.27E-83	3.190211796	8.301908669	2.713703761	584.5278417	577.6461534	586.7408216
CTI12_AA212270	20.30469718	-5.763871064	0.975927706	-5.906043069	3.50E-09	2.37E-08	0	0.75471897	1.356851881	39.47460749	52.3019656	27.94003913
CTI12_AA214760	55.70125963	-1.228598329	0.313343939	-3.920925782	8.82E-05	0.000358817	27.11680026	35.47179159	37.31342672	72.87619844	83.68314496	77.74619583
CTI12_AA214820	18.92075388	-1.473625204	0.558253669	-2.63970536	0.008297813	0.022835381	10.36818834	13.58494146	6.105833463	34.91984509	27.89438165	20.65133327
CTI12_AA198570	17.57085055	-4.505600701	0.777099095	-5.797974455	6.71E-09	4.43E-08	1.595105898	1.50943794	1.356851881	33.40159095	37.19250887	30.36960774
CTI12_AA198630	337.2011227	-2.392034846	0.135020536	-17.71608169	3.15E-70	1.30E-68	106.8720952	113.9625645	103.1207429	561.7540297	554.4008354	583.0964687
CTI12_AA212990	62.55884426	-1.982821492	0.324446784	-6.11139203	9.88E-10	6.97E-09	34.2947768	16.60381734	25.10175979	94.13175632	109.2529948	95.96796047
CTI12_AA167030	34.7062991	-1.035997543	0.40214922	-2.576152061	0.00999067	0.026927423	23.12903552	16.60381734	28.4938895	44.02936989	53.4642315	42.51745084
CTI12_AA214070	4557.133798	-3.175862134	0.048752292	-65.14282673	0	0	877.3082438	970.5685953	877.8831668	7849.373874	8441.537248	8326.131659
CTI12_AA214020	4017.111426	-1.32869268	0.044412145	-29.9173274	1.17E-196	1.36E-194	2253.087081	2360.006219	2250.338844	5734.445865	5520.763036	5984.02751
CTI12_AA214450	101.3482612	-3.01141606	0.281444917	-10.69984171	1.02E-26	1.70E-25	26.31924731	14.33966043	26.45861167	151.8254134	178.9889489	210.1576856
CTI12_AA214870	332.0250768	-1.021794437	0.166027761	-6.154358953	7.54E-10	5.37E-09	178.6518606	218.1137823	259.1587092	491.9143395	348.6797707	495.6319984
CTI12_AA207220	38.63735649	-2.260709209	0.435881006	-5.186528384	2.14E-07	1.22E-06	17.54616488	7.547189699	14.92537069	63.76667364	43.00383838	85.03490169
CTI12_AA214680	10.83689352	-2.22741668	0.791292897	-2.814907967	0.00487912	0.014278806	5.582870642	5.283032789	0.67842594	21.25555788	12.78492492	19.43654896
CTI12_AA214710	242.5758795	-1.706571715	0.166497998	-10.24980322	1.19E-24	1.84E-23	94.90880092	116.9814403	128.9009287	359.8262298	339.3816435	415.4562339
CTI12_AA214970	47.38432416	-2.268733537	0.376367126	-6.027980075	1.66E-09	1.15E-08	9.570635387	17.35853631	21.70963009	68.32143604	87.16994267	80.17576445
CTI12_AA209180	36.27399119	-1.004738153	0.397258847	-2.529177537	0.011433018	0.030304885	23.12903552	20.37741219	28.4938895	63.76667364	43.00383838	38.87309791
CTI12_AA215890	37.60511868	-1.488992253	0.405420912	-3.672707082	0.000239995	0.000914042	13.55840013	19.62269322	25.78018573	63.76667364	61.60009282	41.30266653
CTI12_AA215190	38.16151146	-2.395239708	0.414576203	-5.777561975	7.58E-09	4.98E-08	7.17797654	14.33966043	14.92537069	54.65714883	67.41142233	70.45748997
CTI12_AA215200	14.25654413	-2.860712823	0.68990863	-4.146509693	3.38E-05	0.000145902	4.785317693	1.50943794	4.070555642	22.77381201	23.24531805	29.15482344
CTI12_AA212850	7.935379805	-6.848161177	1.44704839	-4.73250323	2.22E-06	1.11E-05	0	0	0	27.32857442	8.135861316	12.1478431
CTI12_AA212900	20.61743227	-2.033099866	0.544486391	-3.733977377	0.000188479	0.000730571	9.570635387	5.283032789	9.497963165	24.29206615	32.54344526	42.51745084
CTI12_AA192530	396.1376216	-1.316959491	0.125675047	-10.47908496	1.08E-25	1.74E-24	208.9588726	249.0572601	221.8452825	616.4111785	524.1819219	556.3712139
CTI12_AA216650	27.03506692	-1.261015682	0.461547966	-2.73214438	0.006292356	0.017873203	10.36818834	18.11325528	18.99592633	47.06587816	34.86797707	32.79917636
CTI12_AA219490	22.83210079	-1.98656905	0.654852096	-3.033614862	0.002416427	0.00757508	7.975529489	6.037751759	13.56851881	28.84682855	72.06048594	8.503490169
CTI12_AA217170	27.48140204	-1.626466148	0.494993483	-3.28583346	0.001016811	0.003454389	19.93882372	9.056627639	11.53324099	33.40159095	30.21891346	60.73921549
CTI12_AA217180	3.102954276	-5.497620329	1.73552042	-3.167707084	0.001536462	0.005033633	0	0	0	9.109524805	4.649063609	4.859137239
CTI12_AA218030	117.1400938	-1.015134743	0.231885531	-4.37774076	1.20E-05	5.49E-05	86.93327143	76.98133493	69.19944592	138.1611262	135.9851106	195.5802739
CTI12_AA215260	36.21558058	-1.61339198	0.406210918	-3.971808505	7.13E-05	0.000294065	15.15350603	22.6415691	15.60379663	66.8031819	55.78876331	41.30266653
CTI12_AA216490	304.5940837	-2.616392595	0.157681289	-16.59291737	7.84E-62	2.87E-60	76.56508309	104.1512178	75.98370532	476.7317981	546.2649741	547.8677237
CTI12_AA216510	263.0497479	-1.234294297	0.148298466	-8.323041586	8.57E-17	9.58E-16	156.320378	165.2834544	149.9321328	335.5341637	406.7930658	364.4352929
CTI12_AA217790	82.52848997	-1.222900163	0.258969093	-4.722185754	2.33E-06	1.17E-05	46.25807104	47.5472951	54.27407523	130.5698555	101.1171335	115.4045094
CTI12_AA214190	116.9099456	-2.027095668	0.23593948	-8.59159165	8.58E-18	1.01E-16	55.03115347	36.98122953	46.13296395	204.9643081	161.5549604	196.7950582
CTI12_AA218220	32.03965578	-1.006808704	0.401894457	-2.505156981	0.012239706	0.0321303	23.92658847	19.62269322	20.35277821	44.02936989	43.00383838	41.30266653
CTI12_AA218250	592.9381175	-3.762417375	0.121532845	-30.95802932	1.98E-210	2.46E-208	86.93327143	84.52852463	73.27000156	1138.690601	1054.175173	1120.031134
CTI12_AA216120	29.46257068	-1.026265262	0.421249135	-2.436243013	0.014840711	0.038070478	19.14127077	17.35853631	21.70963009	37.95635336	44.16610429	36.44352929
CTI12_AA215710	127.7742958	-1.695956429	0.213518142	-7.942914899	1.97E-15	2.07E-14	50.24583578	68.67942626	61.73676057	192.818275	197.5852034	195.5802739
CTI12_AA198520	19.82215245	-2.556765847	0.583480435	-4.381922158	1.18E-05	5.39E-05	9.570635387	3.77359485	4.070555642	36.43809922	38.35477477	26.72525482
CTI12_AA218850	87.3865783	-1.186332081	0.257264047	-4.611340348	4.00E-06	1.95E-05	45.46051809	66.41526935	48.16824177	122.9785849	117.3888561	123.9079996
CTI12_AA102050	24.91678615	-1.633993783	0.547273658	-2.985697847	0.00282932	0.008744475	19.14127077	13.58494146	4.070555642	25.81032028	39.51704068	47.37658808
CTI12_AA102110	300.6982007	-1.582814384	0.158955319	-9.95760566	2.34E-23	3.43E-22	184.2347312	147.9249181	120.7598174	412.9651245	473.0422222	465.2623907
CTI12_AA188010	77.01002404	-2.108534552	0.309442158	-6.813986067	9.49E-12	7.88E-11	23.92658847	35.47179159	27.81546356	86.54048565	125.5247174	162.7810975
CTI12_AA188110	311.0720018	-2.320147571	0.139348957	-16.64990988	3.03E-62	1.11E-60	102.0867775	101.132342	107.8697245	528.3524387	499.774338	527.2163905
CTI12_AA215650	70.43780121	-1.163289196	0.32634959	-3.564549279	0.000364482	0.001340597	62.20913001	29.43403983	39.34870454	77.43096084	125.5247174	88.67925461
CTI12_AA218750	417.4862372	-1.47317407	0.116463866	-12.64919431	1.13E-36	2.56E-35	218.529508	211.3213116	233.3785235	601.2286371	641.570778	598.8886647
CTI12_AA220610	443.6635338	-2.653313921	0.120521603	-22.01525576	2.06E-107	1.28E-105	127.6084718	117.7361593	120.0813914	746.981034	763.6086978	785.9654484
CTI12_AA221290	55.9153694	-1.308631868	0.321922335	-4.065054599	4.80E-05	0.000203178	30.30701206	33.20763468	33.24287108	62.2484195	99.95486759	76.53141152
CTI12_AA218800	283.9372317	-1.893959611	0.15227085	-12.43809702	1.62E-35	3.55E-34	130.7986836	101.8870609	128.2225027	464.5857651	406.7930658	471.3363122
CTI12_AA219940	26.43219262	-2.926739102	0.573230815	-5.105690456	3.30E-07	1.83E-06	7.17797654	5.283032789	6.105833463	18.21904961	46.49063609	75.31662721
CTI12_AA212180	64.54413724	-3.298481779	0.359137981	-9.184441495	4.14E-20	5.36E-19	18.34371782	7.547189699	10.17638911	97.16826459	131.336047	122.6932153
CTI12_AA158150	333.9489353	-1.464013066	0.141898333	-10.31733799	5.88E-25	9.22E-24	172.271437	155.4721078	204.2062081	532.9072011	488.151679	450.6849789
CTI12_AA221070	76.90142647	-1.374919611	0.285674203	-4.812893831	1.49E-06	7.63E-06	53.43604758	40.75482438	34.59972296	107.7960435	132.4983129	92.32360754
CTI12_AA219840	41.97182236	-1.981501393	0.382792236	-5.176440912	2.26E-07	1.28E-06	19.14127077	11.32078455	20.35277821	68.32143604	74.38501774	58.30964687
CTI12_AA220210	304.3091998	-2.4278511	0.147122194	-16.5022763	3.53E-61	1.28E-59	91.71858912	101.8870609	92.94435383	461.5492568	532.3177832	545.4381551
CTI12_AA221530	100.2904736	-3.399655473	0.288472451	-11.78502649	4.66E-32	9.18E-31	15.15350603	12.07550352	24.42333385	177.6357337	172.0153535	200.4394111
CTI12_AA218050	29.08366782	-3.144333443	0.494369339	-6.360292181	2.01E-10	1.50E-09	7.17797654	3.77359485	6.784259404	48.58413229	52.3019656	55.88007825
CTI12_AA219120	90.41076497	-2.623945923	0.264213525	-9.931156733	3.05E-23	4.46E-22	28.71190616	23.39628807	23.74490791	156.3801758	151.0945673	159.1367446
CTI12_AA219170	130.8919861	-1.939387954	0.221038183	-8.773995184	1.72E-18	2.08E-17	44.66296514	57.35864171	60.37990869	176.1174796	219.6682555	227.1646659
CTI12_AA220490	67.37657826	-1.349440345	0.289140189	-4.667079825	3.06E-06	1.51E-05	42.27030629	41.50954335	30.52916732	88.05873978	102.2793994	99.6123134
CTI12_AA220850	12.89278857	-1.719020614	0.717605792	-2.395494342	0.01659797	0.041907042	3.987764744	4.52831382	9.497963165	9.109524805	17.43398853	32.79917636
CTI12_AA219260	72.44832832	-2.210675838	0.288818747	-7.654197857	1.95E-14	1.93E-13	28.71190616	25.66044498	23.06648197	110.8325518	111.5775266	134.8410584
CTI12_AA224270	137.9644473	-1.364447626	0.206964967	-6.592650163	4.32E-11	3.41E-10	75.76753014	81.50964875	73.9484275	220.1468495	165.0417581	211.3724699
CTI12_AA224160	109.0010892	-2.328450156	0.233762446	-9.96075371	2.26E-23	3.32E-22	33.49722385	37.7359485	37.31342672	176.1174796	187.1248103	182.2176465
CTI12_AA223490	361.6688617	-1.731961595	0.13180071	-13.14076077	1.92E-39	4.65E-38	181.0445194	154.7173888	166.2143554	592.1191123	572.9970898	502.9207043
CTI12_AA221940	21.12473897	-2.151332183	0.545816035	-3.941496853	8.10E-05	0.000331006	6.380423591	5.283032789	11.53324099	27.32857442	33.70571117	42.51745084
CTI12_AA221950	16.96035201	-1.767912588	0.605048674	-2.921934492	0.003478647	0.010521669	10.36818834	5.283032789	7.462685344	30.36508268	33.70571117	14.57741172
CTI12_AA221820	390.8475668	-1.130385145	0.133795653	-8.448593929	2.95E-17	3.37E-16	248.0389671	244.5289463	244.2333385	438.7754448	571.8348239	597.6738804
CTI12_AA221850	4.509669417	-5.036550582	1.570572942	-3.206823732	0.001342092	0.004450407	0	0.75471897	0	12.14603307	9.298127218	4.859137239
CTI12_AA222570	42.43286617	-1.917128488	0.415977078	-4.608735892	4.05E-06	1.97E-05	7.975529489	24.90572601	20.35277821	53.1388947	80.19634726	68.02792135
CTI12_AA222580	49.15373175	-1.204177002	0.341020595	-3.531097593	0.000413839	0.001508978	31.10456501	23.39628807	34.59972296	74.39445258	75.54728365	55.88007825
CTI12_AA219790	311.8807781	-2.788792523	0.152467749	-18.29103234	9.76E-75	4.24E-73	91.71858912	70.94358317	74.62685344	499.5056102	567.1857603	567.3042727
CTI12_AA224460	103.0470453	-1.15068937	0.245694408	-4.683417021	2.82E-06	1.40E-05	70.98221245	63.39639347	57.66620493	145.7523969	110.4152607	170.0698034
CTI12_AA221150	70.19816632	-1.7982217	0.295922411	-6.076666155	1.23E-09	8.59E-09	29.50945911	36.22651056	28.4938895	95.65001045	96.46806989	134.8410584
CTI12_AA217930	1184.624502	-3.979662968	0.091200091	-43.63661186	0	0	157.1179309	123.0191921	143.8262994	2263.716914	2243.173191	2176.893483
CTI12_AA221400	110.5619209	-3.379626771	0.278919719	-12.11684419	8.60E-34	1.78E-32	18.34371782	18.11325528	21.70963009	151.8254134	209.2078624	244.1716463
CTI12_AA223440	355.2161182	-1.010474968	0.124483667	-8.117329679	4.77E-16	5.16E-15	232.0879081	228.6798479	245.5901904	497.987356	482.3403494	444.6110574
CTI12_AA223090	3.906323705	-3.853970039	1.553551558	-2.480748077	0.0131107	0.034129439	1.595105898	0	0	3.036508268	13.94719083	4.859137239
CTI12_AA223100	23.21363866	-1.798791708	0.554777075	-3.242368491	0.001185406	0.003973068	11.96329423	9.811346609	9.497963165	25.81032028	62.76235872	19.43654896
CTI12_AA223580	33.70593569	-2.734389294	0.457777006	-5.973190571	2.33E-09	1.59E-08	4.785317693	9.811346609	11.53324099	71.35794431	47.65290199	57.09486256
CTI12_AA223640	30.11150572	-1.333514958	0.430239149	-3.099473771	0.001938647	0.006198001	15.15350603	16.60381734	19.67435227	31.88333682	49.9774338	47.37658808
CTI12_AA221010	18.93029696	-2.583940988	0.599779441	-4.308151979	1.65E-05	7.40E-05	2.392658847	9.056627639	4.748981583	31.88333682	29.05664756	36.44352929
CTI12_AA221020	310.3890844	-1.286938925	0.136885103	-9.401599569	5.37E-21	7.23E-20	194.6029195	184.9061476	162.1437997	453.9579861	417.2534589	449.4701946
CTI12_AA221040	190.8861354	-1.813165745	0.187527443	-9.668802175	4.09E-22	5.75E-21	82.14795374	100.377623	71.91314968	258.1032028	325.4344526	307.3404304
CTI12_AA224870	12.01130137	-2.240871893	0.728912361	-3.074267925	0.002110198	0.006700679	4.785317693	2.26415691	5.427407523	28.84682855	18.59625444	12.1478431
CTI12_AA224880	19.72372182	-2.543775286	0.579481532	-4.389743498	1.13E-05	5.21E-05	8.773082438	6.037751759	2.713703761	31.88333682	33.70571117	35.22874498
CTI12_AA225600	195.8598384	-1.488478766	0.174855668	-8.512613774	1.70E-17	1.97E-16	98.89656566	107.1700937	102.442317	309.7238434	310.3249959	246.6012149
CTI12_AA222690	188.5077588	-1.184851556	0.186377359	-6.357271934	2.05E-10	1.53E-09	133.9888954	116.9814403	95.65805759	224.7016119	275.4570188	284.2595285
CTI12_AA222420	893.4896401	-1.141697427	0.079168888	-14.42103649	3.82E-47	1.10E-45	537.5506876	575.0958551	559.0229749	1226.74934	1206.432007	1256.086976
CTI12_AA225970	26.24553676	-2.050450349	0.517812285	-3.95983334	7.50E-05	0.000308148	10.36818834	6.037751759	14.24694475	24.29206615	43.00383838	59.52443118
CTI12_AA057830	315.0091881	-1.977440273	0.137469349	-14.38459041	6.47E-47	1.86E-45	139.5717661	118.4908783	124.830373	517.7246598	497.4498062	491.9876455
CTI12_AA225220	10.28432455	-2.855071666	0.946225041	-3.017328377	0.002550134	0.007964215	0.797552949	6.792470729	0	9.109524805	25.56984985	19.43654896
CTI12_AA225540	113.0908	-1.012337239	0.223714785	-4.525124427	6.04E-06	2.88E-05	66.19689476	87.54740051	71.23472374	144.2341427	144.1209719	165.2106661
CTI12_AA225560	7.73742967	-2.816398822	1.014909348	-2.775025008	0.005519746	0.015947886	0.797552949	2.26415691	2.713703761	3.036508268	27.89438165	9.718274478
CTI12_AA201690	365.2408768	-2.847158984	0.153479177	-18.55078353	8.04E-77	3.61E-75	70.1846595	102.6417799	94.30120571	576.936571	721.7671253	625.6139195
CTI12_AA226030	4.08513077	-3.359706489	1.355416933	-2.478725481	0.013185274	0.034293447	0.797552949	0	1.356851881	4.554762403	9.298127218	8.503490169
CTI12_AA226360	45.86154928	-3.317962275	0.468989721	-7.074701487	1.50E-12	1.32E-11	1.595105898	15.84909837	7.462685344	101.723027	73.22275184	75.31662721
CTI12_AA125010	57.75761985	-1.14151606	0.315653279	-3.616360526	0.000298774	0.001116888	30.30701206	33.20763468	44.09768612	92.61350219	68.57368823	77.74619583
CTI12_AA149490	1600.585837	-1.486256771	0.065428259	-22.71582317	3.13E-114	2.07E-112	787.1847606	842.2663704	894.1653894	2421.615344	2294.312891	2363.970267
CTI12_AA149520	15.37088908	-1.676829587	0.623108675	-2.691070843	0.007122307	0.019948721	7.17797654	3.77359485	10.85481505	28.84682855	20.92078624	20.65133327
CTI12_AA228230	272.6182574	-2.456228088	0.176801263	-13.8925936	7.02E-44	1.88E-42	73.3748713	80.00021081	98.37176135	405.3738538	414.9289271	563.6599197
CTI12_AA229800	79.52393172	-1.205270356	0.260361882	-4.629212026	3.67E-06	1.79E-05	51.04338873	46.79257613	46.81138989	97.16826459	115.0643243	120.2636467
CTI12_AA225820	11.40498571	-2.608068952	0.758695949	-3.437568046	0.000586963	0.002081443	1.595105898	5.283032789	2.713703761	24.29206615	15.10945673	19.43654896
CTI12_AA079510	82.21457301	-1.102885657	0.271418911	-4.063407562	4.84E-05	0.000204502	41.47275334	65.66055038	49.52509365	113.8690601	124.3624515	98.39752909
CTI12_AA226980	22.65528125	-1.689285102	0.565503362	-2.987223798	0.002815236	0.008705892	4.785317693	6.792470729	20.35277821	30.36508268	37.19250887	36.44352929
CTI12_AA226990	7.720981928	-3.515135037	1.022772882	-3.436867656	0.000588483	0.002086586	0.797552949	2.26415691	0.67842594	16.70079548	18.59625444	7.288705859
CTI12_AA229120	72.0477588	-2.579469364	0.296493314	-8.699924235	3.32E-18	3.96E-17	16.74861193	23.39628807	21.70963009	119.9420766	129.0115152	121.478431
CTI12_AA227980	169.0712581	-3.102913311	0.220985166	-14.04127423	8.71E-45	2.39E-43	39.0800945	42.26426232	25.10175979	270.2492359	296.3778051	341.3543911
CTI12_AA228920	95.81577699	-2.186039204	0.254411619	-8.592528962	8.51E-18	9.98E-17	39.87764744	33.20763468	30.52916732	177.6357337	141.7964401	151.8480387
CTI12_AA228930	24.76310541	-1.821204106	0.488807491	-3.725810552	0.000194689	0.000752108	10.36818834	12.07550352	10.17638911	51.62064056	27.89438165	36.44352929
CTI12_AA228970	1264.626162	-9.072373987	0.337103265	-26.91274431	1.56E-159	1.47E-157	7.17797654	3.01887588	4.070555642	2526.374879	2480.275435	2566.839247
CTI12_AA227430	4525.39872	-7.362889193	0.412839337	-17.83475683	3.80E-71	1.58E-69	82.94550668	54.33976583	27.13703761	8881.786685	8983.153159	9123.030167
CTI12_AA230130	130.8755238	-2.067709122	0.220813718	-9.364042878	7.67E-21	1.02E-19	47.85317693	50.56617098	52.91722335	183.7087502	198.7474693	251.4603521
CTI12_AA227860	68.23545199	-1.410135509	0.287979395	-4.896654189	9.75E-07	5.11E-06	35.09232975	44.52841923	32.56444514	89.57699392	109.2529948	98.39752909
CTI12_AA228720	37.68496412	-1.118835789	0.387877959	-2.884504684	0.003920299	0.011700339	24.72414142	26.41516395	20.35277821	47.06587816	66.24915643	41.30266653
CTI12_AA228730	113.2223069	-1.108437343	0.225913348	-4.906471224	9.27E-07	4.87E-06	67.79200066	67.92470729	79.37583502	156.3801758	176.6644171	131.1967055
CTI12_AA223670	4428.409621	-1.568646393	0.041072267	-38.19234951	0	0	2226.767833	2271.704099	2201.492177	6563.412622	6444.764428	6862.316566
CTI12_AA229470	8.591177967	-2.554669031	1.05755015	-2.41564812	0.015707232	0.039978284	0	7.547189699	0	12.14603307	20.92078624	10.93305879
CTI12_AA229440	87.55469948	-1.154639354	0.255202778	-4.524399625	6.06E-06	2.89E-05	51.04338873	62.6416745	49.52509365	104.7595353	138.3096424	119.0488624
CTI12_AA227820	137.3951065	-1.639734267	0.205747612	-7.969639357	1.59E-15	1.68E-14	74.17242425	67.16998832	59.02305681	223.1833577	189.4493421	211.3724699
CTI12_AA229560	974.7556797	-2.754823152	0.085170676	-32.34473753	1.65E-229	2.28E-227	273.5606615	239.2459135	242.8764867	1673.116056	1691.096888	1728.638073
CTI12_AA231900	329.6524966	-1.985629722	0.16031381	-12.38589312	3.12E-35	6.73E-34	173.0689899	108.6795317	118.0461136	497.987356	533.4800491	546.6529394
CTI12_AA232030	34.67663493	-3.430115345	0.466310733	-7.355857587	1.90E-13	1.77E-12	4.785317693	6.037751759	6.784259404	56.17540297	66.24915643	68.02792135
CTI12_AA232390	13.55942183	-3.175319686	0.730595296	-4.346208774	1.39E-05	6.29E-05	1.595105898	3.01887588	3.392129702	31.88333682	23.24531805	18.22176465
CTI12_AA232400	29.73851635	-1.28106555	0.435603971	-2.940895024	0.003272654	0.009967068	12.76084718	18.11325528	21.03120415	39.47460749	36.03024297	51.02094101
CTI12_AA230970	5.576469283	-2.758343572	1.105069434	-2.496081683	0.012557368	0.032843275	0	1.50943794	2.713703761	9.109524805	11.62265902	8.503490169
CTI12_AA234660	193.5866504	-5.506469405	0.304531471	-18.08177458	4.44E-73	1.89E-71	7.975529489	3.01887588	13.56851881	330.9794013	390.5213432	415.4562339
CTI12_AA233530	88.07455183	-1.280956118	0.275490926	-4.649721628	3.32E-06	1.64E-05	54.23360052	55.0944848	44.77611206	138.1611262	149.9323014	86.249686
CTI12_AA236690	61.72508426	-5.128106754	0.485014837	-10.57309253	3.97E-26	6.49E-25	1.595105898	3.01887588	5.427407523	122.9785849	97.63033579	139.7001956
CTI12_AA236710	80.54533107	-4.342657487	0.365373708	-11.88552265	1.41E-32	2.81E-31	4.785317693	6.037751759	11.53324099	132.0881097	169.6908217	159.1367446
CTI12_AA233120	51.0962783	-1.700345648	0.359616109	-4.728224363	2.26E-06	1.14E-05	20.73637667	15.84909837	35.2781489	74.39445258	81.35861316	78.96098014
CTI12_AA219720	23.6704142	-1.196630509	0.480852829	-2.488558737	0.012826205	0.033455828	15.95105898	12.83022249	14.24694475	40.99286162	33.70571117	24.2956862
CTI12_AA234900	24.0842545	-2.496438051	0.598247839	-4.172916123	3.01E-05	0.000130785	6.380423591	13.58494146	2.035277821	22.77381201	51.1396997	48.59137239
CTI12_AA234930	22.44879697	-1.735967975	0.524967962	-3.306807464	0.000943657	0.003225257	7.975529489	11.32078455	11.53324099	51.62064056	26.73211575	25.51047051
CTI12_AA234940	31.04386877	-2.322413693	0.436113882	-5.325245965	1.01E-07	5.91E-07	9.570635387	11.32078455	10.17638911	47.06587816	53.4642315	54.66529394
CTI12_AA234300	14.12364664	-2.91464272	0.806188281	-3.615337493	0.000299957	0.001120634	1.595105898	0	8.141111284	18.21904961	33.70571117	23.08090189
CTI12_AA234340	20.37214387	-6.333887988	1.137046904	-5.570472039	2.54E-08	1.58E-07	1.595105898	0	0	48.58413229	45.32837019	26.72525482
CTI12_AA232620	12.32548803	-4.26792911	0.903566735	-4.72342434	2.32E-06	1.16E-05	0	1.50943794	2.035277821	24.29206615	27.89438165	18.22176465
CTI12_AA165310	982.9763347	-2.911235335	0.088259963	-32.98477856	1.34E-238	1.91E-236	244.0512024	244.5289463	204.884634	1741.437492	1756.183778	1706.771955
CTI12_AA165330	45.3084276	-1.086543021	0.347119005	-3.130174395	0.001747026	0.005646862	29.50945911	27.16988292	30.52916732	50.10238643	60.43782692	74.1018429
CTI12_AA165340	247.1536175	-3.403366619	0.181136009	-18.7890118	9.29E-79	4.31E-77	45.46051809	38.49066747	44.09768612	460.0310027	493.9630085	400.8788222
CTI12_AA234000	2994.478073	-2.351690983	0.054955956	-42.79228616	0	0	1043.99681	989.4365696	911.8044639	5157.509294	4810.618569	5053.502729
CTI12_AA235370	17.82452238	-2.898538239	0.632389739	-4.583468168	4.57E-06	2.21E-05	2.392658847	7.547189699	2.713703761	34.91984509	30.21891346	29.15482344
CTI12_AA236010	11.94591919	-7.451903508	1.340226363	-5.560182753	2.69E-08	1.67E-07	0	0	0	24.29206615	26.73211575	20.65133327
CTI12_AA236060	15.40675941	-1.719624345	0.597857541	-2.876311206	0.004023528	0.011978586	8.773082438	5.283032789	7.462685344	25.81032028	23.24531805	21.86611758
CTI12_AA235520	753.1855978	-1.137251111	0.088955727	-12.78446207	2.00E-37	4.59E-36	507.2436755	452.076663	453.8669541	1035.44932	1064.635566	1005.841409
CTI12_AA235530	74.22740502	-1.100329966	0.285892311	-3.848756771	0.000118719	0.000474353	58.22136527	33.96235365	49.52509365	103.2412811	108.0907289	92.32360754
CTI12_AA235570	22.79838253	-2.191192784	0.587766237	-3.728000428	0.000193005	0.000746182	6.380423591	4.52831382	13.56851881	28.84682855	61.60009282	21.86611758
CTI12_AA233860	26.94041187	-7.655754602	1.250916433	-6.120116742	9.35E-10	6.61E-09	0	0	0.67842594	57.6936571	53.4642315	49.8061567
CTI12_AA232230	46.06144923	-1.570030603	0.366382627	-4.285221211	1.83E-05	8.16E-05	20.73637667	21.88685013	27.13703761	51.62064056	91.81900628	63.16878411
CTI12_AA212050	22.79084759	-1.732569172	0.515853386	-3.358646507	0.000783252	0.002716077	11.96329423	6.792470729	12.89009287	31.88333682	46.49063609	26.72525482
CTI12_AA232330	11.30246811	-2.229518301	0.723759903	-3.080466728	0.002066764	0.006573215	3.987764744	4.52831382	3.392129702	21.25555788	12.78492492	21.86611758
CTI12_AA243350	448.2601575	-2.841157773	0.127772402	-22.23608333	1.54E-109	9.76E-108	99.69411861	120.0003162	109.2265764	821.3754866	722.9293912	816.3350562
CTI12_AA233580	148.495136	-1.849493552	0.195548015	-9.458002188	3.14E-21	4.25E-20	65.39934181	64.15111244	63.77203839	252.0301863	219.6682555	225.9498816
CTI12_AA233600	35.29063297	-1.133579065	0.398037606	-2.84791951	0.004400605	0.012993978	20.73637667	19.62269322	25.78018573	50.10238643	37.19250887	58.30964687
CTI12_AA237520	743.1234009	-3.266921443	0.106099234	-30.79118796	3.44E-208	4.22E-206	155.522825	116.9814403	147.2184291	1326.954113	1356.364308	1355.69929
CTI12_AA237290	55.86998969	-1.047655417	0.346988573	-3.019279304	0.002533768	0.007918059	24.72414142	46.79257613	37.99185266	53.1388947	79.03408135	93.53839185
CTI12_AA238730	80.4359029	-1.260598453	0.263784225	-4.778900075	1.76E-06	8.97E-06	39.0800945	52.07560892	50.88194553	109.3142977	124.3624515	106.9010193
CTI12_AA220030	163.4379814	-1.887878018	0.195807657	-9.641492323	5.34E-22	7.47E-21	65.39934181	67.16998832	75.98370532	233.8111367	239.4267759	298.8369402
CTI12_AA220090	8.158986185	-2.272143874	0.885157181	-2.566938305	0.010260087	0.027551902	4.785317693	3.01887588	0.67842594	16.70079548	11.62265902	12.1478431
CTI12_AA130160	38.8856696	-2.915940868	0.431595049	-6.756196283	1.42E-11	1.16E-10	9.570635387	9.056627639	8.819537225	45.54762403	81.35861316	78.96098014
CTI12_AA130300	288.7189854	-8.601789923	0.604118717	-14.23857544	5.28E-46	1.48E-44	1.595105898	1.50943794	1.356851881	630.0754657	546.2649741	551.5120766
CTI12_AA130310	25.45694146	-8.542638788	1.271317104	-6.71951849	1.82E-11	1.48E-10	0	0	0	56.17540297	67.41142233	29.15482344
CTI12_AA147340	74.2295867	-2.419329079	0.294327653	-8.219849723	2.04E-16	2.24E-15	27.11680026	24.90572601	18.31750039	136.6428721	127.8492492	110.5453722
CTI12_AA147380	133.3010137	-1.579067175	0.20950177	-7.537249796	4.80E-14	4.64E-13	66.19689476	77.7360539	56.98777899	191.3000209	201.0720011	206.5133327
CTI12_AA238260	456.389213	-1.417626238	0.112227012	-12.63177389	1.41E-36	3.19E-35	240.0634376	245.2836652	259.8371352	687.7691228	683.4123505	621.9695666
CTI12_AA238290	85.14915794	-1.050877657	0.258420652	-4.06653899	4.77E-05	0.000202003	61.41157706	48.30201407	56.30935305	130.5698555	96.46806989	117.8340781
CTI12_AA234090	33.13674579	-1.683036692	0.466468951	-3.608035835	0.000308524	0.001149747	24.72414142	10.56606558	12.21166693	44.02936989	72.06048594	35.22874498
CTI12_AA234100	34.12092869	-1.286507016	0.406255068	-3.166746995	0.001541544	0.005048071	13.55840013	23.39628807	22.38805603	51.62064056	48.8151679	44.94701946
CTI12_AA238030	12.33708115	-3.204929865	0.800377341	-4.004273611	6.22E-05	0.000258851	0	3.01887588	4.070555642	22.77381201	17.43398853	26.72525482
CTI12_AA238110	153.5085638	-1.117700604	0.194939176	-5.733586381	9.83E-09	6.38E-08	106.8720952	96.60402815	86.83852037	238.3658991	188.2870762	204.083764
CTI12_AA237600	38.50834741	-1.559727176	0.393427116	-3.964462822	7.36E-05	0.000302644	15.95105898	16.60381734	25.78018573	54.65714883	48.8151679	69.24270566
CTI12_AA239380	135.5766342	-1.300510438	0.220982604	-5.885125858	3.98E-09	2.68E-08	85.33816553	70.1888642	78.69740908	244.4389156	172.0153535	162.7810975
CTI12_AA237830	23.69064354	-1.751904666	0.480142593	-3.648717465	0.000263553	0.000995537	10.36818834	10.56606558	11.53324099	39.47460749	32.54344526	37.6583136
CTI12_AA210280	19.09637341	-1.470369753	0.564503432	-2.604713577	0.009195109	0.025015074	4.785317693	9.811346609	15.60379663	27.32857442	27.89438165	29.15482344
CTI12_AA234960	5.860618409	-2.799324481	1.0586766	-2.644173378	0.00818907	0.022575538	1.595105898	1.50943794	1.356851881	4.554762403	12.78492492	13.36262741
CTI12_AA237780	190.7366204	-2.150704648	0.201487557	-10.67413135	1.35E-26	2.24E-25	51.84094168	84.52852463	73.9484275	268.7309818	356.815632	308.5552147
CTI12_AA238790	58.22571597	-1.183797299	0.329399292	-3.593806446	0.000325882	0.001209784	39.0800945	29.43403983	38.6702786	56.17540297	104.6039312	81.39054876
CTI12_AA238870	7.928568339	-2.669472179	0.961701381	-2.775780748	0.005506933	0.015917009	0	2.26415691	4.070555642	13.66428721	8.135861316	19.43654896
CTI12_AA238360	3524.786195	-6.84430345	0.148393468	-46.12267328	0	0	74.17242425	64.15111244	45.454538	7283.065082	6672.568545	7009.305468
CTI12_AA238390	66.1189777	-1.69505058	0.293321753	-5.778809657	7.52E-09	4.95E-08	34.2947768	29.43403983	29.85074138	107.7960435	86.00767677	109.3305879
CTI12_AA239220	17.8200855	-7.054944315	1.289058616	-5.47294299	4.43E-08	2.68E-07	0	0	0.67842594	39.47460749	27.89438165	38.87309791
CTI12_AA239300	4.000667349	-3.888501369	1.506466579	-2.581206529	0.009845566	0.026581786	1.595105898	0	0	4.554762403	8.135861316	9.718274478
CTI12_AA146570	110.2253951	-6.614531304	0.524195373	-12.61844655	1.67E-36	3.77E-35	3.987764744	1.50943794	1.356851881	221.6651036	206.8833306	225.9498816
CTI12_AA146580	162.353131	-1.48233119	0.199221507	-7.44061829	1.00E-13	9.52E-13	81.35040079	90.56627639	84.12481661	288.4682855	197.5852034	232.0238032
CTI12_AA215520	25.36016519	-1.098262949	0.466615684	-2.353677741	0.018588719	0.046300953	17.54616488	15.0943794	15.60379663	45.54762403	25.56984985	32.79917636
CTI12_AA238550	7.115337351	-3.796434967	1.273724811	-2.98057707	0.002877058	0.008878737	0	0	2.713703761	30.36508268	2.324531805	7.288705859
CTI12_AA239910	248.1856568	-1.402502465	0.160325676	-8.747834421	2.17E-18	2.61E-17	161.9032486	115.4720024	131.6146324	365.8992463	351.0043025	363.2205086
CTI12_AA240870	3.083994019	-4.45662897	1.734848849	-2.568886028	0.010202601	0.027424583	0.797552949	0	0	10.62777894	4.649063609	2.42956862
CTI12_AA240410	80.98466916	-1.496788178	0.284300051	-5.264818539	1.40E-07	8.10E-07	40.67520039	36.98122953	48.84666771	153.3436676	90.65674038	115.4045094
CTI12_AA239750	35.56153596	-3.301808231	0.48387134	-6.823731763	8.87E-12	7.37E-11	3.190211796	6.792470729	9.497963165	44.02936989	70.89822004	78.96098014
CTI12_AA240280	30.29449802	-1.414662253	0.441765236	-3.202294202	0.001363377	0.004515488	21.53392962	16.60381734	11.53324099	48.58413229	33.70571117	49.8061567
CTI12_AA226270	176.4692347	-1.855957077	0.196976146	-9.422242811	4.42E-21	5.96E-20	78.95774194	62.6416745	87.51694631	252.0301863	254.5362326	323.1326264
CTI12_AA240180	285.352494	-7.215427438	0.733348273	-9.83901879	7.65E-23	1.10E-21	6.380423591	5.283032789	0	552.6445049	595.080142	552.726861
CTI12_AA240210	23.33659742	-3.246652764	0.587134379	-5.529658762	3.21E-08	1.98E-07	3.190211796	7.547189699	2.713703761	28.84682855	41.84157248	55.88007825
CTI12_AA240510	56.34438223	-3.294554404	0.398585162	-8.265622307	1.39E-16	1.54E-15	4.785317693	10.56606558	15.60379663	83.50397738	132.4983129	91.10882323
CTI12_AA241260	7.86733305	-2.34962696	1.012615335	-2.320354905	0.020321686	0.049964987	0	0.75471897	6.784259404	18.21904961	9.298127218	12.1478431
CTI12_AA241320	62.36022677	-1.319412279	0.351050569	-3.758467857	0.000170957	0.000667664	51.84094168	18.11325528	37.31342672	78.94921498	88.33220857	99.6123134
CTI12_AA240320	6.980995232	-2.213565699	0.940115365	-2.354568154	0.018544243	0.046205544	2.392658847	3.01887588	2.035277821	12.14603307	17.43398853	4.859137239
CTI12_AA241380	261.6234091	-1.046071283	0.153817748	-6.80071901	1.04E-11	8.61E-11	153.1301662	185.6608666	173.6770407	329.4611471	399.8194704	327.9917636
CTI12_AA241820	92.81958546	-1.033628883	0.251732068	-4.106067579	4.02E-05	0.000172175	73.3748713	61.13223656	48.84666771	112.3508059	133.6605788	127.5523525
CTI12_AA241800	1.938899105	-4.826055763	1.989847658	-2.425339319	0.015294084	0.039062852	0	0	0	4.554762403	4.649063609	2.42956862
CTI12_AA241810	333.3050879	-2.06495565	0.137711896	-14.99475147	7.95E-51	2.46E-49	118.0378364	138.8682905	128.2225027	583.0095875	503.2611357	528.4311748
CTI12_AA243170	12.10460665	-3.669084793	0.843874722	-4.347902237	1.37E-05	6.24E-05	3.190211796	2.26415691	0	19.73730374	25.56984985	21.86611758
CTI12_AA242810	50.95817658	-1.181003937	0.340081475	-3.472708819	0.000515234	0.001845659	37.4849886	23.39628807	32.56444514	81.98572325	73.22275184	57.09486256
CTI12_AA164450	20.51360938	-2.148618689	0.584562388	-3.675602008	0.000237289	0.000904314	3.190211796	9.056627639	10.17638911	44.02936989	37.19250887	19.43654896
CTI12_AA243390	252.7506383	-1.110311993	0.151885771	-7.310177787	2.67E-13	2.47E-12	142.7619779	161.5098596	175.0338926	364.3809922	353.3288343	319.4882735
CTI12_AA244400	128.2631904	-3.092726274	0.236557078	-13.0739114	4.64E-39	1.11E-37	25.52169436	31.69819674	23.74490791	211.0373247	238.26451	239.312509
CTI12_AA235000	241.3696458	-1.708434422	0.152651584	-11.19172416	4.48E-29	8.05E-28	106.0745422	117.7361593	115.3324099	371.9722629	382.3854818	354.7170185
CTI12_AA247950	2.302001972	-5.081560787	1.895695365	-2.680578789	0.007349496	0.020515973	0	0	0	3.036508268	3.486797707	7.288705859
CTI12_AA246850	48.70921057	-2.129896062	0.485582718	-4.386268252	1.15E-05	5.29E-05	35.09232975	10.56606558	8.819537225	127.5333473	60.43782692	49.8061567
CTI12_AA241730	96.85058672	-1.925383845	0.297704989	-6.467422168	9.97E-11	7.65E-10	36.68743565	23.39628807	60.37990869	174.5992254	148.7700355	137.270627
CTI12_AA245770	15.7258631	-1.614652761	0.610840716	-2.643328642	0.008209531	0.022625697	11.96329423	4.52831382	6.784259404	25.81032028	19.75852034	25.51047051
CTI12_AA245850	35.10652665	-2.409100544	0.420187016	-5.733400734	9.84E-09	6.38E-08	11.96329423	12.07550352	9.497963165	48.58413229	59.27556102	69.24270566
CTI12_AA244230	196.6341587	-1.284045967	0.17744601	-7.236262822	4.61E-13	4.19E-12	125.215813	116.2267214	101.7638911	320.3516223	269.6456893	246.6012149
CTI12_AA245970	8.733901668	-5.122028373	1.292196726	-3.963814697	7.38E-05	0.000303342	0	0	1.356851881	27.32857442	12.78492492	10.93305879
CTI12_AA246020	127.3905988	-1.884462912	0.211830323	-8.896096102	5.78E-19	7.13E-18	51.84094168	58.86807965	52.23879741	200.4095457	212.6946601	188.291568
CTI12_AA246030	29.98503348	-3.333173374	0.527862634	-6.314471154	2.71E-10	2.00E-09	2.392658847	9.811346609	4.070555642	42.51111576	61.60009282	59.52443118
CTI12_AA228300	69.65956944	-1.722028051	0.288127602	-5.976616049	2.28E-09	1.56E-08	34.2947768	29.43403983	33.24287108	126.0150931	94.14353808	100.8270977
CTI12_AA245240	2.090784853	-4.942785495	1.938868649	-2.54931426	0.010793499	0.028797812	0	0	0	3.036508268	4.649063609	4.859137239
CTI12_AA245360	44.69826086	-1.050838703	0.349706344	-3.004917468	0.002656529	0.008259456	27.91435321	30.1887588	29.17231544	59.21191123	48.8151679	72.88705859
CTI12_AA245390	51.15159558	-1.716160985	0.389868168	-4.401900762	1.07E-05	4.95E-05	37.4849886	15.84909837	18.31750039	101.723027	55.78876331	77.74619583
CTI12_AA247900	318.0213805	-2.053313588	0.145106037	-14.15043527	1.86E-45	5.13E-44	121.2280482	135.8494146	113.297132	545.0532342	452.121436	540.5790179
CTI12_AA246420	34.31579378	-1.249965464	0.432035355	-2.893201796	0.003813362	0.011424029	27.91435321	15.0943794	18.31750039	30.36508268	53.4642315	60.73921549
CTI12_AA246130	31.36191803	-1.145123561	0.428985558	-2.669375554	0.007599243	0.021140225	18.34371782	19.62269322	20.35277821	57.6936571	43.00383838	29.15482344
CTI12_AA247510	133.7627603	-1.107604644	0.210563675	-5.260188604	1.44E-07	8.30E-07	74.9699772	76.98133493	101.7638911	197.3730374	178.9889489	172.499372
CTI12_AA182690	133.2008611	-1.106879255	0.215684103	-5.131946397	2.87E-07	1.60E-06	98.09901271	80.00021081	75.30527938	203.446054	192.9361398	149.4184701
CTI12_AA247050	10.76407772	-2.683833808	0.795215408	-3.374977121	0.000738218	0.002573324	1.595105898	1.50943794	5.427407523	22.77381201	16.27172263	17.00698034
CTI12_AA247710	862.0595267	-1.848377984	0.092322897	-20.02079695	3.63E-89	1.87E-87	352.5184034	409.0576817	363.636304	1232.822357	1378.44736	1435.875054
CTI12_AA247740	3.448710958	-4.634737904	1.685367972	-2.749985748	0.005959786	0.017054725	0	0.75471897	0	9.109524805	2.324531805	8.503490169
CTI12_AA248180	46.31782788	-2.703382038	0.369265935	-7.320962432	2.46E-13	2.28E-12	11.16574128	13.58494146	12.21166693	80.46746911	77.87181545	82.60533307
CTI12_AA248210	201.8997738	-3.206253118	0.196025245	-16.35632755	3.92E-60	1.39E-58	45.46051809	43.77370026	29.85074138	361.3444839	356.815632	374.1535674
CTI12_AA227360	4.424238792	-4.061237239	1.507123171	-2.694694977	0.007045309	0.019749684	0	1.50943794	0	12.14603307	10.46039312	2.42956862
CTI12_AA248310	10.24550921	-1.887366797	0.771703172	-2.445716001	0.014456482	0.037189956	1.595105898	4.52831382	6.784259404	21.25555788	13.94719083	13.36262741
CTI12_AA248130	378.1156465	-3.014886958	0.14599921	-20.65002234	9.76E-95	5.27E-93	86.93327143	95.09459021	68.52101998	675.6230897	721.7671253	620.7547823
CTI12_AA232450	19.23754069	-1.480446158	0.564681847	-2.621734995	0.008748343	0.023914799	6.380423591	9.811346609	14.24694475	18.21904961	27.89438165	38.87309791
CTI12_AA248380	33.99962916	-1.115446387	0.43290765	-2.576638198	0.009976632	0.026894427	13.55840013	30.94347777	19.67435227	59.21191123	44.16610429	36.44352929
CTI12_AA248710	84.69524442	-1.620967179	0.264340266	-6.132123582	8.67E-10	6.15E-09	37.4849886	52.07560892	35.2781489	124.496839	132.4983129	126.3375682
CTI12_AA249220	82.73677054	-3.26901461	0.3140966	-10.40767271	2.29E-25	3.64E-24	17.54616488	10.56606558	18.31750039	183.7087502	129.0115152	137.270627
CTI12_AA242960	7.015920511	-3.086759466	0.98240131	-3.142055526	0.001677662	0.005452083	1.595105898	1.50943794	1.356851881	9.109524805	13.94719083	14.57741172
CTI12_AA250970	296.2683998	-2.013029453	0.15899064	-12.66130793	9.69E-37	2.19E-35	122.8231541	126.038068	103.7991689	560.2357755	407.9553317	456.7589005
CTI12_AA250010	287.6266512	-1.781705703	0.141413798	-12.59923519	2.13E-36	4.79E-35	133.1913425	135.0946956	120.7598174	450.9214779	425.3893202	460.4032534
CTI12_AA250050	3.254689188	-5.557558746	1.791245277	-3.102622972	0.001918138	0.006146785	0	0	0	13.66428721	4.649063609	1.21478431
CTI12_AA248990	143.4783951	-1.219309003	0.234498979	-5.199634599	2.00E-07	1.14E-06	108.467201	55.84920377	94.30120571	211.0373247	213.856926	177.3585092
CTI12_AA249000	519.1556753	-1.801270825	0.120473352	-14.95161207	1.52E-50	4.67E-49	264.787579	192.4533373	237.4490791	807.7111994	768.2577614	844.2750953
CTI12_AA249020	33.98783432	-8.964275988	1.243639586	-7.20809798	5.67E-13	5.12E-12	0	0	0	56.17540297	90.65674038	57.09486256
CTI12_AA249090	64.81712134	-1.693221886	0.298517557	-5.672101504	1.41E-08	9.00E-08	35.09232975	27.16988292	29.85074138	85.02223152	98.79260169	112.9749408
CTI12_AA251220	43.93566704	-1.044296527	0.344360656	-3.032566318	0.002424838	0.007600652	31.90211796	27.16988292	27.13703761	56.17540297	59.27556102	61.9539998
CTI12_AA250090	35.06326609	-1.31260461	0.45555023	-2.881360877	0.00395962	0.011803577	23.12903552	28.67932086	8.819537225	47.06587816	39.51704068	63.16878411
CTI12_AA250110	116.218943	-5.448127362	0.383226863	-14.21645476	7.24E-46	2.03E-44	7.975529489	6.037751759	2.035277821	188.2635126	246.4003713	246.6012149
CTI12_AA252900	31.67251232	-1.510868333	0.493958442	-3.058695235	0.002223032	0.007023223	13.55840013	9.056627639	26.45861167	56.17540297	59.27556102	25.51047051
CTI12_AA250240	444.6234529	-2.149648001	0.118197677	-18.18688875	6.56E-74	2.83E-72	149.9399544	165.2834544	175.0338926	701.43341	750.8237729	725.2262329
CTI12_AA250590	18.04748623	-1.449345181	0.547468591	-2.647357686	0.00811235	0.022390833	11.16574128	8.301908669	9.497963165	31.88333682	25.56984985	21.86611758
CTI12_AA249870	132.8293157	-1.738748247	0.234328791	-7.420122118	1.17E-13	1.11E-12	40.67520039	68.67942626	73.9484275	191.3000209	196.4229375	225.9498816
CTI12_AA175630	6.945749895	-2.206142361	0.917581349	-2.404301661	0.016203396	0.041063138	2.392658847	2.26415691	2.713703761	15.18254134	6.973595414	12.1478431
CTI12_AA250620	125.5132049	-1.071287757	0.21441118	-4.996417428	5.84E-07	3.14E-06	68.5895536	80.75492978	92.94435383	177.6357337	154.581365	178.5732935
CTI12_AA248550	73.07530942	-1.909161752	0.698629423	-2.732724518	0.006281284	0.017854441	35.09232975	49.05673304	8.141111284	133.6063638	81.35861316	131.1967055
CTI12_AA250160	296.1792743	-1.639718087	0.14070111	-11.6539101	2.19E-31	4.22E-30	150.7375073	132.8305387	148.5752809	419.038141	478.8535517	447.040626
CTI12_AA250170	51.33806749	-3.228165021	0.41279631	-7.820237098	5.27E-15	5.40E-14	3.987764744	8.301908669	16.96064851	85.02223152	94.14353808	99.6123134
CTI12_AA246710	325.9754087	-2.245153996	0.143363644	-15.66055336	2.81E-55	9.34E-54	109.264754	110.1889696	121.4382433	472.1770357	571.8348239	570.9486256
CTI12_AA159520	94.48321118	-1.493936753	0.254056894	-5.880323614	4.09E-09	2.75E-08	39.0800945	51.32088995	57.66620493	147.270651	119.7133879	151.8480387
CTI12_AA254740	92.54297792	-1.320550386	0.280790771	-4.702969344	2.56E-06	1.28E-05	60.61402412	52.83032789	46.13296395	85.02223152	168.5285558	142.1297642
CTI12_AA128790	9.2354001	-3.828013031	0.989835969	-3.867320599	0.000110038	0.000441433	0	2.26415691	1.356851881	9.109524805	23.24531805	19.43654896
CTI12_AA253380	228.6259366	-1.469057398	0.153770491	-9.553571628	1.25E-21	1.73E-20	119.6329423	120.7550352	123.4735211	338.5706719	323.1099208	346.2135283
CTI12_AA253410	24.59078963	-2.491489697	0.521927006	-4.773636286	1.81E-06	9.19E-06	11.16574128	3.77359485	7.462685344	34.91984509	46.49063609	43.73223515
CTI12_AA251940	35.44974649	-2.595271603	0.510901478	-5.079788797	3.78E-07	2.08E-06	11.96329423	3.77359485	14.24694475	81.98572325	29.05664756	71.67227428
CTI12_AA252190	76.56925216	-1.485752285	0.281537621	-5.277277962	1.31E-07	7.60E-07	36.68743565	49.05673304	35.2781489	104.7595353	98.79260169	134.8410584
CTI12_AA142990	80.41406219	-1.330305818	0.265299779	-5.014349519	5.32E-07	2.88E-06	49.44828283	36.22651056	51.56037147	112.3508059	115.0643243	117.8340781
CTI12_AA143000	352.6970886	-2.916807505	0.149410587	-19.52209386	7.13E-85	3.52E-83	71.7797654	84.52852463	90.90907601	545.0532342	649.7066394	674.2052919
CTI12_AA253050	18.29618497	-2.362208806	0.57005211	-4.143847144	3.42E-05	0.000147501	7.17797654	6.037751759	4.748981583	28.84682855	31.38117936	31.58439205
CTI12_AA254080	249.6475951	-4.613982319	0.225380006	-20.47201261	3.82E-93	2.05E-91	17.54616488	30.1887588	11.53324099	491.9143395	475.366754	471.3363122
CTI12_AA254120	12.07689824	-2.551155977	0.764588465	-3.336639373	0.000847979	0.002921586	5.582870642	3.77359485	1.356851881	18.21904961	31.38117936	12.1478431
CTI12_AA253970	140.5443298	-1.008557761	0.195418043	-5.161026825	2.46E-07	1.39E-06	92.51614207	91.32099536	96.33648353	177.6357337	206.8833306	178.5732935
CTI12_AA252710	1104.827547	-2.129268149	0.076909823	-27.68525607	1.05E-168	1.05E-166	430.6785924	393.2085833	409.090842	1875.043856	1736.425258	1784.518151
CTI12_AA252730	99.79326713	-1.296315614	0.255098855	-5.081620674	3.74E-07	2.07E-06	70.1846595	40.75482438	62.41518651	139.6793803	155.7436309	129.9819211
CTI12_AA252130	206.82487	-5.637130277	0.29771391	-18.93472249	5.90E-80	2.76E-78	8.773082438	9.811346609	6.105833463	371.9722629	456.7704996	387.5161948
CTI12_AA254680	103.8068778	-2.737012925	0.263671335	-10.3803962	3.05E-25	4.81E-24	28.71190616	23.39628807	29.17231544	170.044463	219.6682555	151.8480387
CTI12_AA253730	41.31636798	-1.490206137	0.402622897	-3.701245382	0.000214544	0.000822972	16.74861193	22.6415691	25.78018573	39.47460749	55.78876331	87.46447031
CTI12_AA255460	17.15304142	-2.956086466	0.624020573	-4.737161872	2.17E-06	1.09E-05	3.190211796	3.77359485	4.748981583	25.81032028	31.38117936	34.01396067
CTI12_AA254810	47.40337914	-1.218159357	0.40396835	-3.015482171	0.00256571	0.00800785	11.96329423	32.45291571	40.70555642	71.35794431	72.06048594	55.88007825
CTI12_AA255390	128.5092498	-1.12924627	0.203920953	-5.537666701	3.07E-08	1.89E-07	77.36263604	76.22661596	88.19537225	173.0809713	182.4757467	173.7141563
CTI12_AA254920	13.40651651	-2.982694658	0.751800873	-3.967399832	7.27E-05	0.000299227	2.392658847	6.037751759	0.67842594	27.32857442	20.92078624	23.08090189
CTI12_AA254950	7.426662951	-2.326054506	0.936137371	-2.484736298	0.012964743	0.033784821	1.595105898	4.52831382	1.356851881	6.073016537	12.78492492	18.22176465
CTI12_AA251130	33.62848744	-2.302942439	0.426838477	-5.395348744	6.84E-08	4.07E-07	8.773082438	14.33966043	10.85481505	54.65714883	49.9774338	63.16878411
CTI12_AA255110	11.69375519	-1.995469084	0.71424694	-2.793808375	0.005209134	0.015135144	3.987764744	6.792470729	3.392129702	12.14603307	24.40758395	19.43654896
CTI12_AA221690	18.003587	-1.790186904	0.616314535	-2.904664427	0.00367647	0.011065252	2.392658847	12.83022249	8.819537225	36.43809922	23.24531805	24.2956862
CTI12_AA256450	98.66412542	-1.027019601	0.260677318	-3.939811904	8.15E-05	0.000333157	74.9699772	60.37751759	60.37990869	91.09524805	155.7436309	149.4184701
CTI12_AA137820	20.11571019	-2.021954763	0.549725876	-3.67811459	0.000234964	0.000895682	7.17797654	9.811346609	6.784259404	42.51111576	32.54344526	21.86611758
CTI12_AA250770	187.8951226	-1.685571086	0.176856309	-9.530737688	1.56E-21	2.15E-20	98.09901271	84.52852463	84.80324255	303.6508268	297.540071	258.749058
CTI12_AA256150	25.05878226	-3.614826835	0.624113397	-5.79193918	6.96E-09	4.59E-08	3.987764744	7.547189699	0	53.1388947	39.51704068	46.16180377
CTI12_AA256950	8.030241577	-2.476388318	0.964240037	-2.568228058	0.010221988	0.0274693	3.190211796	0	4.070555642	19.73730374	15.10945673	6.073921549
CTI12_AA256180	183.0183883	-2.163051341	0.184232869	-11.74085466	7.87E-32	1.53E-30	72.57731835	61.88695553	65.80731622	329.4611471	271.9702211	296.4073716
CTI12_AA256560	21.4248804	-1.510261224	0.517129459	-2.920470297	0.003495035	0.010568035	14.35595308	8.301908669	10.85481505	28.84682855	40.67930658	25.51047051
CTI12_AA256590	165.9071713	-2.885968672	0.228704828	-12.61874835	1.66E-36	3.75E-35	42.27030629	32.45291571	44.09768612	215.5920871	318.4608572	342.5691754
CTI12_AA256830	2778.738959	-5.635931685	0.081808016	-68.89216922	0	0	106.8720952	113.2078455	108.5481505	5458.123612	5349.909948	5535.7721
CTI12_AA253900	156.4940264	-3.047303707	0.211248358	-14.42521844	3.59E-47	1.04E-45	31.90211796	35.47179159	33.92129702	277.8405066	299.8646028	259.9638423
CTI12_AA256850	96.86808845	-1.286686361	0.249521966	-5.15660558	2.51E-07	1.42E-06	68.5895536	55.84920377	44.77611206	144.2341427	123.2001856	144.5593329
CTI12_AA257350	264.9356223	-1.526684016	0.144288787	-10.58075301	3.66E-26	5.99E-25	145.1546367	134.3399766	130.2577806	400.8190914	395.1704068	383.8718419
CTI12_AA257400	6.427818998	-4.623837796	1.388356088	-3.330440826	0.000867086	0.002981927	0.797552949	0.75471897	0	13.66428721	20.92078624	2.42956862
CTI12_AA255740	35.86424254	-1.770267639	0.427348278	-4.142447112	3.44E-05	0.000148362	8.773082438	18.11325528	21.70963009	48.58413229	49.9774338	68.02792135
CTI12_AA257760	31.69774113	-1.511658639	0.432983104	-3.491264731	0.00048074	0.001734961	15.95105898	15.84909837	17.63907445	37.95635336	37.19250887	65.59835273
CTI12_AA256210	19.58699227	-1.538760175	0.58939864	-2.610729089	0.009034944	0.024608409	4.785317693	7.547189699	17.63907445	21.25555788	38.35477477	27.94003913
CTI12_AA257810	144.9403632	-1.647423014	0.205280841	-8.025215647	1.01E-15	1.08E-14	55.03115347	77.7360539	77.3405572	214.0738329	223.1550532	222.3055287
CTI12_AA258610	228.7635731	-1.868684226	0.159814784	-11.692812	1.39E-31	2.68E-30	102.8843304	87.54740051	104.4775948	362.8627381	364.9514933	349.8578812
CTI12_AA258170	31.14601886	-1.034327855	0.426260264	-2.426517179	0.015244529	0.038956216	24.72414142	21.13213116	15.60379663	39.47460749	33.70571117	52.23572532
CTI12_AA258080	17.33282774	-1.743786638	0.608503291	-2.865697957	0.00416091	0.012349842	8.773082438	9.056627639	6.105833463	31.88333682	36.03024297	12.1478431
CTI12_AA258090	22.65791056	-1.27683663	0.519694825	-2.456896948	0.014014288	0.036164797	8.773082438	18.86797425	12.21166693	22.77381201	44.16610429	29.15482344
CTI12_AA259030	18.97123421	-1.556491964	0.618500031	-2.516559232	0.011850698	0.031251572	18.34371782	4.52831382	6.105833463	33.40159095	17.43398853	34.01396067
CTI12_AA259060	52.60766391	-1.429713627	0.323688778	-4.416939129	1.00E-05	4.64E-05	27.11680026	25.66044498	32.56444514	77.43096084	84.84541087	68.02792135
CTI12_AA259070	18.51379083	-2.971008724	0.681623322	-4.35872516	1.31E-05	5.95E-05	6.380423591	0	6.105833463	44.02936989	29.05664756	25.51047051
CTI12_AA259080	81.56892622	-1.280984273	0.289716886	-4.421503669	9.80E-06	4.55E-05	49.44828283	49.81145201	44.09768612	75.91270671	151.0945673	119.0488624
CTI12_AA255980	120.2347356	-1.078353385	0.220318104	-4.894529162	9.85E-07	5.16E-06	82.14795374	68.67942626	81.41111284	138.1611262	162.7172263	188.291568
CTI12_AA258280	127.3337167	-1.233104933	0.232190529	-5.310746051	1.09E-07	6.38E-07	78.95774194	61.13223656	88.19537225	142.7158886	174.3398853	218.6611758
CTI12_AA258910	177.5997486	-1.416422395	0.181495734	-7.804163565	5.99E-15	6.11E-14	106.0745422	102.6417799	82.08953878	261.1397111	246.4003713	267.2525482
CTI12_AA258440	98.46871551	-1.83133887	0.247318974	-7.404764954	1.31E-13	1.24E-12	38.28254155	52.07560892	39.34870454	145.7523969	145.2832378	170.0698034
CTI12_AA258640	17.00935992	-2.393272625	0.611398201	-3.914425362	9.06E-05	0.000368221	7.975529489	3.01887588	5.427407523	22.77381201	33.70571117	29.15482344
CTI12_AA258950	33.40179835	-2.123676861	0.452311697	-4.695162371	2.66E-06	1.33E-05	11.96329423	9.056627639	16.28222257	54.65714883	73.22275184	35.22874498
CTI12_AA258430	205.6171191	-1.304601864	0.173938725	-7.500353155	6.36E-14	6.12E-13	122.0256012	131.3211008	103.1207429	253.5484404	311.4872618	312.1995676
CTI12_AA256700	110.888559	-6.471495022	0.512686147	-12.62272262	1.58E-36	3.57E-35	3.190211796	0.75471897	3.392129702	267.2127276	169.6908217	221.0907444
CTI12_AA165690	20.38280356	-7.257106834	1.278819656	-5.674847739	1.39E-08	8.86E-08	0.797552949	0	0	28.84682855	46.49063609	46.16180377
CTI12_AA252320	33.40890406	-1.392170363	0.421458243	-3.303222528	0.000955805	0.003263796	13.55840013	24.90572601	16.96064851	37.95635336	49.9774338	57.09486256
CTI12_AA146370	118.8001089	-3.631501076	0.260026189	-13.96590508	2.52E-44	6.81E-43	17.54616488	15.84909837	19.67435227	227.7381201	225.479585	206.5133327
CTI12_AA146380	26.23144032	-3.957769542	0.591224747	-6.694187886	2.17E-11	1.75E-10	1.595105898	3.77359485	4.070555642	36.43809922	59.27556102	52.23572532
CTI12_AA146390	134.7901191	-2.64185482	0.221633306	-11.919936	9.32E-33	1.87E-31	36.68743565	36.98122953	37.99185266	233.8111367	259.1852962	204.083764
CTI12_AA146400	418.1384787	-1.718000476	0.132220111	-12.99348837	1.33E-38	3.17E-37	204.1735549	219.6232202	162.1437997	624.0024492	692.7104777	606.1773706
CTI12_AA252390	583.5923215	-2.375637887	0.105448789	-22.52883045	2.17E-112	1.41E-110	177.0567547	200.000527	188.6024114	950.427088	956.5448376	1028.92231
CTI12_AA252400	79.42526523	-1.078752857	0.262911049	-4.103109632	4.08E-05	0.000174242	47.05562398	52.07560892	53.59564929	121.4603307	91.81900628	110.5453722
CTI12_AA258480	6.64891292	-3.672687108	1.128547807	-3.25434783	0.00113653	0.003824233	0	1.50943794	1.356851881	6.073016537	13.94719083	17.00698034
CTI12_AA260600	9.100382736	-4.096753002	1.015689061	-4.033471619	5.50E-05	0.000230479	1.595105898	1.50943794	0	18.21904961	16.27172263	17.00698034
CTI12_AA260150	35.38505713	-1.071998608	0.391289616	-2.739655139	0.006150368	0.017518078	26.31924731	19.62269322	22.38805603	54.65714883	39.51704068	49.8061567
CTI12_AA259840	16.40200694	-1.969432214	0.619037114	-3.181444485	0.001465426	0.004826253	7.17797654	4.52831382	8.141111284	39.47460749	22.08305214	17.00698034
CTI12_AA124260	58.38454791	-2.112302665	0.351632396	-6.007133275	1.89E-09	1.30E-08	13.55840013	32.45291571	19.67435227	98.68651872	79.03408135	106.9010193
CTI12_AA124320	192.9704985	-3.254769765	0.197718902	-16.46160145	6.92E-61	2.50E-59	33.49722385	33.96235365	42.0624083	327.942893	376.5741523	343.7839597
CTI12_AA261390	101.1782609	-1.909854395	0.258812271	-7.379303877	1.59E-13	1.49E-12	44.66296514	46.79257613	35.95657484	197.3730374	124.3624515	157.9219603
CTI12_AA123270	24.66900893	-1.402994628	0.48310075	-2.904144998	0.003682576	0.011080287	19.14127077	12.07550352	9.497963165	39.47460749	31.38117936	36.44352929
CTI12_AA261180	83.46450438	-7.38809224	0.760757619	-9.71149293	2.69E-22	3.83E-21	2.392658847	0.75471897	0	165.4897006	149.9323014	182.2176465
CTI12_AA123050	73.78158184	-1.402285909	0.289138872	-4.849869884	1.24E-06	6.40E-06	33.49722385	49.05673304	38.6702786	126.0150931	110.4152607	85.03490169
CTI12_AA091880	6.96468921	-3.029854242	1.020439289	-2.969166589	0.002986087	0.009183029	2.392658847	2.26415691	0	12.14603307	11.62265902	13.36262741
CTI12_AA091890	393.5064501	-3.521346416	0.147968664	-23.79791996	3.51E-125	2.55E-123	73.3748713	59.62279862	56.98777899	671.0683273	785.6917499	714.2931742
CTI12_AA092030	4.196152355	-3.342291896	1.353405249	-2.469542583	0.013528592	0.03507712	0.797552949	1.50943794	0	6.073016537	4.649063609	12.1478431
CTI12_AA261790	49.2205255	-1.50261295	0.389341806	-3.85936708	0.000113681	0.000455195	14.35595308	23.39628807	38.6702786	94.13175632	61.60009282	63.16878411
CTI12_AA261840	27.59931869	-2.313251591	0.520201735	-4.44683559	8.71E-06	4.07E-05	7.17797654	8.301908669	12.21166693	37.95635336	73.22275184	26.72525482
CTI12_AA244510	13.12509608	-2.53401608	0.727055367	-3.48531377	0.00049156	0.001770385	3.190211796	1.50943794	6.784259404	21.25555788	30.21891346	15.79219603
CTI12_AA262910	458.7505393	-1.661238956	0.115109496	-14.43181506	3.26E-47	9.49E-46	222.5172727	211.3213116	226.5942641	740.9080175	638.0839803	713.0783898
CTI12_AA262850	132.9200204	-1.664667408	0.243770562	-6.828828684	8.56E-12	7.13E-11	55.03115347	53.58504686	82.08953878	215.5920871	240.5890418	150.6332544
CTI12_AA167510	262.6105033	-1.253174028	0.148972486	-8.412117288	4.03E-17	4.57E-16	142.7619779	156.2268268	166.8927813	334.0159095	387.0345455	388.7309791
CTI12_AA262730	617.3041584	-1.057379039	0.096553203	-10.95125808	6.55E-28	1.14E-26	394.7887097	384.9066747	422.6593609	792.5286581	839.1559814	869.7855658
CTI12_AA261730	371.1587314	-1.612767369	0.128348376	-12.56554556	3.27E-36	7.28E-35	165.8910134	190.9438994	191.9945411	514.6881515	571.8348239	591.5999589
CTI12_AA261750	35.80329371	-4.087131667	0.521551193	-7.836491837	4.63E-15	4.76E-14	6.380423591	3.77359485	2.035277821	53.1388947	79.03408135	70.45748997
CTI12_AA260210	55.53755892	-5.076730678	0.520062417	-9.761771874	1.64E-22	2.35E-21	0	6.037751759	3.392129702	118.4238225	79.03408135	126.3375682
CTI12_AA260230	37.7150898	-4.510992127	0.550511901	-8.194177307	2.52E-16	2.76E-15	0.797552949	3.01887588	5.427407523	77.43096084	82.52087906	57.09486256
CTI12_AA260250	91.21779969	-1.46836151	0.255243723	-5.752782066	8.78E-09	5.73E-08	37.4849886	51.32088995	56.30935305	124.496839	145.2832378	132.4114898
CTI12_AA260920	5.914906076	-3.900659521	1.275924709	-3.057123585	0.002234721	0.007054944	0	2.26415691	0	6.073016537	17.43398853	9.718274478
CTI12_AA260940	53.86468721	-1.932928315	0.336039792	-5.752081631	8.82E-09	5.76E-08	29.50945911	18.86797425	18.99592633	77.43096084	84.84541087	93.53839185
CTI12_AA260970	51.04091962	-1.25588339	0.392632772	-3.198620895	0.001380866	0.00456937	42.27030629	12.83022249	35.2781489	72.87619844	61.60009282	81.39054876
CTI12_AA258140	75.51325917	-1.078491109	0.289997676	-3.71896466	0.000200041	0.000771392	41.47275334	58.86807965	45.454538	86.54048565	88.33220857	132.4114898
CTI12_AA265150	64.98270025	-1.000715975	0.301018585	-3.324432529	0.000885987	0.003039945	54.23360052	31.69819674	44.09768612	85.02223152	82.52087906	92.32360754
CTI12_AA265210	49.41714252	-1.113406573	0.345039249	-3.226898322	0.001251399	0.00417479	35.09232975	26.41516395	31.8860192	88.05873978	61.60009282	53.45050963
CTI12_AA264010	86.94453154	-2.006297405	0.295084465	-6.799061421	1.05E-11	8.70E-11	23.12903552	29.43403983	50.88194553	133.6063638	153.4190991	131.1967055
CTI12_AA263520	148.2801655	-1.135468775	0.189719796	-5.984977852	2.16E-09	1.49E-08	89.32593028	89.81155742	99.05018729	198.8912916	197.5852034	215.0168228
CTI12_AA261450	52.37598133	-1.076281583	0.332617238	-3.235796169	0.00121304	0.004057511	35.8898827	31.69819674	33.92129702	50.10238643	83.68314496	78.96098014
CTI12_AA261470	46.85662083	-3.897201666	0.4380746	-8.896205506	5.78E-19	7.12E-18	3.987764744	6.792470729	6.784259404	83.50397738	74.38501774	105.686235
CTI12_AA264440	175.0268731	-1.967120338	0.183290149	-10.7322753	7.18E-27	1.21E-25	75.76753014	67.16998832	71.23472374	258.1032028	276.6192847	301.2665088
CTI12_AA264590	477.4472686	-1.069607882	0.112699555	-9.490790601	2.29E-21	3.13E-20	310.2480971	329.8121899	285.6173209	598.1921289	652.0311712	688.7827037
CTI12_AA252270	31.00503114	-2.521925391	0.458830479	-5.496420807	3.88E-08	2.37E-07	7.975529489	12.83022249	6.784259404	62.2484195	48.8151679	47.37658808
CTI12_AA265380	36.48252873	-1.990418721	0.412882943	-4.820782146	1.43E-06	7.35E-06	15.95105898	14.33966043	13.56851881	78.94921498	51.1396997	44.94701946
CTI12_AA241920	51.43663832	-2.317136126	0.345825725	-6.700300066	2.08E-11	1.68E-10	15.95105898	15.84909837	19.67435227	81.98572325	75.54728365	99.6123134
CTI12_AA264860	89.77555784	-1.029625628	0.249839441	-4.121149261	3.77E-05	0.000161975	47.85317693	68.67942626	60.37990869	122.9785849	119.7133879	119.0488624
CTI12_AA265250	90.42577591	-2.826605803	0.278533148	-10.14818459	3.38E-24	5.15E-23	15.95105898	27.16988292	23.74490791	151.8254134	172.0153535	151.8480387
CTI12_AA265940	37.90811338	-4.621399336	0.542604857	-8.517062234	1.64E-17	1.90E-16	3.190211796	3.01887588	2.713703761	65.28492777	76.70954955	76.53141152
CTI12_AA264840	108.3029897	-1.188807896	0.231979717	-5.124619996	2.98E-07	1.67E-06	70.98221245	68.67942626	59.02305681	133.6063638	177.826683	139.7001956
CTI12_AA266120	16.68688643	-4.031635874	0.827289034	-4.873309943	1.10E-06	5.72E-06	0	0.75471897	4.748981583	51.62064056	16.27172263	26.72525482
CTI12_AA266130	10.96301945	-6.352022473	1.349386381	-4.707341473	2.51E-06	1.25E-05	0	0	0.67842594	21.25555788	24.40758395	19.43654896
CTI12_AA072790	9784.97513	-4.810875601	0.041975694	-114.6109834	0	0	657.1836299	657.3602228	702.8492742	18656.3068	18468.40519	19567.74566
CTI12_AA072800	16.70731656	-2.017892382	0.603649201	-3.342822913	0.000829308	0.002861868	7.975529489	3.01887588	8.819537225	25.81032028	27.89438165	26.72525482
CTI12_AA265840	12.12911199	-2.952445335	0.806605264	-3.660334821	0.000251886	0.000954114	6.380423591	0.75471897	1.356851881	18.21904961	29.05664756	17.00698034
CTI12_AA266760	11.19870928	-2.315254226	0.733960172	-3.154468476	0.001607907	0.00524646	4.785317693	4.52831382	2.035277821	16.70079548	20.92078624	18.22176465
CTI12_AA266810	3.279309959	-5.59694527	1.72119613	-3.251776583	0.001146861	0.003855529	0	0	0	3.036508268	8.135861316	8.503490169
CTI12_AA267620	44.02501205	-7.469281392	1.071757358	-6.969190679	3.19E-12	2.74E-11	0	1.50943794	0	88.05873978	88.33220857	86.249686
CTI12_AA267460	12.21149195	-2.29943395	0.802689458	-2.86466195	0.004174546	0.012385094	5.582870642	0	6.784259404	12.14603307	23.24531805	25.51047051
CTI12_AA267480	500.6201474	-1.893971026	0.11377681	-16.64637129	3.22E-62	1.18E-60	186.62739	229.4345669	220.4884306	760.6453212	820.559727	785.9654484
CTI12_AA267790	4718.647831	-1.331958213	0.044729405	-29.7781337	7.50E-195	8.57E-193	2723.64332	2698.875036	2626.865241	6763.822168	6371.541676	7127.139546
CTI12_AA262810	20.30360093	-2.006008414	0.608923472	-3.294352256	0.000986488	0.003358612	10.36818834	12.07550352	2.035277821	30.36508268	23.24531805	43.73223515
CTI12_AA266020	29.83862766	-1.00799764	0.427769423	-2.35640414	0.01845283	0.04601223	16.74861193	19.62269322	23.06648197	34.91984509	34.86797707	49.8061567
CTI12_AA267920	103.3418623	-2.225587961	0.251539061	-8.847882118	8.92E-19	1.09E-17	31.90211796	36.98122953	40.02713048	186.7452585	187.1248103	137.270627
CTI12_AA267940	4.86906292	-3.145098394	1.243979788	-2.528255221	0.011463099	0.030374313	1.595105898	0	1.356851881	10.62777894	3.486797707	12.1478431
CTI12_AA268020	284.1348389	-1.018497196	0.149807202	-6.798719839	1.06E-11	8.72E-11	166.6885663	215.0949064	181.1397261	399.3008373	341.7061753	400.8788222
CTI12_AA267030	52.97416109	-1.212398329	0.348743845	-3.476472329	0.000508057	0.001822783	42.27030629	31.69819674	22.38805603	59.21191123	91.81900628	70.45748997
CTI12_AA268730	27.8382856	-1.649901555	0.458658982	-3.597229355	0.000321625	0.001195334	15.95105898	15.84909837	8.819537225	34.91984509	45.32837019	46.16180377
CTI12_AA268740	55.5037672	-1.212232272	0.359637626	-3.3707048	0.000749762	0.002610953	51.04338873	20.37741219	29.17231544	81.98572325	84.84541087	65.59835273
CTI12_AA267290	33.47236461	-3.844664926	0.545607822	-7.046572227	1.83E-12	1.60E-11	0	6.037751759	6.784259404	51.62064056	73.22275184	63.16878411
CTI12_AA267320	2.073278717	-4.93221145	1.964119117	-2.51115699	0.012033617	0.031680943	0	0	0	3.036508268	6.973595414	2.42956862
CTI12_AA268980	44.00008873	-2.033798301	0.384879236	-5.284250509	1.26E-07	7.33E-07	19.93882372	21.13213116	10.85481505	83.50397738	58.11329511	70.45748997
CTI12_AA269170	141.7591444	-1.735887029	0.231198094	-7.508223797	5.99E-14	5.77E-13	60.61402412	87.54740051	48.84666771	186.7452585	234.7777123	232.0238032
CTI12_AA104140	13.52219956	-1.680827146	0.644091365	-2.609609812	0.009064555	0.024682326	4.785317693	9.056627639	5.427407523	22.77381201	22.08305214	17.00698034
CTI12_AA266330	327.3076707	-1.355424478	0.141576089	-9.573823429	1.03E-21	1.43E-20	175.4616488	180.3778338	196.0650968	452.439732	541.6159105	417.8858026
CTI12_AA270130	100.0957167	-1.758903666	0.272549977	-6.453508775	1.09E-10	8.36E-10	49.44828283	58.86807965	29.17231544	142.7158886	141.7964401	178.5732935
CTI12_AA271310	555.292285	-2.139021621	0.112391049	-19.03195713	9.27E-81	4.41E-79	209.7564256	198.4910891	208.2767637	880.5873978	826.3710565	1008.270977
CTI12_AA269100	76.34968887	-1.593957915	0.298045309	-5.34803893	8.89E-08	5.24E-07	50.24583578	25.66044498	37.99185266	135.1246179	104.6039312	104.4714506
CTI12_AA269470	271.6533802	-1.350727906	0.175121729	-7.713079985	1.23E-14	1.23E-13	142.7619779	190.1891804	126.8656508	344.6436885	362.6269615	462.832822
CTI12_AA269880	1.998230477	-4.862151734	1.977311499	-2.45897105	0.013933585	0.035983881	0	0	0	6.073016537	3.486797707	2.42956862
CTI12_AA269970	131.177681	-1.211972841	0.205576404	-5.895486139	3.74E-09	2.52E-08	69.38710655	82.26436772	85.48166849	177.6357337	175.5021512	196.7950582
CTI12_AA270060	172.2801376	-2.409849739	0.190319727	-12.66211221	9.59E-37	2.17E-35	50.24583578	54.33976583	59.02305681	268.7309818	295.2155392	306.1256461
CTI12_AA271910	54.67521107	-1.521794133	0.33830789	-4.498251969	6.85E-06	3.25E-05	21.53392962	35.47179159	27.81546356	66.8031819	74.38501774	102.041882
CTI12_AA270390	160.6450674	-2.829167825	0.216309225	-13.07927493	4.33E-39	1.04E-37	39.87764744	49.05673304	30.52916732	250.5119321	298.7023369	295.1925873
CTI12_AA270590	87.87859198	-3.704771157	0.318676543	-11.62549062	3.06E-31	5.85E-30	13.55840013	6.792470729	16.96064851	168.5262089	172.0153535	149.4184701
CTI12_AA270620	105.3514766	-3.390730018	0.270102822	-12.5534787	3.80E-36	8.46E-35	19.14127077	20.37741219	15.60379663	212.5555788	188.2870762	176.1437249
CTI12_AA270660	4.346113245	-4.009059249	1.467300784	-2.732268184	0.006289992	0.017868183	1.595105898	0	0	9.109524805	9.298127218	6.073921549
CTI12_AA270560	42.92614124	-1.562327726	0.379625731	-4.115442128	3.86E-05	0.000165726	21.53392962	18.86797425	24.42333385	85.02223152	62.76235872	44.94701946
CTI12_AA270570	219.2895995	-2.042514994	0.173825617	-11.75036813	7.03E-32	1.37E-30	74.17242425	94.33987124	88.19537225	349.1984509	313.8117936	396.019685
CTI12_AA270580	47.38390387	-2.885814083	0.429647926	-6.71669501	1.86E-11	1.51E-10	11.16574128	18.86797425	4.070555642	97.16826459	81.35861316	71.67227428
CTI12_AA270040	5.340927367	-4.333126266	1.392216928	-3.112393033	0.001855773	0.005967445	1.595105898	0	0	9.109524805	11.62265902	9.718274478
CTI12_AA271130	675.0634796	-4.200692026	0.125785574	-33.39565817	1.59E-244	2.30E-242	62.20913001	80.00021081	66.48574216	1358.83745	1186.673486	1296.174859
CTI12_AA271110	646.9729194	-1.927321981	0.101042127	-19.07443986	4.12E-81	1.97E-79	296.689697	241.5100704	270.0135243	1055.186623	1006.522271	1011.91533
CTI12_AA271540	10.03580221	-1.907407536	0.756748353	-2.520530805	0.011717798	0.030952889	4.785317693	4.52831382	3.392129702	15.18254134	10.46039312	21.86611758
CTI12_AA271650	347.2700126	-1.251575304	0.134213407	-9.325262922	1.11E-20	1.47E-19	212.1490844	224.1515341	181.1397261	452.439732	524.1819219	489.5580768
CTI12_AA271700	57.6965635	-1.948181439	0.336420429	-5.790913017	7.00E-09	4.62E-08	29.50945911	18.11325528	23.74490791	85.02223152	74.38501774	115.4045094
CTI12_AA271990	4.874250765	-6.140318666	1.604239176	-3.827558107	0.000129421	0.000514368	0	0	0	19.73730374	4.649063609	4.859137239
CTI12_AA270360	553.1403916	-1.399892758	0.112089938	-12.4890136	8.57E-36	1.89E-34	309.4505442	335.0952226	267.9782464	816.8207242	740.3633797	849.1342325
CTI12_AA270370	502.3279337	-1.453831541	0.107877371	-13.47670536	2.14E-41	5.41E-40	276.7508733	255.8497308	272.727228	784.9373874	726.4161889	697.2861938
CTI12_AA273630	1077.89176	-2.625747056	0.084895839	-30.92904287	4.86E-210	6.02E-208	316.6285207	315.4725294	271.3703761	1811.277182	1959.580311	1793.021641
CTI12_AA273640	32.75476681	-3.356956707	0.526171054	-6.37997222	1.77E-10	1.33E-09	11.16574128	5.283032789	1.356851881	68.32143604	56.95102921	53.45050963
CTI12_AA272150	12.84838905	-2.052411443	0.710533613	-2.888549404	0.003870232	0.011568205	3.987764744	9.056627639	2.035277821	18.21904961	25.56984985	18.22176465
CTI12_AA269920	13.50417598	-6.662995294	1.43565192	-4.641093848	3.47E-06	1.70E-05	0	0.75471897	0	9.109524805	65.08689053	6.073921549
CTI12_AA196570	32.29013049	-1.316568276	0.433587289	-3.036454965	0.002393779	0.007514407	21.53392962	17.35853631	16.96064851	27.32857442	53.4642315	57.09486256
CTI12_AA270280	29.45994083	-1.405743324	0.458333954	-3.06707219	0.002161666	0.006851035	13.55840013	23.39628807	11.53324099	45.54762403	51.1396997	31.58439205
CTI12_AA262090	19.19490508	-2.288943386	0.628720599	-3.64063686	0.000271964	0.001024597	6.380423591	3.01887588	10.17638911	13.66428721	41.84157248	40.08788222
CTI12_AA272350	5.109039378	-3.288855316	1.253544894	-2.623643822	0.008699471	0.02379858	0	0.75471897	2.035277821	3.036508268	15.10945673	9.718274478
CTI12_AA272860	7.617140874	-3.826680479	1.084533	-3.528413132	0.000418059	0.001523624	1.595105898	1.50943794	0	9.109524805	11.62265902	21.86611758
CTI12_AA272540	150.4267069	-1.923883081	0.204940736	-9.387509385	6.14E-21	8.24E-20	53.43604758	60.37751759	73.9484275	242.9206615	256.8607644	215.0168228
CTI12_AA273210	9.989522423	-1.804837931	0.748157696	-2.412376349	0.015848912	0.040267021	3.190211796	6.037751759	4.070555642	18.21904961	16.27172263	12.1478431
CTI12_AA273300	42.81797306	-6.093485807	0.734471347	-8.296424128	1.07E-16	1.19E-15	0	3.77359485	0	75.91270671	83.68314496	93.53839185
CTI12_AA272900	61.5548061	-2.144337744	0.306333095	-7.000019852	2.56E-12	2.22E-11	22.33148257	22.6415691	23.06648197	107.7960435	99.95486759	93.53839185
CTI12_AA272910	13.27396522	-2.442968505	0.689785212	-3.54163653	0.000397653	0.001454919	2.392658847	3.77359485	6.105833463	21.25555788	27.89438165	18.22176465
CTI12_AA273590	74.17577046	-1.112610017	0.271517111	-4.097752853	4.17E-05	0.000178018	45.46051809	50.56617098	44.77611206	101.723027	115.0643243	87.46447031
CTI12_AA272330	85.00050239	-2.94121937	0.304913739	-9.64607032	5.11E-22	7.16E-21	27.91435321	11.32078455	19.67435227	154.8619217	138.3096424	157.9219603
CTI12_AA272440	15.30590596	-2.09730631	0.657716001	-3.18877191	0.001428786	0.004716473	7.975529489	6.037751759	3.392129702	34.91984509	12.78492492	26.72525482
CTI12_AA275360	496.1519235	-1.702239439	0.120159234	-14.16653039	1.48E-45	4.10E-44	247.2414142	237.7364755	216.417875	654.3675318	792.6653453	828.4828993
CTI12_AA275380	6.266289922	-2.605592168	1.015260965	-2.56642603	0.010275254	0.027582964	3.190211796	1.50943794	0.67842594	12.14603307	12.78492492	7.288705859
CTI12_AA149400	35.00993318	-1.949594551	0.436278378	-4.46869396	7.87E-06	3.70E-05	9.570635387	17.35853631	16.28222257	44.02936989	77.87181545	44.94701946
CTI12_AA274400	8.863288947	-2.609109804	0.884789939	-2.948846601	0.003189623	0.009732996	1.595105898	5.283032789	0.67842594	13.66428721	18.59625444	13.36262741
CTI12_AA274610	361.2466563	-2.071897316	0.14536519	-14.25304995	4.29E-46	1.21E-44	114.8476246	141.1324474	160.1085219	514.6881515	617.1631941	619.539998
CTI12_AA257110	7.984598609	-2.159639782	0.867134701	-2.490547062	0.01275466	0.033292409	2.392658847	1.50943794	4.748981583	16.70079548	11.62265902	10.93305879
CTI12_AA275460	139.5969676	-1.360112359	0.203346706	-6.688637285	2.25E-11	1.82E-10	80.55284784	81.50964875	72.59157562	217.1103412	172.0153535	213.8020385
CTI12_AA273260	87.60275628	-1.095769235	0.252039345	-4.347611812	1.38E-05	6.25E-05	55.03115347	60.37751759	52.23879741	119.9420766	135.9851106	102.041882
CTI12_AA275750	461.0893379	-1.28937107	0.108719841	-11.85957466	1.92E-32	3.81E-31	267.1802379	270.1893912	265.9429686	648.2945153	633.4349167	681.4939978
CTI12_AA275790	158.0109491	-1.082673831	0.181901621	-5.951974608	2.65E-09	1.81E-08	105.2769893	101.132342	97.69333541	218.6285953	211.5323942	213.8020385
CTI12_AA273000	54.31349586	-3.926815761	0.413191758	-9.503615897	2.03E-21	2.77E-20	6.380423591	8.301908669	5.427407523	126.0150931	81.35861316	98.39752909
CTI12_AA273010	107.3889543	-1.053947299	0.238357224	-4.421713265	9.79E-06	4.54E-05	75.76753014	55.84920377	78.01898314	127.5333473	138.3096424	168.8550191
CTI12_AA273820	440.5969812	-4.122990321	0.14914098	-27.64491897	3.21E-168	3.21E-166	43.86541219	51.32088995	48.16824177	812.2659618	792.6653453	895.2960363
CTI12_AA273860	290.3189807	-2.121149131	0.153848664	-13.7872444	3.04E-43	8.00E-42	98.89656566	118.4908783	107.8697245	482.8048147	410.2798635	523.5720375
[truncated: 2,476 more rows]
